# Supplementary material for: Gene Mapping, Genome-Wide Transcriptome Analysis, and WGCNA Reveals the Molecular Mechanism for Triggering Programmed Cell Death in Rice Mutant pir1
Source: Plants (Basel). 2020 Nov 19;9(11):1607. doi: 10.3390/plants9111607 (PMC7699392; doi:10.3390/plants9111607)
Supplement: Supplementary file 1 [file plants-09-01607-s001.zip]

Archive with 12 entries (12 files):
- Supplementary files/~$pplementary_Figure_S1-S4.docx
- Supplementary files/Figure S1-S11.docx
- Supplementary files/Table S1.docx
- Supplementary files/Table S14-S22.xlsx
- Supplementary files/Table S23-S31.xlsx
- Supplementary files/Table S2-S3.xlsx
- Supplementary files/Table S32.xlsx
- Supplementary files/Table S33.docx
- Supplementary files/Table S34.docx
- Supplementary files/Table S35.docx
- Supplementary files/Table S4.docx
- Supplementary files/Table S5-S13.xlsx
