# Supplementary material for: Gene Mapping, Genome-Wide Transcriptome Analysis, and WGCNA Reveals the Molecular Mechanism for Triggering Programmed Cell Death in Rice Mutant pir1
Source: Plants (Basel). 2020 Nov 19;9(11):1607. doi: 10.3390/plants9111607 (PMC7699392; doi:10.3390/plants9111607)
Supplement: Supplementary file 1 [file plants-09-01607-s001.zip › Supplementary files/Table S14-S22.xlsx]

## Sheet: Table S14 ZJ22a-vs-pir1a
Table S14. All enrichment GO terms of the comparison between ZJ22a and pir1a.
GO ID	Description	ZJ22a-vs-Pir1a (338)	All (6248)	pvalue	p.adjust	Genes
GO:0009698	phenylpropanoid metabolic process	8	32	0.000226061	0.0454695	ncbi_4328552(CAD2);ncbi_4330037(ZB8);ncbi_4330040(ZB8);ncbi_4332400(LAC10);ncbi_4338861(ZB8);ncbi_4348374(LAC15);ncbi_4350236(LAC18);ncbi_4351005(LAC19)
GO:0006026	aminoglycan catabolic process	5	12	0.000259826	0.0454695	ncbi_4329920(Cht6);ncbi_4331519(Cht11);ncbi_4336263(Cht4);ncbi_4336265(Cht5);ncbi_4349267(Cht8)
GO:1901136	carbohydrate derivative catabolic process	5	12	0.000259826	0.0454695	ncbi_4329920(Cht6);ncbi_4331519(Cht11);ncbi_4336263(Cht4);ncbi_4336265(Cht5);ncbi_4349267(Cht8)
GO:0006022	aminoglycan metabolic process	5	14	0.00060021	0.0787775	ncbi_4329920(Cht6);ncbi_4331519(Cht11);ncbi_4336263(Cht4);ncbi_4336265(Cht5);ncbi_4349267(Cht8)
GO:0006558	L-phenylalanine metabolic process	5	18	0.00214684	0.172573	ncbi_4330037(ZB8);ncbi_4330040(ZB8);ncbi_4335756(ADT6);ncbi_4338861(ZB8);ncbi_4349157(ADT3)
GO:1902221	erythrose 4-phosphate/phosphoenolpyruvate family amino acid metabolic process	5	18	0.00214684	0.172573	ncbi_4330037(ZB8);ncbi_4330040(ZB8);ncbi_4335756(ADT6);ncbi_4338861(ZB8);ncbi_4349157(ADT3)
GO:0009072	aromatic amino acid family metabolic process	7	35	0.00230097	0.172573	ncbi_4330037(ZB8);ncbi_4330040(ZB8);ncbi_4330164(GDH3);ncbi_4335756(ADT6);ncbi_4338861(ZB8);ncbi_4345877(PA1024);ncbi_4349157(ADT3)
GO:0019748	secondary metabolic process	11	81	0.00396395	0.237629	ncbi_107278642(--);ncbi_4326828(GST3);ncbi_4328552(CAD2);ncbi_4330037(ZB8);ncbi_4330040(ZB8);ncbi_4332400(LAC10);ncbi_4334956(AMI1);ncbi_4338861(ZB8);ncbi_4348374(LAC15);ncbi_4350236(LAC18);ncbi_4351005(LAC19)
GO:0009808	lignin metabolic process	4	13	0.00407364	0.237629	ncbi_4332400(LAC10);ncbi_4348374(LAC15);ncbi_4350236(LAC18);ncbi_4351005(LAC19)
GO:0000302	response to reactive oxygen species	4	15	0.00713656	0.37467	ncbi_4325501(--);ncbi_4327812(P58B);ncbi_4332515(ERDJ3A);ncbi_4342077(HSP90)
GO:0044036	cell wall macromolecule metabolic process	5	24	0.00815266	0.389104	ncbi_4329920(Cht6);ncbi_4331519(Cht11);ncbi_4336263(Cht4);ncbi_4336265(Cht5);ncbi_4349267(Cht8)
GO:0044710	single-organism metabolic process	120	1869	0.0132042	0.542368	MSTRG.10724(DMAS1-D);MSTRG.12321(MAO1B);MSTRG.18485(TPS2);MSTRG.25399(HSP70);ncbi_107276048(CSLD4);ncbi_107278642(--);ncbi_112935986(NCS1);ncbi_4323921(CYP72A14);ncbi_4324194(ACO1);ncbi_4324666(HXK9);ncbi_4325537(GA2OX3);ncbi_4325584(--);ncbi_4326828(GST3);ncbi_4326970(PER1);ncbi_4327002(PER1);ncbi_4327401(At5g05600);ncbi_4327433(AMT2-3);ncbi_4328075(BIP1);ncbi_4328220(Os02g0134400);ncbi_4328552(…
GO:1901565	organonitrogen compound catabolic process	6	37	0.0134301	0.542368	ncbi_4329920(Cht6);ncbi_4331519(Cht11);ncbi_4336263(Cht4);ncbi_4336265(Cht5);ncbi_4349123(MGL);ncbi_4349267(Cht8)
GO:0009699	phenylpropanoid biosynthetic process	4	19	0.0170825	0.61392	ncbi_4328552(CAD2);ncbi_4330037(ZB8);ncbi_4330040(ZB8);ncbi_4338861(ZB8)
GO:0006664	glycolipid metabolic process	3	11	0.0187099	0.61392	ncbi_4330461(--);ncbi_4331045(MGD3);ncbi_9269493(Os06g0160700)
GO:1903509	liposaccharide metabolic process	3	11	0.0187099	0.61392	ncbi_4330461(--);ncbi_4331045(MGD3);ncbi_9269493(Os06g0160700)
GO:0009308	amine metabolic process	5	31	0.0239349	0.664084	ncbi_4330164(GDH3);ncbi_4334427(BX1);ncbi_4345764(CKX11);ncbi_4346529(IGPS);ncbi_9268807(BX1)
GO:0009812	flavonoid metabolic process	3	12	0.0239651	0.664084	ncbi_4324804(At3g10130);ncbi_4340373(BZ1);ncbi_9270463(F3H-1)
GO:0009411	response to UV	3	13	0.0299326	0.664084	ncbi_4324804(At3g10130);ncbi_9269084(CBL9);ncbi_9270463(F3H-1)
GO:0015698	inorganic anion transport	5	33	0.03063	0.664084	ncbi_4330553(CLC-F);ncbi_4335115(PHT1-4);ncbi_4336175(NAR2.2);ncbi_4348741(PHT1-8);ncbi_4352132(CLC-A)
GO:0006979	response to oxidative stress	4	23	0.0329449	0.664084	ncbi_4325501(--);ncbi_4327812(P58B);ncbi_4332515(ERDJ3A);ncbi_4342077(HSP90)
GO:0006643	membrane lipid metabolic process	3	14	0.0366061	0.664084	ncbi_4330461(--);ncbi_4331045(MGD3);ncbi_9269493(Os06g0160700)
GO:0009247	glycolipid biosynthetic process	2	6	0.0378636	0.664084	ncbi_4330461(--);ncbi_9269493(Os06g0160700)
GO:0009813	flavonoid biosynthetic process	2	6	0.0378636	0.664084	ncbi_4340373(BZ1);ncbi_9270463(F3H-1)
GO:0009642	response to light intensity	4	24	0.0379033	0.664084	ncbi_4325501(--);ncbi_4327812(P58B);ncbi_4332515(ERDJ3A);ncbi_4342077(HSP90)
GO:0042430	indole-containing compound metabolic process	4	25	0.043266	0.664084	ncbi_4334427(BX1);ncbi_4334956(AMI1);ncbi_4346529(IGPS);ncbi_9268807(BX1)
GO:0006829	zinc II ion transport	2	7	0.0511428	0.664084	ncbi_4338051(ZIP7);ncbi_9271816(ZIP10)
GO:0006972	hyperosmotic response	2	7	0.0511428	0.664084	ncbi_4335698(TIFY9);ncbi_9269084(CBL9)
GO:0046467	membrane lipid biosynthetic process	2	7	0.0511428	0.664084	ncbi_4330461(--);ncbi_9269493(Os06g0160700)
GO:0007215	glutamate receptor signaling pathway	1	1	0.0540973	0.664084	ncbi_4341854(GLR3.4)
GO:0009068	aspartate family amino acid catabolic process	1	1	0.0540973	0.664084	ncbi_4349123(MGL)
GO:0009087	methionine catabolic process	1	1	0.0540973	0.664084	ncbi_4349123(MGL)
GO:0009118	regulation of nucleoside metabolic process	1	1	0.0540973	0.664084	ncbi_9271371(Os02g0134000)
GO:0009753	response to jasmonic acid	1	1	0.0540973	0.664084	ncbi_4335698(TIFY9)
GO:0009867	jasmonic acid mediated signaling pathway	1	1	0.0540973	0.664084	ncbi_4335698(TIFY9)
GO:0009910	negative regulation of flower development	1	1	0.0540973	0.664084	ncbi_4340783(SOBIR1)
GO:0015675	nickel cation transport	1	1	0.0540973	0.664084	ncbi_4331671(--)
GO:0015840	urea transport	1	1	0.0540973	0.664084	ncbi_4324303(TIP1-2)
GO:0071395	cellular response to jasmonic acid stimulus	1	1	0.0540973	0.664084	ncbi_4335698(TIFY9)
GO:2000242	negative regulation of reproductive process	1	1	0.0540973	0.664084	ncbi_4340783(SOBIR1)
GO:0006576	cellular biogenic amine metabolic process	4	27	0.0552021	0.664084	ncbi_4330164(GDH3);ncbi_4334427(BX1);ncbi_4346529(IGPS);ncbi_9268807(BX1)
GO:0044106	cellular amine metabolic process	4	27	0.0552021	0.664084	ncbi_4330164(GDH3);ncbi_4334427(BX1);ncbi_4346529(IGPS);ncbi_9268807(BX1)
GO:0006820	anion transport	8	78	0.0587613	0.664084	ncbi_107275818(BOR4);ncbi_4327433(AMT2-3);ncbi_4330553(CLC-F);ncbi_4335115(PHT1-4);ncbi_4336175(NAR2.2);ncbi_4348741(PHT1-8);ncbi_4352132(CLC-A);ncbi_4352546(BOR1)
GO:0010466	negative regulation of peptidase activity	3	17	0.0607163	0.664084	MSTRG.1787(--);MSTRG.1788(--);ncbi_4334617(--)
GO:0030162	regulation of proteolysis	3	17	0.0607163	0.664084	MSTRG.1787(--);MSTRG.1788(--);ncbi_4334617(--)
GO:0045861	negative regulation of proteolysis	3	17	0.0607163	0.664084	MSTRG.1787(--);MSTRG.1788(--);ncbi_4334617(--)
GO:0051346	negative regulation of hydrolase activity	3	17	0.0607163	0.664084	MSTRG.1787(--);MSTRG.1788(--);ncbi_4334617(--)
GO:0052547	regulation of peptidase activity	3	17	0.0607163	0.664084	MSTRG.1787(--);MSTRG.1788(--);ncbi_4334617(--)
GO:0006586	indolalkylamine metabolic process	3	18	0.070045	0.693842	ncbi_4334427(BX1);ncbi_4346529(IGPS);ncbi_9268807(BX1)
GO:0032269	negative regulation of cellular protein metabolic process	3	18	0.070045	0.693842	MSTRG.1787(--);MSTRG.1788(--);ncbi_4334617(--)
GO:0043086	negative regulation of catalytic activity	3	18	0.070045	0.693842	MSTRG.1787(--);MSTRG.1788(--);ncbi_4334617(--)
GO:0044092	negative regulation of molecular function	3	18	0.070045	0.693842	MSTRG.1787(--);MSTRG.1788(--);ncbi_4334617(--)
GO:0051248	negative regulation of protein metabolic process	3	18	0.070045	0.693842	MSTRG.1787(--);MSTRG.1788(--);ncbi_4334617(--)
GO:0009108	coenzyme biosynthetic process	5	42	0.0743097	0.722456	ncbi_4325163(METK3);ncbi_4328220(Os02g0134400);ncbi_4338566(TPK3);ncbi_4340439(Os06g0207000);ncbi_9271371(Os02g0134000)
GO:0044699	single-organism process	176	3012	0.0799546	0.763203	MSTRG.10724(DMAS1-D);MSTRG.12321(MAO1B);MSTRG.16159(HOX29);MSTRG.18485(TPS2);MSTRG.25399(HSP70);ncbi_107275818(BOR4);ncbi_107276048(CSLD4);ncbi_107278642(--);ncbi_112935986(NCS1);ncbi_4323896(ABCB11);ncbi_4323921(CYP72A14);ncbi_4324194(ACO1);ncbi_4324303(TIP1-2);ncbi_4324490(DTX12);ncbi_4324666(HXK9);ncbi_4324804(At3g10130);ncbi_4325014(NPF8.1);ncbi_4325501(--);ncbi_4325537(GA2OX3);ncbi_4325584(-…
GO:0044550	secondary metabolite biosynthetic process	5	45	0.0938397	0.792676	ncbi_4328552(CAD2);ncbi_4330037(ZB8);ncbi_4330040(ZB8);ncbi_4334956(AMI1);ncbi_4338861(ZB8)
GO:0034762	regulation of transmembrane transport	2	10	0.0985229	0.792676	ncbi_4330553(CLC-F);ncbi_4352132(CLC-A)
GO:0034765	regulation of ion transmembrane transport	2	10	0.0985229	0.792676	ncbi_4330553(CLC-F);ncbi_4352132(CLC-A)
GO:0042044	fluid transport	2	10	0.0985229	0.792676	ncbi_4324303(TIP1-2);ncbi_4342077(HSP90)
GO:0000098	sulfur amino acid catabolic process	1	2	0.105276	0.792676	ncbi_4349123(MGL)
GO:0006493	protein O-linked glycosylation	1	2	0.105276	0.792676	ncbi_4345160(SDF2)
GO:0006529	asparagine biosynthetic process	1	2	0.105276	0.792676	ncbi_4332506(Os03g0291500)
GO:0009891	positive regulation of biosynthetic process	1	2	0.105276	0.792676	ncbi_4327497(ERG1)
GO:0010959	regulation of metal ion transport	1	2	0.105276	0.792676	ncbi_9269084(CBL9)
GO:0019932	second-messenger-mediated signaling	1	2	0.105276	0.792676	ncbi_9269084(CBL9)
GO:0031347	regulation of defense response	1	2	0.105276	0.792676	ncbi_4340783(SOBIR1)
GO:0044273	sulfur compound catabolic process	1	2	0.105276	0.792676	ncbi_4349123(MGL)
GO:0048581	negative regulation of post-embryonic development	1	2	0.105276	0.792676	ncbi_4340783(SOBIR1)
GO:0051241	negative regulation of multicellular organismal process	1	2	0.105276	0.792676	ncbi_4340783(SOBIR1)
GO:0070838	divalent metal ion transport	4	34	0.109142	0.792676	ncbi_4329484(At3g26670);ncbi_4338051(ZIP7);ncbi_4342074(At2g21120);ncbi_9271816(ZIP10)
GO:0072511	divalent inorganic cation transport	4	34	0.109142	0.792676	ncbi_4329484(At3g26670);ncbi_4338051(ZIP7);ncbi_4342074(At2g21120);ncbi_9271816(ZIP10)
GO:0000041	transition metal ion transport	3	22	0.113065	0.792676	ncbi_4331671(--);ncbi_4338051(ZIP7);ncbi_9271816(ZIP10)
GO:0006970	response to osmotic stress	5	48	0.115723	0.792676	ncbi_107276048(CSLD4);ncbi_4335698(TIFY9);ncbi_4342077(HSP90);ncbi_9269084(CBL9);ncbi_9271371(Os02g0134000)
GO:0009267	cellular response to starvation	2	11	0.116259	0.792676	ncbi_4327433(AMT2-3);ncbi_4330461(--)
GO:0009606	tropism	2	11	0.116259	0.792676	MSTRG.21370(ATJ15);ncbi_4351333(RPT2)
GO:0042594	response to starvation	2	11	0.116259	0.792676	ncbi_4327433(AMT2-3);ncbi_4330461(--)
GO:0042886	amide transport	2	11	0.116259	0.792676	ncbi_4324303(TIP1-2);ncbi_4325014(NPF8.1)
GO:1901700	response to oxygen-containing compound	9	106	0.118772	0.799428	ncbi_4324804(At3g10130);ncbi_4325501(--);ncbi_4327433(AMT2-3);ncbi_4327812(P58B);ncbi_4330461(--);ncbi_4332515(ERDJ3A);ncbi_4335698(TIFY9);ncbi_4342077(HSP90);ncbi_9270463(F3H-1)
GO:0051336	regulation of hydrolase activity	4	36	0.127718	0.841987	MSTRG.1787(--);MSTRG.1788(--);ncbi_4328250(--);ncbi_4334617(--)
GO:0009991	response to extracellular stimulus	2	12	0.134718	0.841987	ncbi_4327433(AMT2-3);ncbi_4330461(--)
GO:0031667	response to nutrient levels	2	12	0.134718	0.841987	ncbi_4327433(AMT2-3);ncbi_4330461(--)
GO:0031668	cellular response to extracellular stimulus	2	12	0.134718	0.841987	ncbi_4327433(AMT2-3);ncbi_4330461(--)
GO:0031669	cellular response to nutrient levels	2	12	0.134718	0.841987	ncbi_4327433(AMT2-3);ncbi_4330461(--)
GO:0071496	cellular response to external stimulus	2	12	0.134718	0.841987	ncbi_4327433(AMT2-3);ncbi_4330461(--)
GO:0009826	unidimensional cell growth	1	3	0.153694	0.867051	ncbi_9269084(CBL9)
GO:0019755	one-carbon compound transport	1	3	0.153694	0.867051	ncbi_4324303(TIP1-2)
GO:0035437	maintenance of protein localization in endoplasmic reticulum	1	3	0.153694	0.867051	ncbi_4350496(ERD2)
GO:0043462	regulation of ATPase activity	1	3	0.153694	0.867051	ncbi_4328250(--)
GO:0051093	negative regulation of developmental process	1	3	0.153694	0.867051	ncbi_4340783(SOBIR1)
GO:0060560	developmental growth involved in morphogenesis	1	3	0.153694	0.867051	ncbi_9269084(CBL9)
GO:0070972	protein localization to endoplasmic reticulum	1	3	0.153694	0.867051	ncbi_4350496(ERD2)
GO:0072595	maintenance of protein localization in organelle	1	3	0.153694	0.867051	ncbi_4350496(ERD2)
GO:0006714	sesquiterpenoid metabolic process	2	13	0.15377	0.867051	ncbi_4332515(ERDJ3A);ncbi_4336591(CCD7)
GO:0006520	cellular amino acid metabolic process	18	257	0.155243	0.867051	ncbi_4330037(ZB8);ncbi_4330040(ZB8);ncbi_4330164(GDH3);ncbi_4330649(GLN1-1);ncbi_4332095(HMT-1);ncbi_4332151(BCAT5);ncbi_4332184(GAD1);ncbi_4332506(Os03g0291500);ncbi_4333014(DAHPS1);ncbi_4333177(NAGS2);ncbi_4334794(AK1);ncbi_4335756(ADT6);ncbi_4338861(ZB8);ncbi_4343946(DAHPS2);ncbi_4345877(PA1024);ncbi_4349123(MGL);ncbi_4349157(ADT3);ncbi_9271371(Os02g0134000)
GO:0034285	response to disaccharide	3	26	0.163613	0.90418	ncbi_4324804(At3g10130);ncbi_4327433(AMT2-3);ncbi_9270463(F3H-1)
GO:0032879	regulation of localization	4	40	0.168404	0.911465	ncbi_4327433(AMT2-3);ncbi_4330553(CLC-F);ncbi_4352132(CLC-A);ncbi_9269084(CBL9)
GO:0051049	regulation of transport	4	40	0.168404	0.911465	ncbi_4327433(AMT2-3);ncbi_4330553(CLC-F);ncbi_4352132(CLC-A);ncbi_9269084(CBL9)
GO:0019752	carboxylic acid metabolic process	36	570	0.181214	0.952153	ncbi_4324666(HXK9);ncbi_4327433(AMT2-3);ncbi_4330012(CER1);ncbi_4330037(ZB8);ncbi_4330040(ZB8);ncbi_4330164(GDH3);ncbi_4330649(GLN1-1);ncbi_4331460(CA2);ncbi_4332095(HMT-1);ncbi_4332151(BCAT5);ncbi_4332184(GAD1);ncbi_4332506(Os03g0291500);ncbi_4332515(ERDJ3A);ncbi_4333014(DAHPS1);ncbi_4333177(NAGS2);ncbi_4333823(Os03g0700700);ncbi_4334049(LOX1.1);ncbi_4334794(AK1);ncbi_4334956(AMI1);ncbi_4335698(…
GO:0009404	toxin metabolic process	2	15	0.193193	0.952153	ncbi_107278642(--);ncbi_4326828(GST3)
GO:0006528	asparagine metabolic process	1	4	0.199499	0.952153	ncbi_4332506(Os03g0291500)
GO:0009629	response to gravity	1	4	0.199499	0.952153	MSTRG.21370(ATJ15)
GO:0009630	gravitropism	1	4	0.199499	0.952153	MSTRG.21370(ATJ15)
GO:0009690	cytokinin metabolic process	1	4	0.199499	0.952153	ncbi_4345764(CKX11)
GO:0010087	phloem or xylem histogenesis	1	4	0.199499	0.952153	MSTRG.16159(HOX29)
GO:0016106	sesquiterpenoid biosynthetic process	1	4	0.199499	0.952153	ncbi_4336591(CCD7)
GO:0042723	thiamine-containing compound metabolic process	1	4	0.199499	0.952153	ncbi_4338566(TPK3)
GO:0045165	cell fate commitment	1	4	0.199499	0.952153	ncbi_4330331(TTG1)
GO:0051220	cytoplasmic sequestering of protein	1	4	0.199499	0.952153	ncbi_4350496(ERD2)
GO:0051260	protein homooligomerization	1	4	0.199499	0.952153	ncbi_4349123(MGL)
GO:0080134	regulation of response to stress	1	4	0.199499	0.952153	ncbi_4340783(SOBIR1)
GO:0009605	response to external stimulus	8	105	0.206926	0.978704	MSTRG.21370(ATJ15);ncbi_4327433(AMT2-3);ncbi_4330461(--);ncbi_4335698(TIFY9);ncbi_4336263(Cht4);ncbi_4336265(Cht5);ncbi_4351333(RPT2);ncbi_9269084(CBL9)
GO:0050790	regulation of catalytic activity	4	44	0.212963	0.990501	MSTRG.1787(--);MSTRG.1788(--);ncbi_4328250(--);ncbi_4334617(--)
GO:1901605	alpha-amino acid metabolic process	10	139	0.218991	0.990501	ncbi_4330037(ZB8);ncbi_4330040(ZB8);ncbi_4330649(GLN1-1);ncbi_4332184(GAD1);ncbi_4332506(Os03g0291500);ncbi_4333177(NAGS2);ncbi_4335756(ADT6);ncbi_4338861(ZB8);ncbi_4349123(MGL);ncbi_4349157(ADT3)
GO:0034754	cellular hormone metabolic process	2	17	0.233714	0.990501	ncbi_4334956(AMI1);ncbi_4345764(CKX11)
GO:0042445	hormone metabolic process	2	17	0.233714	0.990501	ncbi_4334956(AMI1);ncbi_4345764(CKX11)
GO:0043436	oxoacid metabolic process	36	588	0.236208	0.990501	ncbi_4324666(HXK9);ncbi_4327433(AMT2-3);ncbi_4330012(CER1);ncbi_4330037(ZB8);ncbi_4330040(ZB8);ncbi_4330164(GDH3);ncbi_4330649(GLN1-1);ncbi_4331460(CA2);ncbi_4332095(HMT-1);ncbi_4332151(BCAT5);ncbi_4332184(GAD1);ncbi_4332506(Os03g0291500);ncbi_4332515(ERDJ3A);ncbi_4333014(DAHPS1);ncbi_4333177(NAGS2);ncbi_4333823(Os03g0700700);ncbi_4334049(LOX1.1);ncbi_4334794(AK1);ncbi_4334956(AMI1);ncbi_4335698(…
GO:0030154	cell differentiation	4	46	0.236366	0.990501	MSTRG.16159(HOX29);ncbi_4330331(TTG1);ncbi_4332515(ERDJ3A);ncbi_9269084(CBL9)
GO:0065009	regulation of molecular function	4	46	0.236366	0.990501	MSTRG.1787(--);MSTRG.1788(--);ncbi_4328250(--);ncbi_4334617(--)
GO:0006082	organic acid metabolic process	36	589	0.239477	0.990501	ncbi_4324666(HXK9);ncbi_4327433(AMT2-3);ncbi_4330012(CER1);ncbi_4330037(ZB8);ncbi_4330040(ZB8);ncbi_4330164(GDH3);ncbi_4330649(GLN1-1);ncbi_4331460(CA2);ncbi_4332095(HMT-1);ncbi_4332151(BCAT5);ncbi_4332184(GAD1);ncbi_4332506(Os03g0291500);ncbi_4332515(ERDJ3A);ncbi_4333014(DAHPS1);ncbi_4333177(NAGS2);ncbi_4333823(Os03g0700700);ncbi_4334049(LOX1.1);ncbi_4334794(AK1);ncbi_4334956(AMI1);ncbi_4335698(…
GO:0009909	regulation of flower development	1	5	0.242832	0.990501	ncbi_4340783(SOBIR1)
GO:0016119	carotene metabolic process	1	5	0.242832	0.990501	ncbi_4336591(CCD7)
GO:0019359	nicotinamide nucleotide biosynthetic process	1	5	0.242832	0.990501	ncbi_4328220(Os02g0134400)
GO:0019363	pyridine nucleotide biosynthetic process	1	5	0.242832	0.990501	ncbi_4328220(Os02g0134400)
GO:0032507	maintenance of protein location in cell	1	5	0.242832	0.990501	ncbi_4350496(ERD2)
GO:0042214	terpene metabolic process	1	5	0.242832	0.990501	ncbi_4336591(CCD7)
GO:0045185	maintenance of protein location	1	5	0.242832	0.990501	ncbi_4350496(ERD2)
GO:0048831	regulation of shoot system development	1	5	0.242832	0.990501	ncbi_4340783(SOBIR1)
GO:0051651	maintenance of location in cell	1	5	0.242832	0.990501	ncbi_4350496(ERD2)
GO:1901135	carbohydrate derivative metabolic process	12	176	0.24338	0.990501	ncbi_4329920(Cht6);ncbi_4330461(--);ncbi_4331045(MGD3);ncbi_4331519(Cht11);ncbi_4334956(AMI1);ncbi_4336263(Cht4);ncbi_4336265(Cht5);ncbi_4342621(LHA1);ncbi_4345160(SDF2);ncbi_4349267(Cht8);ncbi_9269493(Os06g0160700);ncbi_9271371(Os02g0134000)
GO:0010243	response to organonitrogen compound	2	18	0.254172	1	ncbi_4324540(EOGT);ncbi_4327433(AMT2-3)
GO:0031324	negative regulation of cellular metabolic process	3	33	0.263529	1	MSTRG.1787(--);MSTRG.1788(--);ncbi_4334617(--)
GO:0071554	cell wall organization or biogenesis	5	65	0.274458	1	ncbi_4329920(Cht6);ncbi_4331519(Cht11);ncbi_4336263(Cht4);ncbi_4336265(Cht5);ncbi_4349267(Cht8)
GO:0001763	morphogenesis of a branching structure	1	6	0.283825	1	ncbi_4336591(CCD7)
GO:0009408	response to heat	1	6	0.283825	1	ncbi_4332515(ERDJ3A)
GO:0015669	gas transport	1	6	0.283825	1	ncbi_4332166(HB1)
GO:0043473	pigmentation	1	6	0.283825	1	ncbi_9269084(CBL9)
GO:0043476	pigment accumulation	1	6	0.283825	1	ncbi_9269084(CBL9)
GO:0043478	pigment accumulation in response to UV light	1	6	0.283825	1	ncbi_9269084(CBL9)
GO:0043479	pigment accumulation in tissues in response to UV light	1	6	0.283825	1	ncbi_9269084(CBL9)
GO:0043480	pigment accumulation in tissues	1	6	0.283825	1	ncbi_9269084(CBL9)
GO:0051259	protein oligomerization	1	6	0.283825	1	ncbi_4349123(MGL)
GO:2000241	regulation of reproductive process	1	6	0.283825	1	ncbi_4340783(SOBIR1)
GO:0006950	response to stress	26	426	0.286195	1	MSTRG.1787(--);MSTRG.1788(--);MSTRG.18485(TPS2);ncbi_107276048(CSLD4);ncbi_4325501(--);ncbi_4326970(PER1);ncbi_4327002(PER1);ncbi_4327433(AMT2-3);ncbi_4327812(P58B);ncbi_4329724(KSL7);ncbi_4330461(--);ncbi_4332515(ERDJ3A);ncbi_4335698(TIFY9);ncbi_4335896(APX7);ncbi_4337892(PER1);ncbi_4340783(SOBIR1);ncbi_4340994(XIPI);ncbi_4342077(HSP90);ncbi_4344276(PER70);ncbi_4344755(TPS1);ncbi_4347963(HRPN);n…
GO:0043269	regulation of ion transport	3	35	0.293489	1	ncbi_4330553(CLC-F);ncbi_4352132(CLC-A);ncbi_9269084(CBL9)
GO:0008219	cell death	3	36	0.308559	1	ncbi_4327433(AMT2-3);ncbi_4327497(ERG1);ncbi_4340783(SOBIR1)
GO:0009064	glutamine family amino acid metabolic process	3	36	0.308559	1	ncbi_4330649(GLN1-1);ncbi_4332184(GAD1);ncbi_4333177(NAGS2)
GO:0019318	hexose metabolic process	4	52	0.309502	1	ncbi_4329889(G6PDH);ncbi_4337011(UEL-2);ncbi_4342077(HSP90);ncbi_4346723(UGE-4)
GO:0006541	glutamine metabolic process	1	7	0.322605	1	ncbi_4330649(GLN1-1)
GO:0030258	lipid modification	1	7	0.322605	1	ncbi_4331045(MGD3)
GO:0072525	pyridine-containing compound biosynthetic process	1	7	0.322605	1	ncbi_4328220(Os02g0134400)
GO:0030001	metal ion transport	7	103	0.322709	1	ncbi_4329484(At3g26670);ncbi_4331671(--);ncbi_4335729(HAK1);ncbi_4338051(ZIP7);ncbi_4342074(At2g21120);ncbi_9269084(CBL9);ncbi_9271816(ZIP10)
GO:0006633	fatty acid biosynthetic process	3	38	0.338753	1	ncbi_4333823(Os03g0700700);ncbi_4334049(LOX1.1);ncbi_9267158(Os03g0179900)
GO:0009887	organ morphogenesis	3	38	0.338753	1	MSTRG.16159(HOX29);ncbi_107276048(CSLD4);ncbi_4334956(AMI1)
GO:0008610	lipid biosynthetic process	7	105	0.34048	1	ncbi_4325584(--);ncbi_4330461(--);ncbi_4333823(Os03g0700700);ncbi_4334049(LOX1.1);ncbi_4336591(CCD7);ncbi_9267158(Os03g0179900);ncbi_9269493(Os06g0160700)
GO:0048468	cell development	3	39	0.35383	1	MSTRG.16159(HOX29);ncbi_4332515(ERDJ3A);ncbi_9269084(CBL9)
GO:0051235	maintenance of location	2	23	0.355821	1	ncbi_4350496(ERD2);ncbi_9271371(Os02g0134000)
GO:0009687	abscisic acid metabolic process	1	8	0.359292	1	ncbi_4332515(ERDJ3A)
GO:0015696	ammonium transport	1	8	0.359292	1	ncbi_4327433(AMT2-3)
GO:0016485	protein processing	1	8	0.359292	1	ncbi_4347817(At5g27430)
GO:0043288	apocarotenoid metabolic process	1	8	0.359292	1	ncbi_4332515(ERDJ3A)
GO:0051604	protein maturation	1	8	0.359292	1	ncbi_4347817(At5g27430)
GO:1901606	alpha-amino acid catabolic process	1	8	0.359292	1	ncbi_4349123(MGL)
GO:1902644	tertiary alcohol metabolic process	1	8	0.359292	1	ncbi_4332515(ERDJ3A)
GO:0072330	monocarboxylic acid biosynthetic process	3	40	0.368865	1	ncbi_4333823(Os03g0700700);ncbi_4334049(LOX1.1);ncbi_9267158(Os03g0179900)
GO:0006464	cellular protein modification process	55	971	0.375017	1	MSTRG.11106(PPCK2);MSTRG.175(LRK10);MSTRG.23052(XA21);ncbi_107275823(WAK2);ncbi_107276849(CRK15);ncbi_4323995(MIK2);ncbi_4325990(CRK41);ncbi_4326068(LRK10);ncbi_4326918(MAPKKK17);ncbi_4326920(MAPKKK17);ncbi_4328223(MPK13);ncbi_4330489(At1g11330);ncbi_4330663(PUB21);ncbi_4330977(fray2);ncbi_4331285(PUB52);ncbi_4331688(PBL16);ncbi_4332213(PERK13);ncbi_4332475(MPK5);ncbi_4334265(LECRK41);ncbi_433427…
GO:0019538	protein metabolic process	82	1465	0.379762	1	MSTRG.11106(PPCK2);MSTRG.175(LRK10);MSTRG.1787(--);MSTRG.1788(--);MSTRG.23052(XA21);MSTRG.4575(SBT3.9);ncbi_107275823(WAK2);ncbi_107276849(CRK15);ncbi_4323995(MIK2);ncbi_4325501(--);ncbi_4325626(SBT3.5);ncbi_4325628(SBT3.5);ncbi_4325990(CRK41);ncbi_4326068(LRK10);ncbi_4326918(MAPKKK17);ncbi_4326920(MAPKKK17);ncbi_4327812(P58B);ncbi_4328223(MPK13);ncbi_4328982(SBT3.9);ncbi_4329142(ASPG1);ncbi_4330…
GO:0016265	death	3	41	0.383836	1	ncbi_4327433(AMT2-3);ncbi_4327497(ERG1);ncbi_4340783(SOBIR1)
GO:0036211	protein modification process	55	974	0.38461	1	MSTRG.11106(PPCK2);MSTRG.175(LRK10);MSTRG.23052(XA21);ncbi_107275823(WAK2);ncbi_107276849(CRK15);ncbi_4323995(MIK2);ncbi_4325990(CRK41);ncbi_4326068(LRK10);ncbi_4326918(MAPKKK17);ncbi_4326920(MAPKKK17);ncbi_4328223(MPK13);ncbi_4330489(At1g11330);ncbi_4330663(PUB21);ncbi_4330977(fray2);ncbi_4331285(PUB52);ncbi_4331688(PBL16);ncbi_4332213(PERK13);ncbi_4332475(MPK5);ncbi_4334265(LECRK41);ncbi_433427…
GO:0006595	polyamine metabolic process	1	9	0.393997	1	ncbi_4330164(GDH3)
GO:0006613	cotranslational protein targeting to membrane	1	9	0.393997	1	ncbi_4339274(SRP54-2)
GO:0048588	developmental cell growth	1	9	0.393997	1	ncbi_9269084(CBL9)
GO:0009893	positive regulation of metabolic process	3	43	0.413517	1	ncbi_4327497(ERG1);ncbi_4346068(ISA1);ncbi_9269493(Os06g0160700)
GO:0009628	response to abiotic stimulus	12	204	0.425056	1	MSTRG.21370(ATJ15);ncbi_107276048(CSLD4);ncbi_4324804(At3g10130);ncbi_4325501(--);ncbi_4327812(P58B);ncbi_4330461(--);ncbi_4332515(ERDJ3A);ncbi_4335698(TIFY9);ncbi_4342077(HSP90);ncbi_9269084(CBL9);ncbi_9270463(F3H-1);ncbi_9271371(Os02g0134000)
GO:0006555	methionine metabolic process	1	10	0.426827	1	ncbi_4349123(MGL)
GO:0006612	protein targeting to membrane	1	10	0.426827	1	ncbi_4339274(SRP54-2)
GO:0006865	amino acid transport	1	10	0.426827	1	ncbi_4327433(AMT2-3)
GO:0007166	cell surface receptor signaling pathway	1	10	0.426827	1	ncbi_4341854(GLR3.4)
GO:0009063	cellular amino acid catabolic process	1	10	0.426827	1	ncbi_4349123(MGL)
GO:0009799	specification of symmetry	1	10	0.426827	1	MSTRG.16159(HOX29)
GO:0015833	peptide transport	1	10	0.426827	1	ncbi_4325014(NPF8.1)
GO:0050896	response to stimulus	45	805	0.42984	1	MSTRG.1787(--);MSTRG.1788(--);MSTRG.18485(TPS2);MSTRG.21370(ATJ15);ncbi_107276048(CSLD4);ncbi_107278642(--);ncbi_4324303(TIP1-2);ncbi_4324540(EOGT);ncbi_4324804(At3g10130);ncbi_4325501(--);ncbi_4326828(GST3);ncbi_4326970(PER1);ncbi_4327002(PER1);ncbi_4327433(AMT2-3);ncbi_4327812(P58B);ncbi_4329724(KSL7);ncbi_4330461(--);ncbi_4331906(RABH1E);ncbi_4332213(PERK13);ncbi_4332515(ERDJ3A);ncbi_4332568(P…
GO:0006721	terpenoid metabolic process	4	62	0.434046	1	MSTRG.18485(TPS2);ncbi_4332515(ERDJ3A);ncbi_4336591(CCD7);ncbi_4344755(TPS1)
GO:0009416	response to light stimulus	7	116	0.439361	1	ncbi_4324804(At3g10130);ncbi_4325501(--);ncbi_4327812(P58B);ncbi_4332515(ERDJ3A);ncbi_4342077(HSP90);ncbi_9269084(CBL9);ncbi_9270463(F3H-1)
GO:0009653	anatomical structure morphogenesis	7	117	0.448313	1	MSTRG.16159(HOX29);ncbi_107276048(CSLD4);ncbi_4332515(ERDJ3A);ncbi_4334956(AMI1);ncbi_4336591(CCD7);ncbi_4342077(HSP90);ncbi_9269084(CBL9)
GO:0010941	regulation of cell death	2	28	0.452205	1	ncbi_4327433(AMT2-3);ncbi_4327497(ERG1)
GO:0043067	regulation of programmed cell death	2	28	0.452205	1	ncbi_4327433(AMT2-3);ncbi_4327497(ERG1)
GO:0006790	sulfur compound metabolic process	8	136	0.456313	1	ncbi_4332095(HMT-1);ncbi_4334956(AMI1);ncbi_4336033(GGT2);ncbi_4337554(MMT1);ncbi_4338566(TPK3);ncbi_4349123(MGL);ncbi_9271371(Os02g0134000);ncbi_9272308(APK3)
GO:0000725	recombinational repair	1	11	0.457884	1	ncbi_107276048(CSLD4)
GO:0032844	regulation of homeostatic process	1	11	0.457884	1	ncbi_9269084(CBL9)
GO:0008152	metabolic process	272	5004	0.460496	1	MSTRG.10724(DMAS1-D);MSTRG.11106(PPCK2);MSTRG.11941(DOF5.8);MSTRG.12321(MAO1B);MSTRG.175(LRK10);MSTRG.1787(--);MSTRG.1788(--);MSTRG.18485(TPS2);MSTRG.23052(XA21);MSTRG.25399(HSP70);MSTRG.4575(SBT3.9);MSTRG.7931(--);ncbi_107275368(LECRK1);ncbi_107275823(WAK2);ncbi_107275881(LECRK41);ncbi_107276043(MAN6);ncbi_107276048(CSLD4);ncbi_107276849(CRK15);ncbi_107277295(IPT3);ncbi_107278642(--);ncbi_107281…
GO:0009066	aspartate family amino acid metabolic process	2	29	0.470507	1	ncbi_4332506(Os03g0291500);ncbi_4349123(MGL)
GO:0014070	response to organic cyclic compound	3	47	0.471372	1	ncbi_107276048(CSLD4);ncbi_107278642(--);ncbi_4327433(AMT2-3)
GO:0016053	organic acid biosynthetic process	8	139	0.481113	1	ncbi_4332095(HMT-1);ncbi_4332506(Os03g0291500);ncbi_4333014(DAHPS1);ncbi_4333823(Os03g0700700);ncbi_4334049(LOX1.1);ncbi_4343946(DAHPS2);ncbi_9267158(Os03g0179900);ncbi_9271371(Os02g0134000)
GO:0046394	carboxylic acid biosynthetic process	8	139	0.481113	1	ncbi_4332095(HMT-1);ncbi_4332506(Os03g0291500);ncbi_4333014(DAHPS1);ncbi_4333823(Os03g0700700);ncbi_4334049(LOX1.1);ncbi_4343946(DAHPS2);ncbi_9267158(Os03g0179900);ncbi_9271371(Os02g0134000)
GO:0009414	response to water deprivation	1	12	0.487263	1	ncbi_4330461(--)
GO:0009415	response to water	1	12	0.487263	1	ncbi_4330461(--)
GO:0048589	developmental growth	1	12	0.487263	1	ncbi_9269084(CBL9)
GO:0006811	ion transport	15	270	0.496622	1	ncbi_107275818(BOR4);ncbi_4327433(AMT2-3);ncbi_4329484(At3g26670);ncbi_4330553(CLC-F);ncbi_4331671(--);ncbi_4335115(PHT1-4);ncbi_4335729(HAK1);ncbi_4336175(NAR2.2);ncbi_4338051(ZIP7);ncbi_4342074(At2g21120);ncbi_4348741(PHT1-8);ncbi_4352132(CLC-A);ncbi_4352546(BOR1);ncbi_9269084(CBL9);ncbi_9271816(ZIP10)
GO:0048869	cellular developmental process	5	86	0.500725	1	MSTRG.16159(HOX29);ncbi_4330331(TTG1);ncbi_4332515(ERDJ3A);ncbi_4334956(AMI1);ncbi_9269084(CBL9)
GO:0051188	cofactor biosynthetic process	5	86	0.500725	1	ncbi_4325163(METK3);ncbi_4328220(Os02g0134400);ncbi_4338566(TPK3);ncbi_4340439(Os06g0207000);ncbi_9271371(Os02g0134000)
GO:0010817	regulation of hormone levels	2	31	0.505987	1	ncbi_4334956(AMI1);ncbi_4345764(CKX11)
GO:0070085	glycosylation	2	31	0.505987	1	ncbi_107276048(CSLD4);ncbi_4345160(SDF2)
GO:0005996	monosaccharide metabolic process	4	68	0.506068	1	ncbi_4329889(G6PDH);ncbi_4337011(UEL-2);ncbi_4342077(HSP90);ncbi_4346723(UGE-4)
GO:0005991	trehalose metabolic process	1	13	0.515054	1	ncbi_4349141(Os10g0521000)
GO:0009683	indoleacetic acid metabolic process	1	13	0.515054	1	ncbi_4334956(AMI1)
GO:0009850	auxin metabolic process	1	13	0.515054	1	ncbi_4334956(AMI1)
GO:0012501	programmed cell death	2	32	0.52314	1	ncbi_4327433(AMT2-3);ncbi_4327497(ERG1)
GO:0071229	cellular response to acid chemical	2	32	0.52314	1	ncbi_4327433(AMT2-3);ncbi_4335698(TIFY9)
GO:0048523	negative regulation of cellular process	3	51	0.526519	1	MSTRG.1787(--);MSTRG.1788(--);ncbi_4334617(--)
GO:0048513	animal organ development	3	52	0.539806	1	MSTRG.16159(HOX29);ncbi_107276048(CSLD4);ncbi_4334956(AMI1)
GO:0000281	mitotic cytokinesis	1	14	0.541343	1	ncbi_107276048(CSLD4)
GO:0008283	cell proliferation	1	14	0.541343	1	ncbi_107276048(CSLD4)
GO:0009751	response to salicylic acid	1	14	0.541343	1	ncbi_4327433(AMT2-3)
GO:0009863	salicylic acid mediated signaling pathway	1	14	0.541343	1	ncbi_4327433(AMT2-3)
GO:0071446	cellular response to salicylic acid stimulus	1	14	0.541343	1	ncbi_4327433(AMT2-3)
GO:0072657	protein localization to membrane	1	14	0.541343	1	ncbi_4339274(SRP54-2)
GO:0090150	establishment of protein localization to membrane	1	14	0.541343	1	ncbi_4339274(SRP54-2)
GO:1902410	mitotic cytokinetic process	1	14	0.541343	1	ncbi_107276048(CSLD4)
GO:0009607	response to biotic stimulus	4	72	0.551755	1	ncbi_4327433(AMT2-3);ncbi_4335698(TIFY9);ncbi_4336263(Cht4);ncbi_4336265(Cht5)
GO:0043207	response to external biotic stimulus	4	72	0.551755	1	ncbi_4327433(AMT2-3);ncbi_4335698(TIFY9);ncbi_4336263(Cht4);ncbi_4336265(Cht5)
GO:0000902	cell morphogenesis	2	34	0.556228	1	ncbi_4332515(ERDJ3A);ncbi_9269084(CBL9)
GO:0009314	response to radiation	7	130	0.560987	1	ncbi_4324804(At3g10130);ncbi_4325501(--);ncbi_4327812(P58B);ncbi_4332515(ERDJ3A);ncbi_4342077(HSP90);ncbi_9269084(CBL9);ncbi_9270463(F3H-1)
GO:0043412	macromolecule modification	55	1029	0.564012	1	MSTRG.11106(PPCK2);MSTRG.175(LRK10);MSTRG.23052(XA21);ncbi_107275823(WAK2);ncbi_107276849(CRK15);ncbi_4323995(MIK2);ncbi_4325990(CRK41);ncbi_4326068(LRK10);ncbi_4326918(MAPKKK17);ncbi_4326920(MAPKKK17);ncbi_4328223(MPK13);ncbi_4330489(At1g11330);ncbi_4330663(PUB21);ncbi_4330977(fray2);ncbi_4331285(PUB52);ncbi_4331688(PBL16);ncbi_4332213(PERK13);ncbi_4332475(MPK5);ncbi_4334265(LECRK41);ncbi_433427…
GO:0009743	response to carbohydrate	3	54	0.565726	1	ncbi_4324804(At3g10130);ncbi_4327433(AMT2-3);ncbi_9270463(F3H-1)
GO:0034220	ion transmembrane transport	3	54	0.565726	1	ncbi_4330553(CLC-F);ncbi_4335729(HAK1);ncbi_4352132(CLC-A)
GO:0048518	positive regulation of biological process	3	54	0.565726	1	ncbi_4327497(ERG1);ncbi_4346068(ISA1);ncbi_9269493(Os06g0160700)
GO:0006525	arginine metabolic process	1	15	0.566211	1	ncbi_4333177(NAGS2)
GO:0061640	cytoskeleton-dependent cytokinesis	1	15	0.566211	1	ncbi_107276048(CSLD4)
GO:0090558	plant epidermis development	1	15	0.566211	1	MSTRG.16159(HOX29)
GO:0033554	cellular response to stress	6	113	0.578752	1	ncbi_107276048(CSLD4);ncbi_4325501(--);ncbi_4327433(AMT2-3);ncbi_4327812(P58B);ncbi_4330461(--);ncbi_4342077(HSP90)
GO:0044283	small molecule biosynthetic process	9	171	0.583529	1	ncbi_4332095(HMT-1);ncbi_4332506(Os03g0291500);ncbi_4333014(DAHPS1);ncbi_4333823(Os03g0700700);ncbi_4334049(LOX1.1);ncbi_4339516(NMT2);ncbi_4343946(DAHPS2);ncbi_9267158(Os03g0179900);ncbi_9271371(Os02g0134000)
GO:0042743	hydrogen peroxide metabolic process	2	36	0.587656	1	ncbi_4327433(AMT2-3);ncbi_4344276(PER70)
GO:0003002	regionalization	1	16	0.589734	1	MSTRG.16159(HOX29)
GO:0009696	salicylic acid metabolic process	1	16	0.589734	1	ncbi_4327433(AMT2-3)
GO:0009814	defense response, incompatible interaction	1	16	0.589734	1	ncbi_4327433(AMT2-3)
GO:0009933	meristem structural organization	1	16	0.589734	1	ncbi_4342077(HSP90)
GO:0032506	cytokinetic process	1	16	0.589734	1	ncbi_107276048(CSLD4)
GO:0042537	benzene-containing compound metabolic process	1	16	0.589734	1	ncbi_4327433(AMT2-3)
GO:0048532	anatomical structure arrangement	1	16	0.589734	1	ncbi_4342077(HSP90)
GO:0016310	phosphorylation	4	76	0.595126	1	ncbi_4324666(HXK9);ncbi_4338034(PFK3);ncbi_4340783(SOBIR1);ncbi_9266864(SBT5.4)
GO:0055085	transmembrane transport	3	57	0.60289	1	ncbi_4330553(CLC-F);ncbi_4335729(HAK1);ncbi_4352132(CLC-A)
GO:0006720	isoprenoid metabolic process	4	77	0.605574	1	MSTRG.18485(TPS2);ncbi_4332515(ERDJ3A);ncbi_4336591(CCD7);ncbi_4344755(TPS1)
GO:0018958	phenol-containing compound metabolic process	1	17	0.611985	1	ncbi_4327433(AMT2-3)
GO:0048509	regulation of meristem development	1	17	0.611985	1	ncbi_4342077(HSP90)
GO:1901698	response to nitrogen compound	2	38	0.617408	1	ncbi_4324540(EOGT);ncbi_4327433(AMT2-3)
GO:0006629	lipid metabolic process	16	311	0.621488	1	MSTRG.18485(TPS2);ncbi_4325584(--);ncbi_4330012(CER1);ncbi_4330461(--);ncbi_4331045(MGD3);ncbi_4331460(CA2);ncbi_4332515(ERDJ3A);ncbi_4333823(Os03g0700700);ncbi_4334049(LOX1.1);ncbi_4336591(CCD7);ncbi_4337686(PLC2);ncbi_4339684(KCS11);ncbi_4344755(TPS1);ncbi_4352524(PLC6);ncbi_9267158(Os03g0179900);ncbi_9269493(Os06g0160700)
GO:0044711	single-organism biosynthetic process	20	388	0.624797	1	ncbi_4325584(--);ncbi_4328220(Os02g0134400);ncbi_4328552(CAD2);ncbi_4330037(ZB8);ncbi_4330040(ZB8);ncbi_4330461(--);ncbi_4332095(HMT-1);ncbi_4332506(Os03g0291500);ncbi_4333014(DAHPS1);ncbi_4333823(Os03g0700700);ncbi_4334049(LOX1.1);ncbi_4334956(AMI1);ncbi_4336591(CCD7);ncbi_4338861(ZB8);ncbi_4339516(NMT2);ncbi_4342621(LHA1);ncbi_4343946(DAHPS2);ncbi_9267158(Os03g0179900);ncbi_9269493(Os06g0160700…
GO:0000910	cytokinesis	1	18	0.633033	1	ncbi_107276048(CSLD4)
GO:0009067	aspartate family amino acid biosynthetic process	1	18	0.633033	1	ncbi_4332506(Os03g0291500)
GO:0009694	jasmonic acid metabolic process	1	18	0.633033	1	ncbi_4335698(TIFY9)
GO:0010646	regulation of cell communication	2	40	0.645487	1	ncbi_4345302(LRK10L-2.6);ncbi_9272132(LRK10L-2.1)
GO:0044281	small molecule metabolic process	44	850	0.651739	1	ncbi_4324666(HXK9);ncbi_4327433(AMT2-3);ncbi_4328220(Os02g0134400);ncbi_4329889(G6PDH);ncbi_4330012(CER1);ncbi_4330037(ZB8);ncbi_4330040(ZB8);ncbi_4330164(GDH3);ncbi_4330649(GLN1-1);ncbi_4331460(CA2);ncbi_4332095(HMT-1);ncbi_4332151(BCAT5);ncbi_4332184(GAD1);ncbi_4332506(Os03g0291500);ncbi_4332515(ERDJ3A);ncbi_4333014(DAHPS1);ncbi_4333177(NAGS2);ncbi_4333823(Os03g0700700);ncbi_4334049(LOX1.1);ncb…
GO:0008037	cell recognition	1	19	0.652942	1	ncbi_9272270(SD18)
GO:0009746	response to hexose	1	19	0.652942	1	ncbi_4327433(AMT2-3)
GO:0034284	response to monosaccharide	1	19	0.652942	1	ncbi_4327433(AMT2-3)
GO:0048583	regulation of response to stimulus	1	19	0.652942	1	ncbi_4340783(SOBIR1)
GO:0006631	fatty acid metabolic process	6	122	0.653862	1	ncbi_4330012(CER1);ncbi_4331460(CA2);ncbi_4333823(Os03g0700700);ncbi_4334049(LOX1.1);ncbi_4339684(KCS11);ncbi_9267158(Os03g0179900)
GO:0032989	cellular component morphogenesis	2	41	0.658905	1	ncbi_4332515(ERDJ3A);ncbi_9269084(CBL9)
GO:0044267	cellular protein metabolic process	65	1250	0.665004	1	MSTRG.11106(PPCK2);MSTRG.175(LRK10);MSTRG.1787(--);MSTRG.1788(--);MSTRG.23052(XA21);ncbi_107275823(WAK2);ncbi_107276849(CRK15);ncbi_4323995(MIK2);ncbi_4325501(--);ncbi_4325990(CRK41);ncbi_4326068(LRK10);ncbi_4326918(MAPKKK17);ncbi_4326920(MAPKKK17);ncbi_4327812(P58B);ncbi_4328223(MPK13);ncbi_4330489(At1g11330);ncbi_4330663(PUB21);ncbi_4330977(fray2);ncbi_4331285(PUB52);ncbi_4331688(PBL16);ncbi_43…
GO:0044255	cellular lipid metabolic process	13	262	0.6687	1	MSTRG.18485(TPS2);ncbi_4330012(CER1);ncbi_4330461(--);ncbi_4331045(MGD3);ncbi_4331460(CA2);ncbi_4332515(ERDJ3A);ncbi_4333823(Os03g0700700);ncbi_4334049(LOX1.1);ncbi_4336591(CCD7);ncbi_4339684(KCS11);ncbi_4344755(TPS1);ncbi_9267158(Os03g0179900);ncbi_9269493(Os06g0160700)
GO:0071705	nitrogen compound transport	3	63	0.670704	1	ncbi_4324303(TIP1-2);ncbi_4325014(NPF8.1);ncbi_4327433(AMT2-3)
GO:1901564	organonitrogen compound metabolic process	32	628	0.67085	1	ncbi_4328220(Os02g0134400);ncbi_4329889(G6PDH);ncbi_4329920(Cht6);ncbi_4330037(ZB8);ncbi_4330040(ZB8);ncbi_4330164(GDH3);ncbi_4330649(GLN1-1);ncbi_4331519(Cht11);ncbi_4332095(HMT-1);ncbi_4332151(BCAT5);ncbi_4332184(GAD1);ncbi_4332506(Os03g0291500);ncbi_4333014(DAHPS1);ncbi_4333177(NAGS2);ncbi_4334427(BX1);ncbi_4334794(AK1);ncbi_4334956(AMI1);ncbi_4335756(ADT6);ncbi_4336263(Cht4);ncbi_4336265(Cht5…
GO:0006498	N-terminal protein lipidation	1	20	0.671775	1	ncbi_4342077(HSP90)
GO:0031365	N-terminal protein amino acid modification	1	20	0.671775	1	ncbi_4342077(HSP90)
GO:0006486	protein glycosylation	1	21	0.689588	1	ncbi_4345160(SDF2)
GO:0009908	flower development	1	21	0.689588	1	ncbi_4340783(SOBIR1)
GO:0016049	cell growth	1	21	0.689588	1	ncbi_9269084(CBL9)
GO:0043413	macromolecule glycosylation	1	21	0.689588	1	ncbi_4345160(SDF2)
GO:0043648	dicarboxylic acid metabolic process	1	21	0.689588	1	ncbi_4345657(At3g47520)
GO:0006812	cation transport	8	167	0.689882	1	ncbi_4327433(AMT2-3);ncbi_4329484(At3g26670);ncbi_4331671(--);ncbi_4335729(HAK1);ncbi_4338051(ZIP7);ncbi_4342074(At2g21120);ncbi_9269084(CBL9);ncbi_9271816(ZIP10)
GO:0044723	single-organism carbohydrate metabolic process	7	147	0.690348	1	ncbi_107276048(CSLD4);ncbi_4329889(G6PDH);ncbi_4337011(UEL-2);ncbi_4342077(HSP90);ncbi_4345160(SDF2);ncbi_4346723(UGE-4);ncbi_4349141(Os10g0521000)
GO:0008652	cellular amino acid biosynthetic process	5	107	0.69495	1	ncbi_4332095(HMT-1);ncbi_4332506(Os03g0291500);ncbi_4333014(DAHPS1);ncbi_4343946(DAHPS2);ncbi_9271371(Os02g0134000)
GO:0006694	steroid biosynthetic process	1	22	0.706437	1	ncbi_4325584(--)
GO:0009620	response to fungus	1	22	0.706437	1	ncbi_4327433(AMT2-3)
GO:0015748	organophosphate ester transport	1	22	0.706437	1	ncbi_4327433(AMT2-3)
GO:0098542	defense response to other organism	1	22	0.706437	1	ncbi_4327433(AMT2-3)
GO:0007017	microtubule-based process	2	45	0.708538	1	ncbi_107276048(CSLD4);ncbi_4339353(KIN14K)
GO:0000096	sulfur amino acid metabolic process	3	67	0.710982	1	ncbi_4332095(HMT-1);ncbi_4349123(MGL);ncbi_9271371(Os02g0134000)
GO:0006732	coenzyme metabolic process	6	130	0.713286	1	ncbi_4325163(METK3);ncbi_4328220(Os02g0134400);ncbi_4329889(G6PDH);ncbi_4338566(TPK3);ncbi_4340439(Os06g0207000);ncbi_9271371(Os02g0134000)
GO:0006766	vitamin metabolic process	1	23	0.722374	1	ncbi_4338566(TPK3)
GO:0006767	water-soluble vitamin metabolic process	1	23	0.722374	1	ncbi_4338566(TPK3)
GO:0007389	pattern specification process	1	23	0.722374	1	MSTRG.16159(HOX29)
GO:0009100	glycoprotein metabolic process	1	23	0.722374	1	ncbi_4345160(SDF2)
GO:0009101	glycoprotein biosynthetic process	1	23	0.722374	1	ncbi_4345160(SDF2)
GO:0034728	nucleosome organization	1	23	0.722374	1	ncbi_4339049(SlH4)
GO:0072593	reactive oxygen species metabolic process	2	47	0.731014	1	ncbi_4327433(AMT2-3);ncbi_4344276(PER70)
GO:1902578	single-organism localization	26	531	0.736401	1	ncbi_107275818(BOR4);ncbi_4324303(TIP1-2);ncbi_4325014(NPF8.1);ncbi_4327433(AMT2-3);ncbi_4327497(ERG1);ncbi_4329484(At3g26670);ncbi_4330553(CLC-F);ncbi_4331671(--);ncbi_4332166(HB1);ncbi_4335115(PHT1-4);ncbi_4335729(HAK1);ncbi_4336175(NAR2.2);ncbi_4336476(PLT4);ncbi_4337417(PLT4);ncbi_4338051(ZIP7);ncbi_4339274(SRP54-2);ncbi_4341854(GLR3.4);ncbi_4342074(At2g21120);ncbi_4342077(HSP90);ncbi_4348741…
GO:0006101	citrate metabolic process	1	24	0.737448	1	ncbi_4345657(At3g47520)
GO:0006497	protein lipidation	1	24	0.737448	1	ncbi_4342077(HSP90)
GO:0042157	lipoprotein metabolic process	1	24	0.737448	1	ncbi_4342077(HSP90)
GO:0042158	lipoprotein biosynthetic process	1	24	0.737448	1	ncbi_4342077(HSP90)
GO:0072350	tricarboxylic acid metabolic process	1	24	0.737448	1	ncbi_4345657(At3g47520)
GO:1901607	alpha-amino acid biosynthetic process	1	24	0.737448	1	ncbi_4332506(Os03g0291500)
GO:0000904	cell morphogenesis involved in differentiation	1	25	0.751706	1	ncbi_4332515(ERDJ3A)
GO:0006575	cellular modified amino acid metabolic process	1	25	0.751706	1	ncbi_4330164(GDH3)
GO:0071824	protein-DNA complex subunit organization	1	25	0.751706	1	ncbi_4339049(SlH4)
GO:0042221	response to chemical	13	279	0.752781	1	ncbi_107276048(CSLD4);ncbi_107278642(--);ncbi_4324540(EOGT);ncbi_4324804(At3g10130);ncbi_4325501(--);ncbi_4326828(GST3);ncbi_4327433(AMT2-3);ncbi_4327812(P58B);ncbi_4330461(--);ncbi_4332515(ERDJ3A);ncbi_4335698(TIFY9);ncbi_4342077(HSP90);ncbi_9270463(F3H-1)
GO:0044272	sulfur compound biosynthetic process	4	94	0.756684	1	ncbi_4332095(HMT-1);ncbi_4334956(AMI1);ncbi_9271371(Os02g0134000);ncbi_9272308(APK3)
GO:0044763	single-organism cellular process	105	2042	0.760625	1	MSTRG.16159(HOX29);MSTRG.18485(TPS2);ncbi_107276048(CSLD4);ncbi_107278642(--);ncbi_4323896(ABCB11);ncbi_4324490(DTX12);ncbi_4324666(HXK9);ncbi_4324804(At3g10130);ncbi_4325501(--);ncbi_4326828(GST3);ncbi_4327433(AMT2-3);ncbi_4327497(ERG1);ncbi_4328220(Os02g0134400);ncbi_4328552(CAD2);ncbi_4329889(G6PDH);ncbi_4330012(CER1);ncbi_4330037(ZB8);ncbi_4330040(ZB8);ncbi_4330164(GDH3);ncbi_4330331(TTG1);nc…
GO:0001101	response to acid chemical	3	73	0.76415	1	ncbi_4327433(AMT2-3);ncbi_4330461(--);ncbi_4335698(TIFY9)
GO:0016144	S-glycoside biosynthetic process	1	26	0.765192	1	ncbi_4334956(AMI1)
GO:0019758	glycosinolate biosynthetic process	1	26	0.765192	1	ncbi_4334956(AMI1)
GO:0051301	cell division	1	26	0.765192	1	ncbi_107276048(CSLD4)
GO:0048507	meristem development	2	51	0.771572	1	MSTRG.16159(HOX29);ncbi_4342077(HSP90)
GO:0044765	single-organism transport	25	522	0.771836	1	ncbi_107275818(BOR4);ncbi_4324303(TIP1-2);ncbi_4325014(NPF8.1);ncbi_4327433(AMT2-3);ncbi_4327497(ERG1);ncbi_4329484(At3g26670);ncbi_4330553(CLC-F);ncbi_4331671(--);ncbi_4332166(HB1);ncbi_4335115(PHT1-4);ncbi_4335729(HAK1);ncbi_4336175(NAR2.2);ncbi_4336476(PLT4);ncbi_4337417(PLT4);ncbi_4338051(ZIP7);ncbi_4339274(SRP54-2);ncbi_4341854(GLR3.4);ncbi_4342074(At2g21120);ncbi_4342077(HSP90);ncbi_4348741…
GO:0006066	alcohol metabolic process	2	52	0.780843	1	ncbi_4332515(ERDJ3A);ncbi_4339516(NMT2)
GO:0008202	steroid metabolic process	1	28	0.790012	1	ncbi_4325584(--)
GO:0015849	organic acid transport	1	28	0.790012	1	ncbi_4327433(AMT2-3)
GO:0046942	carboxylic acid transport	1	28	0.790012	1	ncbi_4327433(AMT2-3)
GO:0010605	negative regulation of macromolecule metabolic process	3	77	0.794993	1	MSTRG.1787(--);MSTRG.1788(--);ncbi_4334617(--)
GO:0065008	regulation of biological quality	7	165	0.797588	1	ncbi_4334453(Os03g0800700);ncbi_4334956(AMI1);ncbi_4345764(CKX11);ncbi_4347226(PDIL2-3);ncbi_4350496(ERD2);ncbi_9269084(CBL9);ncbi_9271371(Os02g0134000)
GO:1901701	cellular response to oxygen-containing compound	2	54	0.7984	1	ncbi_4327433(AMT2-3);ncbi_4335698(TIFY9)
GO:0005984	disaccharide metabolic process	1	29	0.801423	1	ncbi_4349141(Os10g0521000)
GO:0006310	DNA recombination	1	30	0.812216	1	ncbi_107276048(CSLD4)
GO:0033365	protein localization to organelle	1	30	0.812216	1	ncbi_4350496(ERD2)
GO:0007154	cell communication	12	273	0.812665	1	ncbi_4324804(At3g10130);ncbi_4325501(--);ncbi_4327433(AMT2-3);ncbi_4330461(--);ncbi_4331906(RABH1E);ncbi_4335698(TIFY9);ncbi_4337686(PLC2);ncbi_4341854(GLR3.4);ncbi_4345302(LRK10L-2.6);ncbi_4352524(PLC6);ncbi_9269084(CBL9);ncbi_9272132(LRK10L-2.1)
GO:0005982	starch metabolic process	2	56	0.814703	1	ncbi_4346068(ISA1);ncbi_9269493(Os06g0160700)
GO:0032787	monocarboxylic acid metabolic process	14	315	0.815858	1	ncbi_4324666(HXK9);ncbi_4327433(AMT2-3);ncbi_4330012(CER1);ncbi_4331460(CA2);ncbi_4332515(ERDJ3A);ncbi_4333823(Os03g0700700);ncbi_4334049(LOX1.1);ncbi_4334956(AMI1);ncbi_4335698(TIFY9);ncbi_4338034(PFK3);ncbi_4339684(KCS11);ncbi_4342077(HSP90);ncbi_9266864(SBT5.4);ncbi_9267158(Os03g0179900)
GO:0046165	alcohol biosynthetic process	1	31	0.822423	1	ncbi_4339516(NMT2)
GO:1901137	carbohydrate derivative biosynthetic process	5	127	0.825285	1	ncbi_4330461(--);ncbi_4334956(AMI1);ncbi_4342621(LHA1);ncbi_4345160(SDF2);ncbi_9269493(Os06g0160700)
GO:0009311	oligosaccharide metabolic process	1	32	0.832078	1	ncbi_4349141(Os10g0521000)
GO:0009617	response to bacterium	1	32	0.832078	1	ncbi_4327433(AMT2-3)
GO:0016143	S-glycoside metabolic process	1	32	0.832078	1	ncbi_4334956(AMI1)
GO:0019757	glycosinolate metabolic process	1	32	0.832078	1	ncbi_4334956(AMI1)
GO:0048731	system development	4	106	0.833462	1	MSTRG.16159(HOX29);ncbi_107276048(CSLD4);ncbi_4334956(AMI1);ncbi_4340783(SOBIR1)
GO:0040007	growth	2	59	0.836954	1	ncbi_4332574(COBL7);ncbi_9269084(CBL9)
GO:0090567	reproductive shoot system development	1	33	0.841209	1	ncbi_4340783(SOBIR1)
GO:1901617	organic hydroxy compound biosynthetic process	1	33	0.841209	1	ncbi_4339516(NMT2)
GO:0046496	nicotinamide nucleotide metabolic process	2	60	0.843818	1	ncbi_4328220(Os02g0134400);ncbi_4329889(G6PDH)
GO:0006952	defense response	2	61	0.850419	1	ncbi_4327433(AMT2-3);ncbi_4340783(SOBIR1)
GO:0019362	pyridine nucleotide metabolic process	2	61	0.850419	1	ncbi_4328220(Os02g0134400);ncbi_4329889(G6PDH)
GO:0006006	glucose metabolic process	1	35	0.858012	1	ncbi_4342077(HSP90)
GO:0045087	innate immune response	1	35	0.858012	1	ncbi_4327433(AMT2-3)
GO:0032268	regulation of cellular protein metabolic process	3	88	0.862885	1	MSTRG.1787(--);MSTRG.1788(--);ncbi_4334617(--)
GO:0051246	regulation of protein metabolic process	3	88	0.862885	1	MSTRG.1787(--);MSTRG.1788(--);ncbi_4334617(--)
GO:0010035	response to inorganic substance	1	36	0.865736	1	ncbi_4330461(--)
GO:0009057	macromolecule catabolic process	5	136	0.867176	1	ncbi_4329920(Cht6);ncbi_4331519(Cht11);ncbi_4336263(Cht4);ncbi_4336265(Cht5);ncbi_4349267(Cht8)
GO:0000097	sulfur amino acid biosynthetic process	2	64	0.868728	1	ncbi_4332095(HMT-1);ncbi_9271371(Os02g0134000)
GO:0051239	regulation of multicellular organismal process	2	64	0.868728	1	ncbi_4340783(SOBIR1);ncbi_4342077(HSP90)
GO:0072524	pyridine-containing compound metabolic process	2	64	0.868728	1	ncbi_4328220(Os02g0134400);ncbi_4329889(G6PDH)
GO:2000026	regulation of multicellular organismal development	2	64	0.868728	1	ncbi_4340783(SOBIR1);ncbi_4342077(HSP90)
GO:1901615	organic hydroxy compound metabolic process	3	90	0.87286	1	ncbi_4327433(AMT2-3);ncbi_4332515(ERDJ3A);ncbi_4339516(NMT2)
GO:0071407	cellular response to organic cyclic compound	1	37	0.873042	1	ncbi_4327433(AMT2-3)
GO:1903047	mitotic cell cycle process	1	37	0.873042	1	ncbi_107276048(CSLD4)
GO:0006733	oxidoreduction coenzyme metabolic process	2	66	0.879769	1	ncbi_4328220(Os02g0134400);ncbi_4329889(G6PDH)
GO:0015711	organic anion transport	1	38	0.879951	1	ncbi_4327433(AMT2-3)
GO:0016054	organic acid catabolic process	1	38	0.879951	1	ncbi_4349123(MGL)
GO:0046395	carboxylic acid catabolic process	1	38	0.879951	1	ncbi_4349123(MGL)
GO:0048856	anatomical structure development	8	207	0.880211	1	MSTRG.16159(HOX29);ncbi_107276048(CSLD4);ncbi_4332515(ERDJ3A);ncbi_4334956(AMI1);ncbi_4336591(CCD7);ncbi_4340783(SOBIR1);ncbi_4342077(HSP90);ncbi_9269084(CBL9)
GO:0006955	immune response	1	39	0.886485	1	ncbi_4327433(AMT2-3)
GO:0009266	response to temperature stimulus	1	39	0.886485	1	ncbi_4332515(ERDJ3A)
GO:0050793	regulation of developmental process	2	68	0.889948	1	ncbi_4340783(SOBIR1);ncbi_4342077(HSP90)
GO:0000278	mitotic cell cycle	1	40	0.892664	1	ncbi_107276048(CSLD4)
GO:0051707	response to other organism	2	69	0.894732	1	ncbi_4327433(AMT2-3);ncbi_4335698(TIFY9)
GO:0016114	terpenoid biosynthetic process	1	41	0.898508	1	ncbi_4336591(CCD7)
GO:0030243	cellulose metabolic process	1	41	0.898508	1	ncbi_107276048(CSLD4)
GO:0044282	small molecule catabolic process	1	41	0.898508	1	ncbi_4349123(MGL)
GO:1902580	single-organism cellular localization	1	41	0.898508	1	ncbi_4339274(SRP54-2)
GO:0009888	tissue development	2	70	0.899324	1	MSTRG.16159(HOX29);ncbi_4342077(HSP90)
GO:0019725	cellular homeostasis	2	70	0.899324	1	ncbi_4334453(Os03g0800700);ncbi_4347226(PDIL2-3)
GO:0042592	homeostatic process	3	97	0.902902	1	ncbi_4334453(Os03g0800700);ncbi_4347226(PDIL2-3);ncbi_9269084(CBL9)
GO:0044238	primary metabolic process	148	2941	0.903307	1	MSTRG.11106(PPCK2);MSTRG.175(LRK10);MSTRG.1787(--);MSTRG.1788(--);MSTRG.18485(TPS2);MSTRG.23052(XA21);MSTRG.4575(SBT3.9);ncbi_107275823(WAK2);ncbi_107276048(CSLD4);ncbi_107276849(CRK15);ncbi_107277295(IPT3);ncbi_107281082(RE2);ncbi_4323995(MIK2);ncbi_4324666(HXK9);ncbi_4325501(--);ncbi_4325584(--);ncbi_4325626(SBT3.5);ncbi_4325628(SBT3.5);ncbi_4325990(CRK41);ncbi_4326065(VIT_06s0061g00120);ncbi_4…
GO:0007165	signal transduction	9	238	0.90518	1	ncbi_4324804(At3g10130);ncbi_4325501(--);ncbi_4327433(AMT2-3);ncbi_4331906(RABH1E);ncbi_4335698(TIFY9);ncbi_4337686(PLC2);ncbi_4341854(GLR3.4);ncbi_4352524(PLC6);ncbi_9269084(CBL9)
GO:0023052	signaling	9	238	0.90518	1	ncbi_4324804(At3g10130);ncbi_4325501(--);ncbi_4327433(AMT2-3);ncbi_4331906(RABH1E);ncbi_4335698(TIFY9);ncbi_4337686(PLC2);ncbi_4341854(GLR3.4);ncbi_4352524(PLC6);ncbi_9269084(CBL9)
GO:0044700	single organism signaling	9	238	0.90518	1	ncbi_4324804(At3g10130);ncbi_4325501(--);ncbi_4327433(AMT2-3);ncbi_4331906(RABH1E);ncbi_4335698(TIFY9);ncbi_4337686(PLC2);ncbi_4341854(GLR3.4);ncbi_4352524(PLC6);ncbi_9269084(CBL9)
GO:0005975	carbohydrate metabolic process	11	283	0.907372	1	ncbi_107276048(CSLD4);ncbi_4329889(G6PDH);ncbi_4337011(UEL-2);ncbi_4342077(HSP90);ncbi_4345160(SDF2);ncbi_4345657(At3g47520);ncbi_4346068(ISA1);ncbi_4346723(UGE-4);ncbi_4349141(Os10g0521000);ncbi_9269084(CBL9);ncbi_9269493(Os06g0160700)
GO:0008299	isoprenoid biosynthetic process	1	44	0.914204	1	ncbi_4336591(CCD7)
GO:0048519	negative regulation of biological process	4	126	0.91632	1	MSTRG.1787(--);MSTRG.1788(--);ncbi_4334617(--);ncbi_4340783(SOBIR1)
GO:0009892	negative regulation of metabolic process	3	103	0.923393	1	MSTRG.1787(--);MSTRG.1788(--);ncbi_4334617(--)
GO:0051179	localization	43	954	0.924281	1	ncbi_107275818(BOR4);ncbi_4323896(ABCB11);ncbi_4324303(TIP1-2);ncbi_4325014(NPF8.1);ncbi_4327433(AMT2-3);ncbi_4327497(ERG1);ncbi_4327728(ABCG34);ncbi_4328702(ABCA7);ncbi_4328814(NIP1-1);ncbi_4329484(At3g26670);ncbi_4330164(GDH3);ncbi_4330331(TTG1);ncbi_4330421(NPF8.3);ncbi_4330553(CLC-F);ncbi_4331671(--);ncbi_4331906(RABH1E);ncbi_4331946(PLT5);ncbi_4332166(HB1);ncbi_4335115(PHT1-4);ncbi_4335176(A…
GO:0002376	immune system process	1	47	0.927479	1	ncbi_4327433(AMT2-3)
GO:0006281	DNA repair	1	47	0.927479	1	ncbi_107276048(CSLD4)
GO:0006468	protein phosphorylation	1	47	0.927479	1	ncbi_4340783(SOBIR1)
GO:0051716	cellular response to stimulus	14	359	0.928242	1	ncbi_107276048(CSLD4);ncbi_4324804(At3g10130);ncbi_4325501(--);ncbi_4327433(AMT2-3);ncbi_4327812(P58B);ncbi_4330461(--);ncbi_4331906(RABH1E);ncbi_4335698(TIFY9);ncbi_4337686(PLC2);ncbi_4341854(GLR3.4);ncbi_4342077(HSP90);ncbi_4352524(PLC6);ncbi_9266041(CCR4);ncbi_9269084(CBL9)
GO:0044712	single-organism catabolic process	1	48	0.931432	1	ncbi_4349123(MGL)
GO:0048608	reproductive structure development	1	48	0.931432	1	ncbi_4340783(SOBIR1)
GO:0051273	beta-glucan metabolic process	1	48	0.931432	1	ncbi_107276048(CSLD4)
GO:0061458	reproductive system development	1	48	0.931432	1	ncbi_4340783(SOBIR1)
GO:0010033	response to organic substance	7	204	0.931607	1	ncbi_107276048(CSLD4);ncbi_107278642(--);ncbi_4324540(EOGT);ncbi_4324804(At3g10130);ncbi_4327433(AMT2-3);ncbi_4335698(TIFY9);ncbi_9270463(F3H-1)
GO:0009755	hormone-mediated signaling pathway	2	79	0.933006	1	ncbi_4327433(AMT2-3);ncbi_4335698(TIFY9)
GO:0032870	cellular response to hormone stimulus	2	79	0.933006	1	ncbi_4327433(AMT2-3);ncbi_4335698(TIFY9)
GO:0071495	cellular response to endogenous stimulus	2	79	0.933006	1	ncbi_4327433(AMT2-3);ncbi_4335698(TIFY9)
GO:0050794	regulation of cellular process	24	575	0.933658	1	MSTRG.1787(--);MSTRG.1788(--);ncbi_4324804(At3g10130);ncbi_4325501(--);ncbi_4327433(AMT2-3);ncbi_4327497(ERG1);ncbi_4330553(CLC-F);ncbi_4331906(RABH1E);ncbi_4334617(--);ncbi_4334956(AMI1);ncbi_4335698(TIFY9);ncbi_4337686(PLC2);ncbi_4341854(GLR3.4);ncbi_4344036(CIPK21);ncbi_4345302(LRK10L-2.6);ncbi_4349594(CIPK15);ncbi_4351307(CIPK14);ncbi_4351333(RPT2);ncbi_4352132(CLC-A);ncbi_4352524(PLC6);ncbi_…
GO:0048367	shoot system development	1	49	0.93517	1	ncbi_4340783(SOBIR1)
GO:0048580	regulation of post-embryonic development	1	49	0.93517	1	ncbi_4340783(SOBIR1)
GO:0051704	multi-organism process	2	80	0.93601	1	ncbi_4327433(AMT2-3);ncbi_4335698(TIFY9)
GO:0051186	cofactor metabolic process	6	183	0.937072	1	ncbi_4325163(METK3);ncbi_4328220(Os02g0134400);ncbi_4329889(G6PDH);ncbi_4338566(TPK3);ncbi_4340439(Os06g0207000);ncbi_9271371(Os02g0134000)
GO:0032446	protein modification by small protein conjugation	2	81	0.938886	1	ncbi_4330663(PUB21);ncbi_4331285(PUB52)
GO:0006605	protein targeting	3	109	0.939861	1	ncbi_4327433(AMT2-3);ncbi_4327497(ERG1);ncbi_4339274(SRP54-2)
GO:0006073	cellular glucan metabolic process	3	110	0.942265	1	ncbi_107276048(CSLD4);ncbi_4346068(ISA1);ncbi_9269493(Os06g0160700)
GO:0051234	establishment of localization	39	892	0.943745	1	ncbi_107275818(BOR4);ncbi_4323896(ABCB11);ncbi_4324303(TIP1-2);ncbi_4325014(NPF8.1);ncbi_4327433(AMT2-3);ncbi_4327497(ERG1);ncbi_4327728(ABCG34);ncbi_4328702(ABCA7);ncbi_4328814(NIP1-1);ncbi_4329484(At3g26670);ncbi_4330164(GDH3);ncbi_4330421(NPF8.3);ncbi_4330553(CLC-F);ncbi_4331671(--);ncbi_4331946(PLT5);ncbi_4332166(HB1);ncbi_4335115(PHT1-4);ncbi_4335176(ABCC4);ncbi_4335729(HAK1);ncbi_4336175(NA…
GO:0006164	purine nucleotide biosynthetic process	1	52	0.945208	1	ncbi_4342621(LHA1)
GO:0009152	purine ribonucleotide biosynthetic process	1	52	0.945208	1	ncbi_4342621(LHA1)
GO:0044264	cellular polysaccharide metabolic process	3	112	0.946809	1	ncbi_107276048(CSLD4);ncbi_4346068(ISA1);ncbi_9269493(Os06g0160700)
GO:1901575	organic substance catabolic process	6	189	0.948273	1	ncbi_4329920(Cht6);ncbi_4331519(Cht11);ncbi_4336263(Cht4);ncbi_4336265(Cht5);ncbi_4349123(MGL);ncbi_4349267(Cht8)
GO:1901657	glycosyl compound metabolic process	2	85	0.94921	1	ncbi_4334956(AMI1);ncbi_9271371(Os02g0134000)
GO:0006090	pyruvate metabolic process	4	140	0.950075	1	ncbi_4324666(HXK9);ncbi_4338034(PFK3);ncbi_4342077(HSP90);ncbi_9266864(SBT5.4)
GO:0009719	response to endogenous stimulus	3	114	0.951019	1	ncbi_4324540(EOGT);ncbi_4327433(AMT2-3);ncbi_4335698(TIFY9)
GO:0015672	monovalent inorganic cation transport	1	54	0.951024	1	ncbi_4327433(AMT2-3)
GO:0006739	NADP metabolic process	1	55	0.953696	1	ncbi_4329889(G6PDH)
GO:0009116	nucleoside metabolic process	1	55	0.953696	1	ncbi_9271371(Os02g0134000)
GO:0009150	purine ribonucleotide metabolic process	1	55	0.953696	1	ncbi_4342621(LHA1)
GO:0044262	cellular carbohydrate metabolic process	4	142	0.95372	1	ncbi_107276048(CSLD4);ncbi_4346068(ISA1);ncbi_4349141(Os10g0521000);ncbi_9269493(Os06g0160700)
GO:0072522	purine-containing compound biosynthetic process	1	56	0.956223	1	ncbi_4342621(LHA1)
GO:0072527	pyrimidine-containing compound metabolic process	1	56	0.956223	1	ncbi_4338566(TPK3)
GO:0034613	cellular protein localization	4	144	0.957119	1	ncbi_4327433(AMT2-3);ncbi_4327497(ERG1);ncbi_4339274(SRP54-2);ncbi_4350496(ERD2)
GO:0070727	cellular macromolecule localization	4	144	0.957119	1	ncbi_4327433(AMT2-3);ncbi_4327497(ERG1);ncbi_4339274(SRP54-2);ncbi_4350496(ERD2)
GO:0006508	proteolysis	4	147	0.961789	1	MSTRG.1787(--);MSTRG.1788(--);ncbi_4334617(--);ncbi_4347817(At5g27430)
GO:0044042	glucan metabolic process	3	122	0.964945	1	ncbi_107276048(CSLD4);ncbi_4346068(ISA1);ncbi_9269493(Os06g0160700)
GO:0006163	purine nucleotide metabolic process	1	61	0.966939	1	ncbi_4342621(LHA1)
GO:0006974	cellular response to DNA damage stimulus	1	61	0.966939	1	ncbi_107276048(CSLD4)
GO:0005976	polysaccharide metabolic process	4	151	0.967286	1	ncbi_107276048(CSLD4);ncbi_4346068(ISA1);ncbi_9269084(CBL9);ncbi_9269493(Os06g0160700)
GO:0070647	protein modification by small protein conjugation or removal	2	95	0.968247	1	ncbi_4330663(PUB21);ncbi_4331285(PUB52)
GO:0044702	single organism reproductive process	1	62	0.968746	1	ncbi_4340783(SOBIR1)
GO:0009165	nucleotide biosynthetic process	2	98	0.972469	1	ncbi_4328220(Os02g0134400);ncbi_4342621(LHA1)
GO:0009260	ribonucleotide biosynthetic process	1	65	0.973595	1	ncbi_4342621(LHA1)
GO:0046390	ribose phosphate biosynthetic process	1	65	0.973595	1	ncbi_4342621(LHA1)
GO:0045229	external encapsulating structure organization	2	99	0.973753	1	ncbi_4339868(GSVIVT00026920001);ncbi_9269084(CBL9)
GO:0044237	cellular metabolic process	163	3331	0.976261	1	MSTRG.11106(PPCK2);MSTRG.175(LRK10);MSTRG.1787(--);MSTRG.1788(--);MSTRG.18485(TPS2);MSTRG.23052(XA21);MSTRG.7931(--);ncbi_107275368(LECRK1);ncbi_107275823(WAK2);ncbi_107275881(LECRK41);ncbi_107276048(CSLD4);ncbi_107276849(CRK15);ncbi_107277295(IPT3);ncbi_107278642(--);ncbi_107281082(RE2);ncbi_4323995(MIK2);ncbi_4324666(HXK9);ncbi_4324704(At1g17710);ncbi_4325163(METK3);ncbi_4325501(--);ncbi_432599…
GO:0009056	catabolic process	6	212	0.976479	1	ncbi_4329920(Cht6);ncbi_4331519(Cht11);ncbi_4336263(Cht4);ncbi_4336265(Cht5);ncbi_4349123(MGL);ncbi_4349267(Cht8)
GO:0009259	ribonucleotide metabolic process	1	68	0.977693	1	ncbi_4342621(LHA1)
GO:0019693	ribose phosphate metabolic process	1	68	0.977693	1	ncbi_4342621(LHA1)
GO:0009725	response to hormone	2	104	0.979351	1	ncbi_4327433(AMT2-3);ncbi_4335698(TIFY9)
GO:0006886	intracellular protein transport	3	135	0.979937	1	ncbi_4327433(AMT2-3);ncbi_4327497(ERG1);ncbi_4339274(SRP54-2)
GO:1901293	nucleoside phosphate biosynthetic process	2	105	0.980323	1	ncbi_4328220(Os02g0134400);ncbi_4342621(LHA1)
GO:1901659	glycosyl compound biosynthetic process	1	71	0.981157	1	ncbi_4334956(AMI1)
GO:0044767	single-organism developmental process	9	294	0.981618	1	MSTRG.16159(HOX29);ncbi_107276048(CSLD4);ncbi_4330331(TTG1);ncbi_4332515(ERDJ3A);ncbi_4334956(AMI1);ncbi_4336591(CCD7);ncbi_4340783(SOBIR1);ncbi_4342077(HSP90);ncbi_9269084(CBL9)
GO:0035556	intracellular signal transduction	2	107	0.982136	1	ncbi_4327433(AMT2-3);ncbi_4331906(RABH1E)
GO:0044802	single-organism membrane organization	1	73	0.983163	1	ncbi_4339274(SRP54-2)
GO:0072521	purine-containing compound metabolic process	1	73	0.983163	1	ncbi_4342621(LHA1)
GO:0009987	cellular process	210	4218	0.986414	1	MSTRG.11106(PPCK2);MSTRG.16159(HOX29);MSTRG.175(LRK10);MSTRG.1787(--);MSTRG.1788(--);MSTRG.18485(TPS2);MSTRG.23052(XA21);MSTRG.7931(--);ncbi_107275368(LECRK1);ncbi_107275823(WAK2);ncbi_107275881(LECRK41);ncbi_107276048(CSLD4);ncbi_107276849(CRK15);ncbi_107277295(IPT3);ncbi_107278642(--);ncbi_107281082(RE2);ncbi_4323896(ABCB11);ncbi_4323995(MIK2);ncbi_4324490(DTX12);ncbi_4324666(HXK9);ncbi_4324704…
GO:0080090	regulation of primary metabolic process	5	203	0.987664	1	MSTRG.1787(--);MSTRG.1788(--);ncbi_4334617(--);ncbi_4334956(AMI1);ncbi_9271371(Os02g0134000)
GO:0044707	single-multicellular organism process	8	283	0.988356	1	MSTRG.16159(HOX29);ncbi_107276048(CSLD4);ncbi_4332559(TS2);ncbi_4334956(AMI1);ncbi_4336591(CCD7);ncbi_4340783(SOBIR1);ncbi_4342077(HSP90);ncbi_9269084(CBL9)
GO:0016482	cytoplasmic transport	1	80	0.988649	1	ncbi_4327433(AMT2-3)
GO:0032501	multicellular organismal process	8	285	0.989128	1	MSTRG.16159(HOX29);ncbi_107276048(CSLD4);ncbi_4332559(TS2);ncbi_4334956(AMI1);ncbi_4336591(CCD7);ncbi_4340783(SOBIR1);ncbi_4342077(HSP90);ncbi_9269084(CBL9)
GO:0006399	tRNA metabolic process	1	81	0.989271	1	ncbi_107277295(IPT3)
GO:1902582	single-organism intracellular transport	3	150	0.989664	1	ncbi_4327433(AMT2-3);ncbi_4327497(ERG1);ncbi_4339274(SRP54-2)
GO:0006793	phosphorus metabolic process	31	813	0.990046	1	MSTRG.11106(PPCK2);ncbi_107275368(LECRK1);ncbi_107275881(LECRK41);ncbi_4323995(MIK2);ncbi_4324666(HXK9);ncbi_4324704(At1g17710);ncbi_4328220(Os02g0134400);ncbi_4329509(IPK2);ncbi_4329889(G6PDH);ncbi_4330977(fray2);ncbi_4332475(MPK5);ncbi_4334271(At2g16250);ncbi_4334794(AK1);ncbi_4335770(PAP22);ncbi_4337358(Os04g0671100);ncbi_4338034(PFK3);ncbi_4338400(WAKL20);ncbi_4338911(IPP);ncbi_4340000(ERL1);…
GO:0070887	cellular response to chemical stimulus	2	120	0.990535	1	ncbi_4327433(AMT2-3);ncbi_4335698(TIFY9)
GO:0071310	cellular response to organic substance	2	120	0.990535	1	ncbi_4327433(AMT2-3);ncbi_4335698(TIFY9)
GO:0006796	phosphate-containing compound metabolic process	30	794	0.990609	1	MSTRG.11106(PPCK2);ncbi_107275368(LECRK1);ncbi_107275881(LECRK41);ncbi_4323995(MIK2);ncbi_4324666(HXK9);ncbi_4324704(At1g17710);ncbi_4328220(Os02g0134400);ncbi_4329509(IPK2);ncbi_4329889(G6PDH);ncbi_4330977(fray2);ncbi_4332475(MPK5);ncbi_4334271(At2g16250);ncbi_4334794(AK1);ncbi_4335770(PAP22);ncbi_4337358(Os04g0671100);ncbi_4338034(PFK3);ncbi_4338400(WAKL20);ncbi_4340000(ERL1);ncbi_4340439(Os06g…
GO:0016192	vesicle-mediated transport	1	84	0.99094	1	ncbi_4330164(GDH3)
GO:0019219	regulation of nucleobase-containing compound metabolic process	2	121	0.990991	1	ncbi_4334956(AMI1);ncbi_9271371(Os02g0134000)
GO:0031323	regulation of cellular metabolic process	5	212	0.991345	1	MSTRG.1787(--);MSTRG.1788(--);ncbi_4334617(--);ncbi_4334956(AMI1);ncbi_9271371(Os02g0134000)
GO:0006810	transport	26	713	0.991881	1	ncbi_107275818(BOR4);ncbi_4324303(TIP1-2);ncbi_4325014(NPF8.1);ncbi_4327433(AMT2-3);ncbi_4327497(ERG1);ncbi_4329484(At3g26670);ncbi_4330164(GDH3);ncbi_4330553(CLC-F);ncbi_4331671(--);ncbi_4332166(HB1);ncbi_4335115(PHT1-4);ncbi_4335729(HAK1);ncbi_4336175(NAR2.2);ncbi_4336476(PLT4);ncbi_4337417(PLT4);ncbi_4338051(ZIP7);ncbi_4339274(SRP54-2);ncbi_4341854(GLR3.4);ncbi_4342074(At2g21120);ncbi_4342077(…
GO:0022402	cell cycle process	1	87	0.992351	1	ncbi_107276048(CSLD4)
GO:0009117	nucleotide metabolic process	4	191	0.993645	1	ncbi_4328220(Os02g0134400);ncbi_4329889(G6PDH);ncbi_4337358(Os04g0671100);ncbi_4342621(LHA1)
GO:0061024	membrane organization	1	91	0.993896	1	ncbi_4339274(SRP54-2)
GO:0090407	organophosphate biosynthetic process	2	131	0.994516	1	ncbi_4328220(Os02g0134400);ncbi_4342621(LHA1)
GO:0055086	nucleobase-containing small molecule metabolic process	5	224	0.994659	1	ncbi_4328220(Os02g0134400);ncbi_4329889(G6PDH);ncbi_4337358(Os04g0671100);ncbi_4342621(LHA1);ncbi_9271371(Os02g0134000)
GO:0050789	regulation of biological process	43	1105	0.995629	1	MSTRG.11941(DOF5.8);MSTRG.16159(HOX29);MSTRG.1787(--);MSTRG.1788(--);ncbi_4324804(At3g10130);ncbi_4325501(--);ncbi_4326760(WRKY6);ncbi_4327433(AMT2-3);ncbi_4327485(NAC068);ncbi_4327497(ERG1);ncbi_4328250(--);ncbi_4330155(HOX24);ncbi_4330331(TTG1);ncbi_4330553(CLC-F);ncbi_4331906(RABH1E);ncbi_4332755(WRKY70);ncbi_4334617(--);ncbi_4334956(AMI1);ncbi_4335698(TIFY9);ncbi_4337686(PLC2);ncbi_4338474(WR…
GO:0007275	multicellular organism development	5	230	0.995822	1	MSTRG.16159(HOX29);ncbi_107276048(CSLD4);ncbi_4334956(AMI1);ncbi_4340783(SOBIR1);ncbi_4342077(HSP90)
GO:0006753	nucleoside phosphate metabolic process	4	201	0.995868	1	ncbi_4328220(Os02g0134400);ncbi_4329889(G6PDH);ncbi_4337358(Os04g0671100);ncbi_4342621(LHA1)
GO:0006355	regulation of transcription, DNA-templated	1	98	0.99589	1	ncbi_4334956(AMI1)
GO:1903506	regulation of nucleic acid-templated transcription	1	98	0.99589	1	ncbi_4334956(AMI1)
GO:2001141	regulation of RNA biosynthetic process	1	101	0.996531	1	ncbi_4334956(AMI1)
GO:0051252	regulation of RNA metabolic process	1	102	0.996722	1	ncbi_4334956(AMI1)
GO:0065007	biological regulation	47	1205	0.996931	1	MSTRG.11941(DOF5.8);MSTRG.16159(HOX29);MSTRG.1787(--);MSTRG.1788(--);ncbi_4324804(At3g10130);ncbi_4325501(--);ncbi_4326760(WRKY6);ncbi_4327433(AMT2-3);ncbi_4327485(NAC068);ncbi_4327497(ERG1);ncbi_4328250(--);ncbi_4330155(HOX24);ncbi_4330331(TTG1);ncbi_4330553(CLC-F);ncbi_4331906(RABH1E);ncbi_4332755(WRKY70);ncbi_4334453(Os03g0800700);ncbi_4334617(--);ncbi_4334956(AMI1);ncbi_4335698(TIFY9);ncbi_43…
GO:0015031	protein transport	4	208	0.996956	1	ncbi_4327433(AMT2-3);ncbi_4327497(ERG1);ncbi_4339274(SRP54-2);ncbi_4342077(HSP90)
GO:0022607	cellular component assembly	2	146	0.997422	1	ncbi_4336902(VLN4);ncbi_4349123(MGL)
GO:0045184	establishment of protein localization	4	212	0.997447	1	ncbi_4327433(AMT2-3);ncbi_4327497(ERG1);ncbi_4339274(SRP54-2);ncbi_4342077(HSP90)
GO:0009889	regulation of biosynthetic process	2	149	0.997786	1	ncbi_4327497(ERG1);ncbi_4334956(AMI1)
GO:0008104	protein localization	7	304	0.997956	1	ncbi_4327433(AMT2-3);ncbi_4327497(ERG1);ncbi_4330331(TTG1);ncbi_4331906(RABH1E);ncbi_4339274(SRP54-2);ncbi_4342077(HSP90);ncbi_4350496(ERD2)
GO:0003006	developmental process involved in reproduction	2	151	0.998	1	MSTRG.16159(HOX29);ncbi_4340783(SOBIR1)
GO:0051641	cellular localization	4	224	0.998504	1	ncbi_4327433(AMT2-3);ncbi_4327497(ERG1);ncbi_4339274(SRP54-2);ncbi_4350496(ERD2)
GO:0032502	developmental process	9	367	0.998539	1	MSTRG.16159(HOX29);ncbi_107276048(CSLD4);ncbi_4330331(TTG1);ncbi_4332515(ERDJ3A);ncbi_4334956(AMI1);ncbi_4336591(CCD7);ncbi_4340783(SOBIR1);ncbi_4342077(HSP90);ncbi_9269084(CBL9)
GO:1901362	organic cyclic compound biosynthetic process	8	341	0.99859	1	ncbi_4325584(--);ncbi_4328220(Os02g0134400);ncbi_4328552(CAD2);ncbi_4330037(ZB8);ncbi_4330040(ZB8);ncbi_4334956(AMI1);ncbi_4338861(ZB8);ncbi_4342621(LHA1)
GO:0006461	protein complex assembly	1	117	0.998598	1	ncbi_4349123(MGL)
GO:0007049	cell cycle	1	117	0.998598	1	ncbi_107276048(CSLD4)
GO:0070271	protein complex biogenesis	1	119	0.998748	1	ncbi_4349123(MGL)
GO:0019438	aromatic compound biosynthetic process	7	317	0.998776	1	ncbi_4328220(Os02g0134400);ncbi_4328552(CAD2);ncbi_4330037(ZB8);ncbi_4330040(ZB8);ncbi_4334956(AMI1);ncbi_4338861(ZB8);ncbi_4342621(LHA1)
GO:0051171	regulation of nitrogen compound metabolic process	2	161	0.998801	1	ncbi_4334956(AMI1);ncbi_9271371(Os02g0134000)
GO:0006325	chromatin organization	1	121	0.998883	1	ncbi_4339049(SlH4)
GO:0009791	post-embryonic development	1	122	0.998944	1	ncbi_4340783(SOBIR1)
GO:0033036	macromolecule localization	7	321	0.998957	1	ncbi_4327433(AMT2-3);ncbi_4327497(ERG1);ncbi_4330331(TTG1);ncbi_4331906(RABH1E);ncbi_4339274(SRP54-2);ncbi_4342077(HSP90);ncbi_4350496(ERD2)
GO:0071702	organic substance transport	6	293	0.998982	1	ncbi_4324303(TIP1-2);ncbi_4325014(NPF8.1);ncbi_4327433(AMT2-3);ncbi_4327497(ERG1);ncbi_4339274(SRP54-2);ncbi_4342077(HSP90)
GO:0006351	transcription, DNA-templated	1	123	0.999003	1	ncbi_4334956(AMI1)
GO:0022414	reproductive process	2	165	0.999024	1	MSTRG.16159(HOX29);ncbi_4340783(SOBIR1)
GO:0071822	protein complex subunit organization	2	166	0.999073	1	ncbi_4339049(SlH4);ncbi_4349123(MGL)
GO:0097659	nucleic acid-templated transcription	1	126	0.999159	1	ncbi_4334956(AMI1)
GO:0043604	amide biosynthetic process	1	128	0.999249	1	ncbi_4332506(Os03g0291500)
GO:0044085	cellular component biogenesis	3	207	0.99928	1	ncbi_107276048(CSLD4);ncbi_4336902(VLN4);ncbi_4349123(MGL)
GO:0046907	intracellular transport	3	209	0.999346	1	ncbi_4327433(AMT2-3);ncbi_4327497(ERG1);ncbi_4339274(SRP54-2)
GO:0009058	biosynthetic process	42	1164	0.999363	1	MSTRG.7931(--);ncbi_4325163(METK3);ncbi_4325584(--);ncbi_4327485(NAC068);ncbi_4327497(ERG1);ncbi_4328220(Os02g0134400);ncbi_4328552(CAD2);ncbi_4330037(ZB8);ncbi_4330040(ZB8);ncbi_4330155(HOX24);ncbi_4330461(--);ncbi_4332095(HMT-1);ncbi_4332506(Os03g0291500);ncbi_4333014(DAHPS1);ncbi_4333823(Os03g0700700);ncbi_4334049(LOX1.1);ncbi_4334956(AMI1);ncbi_4335698(TIFY9);ncbi_4336591(CCD7);ncbi_4338566(T…
GO:0065003	macromolecular complex assembly	1	131	0.999367	1	ncbi_4349123(MGL)
GO:0000003	reproduction	2	174	0.999387	1	MSTRG.16159(HOX29);ncbi_4340783(SOBIR1)
GO:0051649	establishment of localization in cell	3	212	0.999435	1	ncbi_4327433(AMT2-3);ncbi_4327497(ERG1);ncbi_4339274(SRP54-2)
GO:0071704	organic substance metabolic process	175	3770	0.999579	1	MSTRG.11106(PPCK2);MSTRG.11941(DOF5.8);MSTRG.175(LRK10);MSTRG.1787(--);MSTRG.1788(--);MSTRG.18485(TPS2);MSTRG.23052(XA21);MSTRG.4575(SBT3.9);MSTRG.7931(--);ncbi_107275823(WAK2);ncbi_107276048(CSLD4);ncbi_107276849(CRK15);ncbi_107277295(IPT3);ncbi_107281082(RE2);ncbi_4323995(MIK2);ncbi_4324666(HXK9);ncbi_4324804(At3g10130);ncbi_4325501(--);ncbi_4325584(--);ncbi_4325626(SBT3.5);ncbi_4325628(SBT3.5)…
GO:2000112	regulation of cellular macromolecule biosynthetic process	1	142	0.999661	1	ncbi_4334956(AMI1)
GO:0010556	regulation of macromolecule biosynthetic process	1	146	0.99973	1	ncbi_4334956(AMI1)
GO:0031326	regulation of cellular biosynthetic process	1	147	0.999745	1	ncbi_4334956(AMI1)
GO:0043603	cellular amide metabolic process	1	148	0.999759	1	ncbi_4332506(Os03g0291500)
GO:0032774	RNA biosynthetic process	1	151	0.999797	1	ncbi_4334956(AMI1)
GO:0019222	regulation of metabolic process	22	752	0.999805	1	MSTRG.11941(DOF5.8);MSTRG.1787(--);MSTRG.1788(--);ncbi_4326760(WRKY6);ncbi_4327485(NAC068);ncbi_4327497(ERG1);ncbi_4328250(--);ncbi_4330155(HOX24);ncbi_4332755(WRKY70);ncbi_4334617(--);ncbi_4334956(AMI1);ncbi_4335698(TIFY9);ncbi_4338474(WRKY24);ncbi_4339209(ERF4);ncbi_4341678(WRKY28);ncbi_4343006(ERF1B);ncbi_4345363(--);ncbi_4346068(ISA1);ncbi_4349457(NAC071);ncbi_9266984(ERF1B);ncbi_9269493(Os06…
GO:1901576	organic substance biosynthetic process	36	1076	0.999807	1	MSTRG.7931(--);ncbi_4325584(--);ncbi_4327485(NAC068);ncbi_4328220(Os02g0134400);ncbi_4328552(CAD2);ncbi_4330037(ZB8);ncbi_4330040(ZB8);ncbi_4330155(HOX24);ncbi_4330461(--);ncbi_4332095(HMT-1);ncbi_4332506(Os03g0291500);ncbi_4333014(DAHPS1);ncbi_4333823(Os03g0700700);ncbi_4334049(LOX1.1);ncbi_4334956(AMI1);ncbi_4335698(TIFY9);ncbi_4336591(CCD7);ncbi_4338861(ZB8);ncbi_4339209(ERF4);ncbi_4339516(NMT…
GO:0060255	regulation of macromolecule metabolic process	17	637	0.99985	1	MSTRG.11941(DOF5.8);MSTRG.1787(--);MSTRG.1788(--);ncbi_4326760(WRKY6);ncbi_4327485(NAC068);ncbi_4330155(HOX24);ncbi_4332755(WRKY70);ncbi_4334617(--);ncbi_4334956(AMI1);ncbi_4335698(TIFY9);ncbi_4338474(WRKY24);ncbi_4339209(ERF4);ncbi_4341678(WRKY28);ncbi_4343006(ERF1B);ncbi_4345363(--);ncbi_4349457(NAC071);ncbi_9266984(ERF1B)
GO:0034660	ncRNA metabolic process	1	160	0.999879	1	ncbi_107277295(IPT3)
GO:0044260	cellular macromolecule metabolic process	88	2190	0.999896	1	MSTRG.11106(PPCK2);MSTRG.175(LRK10);MSTRG.1787(--);MSTRG.1788(--);MSTRG.23052(XA21);MSTRG.7931(--);ncbi_107275823(WAK2);ncbi_107276048(CSLD4);ncbi_107276849(CRK15);ncbi_107277295(IPT3);ncbi_107281082(RE2);ncbi_4323995(MIK2);ncbi_4325501(--);ncbi_4325990(CRK41);ncbi_4326068(LRK10);ncbi_4326918(MAPKKK17);ncbi_4326920(MAPKKK17);ncbi_4327485(NAC068);ncbi_4327812(P58B);ncbi_4328223(MPK13);ncbi_4329920…
GO:0044249	cellular biosynthetic process	36	1102	0.999909	1	MSTRG.7931(--);ncbi_4325163(METK3);ncbi_4327485(NAC068);ncbi_4328220(Os02g0134400);ncbi_4328552(CAD2);ncbi_4330037(ZB8);ncbi_4330040(ZB8);ncbi_4330155(HOX24);ncbi_4330461(--);ncbi_4332095(HMT-1);ncbi_4332506(Os03g0291500);ncbi_4333014(DAHPS1);ncbi_4333823(Os03g0700700);ncbi_4334049(LOX1.1);ncbi_4334956(AMI1);ncbi_4335698(TIFY9);ncbi_4336591(CCD7);ncbi_4338566(TPK3);ncbi_4338861(ZB8);ncbi_4339209(…
GO:0019637	organophosphate metabolic process	4	286	0.999916	1	ncbi_4328220(Os02g0134400);ncbi_4329889(G6PDH);ncbi_4337358(Os04g0671100);ncbi_4342621(LHA1)
GO:1901566	organonitrogen compound biosynthetic process	7	383	0.999922	1	ncbi_4328220(Os02g0134400);ncbi_4332095(HMT-1);ncbi_4332506(Os03g0291500);ncbi_4333014(DAHPS1);ncbi_4342621(LHA1);ncbi_4343946(DAHPS2);ncbi_9271371(Os02g0134000)
GO:0044248	cellular catabolic process	1	170	0.999931	1	ncbi_4349123(MGL)
GO:0034654	nucleobase-containing compound biosynthetic process	3	260	0.999948	1	ncbi_4328220(Os02g0134400);ncbi_4334956(AMI1);ncbi_4342621(LHA1)
GO:0051276	chromosome organization	1	175	0.999949	1	ncbi_4339049(SlH4)
GO:0010468	regulation of gene expression	14	590	0.99995	1	MSTRG.11941(DOF5.8);ncbi_4326760(WRKY6);ncbi_4327485(NAC068);ncbi_4330155(HOX24);ncbi_4332755(WRKY70);ncbi_4334956(AMI1);ncbi_4335698(TIFY9);ncbi_4338474(WRKY24);ncbi_4339209(ERF4);ncbi_4341678(WRKY28);ncbi_4343006(ERF1B);ncbi_4345363(--);ncbi_4349457(NAC071);ncbi_9266984(ERF1B)
GO:0018130	heterocycle biosynthetic process	4	311	0.999975	1	ncbi_4328220(Os02g0134400);ncbi_4334956(AMI1);ncbi_4342621(LHA1);ncbi_4344361(NAS3)
GO:0006725	cellular aromatic compound metabolic process	29	1003	0.999988	1	ncbi_107276048(CSLD4);ncbi_107277295(IPT3);ncbi_107281082(RE2);ncbi_4327433(AMT2-3);ncbi_4328220(Os02g0134400);ncbi_4328552(CAD2);ncbi_4329889(G6PDH);ncbi_4330037(ZB8);ncbi_4330040(ZB8);ncbi_4330164(GDH3);ncbi_4330480(REX4);ncbi_4332400(LAC10);ncbi_4334427(BX1);ncbi_4334956(AMI1);ncbi_4335756(ADT6);ncbi_4337358(Os04g0671100);ncbi_4338566(TPK3);ncbi_4338861(ZB8);ncbi_4342621(LHA1);ncbi_4345764(CKX…
GO:0006807	nitrogen compound metabolic process	38	1214	0.999988	1	ncbi_107276048(CSLD4);ncbi_107277295(IPT3);ncbi_107281082(RE2);ncbi_4328220(Os02g0134400);ncbi_4329889(G6PDH);ncbi_4329920(Cht6);ncbi_4330037(ZB8);ncbi_4330040(ZB8);ncbi_4330164(GDH3);ncbi_4330480(REX4);ncbi_4330649(GLN1-1);ncbi_4331519(Cht11);ncbi_4332095(HMT-1);ncbi_4332151(BCAT5);ncbi_4332184(GAD1);ncbi_4332506(Os03g0291500);ncbi_4333014(DAHPS1);ncbi_4333177(NAGS2);ncbi_4334427(BX1);ncbi_43347…
GO:0006259	DNA metabolic process	2	251	0.99999	1	ncbi_107276048(CSLD4);ncbi_107281082(RE2)
GO:1901360	organic cyclic compound metabolic process	29	1032	0.999995	1	ncbi_107276048(CSLD4);ncbi_107277295(IPT3);ncbi_107281082(RE2);ncbi_4325584(--);ncbi_4327433(AMT2-3);ncbi_4328220(Os02g0134400);ncbi_4328552(CAD2);ncbi_4329889(G6PDH);ncbi_4330037(ZB8);ncbi_4330040(ZB8);ncbi_4330164(GDH3);ncbi_4330480(REX4);ncbi_4332400(LAC10);ncbi_4334427(BX1);ncbi_4334956(AMI1);ncbi_4335756(ADT6);ncbi_4337358(Os04g0671100);ncbi_4338566(TPK3);ncbi_4338861(ZB8);ncbi_4342621(LHA1)…
GO:0009059	macromolecule biosynthetic process	16	710	0.999996	1	MSTRG.7931(--);ncbi_4327485(NAC068);ncbi_4330155(HOX24);ncbi_4334956(AMI1);ncbi_4335698(TIFY9);ncbi_4339209(ERF4);ncbi_4339522(Os05g0549800);ncbi_4342077(HSP90);ncbi_4342753(NAC067);ncbi_4343006(ERF1B);ncbi_4345160(SDF2);ncbi_4346068(ISA1);ncbi_4349457(NAC071);ncbi_9266984(ERF1B);ncbi_9269493(Os06g0160700);ncbi_9272152(NRPB12)
GO:0043933	macromolecular complex subunit organization	2	274	0.999997	1	ncbi_4339049(SlH4);ncbi_4349123(MGL)
GO:0034645	cellular macromolecule biosynthetic process	14	676	0.999998	1	MSTRG.7931(--);ncbi_4327485(NAC068);ncbi_4330155(HOX24);ncbi_4334956(AMI1);ncbi_4335698(TIFY9);ncbi_4339209(ERF4);ncbi_4339522(Os05g0549800);ncbi_4342077(HSP90);ncbi_4342753(NAC067);ncbi_4343006(ERF1B);ncbi_4345160(SDF2);ncbi_4349457(NAC071);ncbi_9266984(ERF1B);ncbi_9272152(NRPB12)
GO:0043170	macromolecule metabolic process	115	2914	0.999999	1	MSTRG.11106(PPCK2);MSTRG.11941(DOF5.8);MSTRG.175(LRK10);MSTRG.1787(--);MSTRG.1788(--);MSTRG.23052(XA21);MSTRG.4575(SBT3.9);MSTRG.7931(--);ncbi_107275823(WAK2);ncbi_107276048(CSLD4);ncbi_107276849(CRK15);ncbi_107277295(IPT3);ncbi_107281082(RE2);ncbi_4323995(MIK2);ncbi_4325501(--);ncbi_4325626(SBT3.5);ncbi_4325628(SBT3.5);ncbi_4325990(CRK41);ncbi_4326068(LRK10);ncbi_4326760(WRKY6);ncbi_4326918(MAPK…
GO:0044271	cellular nitrogen compound biosynthetic process	4	418	1	1	ncbi_4328220(Os02g0134400);ncbi_4332506(Os03g0291500);ncbi_4334956(AMI1);ncbi_4342621(LHA1)
GO:0016043	cellular component organization	9	631	1	1	MSTRG.16159(HOX29);ncbi_4332515(ERDJ3A);ncbi_4336902(VLN4);ncbi_4339049(SlH4);ncbi_4339274(SRP54-2);ncbi_4339868(GSVIVT00026920001);ncbi_4342077(HSP90);ncbi_4349123(MGL);ncbi_9269084(CBL9)
GO:0006996	organelle organization	3	416	1	1	ncbi_4336902(VLN4);ncbi_4339049(SlH4);ncbi_4342077(HSP90)
GO:0071840	cellular component organization or biogenesis	10	683	1	1	MSTRG.16159(HOX29);ncbi_107276048(CSLD4);ncbi_4332515(ERDJ3A);ncbi_4336902(VLN4);ncbi_4339049(SlH4);ncbi_4339274(SRP54-2);ncbi_4339868(GSVIVT00026920001);ncbi_4342077(HSP90);ncbi_4349123(MGL);ncbi_9269084(CBL9)
GO:0016070	RNA metabolic process	2	424	1	1	ncbi_107277295(IPT3);ncbi_4334956(AMI1)
GO:0046483	heterocycle metabolic process	17	959	1	1	ncbi_107276048(CSLD4);ncbi_107277295(IPT3);ncbi_107281082(RE2);ncbi_4328220(Os02g0134400);ncbi_4329889(G6PDH);ncbi_4330480(REX4);ncbi_4334427(BX1);ncbi_4334956(AMI1);ncbi_4337358(Os04g0671100);ncbi_4338566(TPK3);ncbi_4342621(LHA1);ncbi_4344361(NAS3);ncbi_4345764(CKX11);ncbi_4346529(IGPS);ncbi_4350620(ERI2);ncbi_9268807(BX1);ncbi_9271371(Os02g0134000)
GO:0090304	nucleic acid metabolic process	6	676	1	1	ncbi_107276048(CSLD4);ncbi_107277295(IPT3);ncbi_107281082(RE2);ncbi_4330480(REX4);ncbi_4334956(AMI1);ncbi_4350620(ERI2)
GO:0034641	cellular nitrogen compound metabolic process	17	1038	1	1	ncbi_107276048(CSLD4);ncbi_107277295(IPT3);ncbi_107281082(RE2);ncbi_4328220(Os02g0134400);ncbi_4329889(G6PDH);ncbi_4330164(GDH3);ncbi_4330480(REX4);ncbi_4332506(Os03g0291500);ncbi_4334427(BX1);ncbi_4334956(AMI1);ncbi_4337358(Os04g0671100);ncbi_4338566(TPK3);ncbi_4342621(LHA1);ncbi_4346529(IGPS);ncbi_4350620(ERI2);ncbi_9268807(BX1);ncbi_9271371(Os02g0134000)
GO:0006139	nucleobase-containing compound metabolic process	11	862	1	1	ncbi_107276048(CSLD4);ncbi_107277295(IPT3);ncbi_107281082(RE2);ncbi_4328220(Os02g0134400);ncbi_4329889(G6PDH);ncbi_4330480(REX4);ncbi_4334956(AMI1);ncbi_4337358(Os04g0671100);ncbi_4342621(LHA1);ncbi_4350620(ERI2);ncbi_9271371(Os02g0134000)
GO:0010467	gene expression	17	1162	1	1	MSTRG.11941(DOF5.8);ncbi_4326760(WRKY6);ncbi_4327485(NAC068);ncbi_4330155(HOX24);ncbi_4332755(WRKY70);ncbi_4334956(AMI1);ncbi_4335698(TIFY9);ncbi_4338474(WRKY24);ncbi_4339209(ERF4);ncbi_4339522(Os05g0549800);ncbi_4341678(WRKY28);ncbi_4342753(NAC067);ncbi_4343006(ERF1B);ncbi_4345363(--);ncbi_4347817(At5g27430);ncbi_4349457(NAC071);ncbi_9266984(ERF1B)
GO:0008150	biological_process	338	6248	1	1	MSTRG.10724(DMAS1-D);MSTRG.11106(PPCK2);MSTRG.11941(DOF5.8);MSTRG.12321(MAO1B);MSTRG.16159(HOX29);MSTRG.175(LRK10);MSTRG.1787(--);MSTRG.1788(--);MSTRG.18485(TPS2);MSTRG.21370(ATJ15);MSTRG.23052(XA21);MSTRG.25399(HSP70);MSTRG.4575(SBT3.9);MSTRG.7931(--);ncbi_107275368(LECRK1);ncbi_107275818(BOR4);ncbi_107275823(WAK2);ncbi_107275881(LECRK41);ncbi_107276043(MAN6);ncbi_107276048(CSLD4);ncbi_107276849…
GO:0003824	catalytic activity	305	4307	1.05823e-05	0.00186248	MSTRG.10301(UGT85A2);MSTRG.11106(PPCK2);MSTRG.12321(MAO1B);MSTRG.175(LRK10);MSTRG.18485(TPS2);MSTRG.20780(WAK5);MSTRG.20782(WAK2);MSTRG.20785(WAK2);MSTRG.23052(XA21);MSTRG.2339(RhGT1);MSTRG.25399(HSP70);MSTRG.4575(SBT3.9);ncbi_107275368(LECRK1);ncbi_107275823(WAK2);ncbi_107275881(LECRK41);ncbi_107276043(MAN6);ncbi_107276048(CSLD4);ncbi_107276662(UGT89B1);ncbi_107276849(CRK15);ncbi_107277108(At3g4…
GO:0016705	oxidoreductase activity, acting on paired donors, with incorporation or reduction of molecular oxygen	16	89	9.61285e-05	0.00845931	MSTRG.12321(MAO1B);ncbi_112935986(NCS1);ncbi_4324194(ACO1);ncbi_4325537(GA2OX3);ncbi_4327401(At5g05600);ncbi_4331443(F3H-2);ncbi_4332499(At3g11180);ncbi_4335099(At1g06640);ncbi_4335758(GA2OX8);ncbi_4337327(F3H-3);ncbi_4337818(MAO1B);ncbi_4349238(F3H-2);ncbi_4349363(SRG1);ncbi_4350521(CYP94B1);ncbi_9270348(SRG1);ncbi_9270463(F3H-1)
GO:0016301	kinase activity	57	632	0.00210841	0.0854587	MSTRG.11106(PPCK2);MSTRG.175(LRK10);MSTRG.23052(XA21);ncbi_107275368(LECRK1);ncbi_107275823(WAK2);ncbi_107275881(LECRK41);ncbi_107276849(CRK15);ncbi_107277108(At3g47570);ncbi_4323995(MIK2);ncbi_4325990(CRK41);ncbi_4326068(LRK10);ncbi_4326918(MAPKKK17);ncbi_4326920(MAPKKK17);ncbi_4328223(MPK13);ncbi_4330489(At1g11330);ncbi_4330977(fray2);ncbi_4331285(PUB52);ncbi_4331688(PBL16);ncbi_4332213(PERK13)…
GO:0016829	lyase activity	19	150	0.00221675	0.0854587	MSTRG.18485(TPS2);ncbi_107277734(ZSS1);ncbi_4329724(KSL7);ncbi_4330037(ZB8);ncbi_4330040(ZB8);ncbi_4332184(GAD1);ncbi_4334427(BX1);ncbi_4335090(CPS4);ncbi_4335094(KSL4);ncbi_4335529(TPS1);ncbi_4338861(ZB8);ncbi_4344636(TDC1);ncbi_4344637(TDC1);ncbi_4344755(TPS1);ncbi_4346529(IGPS);ncbi_4349123(MGL);ncbi_4349269(SSL5);ncbi_9268807(BX1);ncbi_9270657(ZSS1)
GO:0016491	oxidoreductase activity	52	568	0.0024278	0.0854587	MSTRG.12321(MAO1B);MSTRG.25399(HSP70);ncbi_112935986(NCS1);ncbi_4323921(CYP72A14);ncbi_4324194(ACO1);ncbi_4325537(GA2OX3);ncbi_4327183(CYP71A6);ncbi_4327333(CKX2);ncbi_4327401(At5g05600);ncbi_4328075(BIP1);ncbi_4328220(Os02g0134400);ncbi_4328552(CAD2);ncbi_4329329(CYP73A14);ncbi_4330164(GDH3);ncbi_4331443(F3H-2);ncbi_4332121(CYP74A2);ncbi_4332400(LAC10);ncbi_4332499(At3g11180);ncbi_4333823(Os03g0…
GO:0016740	transferase activity	128	1675	0.00322863	0.0947066	MSTRG.10301(UGT85A2);MSTRG.11106(PPCK2);MSTRG.175(LRK10);MSTRG.20780(WAK5);MSTRG.20782(WAK2);MSTRG.20785(WAK2);MSTRG.23052(XA21);MSTRG.2339(RhGT1);ncbi_107275368(LECRK1);ncbi_107275823(WAK2);ncbi_107275881(LECRK41);ncbi_107276048(CSLD4);ncbi_107276662(UGT89B1);ncbi_107276849(CRK15);ncbi_107277108(At3g47570);ncbi_107278642(--);ncbi_4323995(MIK2);ncbi_4324540(EOGT);ncbi_4324666(HXK9);ncbi_4325163(M…
GO:0016772	transferase activity, transferring phosphorus-containing groups	75	905	0.00419566	0.105491	MSTRG.11106(PPCK2);MSTRG.175(LRK10);MSTRG.20780(WAK5);MSTRG.20782(WAK2);MSTRG.20785(WAK2);MSTRG.23052(XA21);ncbi_107275368(LECRK1);ncbi_107275823(WAK2);ncbi_107275881(LECRK41);ncbi_107276849(CRK15);ncbi_107277108(At3g47570);ncbi_4323995(MIK2);ncbi_4324666(HXK9);ncbi_4325990(CRK41);ncbi_4326068(LRK10);ncbi_4326127(LRK10);ncbi_4326918(MAPKKK17);ncbi_4326920(MAPKKK17);ncbi_4328223(MPK13);ncbi_432950…
GO:0016701	oxidoreductase activity, acting on single donors with incorporation of molecular oxygen	5	20	0.00641757	0.126347	ncbi_4333823(Os03g0700700);ncbi_4334049(LOX1.1);ncbi_4336591(CCD7);ncbi_4345877(PA1024);ncbi_9267158(Os03g0179900)
GO:0016682	oxidoreductase activity, acting on diphenols and related substances as donors, oxygen as acceptor	4	13	0.00668379	0.126347	ncbi_4332400(LAC10);ncbi_4348374(LAC15);ncbi_4350236(LAC18);ncbi_4351005(LAC19)
GO:0004672	protein kinase activity	47	530	0.00717879	0.126347	MSTRG.11106(PPCK2);MSTRG.175(LRK10);MSTRG.23052(XA21);ncbi_107275368(LECRK1);ncbi_107275823(WAK2);ncbi_107275881(LECRK41);ncbi_107276849(CRK15);ncbi_4325990(CRK41);ncbi_4326068(LRK10);ncbi_4326918(MAPKKK17);ncbi_4326920(MAPKKK17);ncbi_4328223(MPK13);ncbi_4330489(At1g11330);ncbi_4331285(PUB52);ncbi_4331688(PBL16);ncbi_4332213(PERK13);ncbi_4332475(MPK5);ncbi_4334265(LECRK41);ncbi_4335153(LECRK4);nc…
GO:0016679	oxidoreductase activity, acting on diphenols and related substances as donors	4	14	0.00890566	0.14249	ncbi_4332400(LAC10);ncbi_4348374(LAC15);ncbi_4350236(LAC18);ncbi_4351005(LAC19)
GO:0016773	phosphotransferase activity, alcohol group as acceptor	48	553	0.00978669	0.143538	MSTRG.11106(PPCK2);MSTRG.175(LRK10);MSTRG.23052(XA21);ncbi_107275368(LECRK1);ncbi_107275823(WAK2);ncbi_107275881(LECRK41);ncbi_107276849(CRK15);ncbi_4324666(HXK9);ncbi_4325990(CRK41);ncbi_4326068(LRK10);ncbi_4326918(MAPKKK17);ncbi_4326920(MAPKKK17);ncbi_4328223(MPK13);ncbi_4330489(At1g11330);ncbi_4331285(PUB52);ncbi_4331688(PBL16);ncbi_4332213(PERK13);ncbi_4332475(MPK5);ncbi_4334265(LECRK41);ncbi…
GO:0016841	ammonia-lyase activity	3	9	0.0150716	0.204046	ncbi_4330037(ZB8);ncbi_4330040(ZB8);ncbi_4338861(ZB8)
GO:0016840	carbon-nitrogen lyase activity	4	17	0.0182667	0.218658	ncbi_4330037(ZB8);ncbi_4330040(ZB8);ncbi_4338861(ZB8);ncbi_4349269(SSL5)
GO:0005253	anion channel activity	2	4	0.0212283	0.218658	ncbi_4330553(CLC-F);ncbi_4352132(CLC-A)
GO:0005254	chloride channel activity	2	4	0.0212283	0.218658	ncbi_4330553(CLC-F);ncbi_4352132(CLC-A)
GO:0015108	chloride transmembrane transporter activity	2	4	0.0212283	0.218658	ncbi_4330553(CLC-F);ncbi_4352132(CLC-A)
GO:0016838	carbon-oxygen lyase activity, acting on phosphates	4	18	0.0223628	0.218658	MSTRG.18485(TPS2);ncbi_4329724(KSL7);ncbi_4344755(TPS1);ncbi_9270657(ZSS1)
GO:0016765	transferase activity, transferring alkyl or aryl (other than methyl) groups	5	28	0.0270678	0.250733	ncbi_4325163(METK3);ncbi_4342499(GSTU6);ncbi_4349169(GSTU6);ncbi_4349181(GSTU6);ncbi_4349190(GSTU6)
GO:0043168	anion binding	13	124	0.0432516	0.380614	ncbi_4331075(Os02g0806900);ncbi_4332184(GAD1);ncbi_4334794(AK1);ncbi_4335756(ADT6);ncbi_4336402(THA1);ncbi_4336750(ACS1);ncbi_4337554(MMT1);ncbi_4338644(ANN4);ncbi_4344636(TDC1);ncbi_4344637(TDC1);ncbi_4344928(Os08g0205900);ncbi_4348231(Os10g0189600);ncbi_4349123(MGL)
GO:0001716	L-amino-acid oxidase activity	1	1	0.0621049	0.455436	ncbi_4328220(Os02g0134400)
GO:0005372	water transmembrane transporter activity	1	1	0.0621049	0.455436	ncbi_4324303(TIP1-2)
GO:0015927	trehalase activity	1	1	0.0621049	0.455436	ncbi_4349141(Os10g0521000)
GO:0042887	amide transmembrane transporter activity	1	1	0.0621049	0.455436	ncbi_4324303(TIP1-2)
GO:0001871	pattern binding	4	25	0.0658357	0.463483	ncbi_107275823(WAK2);ncbi_4338400(WAKL20);ncbi_4348206(WAK5);ncbi_9267263(WAK5)
GO:0005215	transporter activity	28	342	0.0785332	0.53161	ncbi_107276046(DTX16);ncbi_4323896(ABCB11);ncbi_4324303(TIP1-2);ncbi_4324490(DTX12);ncbi_4327433(AMT2-3);ncbi_4330553(CLC-F);ncbi_4331629(At2g39510);ncbi_4331946(PLT5);ncbi_4332954(At3g13620);ncbi_4335115(PHT1-4);ncbi_4335176(ABCC4);ncbi_4335602(DTX16);ncbi_4336476(PLT4);ncbi_4337103(OCT4);ncbi_4337417(PLT4);ncbi_4337479(At1g68170);ncbi_4338051(ZIP7);ncbi_4339879(At3g30340);ncbi_4341093(DTX16);nc…
GO:0016757	transferase activity, transferring glycosyl groups	21	246	0.0840253	0.545238	MSTRG.10301(UGT85A2);ncbi_107276048(CSLD4);ncbi_107276662(UGT89B1);ncbi_4326218(UGT73C6);ncbi_4327545(UGT87A1);ncbi_4328853(UGT72B1);ncbi_4331045(MGD3);ncbi_4332599(GT4);ncbi_4334161(UGT83A1);ncbi_4335167(UGT79);ncbi_4335418(GLCAT14A);ncbi_4336629(CISZOG1);ncbi_4340351(UGT73B4);ncbi_4340373(BZ1);ncbi_4340787(CGT);ncbi_4345521(UGT85A2);ncbi_4347234(B3GALT7);ncbi_4348003(UGT91C1);ncbi_4348200(UGT73…
GO:0015291	secondary active transmembrane transporter activity	8	74	0.0867424	0.545238	ncbi_4324490(DTX12);ncbi_4327433(AMT2-3);ncbi_4335115(PHT1-4);ncbi_4335602(DTX16);ncbi_4336476(PLT4);ncbi_4341093(DTX16);ncbi_4348369(DTX16);ncbi_9271191(DTX16)
GO:0043167	ion binding	95	1367	0.112979	0.636917	MSTRG.12321(MAO1B);MSTRG.15333(--);MSTRG.18485(TPS2);MSTRG.20780(WAK5);MSTRG.20782(WAK2);MSTRG.20785(WAK2);ncbi_107275823(WAK2);ncbi_112935986(NCS1);ncbi_112936123(At2g04865);ncbi_4323921(CYP72A14);ncbi_4324194(ACO1);ncbi_4324990(RGLG2);ncbi_4325163(METK3);ncbi_4325537(GA2OX3);ncbi_4326970(PER1);ncbi_4327002(PER1);ncbi_4327183(CYP71A6);ncbi_4327401(At5g05600);ncbi_4328552(CAD2);ncbi_4329329(CYP73…
GO:0016835	carbon-oxygen lyase activity	6	54	0.116151	0.636917	MSTRG.18485(TPS2);ncbi_4329724(KSL7);ncbi_4334427(BX1);ncbi_4344755(TPS1);ncbi_9268807(BX1);ncbi_9270657(ZSS1)
GO:0046906	tetrapyrrole binding	18	215	0.118938	0.636917	ncbi_4323921(CYP72A14);ncbi_4326970(PER1);ncbi_4327002(PER1);ncbi_4329329(CYP73A14);ncbi_4332121(CYP74A2);ncbi_4332166(HB1);ncbi_4335896(APX7);ncbi_4337892(PER1);ncbi_4341450(CYP734A4);ncbi_4341806(CYP71Z6);ncbi_4343392(CYP716B1);ncbi_4344276(PER70);ncbi_4347176(CYP75B2);ncbi_4347963(HRPN);ncbi_4349097(CYP84A1);ncbi_4350521(CYP94B1);ncbi_9266980(fadD28);ncbi_9272160(CYP94A2)
GO:0008172	S-methyltransferase activity	1	2	0.120362	0.636917	ncbi_4332095(HMT-1)
GO:0019187	beta-1,4-mannosyltransferase activity	1	2	0.120362	0.636917	ncbi_107276048(CSLD4)
GO:0008509	anion transmembrane transporter activity	4	31	0.123041	0.636917	ncbi_4330553(CLC-F);ncbi_4332954(At3g13620);ncbi_4352132(CLC-A);ncbi_9268868(BAT1)
GO:0022857	transmembrane transporter activity	22	274	0.127249	0.63988	ncbi_107276046(DTX16);ncbi_4323896(ABCB11);ncbi_4324303(TIP1-2);ncbi_4324490(DTX12);ncbi_4327433(AMT2-3);ncbi_4330553(CLC-F);ncbi_4331946(PLT5);ncbi_4332954(At3g13620);ncbi_4335115(PHT1-4);ncbi_4335176(ABCC4);ncbi_4335602(DTX16);ncbi_4336476(PLT4);ncbi_4337417(PLT4);ncbi_4338051(ZIP7);ncbi_4341093(DTX16);ncbi_4342198(MST3);ncbi_4348369(DTX16);ncbi_4350836(HEX6);ncbi_4352132(CLC-A);ncbi_9268868(BA…
GO:0016854	racemase and epimerase activity	3	23	0.16846	0.742862	ncbi_4324561(PH0670);ncbi_4337011(UEL-2);ncbi_4346723(UGE-4)
GO:0015103	inorganic anion transmembrane transporter activity	2	12	0.168471	0.742862	ncbi_4330553(CLC-F);ncbi_4352132(CLC-A)
GO:0003779	actin binding	1	3	0.175009	0.742862	ncbi_4336902(VLN4)
GO:0004084	branched-chain-amino-acid transaminase activity	1	3	0.175009	0.742862	ncbi_4332151(BCAT5)
GO:0016639	oxidoreductase activity, acting on the CH-NH2 group of donors, NAD or NADP as acceptor	1	3	0.175009	0.742862	ncbi_4330164(GDH3)
GO:0016855	racemase and epimerase activity, acting on amino acids and derivatives	1	3	0.175009	0.742862	ncbi_4324561(PH0670)
GO:0016638	oxidoreductase activity, acting on the CH-NH2 group of donors	2	13	0.191346	0.742862	ncbi_4328220(Os02g0134400);ncbi_4330164(GDH3)
GO:0008168	methyltransferase activity	6	63	0.195013	0.742862	ncbi_4332095(HMT-1);ncbi_4337554(MMT1);ncbi_4339516(NMT2);ncbi_4344702(COMT);ncbi_4345934(ROMT-15);ncbi_4345935(ROMT-17)
GO:0070011	peptidase activity, acting on L-amino acid peptides	13	162	0.205654	0.742862	MSTRG.4575(SBT3.9);ncbi_4325626(SBT3.5);ncbi_4325628(SBT3.5);ncbi_4330680(2MMP);ncbi_4333381(At5g08100);ncbi_4333985(EGY3);ncbi_4344152(CXP;2-3);ncbi_4346194(MAP2B);ncbi_4346292(CEP1);ncbi_4347239(TPP2);ncbi_4347860(SAG12);ncbi_9266864(SBT5.4);ncbi_9270797(2MMP)
GO:0004702	receptor signaling protein serine/threonine kinase activity	2	14	0.214592	0.742862	ncbi_4328223(MPK13);ncbi_4332475(MPK5)
GO:0005057	receptor signaling protein activity	2	14	0.214592	0.742862	ncbi_4328223(MPK13);ncbi_4332475(MPK5)
GO:0022804	active transmembrane transporter activity	10	121	0.217945	0.742862	ncbi_4323896(ABCB11);ncbi_4324490(DTX12);ncbi_4327433(AMT2-3);ncbi_4335115(PHT1-4);ncbi_4335176(ABCC4);ncbi_4335602(DTX16);ncbi_4336476(PLT4);ncbi_4341093(DTX16);ncbi_4348369(DTX16);ncbi_9271191(DTX16)
GO:0000030	mannosyltransferase activity	1	4	0.226269	0.742862	ncbi_107276048(CSLD4)
GO:0004133	glycogen debranching enzyme activity	1	4	0.226269	0.742862	ncbi_4346068(ISA1)
GO:0016843	amine-lyase activity	1	4	0.226269	0.742862	ncbi_4349269(SSL5)
GO:0016872	intramolecular lyase activity	1	4	0.226269	0.742862	ncbi_4349267(Cht8)
GO:0035250	UDP-galactosyltransferase activity	1	4	0.226269	0.742862	ncbi_4331045(MGD3)
GO:0046915	transition metal ion transmembrane transporter activity	1	4	0.226269	0.742862	ncbi_9271816(ZIP10)
GO:0005342	organic acid transmembrane transporter activity	2	15	0.238077	0.742862	ncbi_4332954(At3g13620);ncbi_9268868(BAT1)
GO:0046943	carboxylic acid transmembrane transporter activity	2	15	0.238077	0.742862	ncbi_4332954(At3g13620);ncbi_9268868(BAT1)
GO:0060089	molecular transducer activity	3	28	0.250528	0.742862	ncbi_107278650(PHP5);ncbi_4337686(PLC2);ncbi_4352524(PLC6)
GO:0008233	peptidase activity	13	170	0.256918	0.742862	MSTRG.4575(SBT3.9);ncbi_4325626(SBT3.5);ncbi_4325628(SBT3.5);ncbi_4330680(2MMP);ncbi_4333381(At5g08100);ncbi_4333985(EGY3);ncbi_4344152(CXP;2-3);ncbi_4346194(MAP2B);ncbi_4346292(CEP1);ncbi_4347239(TPP2);ncbi_4347860(SAG12);ncbi_9266864(SBT5.4);ncbi_9270797(2MMP)
GO:0016857	racemase and epimerase activity, acting on carbohydrates and derivatives	2	16	0.26168	0.742862	ncbi_4337011(UEL-2);ncbi_4346723(UGE-4)
GO:0004713	protein tyrosine kinase activity	1	5	0.274352	0.742862	ncbi_4340783(SOBIR1)
GO:0008242	omega peptidase activity	1	5	0.274352	0.742862	ncbi_4333381(At5g08100)
GO:0016211	ammonia ligase activity	1	5	0.274352	0.742862	ncbi_4330649(GLN1-1)
GO:0016703	oxidoreductase activity, acting on single donors with incorporation of molecular oxygen, incorporation of one atom of oxygen (internal monooxygenases or internal mixed function oxidases)	1	5	0.274352	0.742862	ncbi_4345877(PA1024)
GO:0016880	acid-ammonia (or amide) ligase activity	1	5	0.274352	0.742862	ncbi_4330649(GLN1-1)
GO:0051002	ligase activity, forming nitrogen-metal bonds	1	5	0.274352	0.742862	ncbi_4325584(--)
GO:0051003	ligase activity, forming nitrogen-metal bonds, forming coordination complexes	1	5	0.274352	0.742862	ncbi_4325584(--)
GO:0004553	hydrolase activity, hydrolyzing O-glycosyl compounds	7	87	0.294999	0.749614	ncbi_107276043(MAN6);ncbi_4329561(CIN1);ncbi_4348840(BAMY1);ncbi_4349141(Os10g0521000);ncbi_4349267(Cht8);ncbi_4349417(BAM3);ncbi_4349916(CINV1)
GO:0005216	ion channel activity	2	18	0.308836	0.749614	ncbi_4330553(CLC-F);ncbi_4352132(CLC-A)
GO:0022838	substrate-specific channel activity	2	18	0.308836	0.749614	ncbi_4330553(CLC-F);ncbi_4352132(CLC-A)
GO:0032553	ribonucleotide binding	2	18	0.308836	0.749614	ncbi_4340485(OPR1);ncbi_4345047(CPR)
GO:0097367	carbohydrate derivative binding	82	1252	0.309143	0.749614	MSTRG.11106(PPCK2);MSTRG.175(LRK10);MSTRG.23052(XA21);MSTRG.25399(HSP70);ncbi_107275823(WAK2);ncbi_107276849(CRK15);ncbi_4323896(ABCB11);ncbi_4323995(MIK2);ncbi_4325163(METK3);ncbi_4325990(CRK41);ncbi_4326068(LRK10);ncbi_4326559(At5g17740);ncbi_4326812(ABCG32);ncbi_4326918(MAPKKK17);ncbi_4326920(MAPKKK17);ncbi_4327728(ABCG34);ncbi_4327730(ABCG37);ncbi_4328075(BIP1);ncbi_4328223(MPK13);ncbi_432870…
GO:0016798	hydrolase activity, acting on glycosyl bonds	9	119	0.319398	0.749614	ncbi_107276043(MAN6);ncbi_4329561(CIN1);ncbi_4330667(GLU10);ncbi_4346068(ISA1);ncbi_4348840(BAMY1);ncbi_4349141(Os10g0521000);ncbi_4349267(Cht8);ncbi_4349417(BAM3);ncbi_4349916(CINV1)
GO:0004177	aminopeptidase activity	1	6	0.319454	0.749614	ncbi_4346194(MAP2B)
GO:0004564	beta-fructofuranosidase activity	1	6	0.319454	0.749614	ncbi_4329561(CIN1)
GO:0008378	galactosyltransferase activity	1	6	0.319454	0.749614	ncbi_4331045(MGD3)
GO:0016706	oxidoreductase activity, acting on paired donors, with incorporation or reduction of molecular oxygen, 2-oxoglutarate as one donor, and incorporation of one atom each of oxygen into both donors	1	6	0.319454	0.749614	ncbi_9270463(F3H-1)
GO:0008514	organic anion transmembrane transporter activity	2	19	0.332215	0.749614	ncbi_4332954(At3g13620);ncbi_9268868(BAT1)
GO:0015267	channel activity	2	19	0.332215	0.749614	ncbi_4330553(CLC-F);ncbi_4352132(CLC-A)
GO:0022803	passive transmembrane transporter activity	2	19	0.332215	0.749614	ncbi_4330553(CLC-F);ncbi_4352132(CLC-A)
GO:0046527	glucosyltransferase activity	3	33	0.337045	0.750884	ncbi_107276048(CSLD4);ncbi_4340373(BZ1);ncbi_9269493(Os06g0160700)
GO:0005048	signal sequence binding	1	7	0.36176	0.767105	ncbi_4350496(ERD2)
GO:0016846	carbon-sulfur lyase activity	1	7	0.36176	0.767105	ncbi_4349123(MGL)
GO:0016884	carbon-nitrogen ligase activity, with glutamine as amido-N-donor	1	7	0.36176	0.767105	ncbi_4332506(Os03g0291500)
GO:0042277	peptide binding	1	7	0.36176	0.767105	ncbi_4350496(ERD2)
GO:0001883	purine nucleoside binding	79	1227	0.377033	0.771602	MSTRG.11106(PPCK2);MSTRG.175(LRK10);MSTRG.23052(XA21);MSTRG.25399(HSP70);ncbi_107275823(WAK2);ncbi_107276849(CRK15);ncbi_4323896(ABCB11);ncbi_4323995(MIK2);ncbi_4325163(METK3);ncbi_4325990(CRK41);ncbi_4326068(LRK10);ncbi_4326559(At5g17740);ncbi_4326812(ABCG32);ncbi_4326918(MAPKKK17);ncbi_4326920(MAPKKK17);ncbi_4327728(ABCG34);ncbi_4327730(ABCG37);ncbi_4328075(BIP1);ncbi_4328223(MPK13);ncbi_432870…
GO:0032549	ribonucleoside binding	79	1227	0.377033	0.771602	MSTRG.11106(PPCK2);MSTRG.175(LRK10);MSTRG.23052(XA21);MSTRG.25399(HSP70);ncbi_107275823(WAK2);ncbi_107276849(CRK15);ncbi_4323896(ABCB11);ncbi_4323995(MIK2);ncbi_4325163(METK3);ncbi_4325990(CRK41);ncbi_4326068(LRK10);ncbi_4326559(At5g17740);ncbi_4326812(ABCG32);ncbi_4326918(MAPKKK17);ncbi_4326920(MAPKKK17);ncbi_4327728(ABCG34);ncbi_4327730(ABCG37);ncbi_4328075(BIP1);ncbi_4328223(MPK13);ncbi_432870…
GO:0032550	purine ribonucleoside binding	79	1227	0.377033	0.771602	MSTRG.11106(PPCK2);MSTRG.175(LRK10);MSTRG.23052(XA21);MSTRG.25399(HSP70);ncbi_107275823(WAK2);ncbi_107276849(CRK15);ncbi_4323896(ABCB11);ncbi_4323995(MIK2);ncbi_4325163(METK3);ncbi_4325990(CRK41);ncbi_4326068(LRK10);ncbi_4326559(At5g17740);ncbi_4326812(ABCG32);ncbi_4326918(MAPKKK17);ncbi_4326920(MAPKKK17);ncbi_4327728(ABCG34);ncbi_4327730(ABCG37);ncbi_4328075(BIP1);ncbi_4328223(MPK13);ncbi_432870…
GO:0008238	exopeptidase activity	3	36	0.388969	0.785388	ncbi_4333381(At5g08100);ncbi_4344152(CXP;2-3);ncbi_4346194(MAP2B)
GO:0001882	nucleoside binding	79	1232	0.392732	0.785388	MSTRG.11106(PPCK2);MSTRG.175(LRK10);MSTRG.23052(XA21);MSTRG.25399(HSP70);ncbi_107275823(WAK2);ncbi_107276849(CRK15);ncbi_4323896(ABCB11);ncbi_4323995(MIK2);ncbi_4325163(METK3);ncbi_4325990(CRK41);ncbi_4326068(LRK10);ncbi_4326559(At5g17740);ncbi_4326812(ABCG32);ncbi_4326918(MAPKKK17);ncbi_4326920(MAPKKK17);ncbi_4327728(ABCG34);ncbi_4327730(ABCG37);ncbi_4328075(BIP1);ncbi_4328223(MPK13);ncbi_432870…
GO:0016641	oxidoreductase activity, acting on the CH-NH2 group of donors, oxygen as acceptor	1	8	0.401441	0.785388	ncbi_4328220(Os02g0134400)
GO:0016830	carbon-carbon lyase activity	4	52	0.405779	0.785388	ncbi_4332184(GAD1);ncbi_4344636(TDC1);ncbi_4344637(TDC1);ncbi_4346529(IGPS)
GO:0016627	oxidoreductase activity, acting on the CH-CH group of donors	3	37	0.406081	0.785388	MSTRG.25399(HSP70);ncbi_4328075(BIP1);ncbi_4340972(ACX4)
GO:0016628	oxidoreductase activity, acting on the CH-CH group of donors, NAD or NADP as acceptor	2	23	0.422853	0.808219	MSTRG.25399(HSP70);ncbi_4328075(BIP1)
GO:0016741	transferase activity, transferring one-carbon groups	9	131	0.42707	0.808219	ncbi_107278642(--);ncbi_4325584(--);ncbi_4332095(HMT-1);ncbi_4337359(PAO2);ncbi_4337554(MMT1);ncbi_4339516(NMT2);ncbi_4344702(COMT);ncbi_4345934(ROMT-15);ncbi_4345935(ROMT-17)
GO:0004601	peroxidase activity	1	9	0.438662	0.810811	ncbi_9266980(fadD28)
GO:0016684	oxidoreductase activity, acting on peroxide as acceptor	1	9	0.438662	0.810811	ncbi_9266980(fadD28)
GO:0004674	protein serine/threonine kinase activity	2	24	0.444545	0.810811	ncbi_4328223(MPK13);ncbi_4332475(MPK5)
GO:0004871	signal transducer activity	2	25	0.465777	0.810811	ncbi_4328223(MPK13);ncbi_4332475(MPK5)
GO:0016160	amylase activity	2	25	0.465777	0.810811	ncbi_4348840(BAMY1);ncbi_4349417(BAM3)
GO:0016614	oxidoreductase activity, acting on CH-OH group of donors	7	104	0.469841	0.810811	ncbi_4327333(CKX2);ncbi_4328552(CAD2);ncbi_4334169(UGD3);ncbi_4344706(BBE1);ncbi_4345657(At3g47520);ncbi_4345764(CKX11);ncbi_4352918(HIPL1)
GO:0008483	transaminase activity	1	10	0.473573	0.810811	ncbi_4332151(BCAT5)
GO:0016645	oxidoreductase activity, acting on the CH-NH group of donors	1	10	0.473573	0.810811	ncbi_4345764(CKX11)
GO:0033218	amide binding	1	10	0.473573	0.810811	ncbi_4350496(ERD2)
GO:0036094	small molecule binding	93	1486	0.485811	0.810811	MSTRG.11106(PPCK2);MSTRG.175(LRK10);MSTRG.23052(XA21);MSTRG.25399(HSP70);ncbi_107275368(LECRK1);ncbi_107275823(WAK2);ncbi_107276849(CRK15);ncbi_4323896(ABCB11);ncbi_4323995(MIK2);ncbi_4324666(HXK9);ncbi_4325163(METK3);ncbi_4325990(CRK41);ncbi_4326068(LRK10);ncbi_4326559(At5g17740);ncbi_4326812(ABCG32);ncbi_4326918(MAPKKK17);ncbi_4326920(MAPKKK17);ncbi_4327728(ABCG34);ncbi_4327730(ABCG37);ncbi_432…
GO:0019842	vitamin binding	2	26	0.486521	0.810811	ncbi_4338566(TPK3);ncbi_9270463(F3H-1)
GO:0008194	UDP-glycosyltransferase activity	4	59	0.503435	0.810811	ncbi_4326218(UGT73C6);ncbi_4331045(MGD3);ncbi_4335418(GLCAT14A);ncbi_4340373(BZ1)
GO:0016879	ligase activity, forming carbon-nitrogen bonds	3	43	0.504961	0.810811	ncbi_4330649(GLN1-1);ncbi_4332506(Os03g0291500);ncbi_4334956(AMI1)
GO:0008237	metallopeptidase activity	1	11	0.506319	0.810811	ncbi_4346194(MAP2B)
GO:0070566	adenylyltransferase activity	1	11	0.506319	0.810811	ncbi_9271371(Os02g0134000)
GO:0016769	transferase activity, transferring nitrogenous groups	2	27	0.506757	0.810811	ncbi_4332151(BCAT5);ncbi_4344928(Os08g0205900)
GO:0016836	hydro-lyase activity	2	27	0.506757	0.810811	ncbi_4334427(BX1);ncbi_9268807(BX1)
GO:0016615	malate dehydrogenase activity	1	12	0.537032	0.829102	ncbi_4345657(At3g47520)
GO:0016811	hydrolase activity, acting on carbon-nitrogen (but not peptide) bonds, in linear amides	1	12	0.537032	0.829102	ncbi_4334956(AMI1)
GO:0035251	UDP-glucosyltransferase activity	1	12	0.537032	0.829102	ncbi_4340373(BZ1)
GO:0051213	dioxygenase activity	1	12	0.537032	0.829102	ncbi_9270463(F3H-1)
GO:0031406	carboxylic acid binding	2	30	0.564261	0.851177	ncbi_4334794(AK1);ncbi_4335756(ADT6)
GO:0043177	organic acid binding	2	30	0.564261	0.851177	ncbi_4334794(AK1);ncbi_4335756(ADT6)
GO:0016407	acetyltransferase activity	1	13	0.565839	0.851177	ncbi_4333177(NAGS2)
GO:0043169	cation binding	75	1230	0.593876	0.885781	MSTRG.12321(MAO1B);MSTRG.15333(--);MSTRG.18485(TPS2);ncbi_107275823(WAK2);ncbi_112935986(NCS1);ncbi_112936123(At2g04865);ncbi_4323921(CYP72A14);ncbi_4324194(ACO1);ncbi_4324990(RGLG2);ncbi_4325163(METK3);ncbi_4325537(GA2OX3);ncbi_4326970(PER1);ncbi_4327002(PER1);ncbi_4327183(CYP71A6);ncbi_4327401(At5g05600);ncbi_4328552(CAD2);ncbi_4329329(CYP73A14);ncbi_4329724(KSL7);ncbi_4330164(GDH3);ncbi_433036…
GO:0016831	carboxy-lyase activity	2	33	0.616798	0.906693	ncbi_4332184(GAD1);ncbi_4346529(IGPS)
GO:0004180	carboxypeptidase activity	1	15	0.6182	0.906693	ncbi_4344152(CXP;2-3)
GO:0005543	phospholipid binding	1	17	0.66426	0.950486	ncbi_4338644(ANN4)
GO:0016209	antioxidant activity	1	17	0.66426	0.950486	ncbi_9266980(fadD28)
GO:0019787	ubiquitin-like protein transferase activity	1	17	0.66426	0.950486	ncbi_4331285(PUB52)
GO:0048037	cofactor binding	5	93	0.693877	0.984449	ncbi_4337011(UEL-2);ncbi_4341689(DFR);ncbi_4346438(CCR1);ncbi_4346723(UGE-4);ncbi_4352918(HIPL1)
GO:0008170	N-methyltransferase activity	1	19	0.704776	0.984449	ncbi_4339516(NMT2)
GO:0016759	cellulose synthase activity	1	19	0.704776	0.984449	ncbi_107276048(CSLD4)
GO:0016758	transferase activity, transferring hexosyl groups	5	96	0.720374	0.998313	ncbi_107276048(CSLD4);ncbi_4331045(MGD3);ncbi_4340373(BZ1);ncbi_4347234(B3GALT7);ncbi_9269493(Os06g0160700)
GO:0016616	oxidoreductase activity, acting on the CH-OH group of donors, NAD or NADP as acceptor	2	44	0.768051	1	ncbi_4328552(CAD2);ncbi_4345764(CKX11)
GO:0016667	oxidoreductase activity, acting on a sulfur group of donors	2	44	0.768051	1	ncbi_4334011(AERO1);ncbi_4334453(Os03g0800700)
GO:0004497	monooxygenase activity	1	24	0.785985	1	ncbi_4345877(PA1024)
GO:0008289	lipid binding	1	24	0.785985	1	ncbi_4338644(ANN4)
GO:0001071	nucleic acid binding transcription factor activity	5	105	0.789902	1	ncbi_4330155(HOX24);ncbi_4339209(ERF4);ncbi_4341678(WRKY28);ncbi_4343006(ERF1B);ncbi_9266984(ERF1B)
GO:0042578	phosphoric ester hydrolase activity	6	124	0.79132	1	ncbi_4324704(At1g17710);ncbi_4334038(--);ncbi_4337686(PLC2);ncbi_4352524(PLC6);ncbi_9267539(Os11g0242200);ncbi_9270549(Os05g0457200)
GO:0015399	primary active transmembrane transporter activity	2	47	0.799115	1	ncbi_4323896(ABCB11);ncbi_4335176(ABCC4)
GO:0015405	P-P-bond-hydrolysis-driven transmembrane transporter activity	2	47	0.799115	1	ncbi_4323896(ABCB11);ncbi_4335176(ABCC4)
GO:0004721	phosphoprotein phosphatase activity	2	48	0.808621	1	ncbi_9267539(Os11g0242200);ncbi_9270549(Os05g0457200)
GO:0008757	S-adenosylmethionine-dependent methyltransferase activity	1	26	0.811839	1	ncbi_4337554(MMT1)
GO:0016746	transferase activity, transferring acyl groups	6	128	0.815632	1	ncbi_4333177(NAGS2);ncbi_4336306(HCT1);ncbi_4337739(AT4);ncbi_4339684(KCS11);ncbi_4343432(Os07g0271500);ncbi_4344489(At3g50280)
GO:0016874	ligase activity	4	91	0.825784	1	ncbi_4325584(--);ncbi_4330649(GLN1-1);ncbi_4332506(Os03g0291500);ncbi_4334956(AMI1)
GO:0046872	metal ion binding	31	578	0.835284	1	MSTRG.15333(--);MSTRG.18485(TPS2);ncbi_107275823(WAK2);ncbi_112936123(At2g04865);ncbi_4323921(CYP72A14);ncbi_4327183(CYP71A6);ncbi_4329329(CYP73A14);ncbi_4329724(KSL7);ncbi_4330164(GDH3);ncbi_4330680(2MMP);ncbi_4335390(GER5);ncbi_4335581(WAK2);ncbi_4341450(CYP734A4);ncbi_4341806(CYP71Z6);ncbi_4343392(CYP716B1);ncbi_4344755(TPS1);ncbi_4345047(CPR);ncbi_4347176(CYP75B2);ncbi_4348206(WAK5);ncbi_4349…
GO:0016853	isomerase activity	5	114	0.84521	1	ncbi_4324561(PH0670);ncbi_4337011(UEL-2);ncbi_4346723(UGE-4);ncbi_4348134(PCKR1);ncbi_4349267(Cht8)
GO:0004518	nuclease activity	2	56	0.871283	1	ncbi_4330480(REX4);ncbi_4350620(ERI2)
GO:0015036	disulfide oxidoreductase activity	1	32	0.872158	1	ncbi_4334453(Os03g0800700)
GO:0016810	hydrolase activity, acting on carbon-nitrogen (but not peptide) bonds	1	32	0.872158	1	ncbi_4334956(AMI1)
GO:0016859	cis-trans isomerase activity	1	33	0.880138	1	ncbi_4348134(PCKR1)
GO:0046873	metal ion transmembrane transporter activity	1	33	0.880138	1	ncbi_9271816(ZIP10)
GO:0046983	protein dimerization activity	3	80	0.882259	1	ncbi_4325069(H3-7);ncbi_4335698(TIFY9);ncbi_4339049(SlH4)
GO:0003677	DNA binding	7	162	0.884699	1	ncbi_4326760(WRKY6);ncbi_4330155(HOX24);ncbi_4332755(WRKY70);ncbi_4338474(WRKY24);ncbi_4341678(WRKY28);ncbi_4345363(--);ncbi_4347069(WRKY76)
GO:0034062	RNA polymerase activity	1	35	0.894638	1	ncbi_9272152(NRPB12)
GO:0008092	cytoskeletal protein binding	2	61	0.900243	1	ncbi_4336902(VLN4);ncbi_4339353(KIN14K)
GO:0000166	nucleotide binding	7	171	0.914374	1	ncbi_4329889(G6PDH);ncbi_4334169(UGD3);ncbi_4340485(OPR1);ncbi_4343616(NDA1);ncbi_4345047(CPR);ncbi_4345764(CKX11);ncbi_4347977(Os10g0113000)
GO:1901265	nucleoside phosphate binding	7	171	0.914374	1	ncbi_4329889(G6PDH);ncbi_4334169(UGD3);ncbi_4340485(OPR1);ncbi_4343616(NDA1);ncbi_4345047(CPR);ncbi_4345764(CKX11);ncbi_4347977(Os10g0113000)
GO:0016779	nucleotidyltransferase activity	2	68	0.930708	1	ncbi_9271371(Os02g0134000);ncbi_9272152(NRPB12)
GO:0015075	ion transmembrane transporter activity	6	157	0.931645	1	ncbi_4330553(CLC-F);ncbi_4332954(At3g13620);ncbi_4338051(ZIP7);ncbi_4352132(CLC-A);ncbi_9268868(BAT1);ncbi_9271816(ZIP10)
GO:0022891	substrate-specific transmembrane transporter activity	7	178	0.932681	1	ncbi_4324303(TIP1-2);ncbi_4330553(CLC-F);ncbi_4332954(At3g13620);ncbi_4338051(ZIP7);ncbi_4352132(CLC-A);ncbi_9268868(BAT1);ncbi_9271816(ZIP10)
GO:0004175	endopeptidase activity	1	43	0.93712	1	ncbi_9266864(SBT5.4)
GO:0015631	tubulin binding	1	47	0.951436	1	ncbi_4339353(KIN14K)
GO:0016747	transferase activity, transferring acyl groups other than amino-acyl groups	1	48	0.954475	1	ncbi_4333177(NAGS2)
GO:0046914	transition metal ion binding	19	427	0.957359	1	MSTRG.15333(--);ncbi_112936123(At2g04865);ncbi_4323921(CYP72A14);ncbi_4329329(CYP73A14);ncbi_4330164(GDH3);ncbi_4330680(2MMP);ncbi_4335390(GER5);ncbi_4341450(CYP734A4);ncbi_4341806(CYP71Z6);ncbi_4343392(CYP716B1);ncbi_4345047(CPR);ncbi_4347176(CYP75B2);ncbi_4349097(CYP84A1);ncbi_4350236(LAC18);ncbi_4350620(ERI2);ncbi_4351005(LAC19);ncbi_9270004(ACA5);ncbi_9270797(2MMP);ncbi_9272160(CYP94A2)
GO:0022892	substrate-specific transporter activity	7	199	0.968674	1	ncbi_4324303(TIP1-2);ncbi_4330553(CLC-F);ncbi_4332954(At3g13620);ncbi_4338051(ZIP7);ncbi_4352132(CLC-A);ncbi_9268868(BAT1);ncbi_9271816(ZIP10)
GO:0016791	phosphatase activity	2	89	0.977729	1	ncbi_9267539(Os11g0242200);ncbi_9270549(Os05g0457200)
GO:0022890	inorganic cation transmembrane transporter activity	2	90	0.978928	1	ncbi_4338051(ZIP7);ncbi_9271816(ZIP10)
GO:0016788	hydrolase activity, acting on ester bonds	9	256	0.981623	1	ncbi_4324704(At1g17710);ncbi_4330480(REX4);ncbi_4334038(--);ncbi_4337686(PLC2);ncbi_4347725(EXL3);ncbi_4350620(ERI2);ncbi_4352524(PLC6);ncbi_9267539(Os11g0242200);ncbi_9270549(Os05g0457200)
GO:0016787	hydrolase activity	54	1103	0.982466	1	MSTRG.4575(SBT3.9);ncbi_107276043(MAN6);ncbi_4323896(ABCB11);ncbi_4324117(CHIT3);ncbi_4324704(At1g17710);ncbi_4325626(SBT3.5);ncbi_4325628(SBT3.5);ncbi_4326065(VIT_06s0061g00120);ncbi_4326812(ABCG32);ncbi_4327728(ABCG34);ncbi_4327730(ABCG37);ncbi_4328702(ABCA7);ncbi_4329561(CIN1);ncbi_4330480(REX4);ncbi_4330552(At5g10770);ncbi_4330667(GLU10);ncbi_4330680(2MMP);ncbi_4330874(At4g29360);ncbi_4331226…
GO:1901363	heterocyclic compound binding	116	2180	0.986131	1	MSTRG.11106(PPCK2);MSTRG.175(LRK10);MSTRG.23052(XA21);MSTRG.25399(HSP70);ncbi_107275368(LECRK1);ncbi_107275823(WAK2);ncbi_107276849(CRK15);ncbi_4323896(ABCB11);ncbi_4323921(CYP72A14);ncbi_4323995(MIK2);ncbi_4325069(H3-7);ncbi_4325163(METK3);ncbi_4325990(CRK41);ncbi_4326068(LRK10);ncbi_4326559(At5g17740);ncbi_4326760(WRKY6);ncbi_4326812(ABCG32);ncbi_4326918(MAPKKK17);ncbi_4326920(MAPKKK17);ncbi_43…
GO:0005488	binding	215	3796	0.987726	1	MSTRG.11106(PPCK2);MSTRG.12321(MAO1B);MSTRG.15333(--);MSTRG.16159(HOX29);MSTRG.175(LRK10);MSTRG.18485(TPS2);MSTRG.20780(WAK5);MSTRG.20782(WAK2);MSTRG.20785(WAK2);MSTRG.21370(ATJ15);MSTRG.23052(XA21);MSTRG.25399(HSP70);ncbi_107275368(LECRK1);ncbi_107275823(WAK2);ncbi_107275881(LECRK41);ncbi_107276849(CRK15);ncbi_112935986(NCS1);ncbi_112936123(At2g04865);ncbi_4323896(ABCB11);ncbi_4323921(CYP72A14);…
GO:0008324	cation transmembrane transporter activity	2	114	0.994565	1	ncbi_4338051(ZIP7);ncbi_9271816(ZIP10)
GO:0017111	nucleoside-triphosphatase activity	8	293	0.99832	1	ncbi_4323896(ABCB11);ncbi_4326812(ABCG32);ncbi_4327728(ABCG34);ncbi_4327730(ABCG37);ncbi_4328702(ABCA7);ncbi_4335176(ABCC4);ncbi_4342621(LHA1);ncbi_4346436(ABCG11)
GO:0016462	pyrophosphatase activity	9	318	0.99843	1	ncbi_4323896(ABCB11);ncbi_4326812(ABCG32);ncbi_4327728(ABCG34);ncbi_4327730(ABCG37);ncbi_4328702(ABCA7);ncbi_4335176(ABCC4);ncbi_4338911(IPP);ncbi_4342621(LHA1);ncbi_4346436(ABCG11)
GO:0097159	organic cyclic compound binding	116	2293	0.998432	1	MSTRG.11106(PPCK2);MSTRG.175(LRK10);MSTRG.23052(XA21);MSTRG.25399(HSP70);ncbi_107275368(LECRK1);ncbi_107275823(WAK2);ncbi_107276849(CRK15);ncbi_4323896(ABCB11);ncbi_4323921(CYP72A14);ncbi_4323995(MIK2);ncbi_4325069(H3-7);ncbi_4325163(METK3);ncbi_4325990(CRK41);ncbi_4326068(LRK10);ncbi_4326559(At5g17740);ncbi_4326760(WRKY6);ncbi_4326812(ABCG32);ncbi_4326918(MAPKKK17);ncbi_4326920(MAPKKK17);ncbi_43…
GO:0016818	hydrolase activity, acting on acid anhydrides, in phosphorus-containing anhydrides	9	319	0.998495	1	ncbi_4323896(ABCB11);ncbi_4326812(ABCG32);ncbi_4327728(ABCG34);ncbi_4327730(ABCG37);ncbi_4328702(ABCA7);ncbi_4335176(ABCC4);ncbi_4338911(IPP);ncbi_4342621(LHA1);ncbi_4346436(ABCG11)
GO:0016817	hydrolase activity, acting on acid anhydrides	9	326	0.998885	1	ncbi_4323896(ABCB11);ncbi_4326812(ABCG32);ncbi_4327728(ABCG34);ncbi_4327730(ABCG37);ncbi_4328702(ABCA7);ncbi_4335176(ABCC4);ncbi_4338911(IPP);ncbi_4342621(LHA1);ncbi_4346436(ABCG11)
GO:0005515	protein binding	10	438	0.999979	1	MSTRG.21370(ATJ15);ncbi_4325069(H3-7);ncbi_4328250(--);ncbi_4335698(TIFY9);ncbi_4336902(VLN4);ncbi_4339049(SlH4);ncbi_4339262(CRT3);ncbi_4339353(KIN14K);ncbi_4342077(HSP90);ncbi_4344702(COMT)
GO:0003723	RNA binding	1	173	0.999987	1	ncbi_4339274(SRP54-2)
GO:0003676	nucleic acid binding	10	648	1	1	ncbi_4325069(H3-7);ncbi_4326760(WRKY6);ncbi_4330155(HOX24);ncbi_4332755(WRKY70);ncbi_4338474(WRKY24);ncbi_4339049(SlH4);ncbi_4339274(SRP54-2);ncbi_4341678(WRKY28);ncbi_4345363(--);ncbi_4347069(WRKY76)
GO:0003674	molecular_function	393	6328	1	1	MSTRG.10301(UGT85A2);MSTRG.11106(PPCK2);MSTRG.12321(MAO1B);MSTRG.15333(--);MSTRG.16159(HOX29);MSTRG.175(LRK10);MSTRG.18485(TPS2);MSTRG.20780(WAK5);MSTRG.20782(WAK2);MSTRG.20785(WAK2);MSTRG.21370(ATJ15);MSTRG.23052(XA21);MSTRG.2339(RhGT1);MSTRG.25399(HSP70);MSTRG.4575(SBT3.9);ncbi_107275368(LECRK1);ncbi_107275823(WAK2);ncbi_107275881(LECRK41);ncbi_107276043(MAN6);ncbi_107276046(DTX16);ncbi_1072760…
GO:0031224	intrinsic component of membrane	67	1010	2.35952e-05	0.00115617	ncbi_107275818(BOR4);ncbi_107276021(AVT1H);ncbi_107276048(CSLD4);ncbi_4323896(ABCB11);ncbi_4324303(TIP1-2);ncbi_4324999(AAP2);ncbi_4327433(AMT2-3);ncbi_4327728(ABCG34);ncbi_4328149(BI1);ncbi_4328702(ABCA7);ncbi_4329484(At3g26670);ncbi_4330012(CER1);ncbi_4330564(AAP7);ncbi_4331226(Sec11c);ncbi_4331460(CA2);ncbi_4331629(At2g39510);ncbi_4331671(--);ncbi_4331939(Os03g0196400);ncbi_4331946(PLT5);ncbi_…
GO:0016020	membrane	78	1325	0.000284615	0.00697308	MSTRG.21370(ATJ15);ncbi_107275818(BOR4);ncbi_107276021(AVT1H);ncbi_107276048(CSLD4);ncbi_4323896(ABCB11);ncbi_4324303(TIP1-2);ncbi_4324804(At3g10130);ncbi_4324999(AAP2);ncbi_4327433(AMT2-3);ncbi_4327728(ABCG34);ncbi_4327812(P58B);ncbi_4328149(BI1);ncbi_4328702(ABCA7);ncbi_4329484(At3g26670);ncbi_4330012(CER1);ncbi_4330164(GDH3);ncbi_4330461(--);ncbi_4330564(AAP7);ncbi_4331045(MGD3);ncbi_4331226(S…
GO:0044425	membrane part	67	1113	0.000569038	0.00929429	ncbi_107275818(BOR4);ncbi_107276021(AVT1H);ncbi_107276048(CSLD4);ncbi_4323896(ABCB11);ncbi_4324303(TIP1-2);ncbi_4324999(AAP2);ncbi_4327433(AMT2-3);ncbi_4327728(ABCG34);ncbi_4328149(BI1);ncbi_4328702(ABCA7);ncbi_4329484(At3g26670);ncbi_4330012(CER1);ncbi_4330564(AAP7);ncbi_4331226(Sec11c);ncbi_4331460(CA2);ncbi_4331629(At2g39510);ncbi_4331671(--);ncbi_4331939(Os03g0196400);ncbi_4331946(PLT5);ncbi_…
GO:0043033	isoamylase complex	1	1	0.0425319	0.521016	ncbi_4346068(ISA1)
GO:0005783	endoplasmic reticulum	2	11	0.0768706	0.627777	ncbi_4327812(P58B);ncbi_4342077(HSP90)
GO:0044432	endoplasmic reticulum part	2	11	0.0768706	0.627777	ncbi_4327812(P58B);ncbi_4342077(HSP90)
GO:0005576	extracellular region	6	75	0.0978007	0.684605	ncbi_4329561(CIN1);ncbi_4332400(LAC10);ncbi_4342077(HSP90);ncbi_4348374(LAC15);ncbi_4350236(LAC18);ncbi_4351005(LAC19)
GO:0005911	cell-cell junction	4	59	0.241214	1	ncbi_4327433(AMT2-3);ncbi_4332515(ERDJ3A);ncbi_4339049(SlH4);ncbi_4342077(HSP90)
GO:0030054	cell junction	4	59	0.241214	1	ncbi_4327433(AMT2-3);ncbi_4332515(ERDJ3A);ncbi_4339049(SlH4);ncbi_4342077(HSP90)
GO:0012505	endomembrane system	2	29	0.351468	1	ncbi_4327812(P58B);ncbi_4342077(HSP90)
GO:0005774	vacuolar membrane	1	10	0.352819	1	ncbi_9269084(CBL9)
GO:0044437	vacuolar part	1	12	0.406839	1	ncbi_9269084(CBL9)
GO:0005773	vacuole	1	17	0.52307	1	ncbi_9269084(CBL9)
GO:0042170	plastid membrane	2	50	0.635147	1	ncbi_4331045(MGD3);ncbi_4333985(EGY3)
GO:0005875	microtubule associated complex	1	33	0.763114	1	ncbi_4339353(KIN14K)
GO:0044430	cytoskeletal part	1	41	0.833232	1	ncbi_4339353(KIN14K)
GO:0098805	whole membrane	1	41	0.833232	1	ncbi_9269084(CBL9)
GO:0031090	organelle membrane	9	279	0.851137	1	MSTRG.21370(ATJ15);ncbi_4324303(TIP1-2);ncbi_4330164(GDH3);ncbi_4331045(MGD3);ncbi_4333985(EGY3);ncbi_4339049(SlH4);ncbi_4342077(HSP90);ncbi_4345047(CPR);ncbi_9269084(CBL9)
GO:0098588	bounding membrane of organelle	1	49	0.882681	1	ncbi_9269084(CBL9)
GO:0015630	microtubule cytoskeleton	1	59	0.924492	1	ncbi_4339353(KIN14K)
GO:0030312	external encapsulating structure	1	61	0.930871	1	ncbi_4329561(CIN1)
GO:0071944	cell periphery	1	65	0.942067	1	ncbi_4329561(CIN1)
GO:1902494	catalytic complex	1	71	0.955569	1	ncbi_4346068(ISA1)
GO:0005856	cytoskeleton	1	79	0.968829	1	ncbi_4339353(KIN14K)
GO:0009526	plastid envelope	2	137	0.982943	1	ncbi_4331045(MGD3);ncbi_4333985(EGY3)
GO:0009532	plastid stroma	1	145	0.998373	1	ncbi_9269493(Os06g0160700)
GO:0031967	organelle envelope	2	203	0.998776	1	ncbi_4331045(MGD3);ncbi_4333985(EGY3)
GO:0031975	envelope	2	203	0.998776	1	ncbi_4331045(MGD3);ncbi_4333985(EGY3)
GO:0043231	intracellular membrane-bounded organelle	78	2290	0.999139	1	MSTRG.10724(DMAS1-D);MSTRG.175(LRK10);MSTRG.21370(ATJ15);MSTRG.4575(SBT3.9);MSTRG.7931(--);ncbi_107276048(CSLD4);ncbi_112937810(--);ncbi_4324303(TIP1-2);ncbi_4324561(PH0670);ncbi_4324804(At3g10130);ncbi_4325069(H3-7);ncbi_4325626(SBT3.5);ncbi_4325628(SBT3.5);ncbi_4326068(LRK10);ncbi_4326127(LRK10);ncbi_4326918(MAPKKK17);ncbi_4326920(MAPKKK17);ncbi_4327183(CYP71A6);ncbi_4327485(NAC068);ncbi_432781…
GO:0043228	non-membrane-bounded organelle	4	319	0.999616	1	MSTRG.21370(ATJ15);ncbi_4325069(H3-7);ncbi_4339049(SlH4);ncbi_4339353(KIN14K)
GO:0043232	intracellular non-membrane-bounded organelle	4	319	0.999616	1	MSTRG.21370(ATJ15);ncbi_4325069(H3-7);ncbi_4339049(SlH4);ncbi_4339353(KIN14K)
GO:0043227	membrane-bounded organelle	78	2326	0.999638	1	MSTRG.10724(DMAS1-D);MSTRG.175(LRK10);MSTRG.21370(ATJ15);MSTRG.4575(SBT3.9);MSTRG.7931(--);ncbi_107276048(CSLD4);ncbi_112937810(--);ncbi_4324303(TIP1-2);ncbi_4324561(PH0670);ncbi_4324804(At3g10130);ncbi_4325069(H3-7);ncbi_4325626(SBT3.5);ncbi_4325628(SBT3.5);ncbi_4326068(LRK10);ncbi_4326127(LRK10);ncbi_4326918(MAPKKK17);ncbi_4326920(MAPKKK17);ncbi_4327183(CYP71A6);ncbi_4327485(NAC068);ncbi_432781…
GO:0043229	intracellular organelle	79	2441	0.99997	1	MSTRG.10724(DMAS1-D);MSTRG.175(LRK10);MSTRG.21370(ATJ15);MSTRG.4575(SBT3.9);MSTRG.7931(--);ncbi_107276048(CSLD4);ncbi_112937810(--);ncbi_4324303(TIP1-2);ncbi_4324561(PH0670);ncbi_4324804(At3g10130);ncbi_4325069(H3-7);ncbi_4325626(SBT3.5);ncbi_4325628(SBT3.5);ncbi_4326068(LRK10);ncbi_4326127(LRK10);ncbi_4326918(MAPKKK17);ncbi_4326920(MAPKKK17);ncbi_4327183(CYP71A6);ncbi_4327485(NAC068);ncbi_432781…
GO:0044435	plastid part	3	347	0.999978	1	ncbi_4331045(MGD3);ncbi_4333985(EGY3);ncbi_9269493(Os06g0160700)
GO:0005622	intracellular	105	3016	0.999983	1	MSTRG.10724(DMAS1-D);MSTRG.175(LRK10);MSTRG.18485(TPS2);MSTRG.21370(ATJ15);MSTRG.4575(SBT3.9);MSTRG.7931(--);ncbi_107276048(CSLD4);ncbi_112937810(--);ncbi_4324303(TIP1-2);ncbi_4324561(PH0670);ncbi_4324804(At3g10130);ncbi_4325069(H3-7);ncbi_4325163(METK3);ncbi_4325626(SBT3.5);ncbi_4325628(SBT3.5);ncbi_4326068(LRK10);ncbi_4326127(LRK10);ncbi_4326828(GST3);ncbi_4326918(MAPKKK17);ncbi_4326920(MAPKKK1…
GO:0043226	organelle	79	2473	0.999989	1	MSTRG.10724(DMAS1-D);MSTRG.175(LRK10);MSTRG.21370(ATJ15);MSTRG.4575(SBT3.9);MSTRG.7931(--);ncbi_107276048(CSLD4);ncbi_112937810(--);ncbi_4324303(TIP1-2);ncbi_4324561(PH0670);ncbi_4324804(At3g10130);ncbi_4325069(H3-7);ncbi_4325626(SBT3.5);ncbi_4325628(SBT3.5);ncbi_4326068(LRK10);ncbi_4326127(LRK10);ncbi_4326918(MAPKKK17);ncbi_4326920(MAPKKK17);ncbi_4327183(CYP71A6);ncbi_4327485(NAC068);ncbi_432781…
GO:0044424	intracellular part	104	3009	0.999989	1	MSTRG.10724(DMAS1-D);MSTRG.175(LRK10);MSTRG.18485(TPS2);MSTRG.21370(ATJ15);MSTRG.4575(SBT3.9);MSTRG.7931(--);ncbi_107276048(CSLD4);ncbi_112937810(--);ncbi_4324303(TIP1-2);ncbi_4324561(PH0670);ncbi_4324804(At3g10130);ncbi_4325069(H3-7);ncbi_4325163(METK3);ncbi_4325626(SBT3.5);ncbi_4325628(SBT3.5);ncbi_4326068(LRK10);ncbi_4326127(LRK10);ncbi_4326828(GST3);ncbi_4326918(MAPKKK17);ncbi_4326920(MAPKKK1…
GO:0009536	plastid	9	655	0.999998	1	ncbi_4324561(PH0670);ncbi_4328220(Os02g0134400);ncbi_4331045(MGD3);ncbi_4333985(EGY3);ncbi_4339049(SlH4);ncbi_4342077(HSP90);ncbi_4346068(ISA1);ncbi_4347672(SGR);ncbi_9269493(Os06g0160700)
GO:0044422	organelle part	12	812	1	1	MSTRG.21370(ATJ15);ncbi_4324303(TIP1-2);ncbi_4327812(P58B);ncbi_4330164(GDH3);ncbi_4331045(MGD3);ncbi_4333985(EGY3);ncbi_4339049(SlH4);ncbi_4339353(KIN14K);ncbi_4342077(HSP90);ncbi_4345047(CPR);ncbi_9269084(CBL9);ncbi_9269493(Os06g0160700)
GO:0005737	cytoplasm	19	1048	1	1	ncbi_4324561(PH0670);ncbi_4326828(GST3);ncbi_4327812(P58B);ncbi_4328220(Os02g0134400);ncbi_4331045(MGD3);ncbi_4333381(At5g08100);ncbi_4333985(EGY3);ncbi_4334956(AMI1);ncbi_4337554(MMT1);ncbi_4339049(SlH4);ncbi_4342077(HSP90);ncbi_4345877(PA1024);ncbi_4346068(ISA1);ncbi_4347672(SGR);ncbi_4347977(Os10g0113000);ncbi_4349123(MGL);ncbi_9269084(CBL9);ncbi_9269493(Os06g0160700);ncbi_9271371(Os02g0134000)
GO:0043234	protein complex	2	403	1	1	ncbi_4339353(KIN14K);ncbi_4346068(ISA1)
GO:0044464	cell part	105	3129	1	1	MSTRG.10724(DMAS1-D);MSTRG.175(LRK10);MSTRG.18485(TPS2);MSTRG.21370(ATJ15);MSTRG.4575(SBT3.9);MSTRG.7931(--);ncbi_107276048(CSLD4);ncbi_112937810(--);ncbi_4324303(TIP1-2);ncbi_4324561(PH0670);ncbi_4324804(At3g10130);ncbi_4325069(H3-7);ncbi_4325163(METK3);ncbi_4325626(SBT3.5);ncbi_4325628(SBT3.5);ncbi_4326068(LRK10);ncbi_4326127(LRK10);ncbi_4326828(GST3);ncbi_4326918(MAPKKK17);ncbi_4326920(MAPKKK1…
GO:0005623	cell	105	3131	1	1	MSTRG.10724(DMAS1-D);MSTRG.175(LRK10);MSTRG.18485(TPS2);MSTRG.21370(ATJ15);MSTRG.4575(SBT3.9);MSTRG.7931(--);ncbi_107276048(CSLD4);ncbi_112937810(--);ncbi_4324303(TIP1-2);ncbi_4324561(PH0670);ncbi_4324804(At3g10130);ncbi_4325069(H3-7);ncbi_4325163(METK3);ncbi_4325626(SBT3.5);ncbi_4325628(SBT3.5);ncbi_4326068(LRK10);ncbi_4326127(LRK10);ncbi_4326828(GST3);ncbi_4326918(MAPKKK17);ncbi_4326920(MAPKKK1…
GO:0044444	cytoplasmic part	18	1042	1	1	ncbi_4324561(PH0670);ncbi_4326828(GST3);ncbi_4327812(P58B);ncbi_4328220(Os02g0134400);ncbi_4331045(MGD3);ncbi_4333381(At5g08100);ncbi_4333985(EGY3);ncbi_4334956(AMI1);ncbi_4337554(MMT1);ncbi_4339049(SlH4);ncbi_4342077(HSP90);ncbi_4345877(PA1024);ncbi_4346068(ISA1);ncbi_4347672(SGR);ncbi_4349123(MGL);ncbi_9269084(CBL9);ncbi_9269493(Os06g0160700);ncbi_9271371(Os02g0134000)
GO:0030529	intracellular ribonucleoprotein complex	1	390	1	1	ncbi_4339274(SRP54-2)
GO:1990904	ribonucleoprotein complex	1	390	1	1	ncbi_4339274(SRP54-2)
GO:0044446	intracellular organelle part	7	695	1	1	ncbi_4327812(P58B);ncbi_4331045(MGD3);ncbi_4333985(EGY3);ncbi_4339353(KIN14K);ncbi_4342077(HSP90);ncbi_9269084(CBL9);ncbi_9269493(Os06g0160700)
GO:0032991	macromolecular complex	3	821	1	1	ncbi_4339274(SRP54-2);ncbi_4339353(KIN14K);ncbi_4346068(ISA1)
GO:0005575	cellular_component	170	3997	1	1	MSTRG.10724(DMAS1-D);MSTRG.175(LRK10);MSTRG.18485(TPS2);MSTRG.21370(ATJ15);MSTRG.4575(SBT3.9);MSTRG.7931(--);ncbi_107275818(BOR4);ncbi_107276021(AVT1H);ncbi_107276048(CSLD4);ncbi_112937810(--);ncbi_4323896(ABCB11);ncbi_4324303(TIP1-2);ncbi_4324561(PH0670);ncbi_4324804(At3g10130);ncbi_4324999(AAP2);ncbi_4325069(H3-7);ncbi_4325163(METK3);ncbi_4325626(SBT3.5);ncbi_4325628(SBT3.5);ncbi_4326068(LRK10)…

## Sheet: Table S15 ZJ22b-vs-pir1b
Table S15. All enrichment GO terms of the comparison between ZJ22b and pir1b.
GO ID	Description	ZJ22b-vs-Pir1b (1320)	All (6248)	pvalue	p.adjust	Genes
GO:0044699	single-organism process	728	3012	7.81099e-09	7.63915e-06	MSTRG.10724(DMAS1-D);MSTRG.12321(MAO1B);MSTRG.14580(CYP709B2);MSTRG.19015(--);MSTRG.20397(--);MSTRG.20856(UPL5);MSTRG.22091(FAO1);MSTRG.3459(MT-CYB);ncbi_107275295(CRR3);ncbi_107275307(LTP3);ncbi_107275818(BOR4);ncbi_107275911(DTX42);ncbi_107275930(GONST2);ncbi_107276048(CSLD4);ncbi_107276167(FAO1);ncbi_107276196(LAC21);ncbi_107276298(SRK);ncbi_107276551(FAMA);ncbi_107277220(rccR);ncbi_107277437(…
GO:0044710	single-organism metabolic process	470	1869	2.93172e-07	0.000143361	MSTRG.10724(DMAS1-D);MSTRG.12321(MAO1B);MSTRG.14580(CYP709B2);MSTRG.22091(FAO1);MSTRG.3459(MT-CYB);ncbi_107275295(CRR3);ncbi_107276048(CSLD4);ncbi_107276167(FAO1);ncbi_107276196(LAC21);ncbi_107277220(rccR);ncbi_107277437(TYRAAT2);ncbi_107278041(RBOHC);ncbi_107278642(--);ncbi_107279124(atpA);ncbi_107279727(CTL1);ncbi_107279821(OPR1);ncbi_107279905(--);ncbi_107281123(--);ncbi_112935986(NCS1);ncbi_1…
GO:0006091	generation of precursor metabolites and energy	48	122	2.88611e-06	0.000940871	MSTRG.3459(MT-CYB);ncbi_107275295(CRR3);ncbi_112939907(ndhB1);ncbi_3131395(ndhA);ncbi_3131396(ndhB1);ncbi_3131397(ndhB1);ncbi_3131398(ndhD);ncbi_3131400(ndhF);ncbi_3131403(petB);ncbi_3131404(petD);ncbi_3131408(psaC);ncbi_3131409(psbA);ncbi_3131411(psbC);ncbi_3131412(psbD);ncbi_3131436(rps14);ncbi_3131458(ndhJ);ncbi_3131459(ndhK);ncbi_3131460(ndhC);ncbi_3131489(ndhH);ncbi_4324479(PSBO);ncbi_432459…
GO:0019684	photosynthesis, light reaction	16	31	0.000167561	0.0409688	ncbi_107275295(CRR3);ncbi_3131403(petB);ncbi_3131408(psaC);ncbi_3131409(psbA);ncbi_3131411(psbC);ncbi_3131412(psbD);ncbi_4324479(PSBO);ncbi_4327150(PSBW);ncbi_4328925(TROL);ncbi_4330828(LHCA5);ncbi_4335799(PSAO);ncbi_4338612(PRFB3);ncbi_4340892(LHC);ncbi_4343262(PNSB3);ncbi_4343366(ATPC1);ncbi_4345443(TLP40)
GO:0015979	photosynthesis	16	35	0.000955145	0.165819	ncbi_107275295(CRR3);ncbi_3131403(petB);ncbi_3131408(psaC);ncbi_3131409(psbA);ncbi_3131411(psbC);ncbi_3131412(psbD);ncbi_4324479(PSBO);ncbi_4327150(PSBW);ncbi_4328925(TROL);ncbi_4330828(LHCA5);ncbi_4335799(PSAO);ncbi_4338612(PRFB3);ncbi_4340892(LHC);ncbi_4343262(PNSB3);ncbi_4343366(ATPC1);ncbi_4345443(TLP40)
GO:0034285	response to disaccharide	13	26	0.00101729	0.165819	ncbi_4324804(At3g10130);ncbi_4327433(AMT2-3);ncbi_4327968(ISPE);ncbi_4329911(ISPG);ncbi_4333896(GLN1-3);ncbi_4340892(LHC);ncbi_4343515(OsI_025465);ncbi_4344899(PSBR);ncbi_4345447(CYB561B);ncbi_4347166(LHCA6);ncbi_4350176(LHCB5);ncbi_9269735(--);ncbi_9270463(F3H-1)
GO:0006811	ion transport	78	270	0.00126711	0.177033	MSTRG.19015(--);ncbi_107275818(BOR4);ncbi_107275911(DTX42);ncbi_107277569(COPT5.1);ncbi_107279124(atpA);ncbi_3131390(atpA);ncbi_4324087(CNR8);ncbi_4324220(BAT1);ncbi_4324697(SULTR3;5);ncbi_4324996(At1g71900);ncbi_4325928(AATP1);ncbi_4326745(SLAH3);ncbi_4326831(GRMZM2G124911);ncbi_4326936(PNSB5);ncbi_4327433(AMT2-3);ncbi_4327665(VDAC3);ncbi_4327968(ISPE);ncbi_4328240(--);ncbi_4329736(Os01g0871200)…
GO:0030001	metal ion transport	35	103	0.00158766	0.194091	MSTRG.19015(--);ncbi_107275911(DTX42);ncbi_107277569(COPT5.1);ncbi_4324996(At1g71900);ncbi_4326936(PNSB5);ncbi_4331483(KEA5);ncbi_4331671(--);ncbi_4333044(CAX2);ncbi_4333669(IRT1);ncbi_4335729(HAK1);ncbi_4335799(PSAO);ncbi_4338051(ZIP7);ncbi_4338847(At1g34470);ncbi_4338878(At2g21120);ncbi_4339301(At1g34470);ncbi_4341302(Os06g0560000);ncbi_4341805(HAK13);ncbi_4341965(HMA2);ncbi_4342074(At2g21120);…
GO:0009767	photosynthetic electron transport chain	11	23	0.00387196	0.420753	ncbi_107275295(CRR3);ncbi_3131403(petB);ncbi_3131408(psaC);ncbi_3131409(psbA);ncbi_3131411(psbC);ncbi_3131412(psbD);ncbi_4328925(TROL);ncbi_4338612(PRFB3);ncbi_4343262(PNSB3);ncbi_4343366(ATPC1);ncbi_4345443(TLP40)
GO:0006576	cellular biogenic amine metabolic process	12	27	0.00543679	0.471858	ncbi_4328957(PAI1);ncbi_4329955(SAMDC);ncbi_4330164(GDH3);ncbi_4331468(PAT1);ncbi_4334427(BX1);ncbi_4336554(GDH2);ncbi_4342571(TSA1);ncbi_4345257(IGPS);ncbi_4346391(CYL4);ncbi_4346529(IGPS);ncbi_9270552(BX1);ncbi_9272649(AIH)
GO:0044106	cellular amine metabolic process	12	27	0.00543679	0.471858	ncbi_4328957(PAI1);ncbi_4329955(SAMDC);ncbi_4330164(GDH3);ncbi_4331468(PAT1);ncbi_4334427(BX1);ncbi_4336554(GDH2);ncbi_4342571(TSA1);ncbi_4345257(IGPS);ncbi_4346391(CYL4);ncbi_4346529(IGPS);ncbi_9270552(BX1);ncbi_9272649(AIH)
GO:0006829	zinc II ion transport	5	7	0.00597978	0.471858	ncbi_4333669(IRT1);ncbi_4338051(ZIP7);ncbi_4341965(HMA2);ncbi_4342782(ZIP8);ncbi_9271816(ZIP10)
GO:0001101	response to acid chemical	25	73	0.00627214	0.471858	ncbi_107275911(DTX42);ncbi_107276551(FAMA);ncbi_107277569(COPT5.1);ncbi_4325061(ABI5);ncbi_4325200(RFS);ncbi_4327433(AMT2-3);ncbi_4328925(TROL);ncbi_4329911(ISPG);ncbi_4330461(--);ncbi_4332134(CYP90B2);ncbi_4332431(ATPG);ncbi_4332646(RWA1);ncbi_4334748(--);ncbi_4335698(TIFY9);ncbi_4337529(SAMT);ncbi_4341038(algC);ncbi_4341554(BZIP50);ncbi_4341868(A);ncbi_4344046(Os07g0638400);ncbi_4345443(TLP40);…
GO:0009308	amine metabolic process	13	31	0.00700741	0.489518	ncbi_4328957(PAI1);ncbi_4329955(SAMDC);ncbi_4330164(GDH3);ncbi_4331468(PAT1);ncbi_4334427(BX1);ncbi_4336554(GDH2);ncbi_4342571(TSA1);ncbi_4345257(IGPS);ncbi_4345764(CKX11);ncbi_4346391(CYL4);ncbi_4346529(IGPS);ncbi_9270552(BX1);ncbi_9272649(AIH)
GO:0042430	indole-containing compound metabolic process	11	25	0.00841811	0.519683	ncbi_4328957(PAI1);ncbi_4331468(PAT1);ncbi_4334427(BX1);ncbi_4334956(AMI1);ncbi_4342571(TSA1);ncbi_4345257(IGPS);ncbi_4346391(CYL4);ncbi_4346529(IGPS);ncbi_4351330(MES17);ncbi_9269489(MES17);ncbi_9270552(BX1)
GO:0005991	trehalose metabolic process	7	13	0.00950785	0.519683	ncbi_4330753(TPP4);ncbi_4332112(TPS6);ncbi_4340524(TPP8);ncbi_4345573(TPS10);ncbi_4346917(TPS10);ncbi_4349141(Os10g0521000);ncbi_4349333(TPP2)
GO:0008037	cell recognition	9	19	0.00955873	0.519683	ncbi_107276298(SRK);ncbi_4324911(At2g19130);ncbi_4327038(SD18);ncbi_4337108(B120);ncbi_4337118(SD18);ncbi_4337119(B120);ncbi_4339237(SD18);ncbi_9271091(SD18);ncbi_9272270(SD18)
GO:0009698	phenylpropanoid metabolic process	13	32	0.00956472	0.519683	ncbi_107276196(LAC21);ncbi_4324802(LAC7);ncbi_4327522(LAC3);ncbi_4328552(CAD2);ncbi_4330034(PAL);ncbi_4330036(ZB8);ncbi_4330037(ZB8);ncbi_4330040(ZB8);ncbi_4338861(ZB8);ncbi_4348374(LAC15);ncbi_4350236(LAC18);ncbi_4351005(LAC19);ncbi_9267509(CAD5)
GO:1901565	organonitrogen compound catabolic process	14	37	0.0147222	0.742718	ncbi_4330657(PYD1);ncbi_4331519(Cht11);ncbi_4331611(PAO);ncbi_4333554(OAT);ncbi_4336263(Cht4);ncbi_4337749(Cht10);ncbi_4340988(PPH);ncbi_4341790(GDH2);ncbi_4343249(PYD3);ncbi_4346391(CYL4);ncbi_4347451(CTL1);ncbi_4349123(MGL);ncbi_4349267(Cht8);ncbi_9267109(ALDH5F1)
GO:0019752	carboxylic acid metabolic process	141	570	0.0164808	0.742718	ncbi_107277437(TYRAAT2);ncbi_107279821(OPR1);ncbi_107279905(--);ncbi_3131436(rps14);ncbi_4324666(HXK9);ncbi_4324793(At2g26230);ncbi_4325444(EMB3004);ncbi_4325446(EMB3004);ncbi_4325621(Os01g0760600);ncbi_4325632(hbdA);ncbi_4325687(STE1);ncbi_4326034(alaXL);ncbi_4326460(OsI_36120);ncbi_4326516(HXK3);ncbi_4326776(HXK8);ncbi_4326889(CM3);ncbi_4326936(PNSB5);ncbi_4327196(PFK3);ncbi_4327232(DCI1);ncbi_…
GO:0043436	oxoacid metabolic process	145	588	0.0168195	0.742718	ncbi_107277437(TYRAAT2);ncbi_107279821(OPR1);ncbi_107279905(--);ncbi_3131436(rps14);ncbi_4324666(HXK9);ncbi_4324793(At2g26230);ncbi_4325444(EMB3004);ncbi_4325446(EMB3004);ncbi_4325621(Os01g0760600);ncbi_4325632(hbdA);ncbi_4325687(STE1);ncbi_4326034(alaXL);ncbi_4326460(OsI_36120);ncbi_4326516(HXK3);ncbi_4326776(HXK8);ncbi_4326889(CM3);ncbi_4326936(PNSB5);ncbi_4327196(PFK3);ncbi_4327232(DCI1);ncbi_…
GO:0006812	cation transport	47	167	0.0178147	0.742718	MSTRG.19015(--);ncbi_107275911(DTX42);ncbi_107277569(COPT5.1);ncbi_107279124(atpA);ncbi_3131390(atpA);ncbi_4324996(At1g71900);ncbi_4326831(GRMZM2G124911);ncbi_4326936(PNSB5);ncbi_4327433(AMT2-3);ncbi_4330008(AMT1-2);ncbi_4331483(KEA5);ncbi_4331671(--);ncbi_4332125(MTP4);ncbi_4333044(CAX2);ncbi_4333320(At5g55050);ncbi_4333669(IRT1);ncbi_4335729(HAK1);ncbi_4335799(PSAO);ncbi_4338051(ZIP7);ncbi_4338…
GO:0006082	organic acid metabolic process	145	589	0.0178152	0.742718	ncbi_107277437(TYRAAT2);ncbi_107279821(OPR1);ncbi_107279905(--);ncbi_3131436(rps14);ncbi_4324666(HXK9);ncbi_4324793(At2g26230);ncbi_4325444(EMB3004);ncbi_4325446(EMB3004);ncbi_4325621(Os01g0760600);ncbi_4325632(hbdA);ncbi_4325687(STE1);ncbi_4326034(alaXL);ncbi_4326460(OsI_36120);ncbi_4326516(HXK3);ncbi_4326776(HXK8);ncbi_4326889(CM3);ncbi_4326936(PNSB5);ncbi_4327196(PFK3);ncbi_4327232(DCI1);ncbi_…
GO:0009642	response to light intensity	10	24	0.0182262	0.742718	ncbi_4325501(--);ncbi_4327968(ISPE);ncbi_4329911(ISPG);ncbi_4332515(ERDJ3A);ncbi_4333896(GLN1-3);ncbi_4340892(LHC);ncbi_4343515(OsI_025465);ncbi_4344899(PSBR);ncbi_4347166(LHCA6);ncbi_4350176(LHCB5)
GO:0009072	aromatic amino acid family metabolic process	13	35	0.0216999	0.837228	ncbi_107277437(TYRAAT2);ncbi_4330034(PAL);ncbi_4330036(ZB8);ncbi_4330037(ZB8);ncbi_4330040(ZB8);ncbi_4330164(GDH3);ncbi_4331468(PAT1);ncbi_4335756(ADT6);ncbi_4336554(GDH2);ncbi_4338861(ZB8);ncbi_4345877(PA1024);ncbi_4346391(CYL4);ncbi_4349429(--)
GO:0006586	indolalkylamine metabolic process	8	18	0.0222576	0.837228	ncbi_4328957(PAI1);ncbi_4331468(PAT1);ncbi_4334427(BX1);ncbi_4342571(TSA1);ncbi_4345257(IGPS);ncbi_4346391(CYL4);ncbi_4346529(IGPS);ncbi_9270552(BX1)
GO:0019748	secondary metabolic process	25	81	0.0250153	0.90611	ncbi_107276196(LAC21);ncbi_107278642(--);ncbi_3131403(petB);ncbi_4324802(LAC7);ncbi_4326828(GST3);ncbi_4327522(LAC3);ncbi_4328552(CAD2);ncbi_4329911(ISPG);ncbi_4330034(PAL);ncbi_4330036(ZB8);ncbi_4330037(ZB8);ncbi_4330040(ZB8);ncbi_4331112(GRC2);ncbi_4332431(ATPG);ncbi_4333719(THIC);ncbi_4334956(AMI1);ncbi_4338815(dehH1);ncbi_4338861(ZB8);ncbi_4343262(PNSB3);ncbi_4345881(At4g39970);ncbi_4347166(L…
GO:0000041	transition metal ion transport	9	22	0.0280105	0.969775	ncbi_107275911(DTX42);ncbi_107277569(COPT5.1);ncbi_4331671(--);ncbi_4333669(IRT1);ncbi_4338051(ZIP7);ncbi_4341302(Os06g0560000);ncbi_4341965(HMA2);ncbi_4342782(ZIP8);ncbi_9271816(ZIP10)
GO:0022900	electron transport chain	17	51	0.0287561	0.969775	MSTRG.3459(MT-CYB);ncbi_107275295(CRR3);ncbi_3131396(ndhB1);ncbi_3131397(ndhB1);ncbi_3131398(ndhD);ncbi_3131400(ndhF);ncbi_3131403(petB);ncbi_3131404(petD);ncbi_3131408(psaC);ncbi_3131409(psbA);ncbi_3131411(psbC);ncbi_3131412(psbD);ncbi_4328925(TROL);ncbi_4338612(PRFB3);ncbi_4343262(PNSB3);ncbi_4343366(ATPC1);ncbi_4345443(TLP40)
GO:0044712	single-organism catabolic process	16	48	0.0332907	1	ncbi_4324793(At2g26230);ncbi_4326177(CCD8B);ncbi_4327232(DCI1);ncbi_4328940(UBC5B);ncbi_4330657(PYD1);ncbi_4332347(PXN);ncbi_4333554(OAT);ncbi_4337206(GLPK);ncbi_4341790(GDH2);ncbi_4343249(PYD3);ncbi_4344290(AGAL3);ncbi_4346120(LIP2);ncbi_4346391(CYL4);ncbi_4349123(MGL);ncbi_4350655(gatA);ncbi_9267109(ALDH5F1)
GO:0044765	single-organism transport	127	522	0.0361317	1	MSTRG.19015(--);ncbi_107275307(LTP3);ncbi_107275818(BOR4);ncbi_107275911(DTX42);ncbi_107275930(GONST2);ncbi_107277569(COPT5.1);ncbi_107279124(atpA);ncbi_3131390(atpA);ncbi_3131391(atpF);ncbi_3131393(atpI);ncbi_4324087(CNR8);ncbi_4324220(BAT1);ncbi_4324697(SULTR3;5);ncbi_4324996(At1g71900);ncbi_4325014(NPF8.1);ncbi_4325028(CSTLP3);ncbi_4325928(AATP1);ncbi_4326177(CCD8B);ncbi_4326241(At5g64680);ncb…
GO:0009808	lignin metabolic process	6	13	0.0383917	1	ncbi_107276196(LAC21);ncbi_4324802(LAC7);ncbi_4327522(LAC3);ncbi_4348374(LAC15);ncbi_4350236(LAC18);ncbi_4351005(LAC19)
GO:0070838	divalent metal ion transport	12	34	0.0400553	1	ncbi_4324996(At1g71900);ncbi_4333044(CAX2);ncbi_4333669(IRT1);ncbi_4338051(ZIP7);ncbi_4338847(At1g34470);ncbi_4338878(At2g21120);ncbi_4339301(At1g34470);ncbi_4341965(HMA2);ncbi_4342074(At2g21120);ncbi_4342782(ZIP8);ncbi_4349995(At1g34470);ncbi_9271816(ZIP10)
GO:0072511	divalent inorganic cation transport	12	34	0.0400553	1	ncbi_4324996(At1g71900);ncbi_4333044(CAX2);ncbi_4333669(IRT1);ncbi_4338051(ZIP7);ncbi_4338847(At1g34470);ncbi_4338878(At2g21120);ncbi_4339301(At1g34470);ncbi_4341965(HMA2);ncbi_4342074(At2g21120);ncbi_4342782(ZIP8);ncbi_4349995(At1g34470);ncbi_9271816(ZIP10)
GO:0008272	sulfate transport	4	7	0.0401312	1	ncbi_4324697(SULTR3;5);ncbi_4337235(SULTR3;3);ncbi_4340095(SULTR3;4);ncbi_4346475(SULTR4;1)
GO:0072348	sulfur compound transport	4	7	0.0401312	1	ncbi_4324697(SULTR3;5);ncbi_4337235(SULTR3;3);ncbi_4340095(SULTR3;4);ncbi_4346475(SULTR4;1)
GO:0009063	cellular amino acid catabolic process	5	10	0.0406972	1	ncbi_4333554(OAT);ncbi_4341790(GDH2);ncbi_4346391(CYL4);ncbi_4349123(MGL);ncbi_9267109(ALDH5F1)
GO:0016054	organic acid catabolic process	13	38	0.0426839	1	ncbi_4324793(At2g26230);ncbi_4327232(DCI1);ncbi_4328940(UBC5B);ncbi_4332347(PXN);ncbi_4333554(OAT);ncbi_4337206(GLPK);ncbi_4341790(GDH2);ncbi_4344290(AGAL3);ncbi_4346120(LIP2);ncbi_4346391(CYL4);ncbi_4349123(MGL);ncbi_4350655(gatA);ncbi_9267109(ALDH5F1)
GO:0046395	carboxylic acid catabolic process	13	38	0.0426839	1	ncbi_4324793(At2g26230);ncbi_4327232(DCI1);ncbi_4328940(UBC5B);ncbi_4332347(PXN);ncbi_4333554(OAT);ncbi_4337206(GLPK);ncbi_4341790(GDH2);ncbi_4344290(AGAL3);ncbi_4346120(LIP2);ncbi_4346391(CYL4);ncbi_4349123(MGL);ncbi_4350655(gatA);ncbi_9267109(ALDH5F1)
GO:0006208	pyrimidine nucleobase catabolic process	2	2	0.0446073	1	ncbi_4330657(PYD1);ncbi_4343249(PYD3)
GO:0016101	diterpenoid metabolic process	2	2	0.0446073	1	ncbi_4334841(GA20OX1);ncbi_4341868(A)
GO:0046113	nucleobase catabolic process	2	2	0.0446073	1	ncbi_4330657(PYD1);ncbi_4343249(PYD3)
GO:0072529	pyrimidine-containing compound catabolic process	2	2	0.0446073	1	ncbi_4330657(PYD1);ncbi_4343249(PYD3)
GO:0006631	fatty acid metabolic process	34	122	0.0450131	1	ncbi_107279821(OPR1);ncbi_4324793(At2g26230);ncbi_4325687(STE1);ncbi_4327232(DCI1);ncbi_4328496(CER3);ncbi_4328603(LOX2.3);ncbi_4328925(TROL);ncbi_4328940(UBC5B);ncbi_4329911(ISPG);ncbi_4330012(CER1);ncbi_4330096(FTRV);ncbi_4331460(CA2);ncbi_4332090(CUT1);ncbi_4332347(PXN);ncbi_4333554(OAT);ncbi_4333821(LOX1.1);ncbi_4333823(Os03g0700700);ncbi_4335627(Os04g0379900);ncbi_4337206(GLPK);ncbi_4337529(…
GO:0044272	sulfur compound biosynthetic process	27	94	0.0490726	1	ncbi_4326460(OsI_36120);ncbi_4328623(CAB8);ncbi_4328925(TROL);ncbi_4329955(SAMDC);ncbi_4330711(CHLP);ncbi_4332095(HMT-1);ncbi_4332431(ATPG);ncbi_4333896(GLN1-3);ncbi_4334748(--);ncbi_4334956(AMI1);ncbi_4335799(PSAO);ncbi_4337051(GDCST);ncbi_4338815(dehH1);ncbi_4343262(PNSB3);ncbi_4343348(APR1);ncbi_4343366(ATPC1);ncbi_4344539(PSBY);ncbi_4344899(PSBR);ncbi_4345881(At4g39970);ncbi_4346604(STR9);ncb…
GO:0043269	regulation of ion transport	12	35	0.049632	1	ncbi_4326745(SLAH3);ncbi_4327665(VDAC3);ncbi_4327968(ISPE);ncbi_4328240(--);ncbi_4329911(ISPG);ncbi_4333896(GLN1-3);ncbi_4340892(LHC);ncbi_4343515(OsI_025465);ncbi_4344899(PSBR);ncbi_4347166(LHCA6);ncbi_4350176(LHCB5);ncbi_9269084(CBL9)
GO:0043648	dicarboxylic acid metabolic process	8	21	0.0570534	1	ncbi_4326889(CM3);ncbi_4327423(At3g47520);ncbi_4332774(FUM1);ncbi_4333896(GLN1-3);ncbi_4338007(ME6);ncbi_4341252(ASP1);ncbi_4345657(At3g47520);ncbi_4352871(Os12g0632700)
GO:1902578	single-organism localization	127	531	0.0572225	1	MSTRG.19015(--);ncbi_107275307(LTP3);ncbi_107275818(BOR4);ncbi_107275911(DTX42);ncbi_107275930(GONST2);ncbi_107277569(COPT5.1);ncbi_107279124(atpA);ncbi_3131390(atpA);ncbi_3131391(atpF);ncbi_3131393(atpI);ncbi_4324087(CNR8);ncbi_4324220(BAT1);ncbi_4324697(SULTR3;5);ncbi_4324996(At1g71900);ncbi_4325014(NPF8.1);ncbi_4325028(CSTLP3);ncbi_4325928(AATP1);ncbi_4326177(CCD8B);ncbi_4326241(At5g64680);ncb…
GO:0044255	cellular lipid metabolic process	66	262	0.0604276	1	ncbi_107279821(OPR1);ncbi_4324196(LUT2);ncbi_4324793(At2g26230);ncbi_4324826(GPAT6);ncbi_4324998(ndhN);ncbi_4325332(At1g74320);ncbi_4325687(STE1);ncbi_4326177(CCD8B);ncbi_4326845(TPS2);ncbi_4327232(DCI1);ncbi_4327647(PLD1);ncbi_4327968(ISPE);ncbi_4328496(CER3);ncbi_4328603(LOX2.3);ncbi_4328925(TROL);ncbi_4328940(UBC5B);ncbi_4329911(ISPG);ncbi_4330012(CER1);ncbi_4330096(FTRV);ncbi_4330198(CERK);nc…
GO:0032879	regulation of localization	13	40	0.0627857	1	ncbi_4326745(SLAH3);ncbi_4327433(AMT2-3);ncbi_4327665(VDAC3);ncbi_4327968(ISPE);ncbi_4328240(--);ncbi_4329911(ISPG);ncbi_4333896(GLN1-3);ncbi_4340892(LHC);ncbi_4343515(OsI_025465);ncbi_4344899(PSBR);ncbi_4347166(LHCA6);ncbi_4350176(LHCB5);ncbi_9269084(CBL9)
GO:0051049	regulation of transport	13	40	0.0627857	1	ncbi_4326745(SLAH3);ncbi_4327433(AMT2-3);ncbi_4327665(VDAC3);ncbi_4327968(ISPE);ncbi_4328240(--);ncbi_4329911(ISPG);ncbi_4333896(GLN1-3);ncbi_4340892(LHC);ncbi_4343515(OsI_025465);ncbi_4344899(PSBR);ncbi_4347166(LHCA6);ncbi_4350176(LHCB5);ncbi_9269084(CBL9)
GO:0009765	photosynthesis, light harvesting	3	5	0.0668626	1	ncbi_4330828(LHCA5);ncbi_4335799(PSAO);ncbi_4340892(LHC)
GO:1901606	alpha-amino acid catabolic process	4	8	0.0670813	1	ncbi_4333554(OAT);ncbi_4341790(GDH2);ncbi_4346391(CYL4);ncbi_4349123(MGL)
GO:0005984	disaccharide metabolic process	10	29	0.0675178	1	ncbi_4330753(TPP4);ncbi_4332112(TPS6);ncbi_4333719(THIC);ncbi_4337789(SPP3);ncbi_4340524(TPP8);ncbi_4345573(TPS10);ncbi_4346917(TPS10);ncbi_4349141(Os10g0521000);ncbi_4349333(TPP2);ncbi_9266530(SUT2)
GO:0044282	small molecule catabolic process	13	41	0.0748646	1	ncbi_4324793(At2g26230);ncbi_4327232(DCI1);ncbi_4328940(UBC5B);ncbi_4332347(PXN);ncbi_4333554(OAT);ncbi_4337206(GLPK);ncbi_4341790(GDH2);ncbi_4344290(AGAL3);ncbi_4346120(LIP2);ncbi_4346391(CYL4);ncbi_4349123(MGL);ncbi_4350655(gatA);ncbi_9267109(ALDH5F1)
GO:0042221	response to chemical	69	279	0.0775985	1	ncbi_107275911(DTX42);ncbi_107276048(CSLD4);ncbi_107276551(FAMA);ncbi_107277569(COPT5.1);ncbi_107278642(--);ncbi_107279727(CTL1);ncbi_3131403(petB);ncbi_4324087(CNR8);ncbi_4324540(EOGT);ncbi_4324804(At3g10130);ncbi_4325061(ABI5);ncbi_4325200(RFS);ncbi_4325501(--);ncbi_4325632(hbdA);ncbi_4325890(IAA3);ncbi_4326177(CCD8B);ncbi_4326828(GST3);ncbi_4326893(GH3.2);ncbi_4327433(AMT2-3);ncbi_4327828(PAO5…
GO:0051234	establishment of localization	205	892	0.078398	1	MSTRG.19015(--);ncbi_107275307(LTP3);ncbi_107275818(BOR4);ncbi_107275911(DTX42);ncbi_107275930(GONST2);ncbi_107276568(GPT2);ncbi_107276572(GPT2);ncbi_107277569(COPT5.1);ncbi_107279124(atpA);ncbi_112935994(NPF5.10);ncbi_3131390(atpA);ncbi_3131391(atpF);ncbi_3131393(atpI);ncbi_3131396(ndhB1);ncbi_3131397(ndhB1);ncbi_3131400(ndhF);ncbi_3131458(ndhJ);ncbi_3131459(ndhK);ncbi_3131460(ndhC);ncbi_3131489…
GO:0016042	lipid catabolic process	10	30	0.0828729	1	ncbi_4324793(At2g26230);ncbi_4326177(CCD8B);ncbi_4327232(DCI1);ncbi_4328940(UBC5B);ncbi_4332347(PXN);ncbi_4333554(OAT);ncbi_4337206(GLPK);ncbi_4344290(AGAL3);ncbi_4346120(LIP2);ncbi_4350655(gatA)
GO:0044242	cellular lipid catabolic process	10	30	0.0828729	1	ncbi_4324793(At2g26230);ncbi_4326177(CCD8B);ncbi_4327232(DCI1);ncbi_4328940(UBC5B);ncbi_4332347(PXN);ncbi_4333554(OAT);ncbi_4337206(GLPK);ncbi_4344290(AGAL3);ncbi_4346120(LIP2);ncbi_4350655(gatA)
GO:0051179	localization	218	954	0.0854188	1	MSTRG.19015(--);ncbi_107275307(LTP3);ncbi_107275818(BOR4);ncbi_107275911(DTX42);ncbi_107275930(GONST2);ncbi_107276568(GPT2);ncbi_107276572(GPT2);ncbi_107277569(COPT5.1);ncbi_107278565(--);ncbi_107279124(atpA);ncbi_112935994(NPF5.10);ncbi_3131390(atpA);ncbi_3131391(atpF);ncbi_3131393(atpI);ncbi_3131396(ndhB1);ncbi_3131397(ndhB1);ncbi_3131400(ndhF);ncbi_3131458(ndhJ);ncbi_3131459(ndhK);ncbi_3131460…
GO:0009699	phenylpropanoid biosynthetic process	7	19	0.0862539	1	ncbi_4328552(CAD2);ncbi_4330034(PAL);ncbi_4330036(ZB8);ncbi_4330037(ZB8);ncbi_4330040(ZB8);ncbi_4338861(ZB8);ncbi_9267509(CAD5)
GO:0006026	aminoglycan catabolic process	5	12	0.0882789	1	ncbi_4331519(Cht11);ncbi_4336263(Cht4);ncbi_4337749(Cht10);ncbi_4347451(CTL1);ncbi_4349267(Cht8)
GO:0009414	response to water deprivation	5	12	0.0882789	1	ncbi_4330461(--);ncbi_4334748(--);ncbi_4341038(algC);ncbi_4344046(Os07g0638400);ncbi_9267938(FKBP16-4)
GO:0009415	response to water	5	12	0.0882789	1	ncbi_4330461(--);ncbi_4334748(--);ncbi_4341038(algC);ncbi_4344046(Os07g0638400);ncbi_9267938(FKBP16-4)
GO:1901136	carbohydrate derivative catabolic process	5	12	0.0882789	1	ncbi_4331519(Cht11);ncbi_4336263(Cht4);ncbi_4337749(Cht10);ncbi_4347451(CTL1);ncbi_4349267(Cht8)
GO:0000096	sulfur amino acid metabolic process	19	67	0.0982898	1	ncbi_4326460(OsI_36120);ncbi_4328623(CAB8);ncbi_4330711(CHLP);ncbi_4332095(HMT-1);ncbi_4333896(GLN1-3);ncbi_4334748(--);ncbi_4335799(PSAO);ncbi_4337051(GDCST);ncbi_4343348(APR1);ncbi_4343366(ATPC1);ncbi_4344539(PSBY);ncbi_4344899(PSBR);ncbi_4346604(STR9);ncbi_4349123(MGL);ncbi_4350176(LHCB5);ncbi_4352706(UAH);ncbi_4352747(HMT-2);ncbi_4352839(RCS1);ncbi_9271371(Os02g0134000)
GO:0055114	oxidation-reduction process	18	63	0.0996042	1	MSTRG.3459(MT-CYB);ncbi_107275295(CRR3);ncbi_3131396(ndhB1);ncbi_3131397(ndhB1);ncbi_3131398(ndhD);ncbi_3131400(ndhF);ncbi_3131403(petB);ncbi_3131404(petD);ncbi_3131408(psaC);ncbi_3131409(psbA);ncbi_3131411(psbC);ncbi_3131412(psbD);ncbi_4328925(TROL);ncbi_4338612(PRFB3);ncbi_4341462(HO1);ncbi_4343262(PNSB3);ncbi_4343366(ATPC1);ncbi_4345443(TLP40)
GO:0016053	organic acid biosynthetic process	36	139	0.100624	1	ncbi_107279821(OPR1);ncbi_4326460(OsI_36120);ncbi_4326889(CM3);ncbi_4328603(LOX2.3);ncbi_4328623(CAB8);ncbi_4328925(TROL);ncbi_4328957(PAI1);ncbi_4329911(ISPG);ncbi_4329938(At2g31810);ncbi_4330096(FTRV);ncbi_4330711(CHLP);ncbi_4331468(PAT1);ncbi_4332095(HMT-1);ncbi_4332506(Os03g0291500);ncbi_4333821(LOX1.1);ncbi_4333823(Os03g0700700);ncbi_4333896(GLN1-3);ncbi_4334748(--);ncbi_4335799(PSAO);ncbi_4…
GO:0046394	carboxylic acid biosynthetic process	36	139	0.100624	1	ncbi_107279821(OPR1);ncbi_4326460(OsI_36120);ncbi_4326889(CM3);ncbi_4328603(LOX2.3);ncbi_4328623(CAB8);ncbi_4328925(TROL);ncbi_4328957(PAI1);ncbi_4329911(ISPG);ncbi_4329938(At2g31810);ncbi_4330096(FTRV);ncbi_4330711(CHLP);ncbi_4331468(PAT1);ncbi_4332095(HMT-1);ncbi_4332506(Os03g0291500);ncbi_4333821(LOX1.1);ncbi_4333823(Os03g0700700);ncbi_4333896(GLN1-3);ncbi_4334748(--);ncbi_4335799(PSAO);ncbi_4…
GO:0006595	polyamine metabolic process	4	9	0.101108	1	ncbi_4329955(SAMDC);ncbi_4330164(GDH3);ncbi_4336554(GDH2);ncbi_9272649(AIH)
GO:0032787	monocarboxylic acid metabolic process	76	315	0.103636	1	ncbi_107279821(OPR1);ncbi_4324666(HXK9);ncbi_4324793(At2g26230);ncbi_4325444(EMB3004);ncbi_4325446(EMB3004);ncbi_4325632(hbdA);ncbi_4325687(STE1);ncbi_4326516(HXK3);ncbi_4326776(HXK8);ncbi_4326936(PNSB5);ncbi_4327196(PFK3);ncbi_4327232(DCI1);ncbi_4327301(PFK3);ncbi_4327433(AMT2-3);ncbi_4327703(At5g54860);ncbi_4327968(ISPE);ncbi_4328435(PGK3);ncbi_4328496(CER3);ncbi_4328603(LOX2.3);ncbi_4328925(TR…
GO:0016310	phosphorylation	21	76	0.106742	1	ncbi_4324666(HXK9);ncbi_4326516(HXK3);ncbi_4326776(HXK8);ncbi_4327196(PFK3);ncbi_4327301(PFK3);ncbi_4328240(--);ncbi_4330198(CERK);ncbi_4330512(PFP-ALPHA);ncbi_4330816(KRP1);ncbi_4331554(KRP5);ncbi_4332462(RLCK185);ncbi_4338034(PFK3);ncbi_4340142(RCS3);ncbi_4342654(HXK4);ncbi_4342694(PXC3);ncbi_4343569(CYCD6-1);ncbi_4345338(PFP-ALPHA);ncbi_4347559(PTI13);ncbi_4348582(PFK5);ncbi_9270011(BSK1-2);nc…
GO:0009719	response to endogenous stimulus	30	114	0.106796	1	ncbi_4324087(CNR8);ncbi_4324540(EOGT);ncbi_4325890(IAA3);ncbi_4326177(CCD8B);ncbi_4326893(GH3.2);ncbi_4327433(AMT2-3);ncbi_4327828(PAO5);ncbi_4328789(--);ncbi_4328925(TROL);ncbi_4329911(ISPG);ncbi_4331769(--);ncbi_4332134(CYP90B2);ncbi_4332431(ATPG);ncbi_4333017(SAPK1);ncbi_4334069(IAA13);ncbi_4335698(TIFY9);ncbi_4337529(SAMT);ncbi_4337780(GH3.6);ncbi_4341554(BZIP50);ncbi_4341868(A);ncbi_4342694(…
GO:1901700	response to oxygen-containing compound	28	106	0.11198	1	ncbi_107276551(FAMA);ncbi_107279727(CTL1);ncbi_4324804(At3g10130);ncbi_4325501(--);ncbi_4327433(AMT2-3);ncbi_4327968(ISPE);ncbi_4328925(TROL);ncbi_4329911(ISPG);ncbi_4330461(--);ncbi_4332431(ATPG);ncbi_4332515(ERDJ3A);ncbi_4333896(GLN1-3);ncbi_4334748(--);ncbi_4335698(TIFY9);ncbi_4340892(LHC);ncbi_4341038(algC);ncbi_4341554(BZIP50);ncbi_4341868(A);ncbi_4343515(OsI_025465);ncbi_4344046(Os07g063840…
GO:0000097	sulfur amino acid biosynthetic process	18	64	0.112484	1	ncbi_4326460(OsI_36120);ncbi_4328623(CAB8);ncbi_4330711(CHLP);ncbi_4332095(HMT-1);ncbi_4333896(GLN1-3);ncbi_4334748(--);ncbi_4335799(PSAO);ncbi_4337051(GDCST);ncbi_4343348(APR1);ncbi_4343366(ATPC1);ncbi_4344539(PSBY);ncbi_4344899(PSBR);ncbi_4346604(STR9);ncbi_4350176(LHCB5);ncbi_4352706(UAH);ncbi_4352747(HMT-2);ncbi_4352839(RCS1);ncbi_9271371(Os02g0134000)
GO:0044283	small molecule biosynthetic process	43	171	0.114346	1	ncbi_107279821(OPR1);ncbi_4323890(NMT1);ncbi_4324809(DET2);ncbi_4326460(OsI_36120);ncbi_4326889(CM3);ncbi_4328603(LOX2.3);ncbi_4328623(CAB8);ncbi_4328925(TROL);ncbi_4328957(PAI1);ncbi_4329322(ITPK4);ncbi_4329911(ISPG);ncbi_4329938(At2g31810);ncbi_4330096(FTRV);ncbi_4330711(CHLP);ncbi_4331468(PAT1);ncbi_4332095(HMT-1);ncbi_4332134(CYP90B2);ncbi_4332506(Os03g0291500);ncbi_4333821(LOX1.1);ncbi_43338…
GO:0006101	citrate metabolic process	8	24	0.114657	1	ncbi_3131436(rps14);ncbi_4327423(At3g47520);ncbi_4332774(FUM1);ncbi_4335689(At4g26910);ncbi_4336169(IDH1);ncbi_4345657(At3g47520);ncbi_4352871(Os12g0632700);ncbi_9268154(MS)
GO:0072350	tricarboxylic acid metabolic process	8	24	0.114657	1	ncbi_3131436(rps14);ncbi_4327423(At3g47520);ncbi_4332774(FUM1);ncbi_4335689(At4g26910);ncbi_4336169(IDH1);ncbi_4345657(At3g47520);ncbi_4352871(Os12g0632700);ncbi_9268154(MS)
GO:0019755	one-carbon compound transport	2	3	0.114996	1	ncbi_4330713(NIP2-1);ncbi_4340558(NIP2-2)
GO:0042548	regulation of photosynthesis, light reaction	2	3	0.114996	1	ncbi_4324479(PSBO);ncbi_4327150(PSBW)
GO:0043467	regulation of generation of precursor metabolites and energy	2	3	0.114996	1	ncbi_4324479(PSBO);ncbi_4327150(PSBW)
GO:0009062	fatty acid catabolic process	9	28	0.117752	1	ncbi_4324793(At2g26230);ncbi_4327232(DCI1);ncbi_4328940(UBC5B);ncbi_4332347(PXN);ncbi_4333554(OAT);ncbi_4337206(GLPK);ncbi_4344290(AGAL3);ncbi_4346120(LIP2);ncbi_4350655(gatA)
GO:0072329	monocarboxylic acid catabolic process	9	28	0.117752	1	ncbi_4324793(At2g26230);ncbi_4327232(DCI1);ncbi_4328940(UBC5B);ncbi_4332347(PXN);ncbi_4333554(OAT);ncbi_4337206(GLPK);ncbi_4344290(AGAL3);ncbi_4346120(LIP2);ncbi_4350655(gatA)
GO:0009311	oligosaccharide metabolic process	10	32	0.119444	1	ncbi_4330753(TPP4);ncbi_4332112(TPS6);ncbi_4333719(THIC);ncbi_4337789(SPP3);ncbi_4340524(TPP8);ncbi_4345573(TPS10);ncbi_4346917(TPS10);ncbi_4349141(Os10g0521000);ncbi_4349333(TPP2);ncbi_9266530(SUT2)
GO:0071229	cellular response to acid chemical	10	32	0.119444	1	ncbi_107276551(FAMA);ncbi_4327433(AMT2-3);ncbi_4328925(TROL);ncbi_4329911(ISPG);ncbi_4332431(ATPG);ncbi_4335698(TIFY9);ncbi_4341554(BZIP50);ncbi_4341868(A);ncbi_4345443(TLP40);ncbi_9269735(--)
GO:0072330	monocarboxylic acid biosynthetic process	12	40	0.120114	1	ncbi_107279821(OPR1);ncbi_4328603(LOX2.3);ncbi_4328925(TROL);ncbi_4329911(ISPG);ncbi_4330096(FTRV);ncbi_4333821(LOX1.1);ncbi_4333823(Os03g0700700);ncbi_4337529(SAMT);ncbi_4338358(LOX1.6);ncbi_4343366(ATPC1);ncbi_4345443(TLP40);ncbi_9267158(Os03g0179900)
GO:0044763	single-organism cellular process	449	2042	0.129509	1	MSTRG.19015(--);MSTRG.20397(--);MSTRG.20856(UPL5);MSTRG.3459(MT-CYB);ncbi_107275295(CRR3);ncbi_107275911(DTX42);ncbi_107276048(CSLD4);ncbi_107276196(LAC21);ncbi_107276298(SRK);ncbi_107276551(FAMA);ncbi_107277220(rccR);ncbi_107277437(TYRAAT2);ncbi_107278642(--);ncbi_107279124(atpA);ncbi_107279727(CTL1);ncbi_107279821(OPR1);ncbi_107279905(--);ncbi_3131390(atpA);ncbi_3131391(atpF);ncbi_3131393(atpI)…
GO:0009725	response to hormone	27	104	0.137073	1	ncbi_4325890(IAA3);ncbi_4326177(CCD8B);ncbi_4326893(GH3.2);ncbi_4327433(AMT2-3);ncbi_4327828(PAO5);ncbi_4328789(--);ncbi_4329911(ISPG);ncbi_4331769(--);ncbi_4332134(CYP90B2);ncbi_4332431(ATPG);ncbi_4333017(SAPK1);ncbi_4334069(IAA13);ncbi_4335698(TIFY9);ncbi_4337529(SAMT);ncbi_4337780(GH3.6);ncbi_4341554(BZIP50);ncbi_4341868(A);ncbi_4342694(PXC3);ncbi_4345443(TLP40);ncbi_4346344(ABCB1);ncbi_434720…
GO:0044550	secondary metabolite biosynthetic process	13	45	0.137263	1	ncbi_4328552(CAD2);ncbi_4330034(PAL);ncbi_4330036(ZB8);ncbi_4330037(ZB8);ncbi_4330040(ZB8);ncbi_4332431(ATPG);ncbi_4334956(AMI1);ncbi_4338815(dehH1);ncbi_4338861(ZB8);ncbi_4343262(PNSB3);ncbi_4345881(At4g39970);ncbi_4347166(LHCA6);ncbi_9267509(CAD5)
GO:0015698	inorganic anion transport	10	33	0.140589	1	ncbi_107275911(DTX42);ncbi_4324697(SULTR3;5);ncbi_4329861(NAR2.1);ncbi_4335113(PHT1-5);ncbi_4336175(NAR2.2);ncbi_4337235(SULTR3;3);ncbi_4340095(SULTR3;4);ncbi_4346475(SULTR4;1);ncbi_4347820(PHT4;5);ncbi_4348760(LSI2)
GO:0031399	regulation of protein modification process	10	33	0.140589	1	ncbi_4328182(--);ncbi_4330711(CHLP);ncbi_4330816(KRP1);ncbi_4332431(ATPG);ncbi_4335799(PSAO);ncbi_4343366(ATPC1);ncbi_4343515(OsI_025465);ncbi_4343569(CYCD6-1);ncbi_4344539(PSBY);ncbi_4345443(TLP40)
GO:0006721	terpenoid metabolic process	17	62	0.144244	1	ncbi_4324196(LUT2);ncbi_4324998(ndhN);ncbi_4326177(CCD8B);ncbi_4326845(TPS2);ncbi_4327968(ISPE);ncbi_4329911(ISPG);ncbi_4332515(ERDJ3A);ncbi_4333266(CBBY);ncbi_4334841(GA20OX1);ncbi_4336591(CCD7);ncbi_4337051(GDCST);ncbi_4337191(SYT5);ncbi_4338768(CLA1);ncbi_4341868(A);ncbi_4342614(Os07g0190000);ncbi_4345443(TLP40);ncbi_9269735(--)
GO:0006022	aminoglycan metabolic process	5	14	0.154997	1	ncbi_4331519(Cht11);ncbi_4336263(Cht4);ncbi_4337749(Cht10);ncbi_4347451(CTL1);ncbi_4349267(Cht8)
GO:0006633	fatty acid biosynthetic process	11	38	0.161485	1	ncbi_107279821(OPR1);ncbi_4328603(LOX2.3);ncbi_4328925(TROL);ncbi_4329911(ISPG);ncbi_4330096(FTRV);ncbi_4333821(LOX1.1);ncbi_4333823(Os03g0700700);ncbi_4338358(LOX1.6);ncbi_4343366(ATPC1);ncbi_4345443(TLP40);ncbi_9267158(Os03g0179900)
GO:0006558	L-phenylalanine metabolic process	6	18	0.161734	1	ncbi_4330034(PAL);ncbi_4330036(ZB8);ncbi_4330037(ZB8);ncbi_4330040(ZB8);ncbi_4335756(ADT6);ncbi_4338861(ZB8)
GO:0006873	cellular ion homeostasis	6	18	0.161734	1	ncbi_107275911(DTX42);ncbi_4326936(PNSB5);ncbi_4335799(PSAO);ncbi_4343262(PNSB3);ncbi_4347166(LHCA6);ncbi_4352085(PSAL)
GO:0010243	response to organonitrogen compound	6	18	0.161734	1	ncbi_4324087(CNR8);ncbi_4324540(EOGT);ncbi_4327433(AMT2-3);ncbi_4329911(ISPG);ncbi_4332431(ATPG);ncbi_4345443(TLP40)
GO:0055082	cellular chemical homeostasis	6	18	0.161734	1	ncbi_107275911(DTX42);ncbi_4326936(PNSB5);ncbi_4335799(PSAO);ncbi_4343262(PNSB3);ncbi_4347166(LHCA6);ncbi_4352085(PSAL)
GO:1902221	erythrose 4-phosphate/phosphoenolpyruvate family amino acid metabolic process	6	18	0.161734	1	ncbi_4330034(PAL);ncbi_4330036(ZB8);ncbi_4330037(ZB8);ncbi_4330040(ZB8);ncbi_4335756(ADT6);ncbi_4338861(ZB8)
GO:0006629	lipid metabolic process	73	311	0.166178	1	ncbi_107279821(OPR1);ncbi_4324196(LUT2);ncbi_4324793(At2g26230);ncbi_4324809(DET2);ncbi_4324826(GPAT6);ncbi_4324998(ndhN);ncbi_4325332(At1g74320);ncbi_4325603(WSD1);ncbi_4325687(STE1);ncbi_4326177(CCD8B);ncbi_4326845(TPS2);ncbi_4327232(DCI1);ncbi_4327647(PLD1);ncbi_4327968(ISPE);ncbi_4328496(CER3);ncbi_4328603(LOX2.3);ncbi_4328925(TROL);ncbi_4328940(UBC5B);ncbi_4329911(ISPG);ncbi_4330012(CER1);nc…
GO:0006760	folic acid-containing compound metabolic process	3	7	0.167842	1	ncbi_4337297(GCH1);ncbi_4347204(THFS);ncbi_9271078(DRTS)
GO:0006972	hyperosmotic response	3	7	0.167842	1	ncbi_4333554(OAT);ncbi_4335698(TIFY9);ncbi_9269084(CBL9)
GO:0042558	pteridine-containing compound metabolic process	3	7	0.167842	1	ncbi_4337297(GCH1);ncbi_4347204(THFS);ncbi_9271078(DRTS)
GO:0052646	alditol phosphate metabolic process	3	7	0.167842	1	ncbi_4327964(Os01g0801600);ncbi_4337206(GLPK);ncbi_4339200(Os05g0495700)
GO:0006720	isoprenoid metabolic process	20	77	0.180565	1	ncbi_4324196(LUT2);ncbi_4324998(ndhN);ncbi_4326177(CCD8B);ncbi_4326845(TPS2);ncbi_4327968(ISPE);ncbi_4329911(ISPG);ncbi_4332515(ERDJ3A);ncbi_4333266(CBBY);ncbi_4334841(GA20OX1);ncbi_4336591(CCD7);ncbi_4337051(GDCST);ncbi_4337191(SYT5);ncbi_4338768(CLA1);ncbi_4338791(IPI1);ncbi_4341868(A);ncbi_4342614(Os07g0190000);ncbi_4345443(TLP40);ncbi_4347443(HMG3);ncbi_9269735(--);ncbi_9272427(HMG1)
GO:0006464	cellular protein modification process	216	971	0.187435	1	MSTRG.11106(PPCK2);MSTRG.11570(At1g56130);MSTRG.1720(--);MSTRG.20856(UPL5);MSTRG.21774(At3g47570);ncbi_107275781(At3g47570);ncbi_107275823(WAK2);ncbi_107275913(CRK10);ncbi_107276298(SRK);ncbi_107276849(CRK15);ncbi_107279291(CRK37);ncbi_112936050(LYK5);ncbi_112936064(At1g56140);ncbi_112939012(psaB);ncbi_3131406(psaA);ncbi_3131407(psaB);ncbi_3131409(psbA);ncbi_3131411(psbC);ncbi_3131412(psbD);ncbi_…
GO:0045087	innate immune response	10	35	0.188165	1	ncbi_4327433(AMT2-3);ncbi_4327703(At5g54860);ncbi_4328925(TROL);ncbi_4329911(ISPG);ncbi_4331468(PAT1);ncbi_4332431(ATPG);ncbi_4343446(TDP1);ncbi_4345443(TLP40);ncbi_4348519(rccR);ncbi_9269735(--)
GO:0010817	regulation of hormone levels	9	31	0.191506	1	ncbi_4326177(CCD8B);ncbi_4331468(PAT1);ncbi_4334956(AMI1);ncbi_4337051(GDCST);ncbi_4345764(CKX11);ncbi_4346344(ABCB1);ncbi_4347086(NPY1);ncbi_4351330(MES17);ncbi_9269489(MES17)
GO:0006072	glycerol-3-phosphate metabolic process	2	4	0.198297	1	ncbi_4327964(Os01g0801600);ncbi_4339200(Os05g0495700)
GO:0006638	neutral lipid metabolic process	2	4	0.198297	1	ncbi_4332492(LPPG);ncbi_4341317(DGAT1-2)
GO:0006639	acylglycerol metabolic process	2	4	0.198297	1	ncbi_4332492(LPPG);ncbi_4341317(DGAT1-2)
GO:0009396	folic acid-containing compound biosynthetic process	2	4	0.198297	1	ncbi_4337297(GCH1);ncbi_9271078(DRTS)
GO:0009629	response to gravity	2	4	0.198297	1	MSTRG.21370(ATJ15);ncbi_4346344(ABCB1)
GO:0009630	gravitropism	2	4	0.198297	1	MSTRG.21370(ATJ15);ncbi_4346344(ABCB1)
GO:0015893	drug transport	2	4	0.198297	1	ncbi_107275911(DTX42);ncbi_4342209(DTX18)
GO:0016106	sesquiterpenoid biosynthetic process	2	4	0.198297	1	ncbi_4326177(CCD8B);ncbi_4336591(CCD7)
GO:0042493	response to drug	2	4	0.198297	1	ncbi_107275911(DTX42);ncbi_4342209(DTX18)
GO:0042559	pteridine-containing compound biosynthetic process	2	4	0.198297	1	ncbi_4337297(GCH1);ncbi_9271078(DRTS)
GO:0036211	protein modification process	216	974	0.202522	1	MSTRG.11106(PPCK2);MSTRG.11570(At1g56130);MSTRG.1720(--);MSTRG.20856(UPL5);MSTRG.21774(At3g47570);ncbi_107275781(At3g47570);ncbi_107275823(WAK2);ncbi_107275913(CRK10);ncbi_107276298(SRK);ncbi_107276849(CRK15);ncbi_107279291(CRK37);ncbi_112936050(LYK5);ncbi_112936064(At1g56140);ncbi_112939012(psaB);ncbi_3131406(psaA);ncbi_3131407(psaB);ncbi_3131409(psbA);ncbi_3131411(psbC);ncbi_3131412(psbD);ncbi_…
GO:0006790	sulfur compound metabolic process	33	136	0.209748	1	ncbi_4324525(GGT3);ncbi_4326460(OsI_36120);ncbi_4328623(CAB8);ncbi_4328925(TROL);ncbi_4329911(ISPG);ncbi_4329955(SAMDC);ncbi_4330711(CHLP);ncbi_4331112(GRC2);ncbi_4332095(HMT-1);ncbi_4332431(ATPG);ncbi_4333719(THIC);ncbi_4333896(GLN1-3);ncbi_4334748(--);ncbi_4334956(AMI1);ncbi_4335799(PSAO);ncbi_4337051(GDCST);ncbi_4337554(MMT1);ncbi_4338815(dehH1);ncbi_4343262(PNSB3);ncbi_4343348(APR1);ncbi_4343…
GO:0001933	negative regulation of protein phosphorylation	1	1	0.211268	1	ncbi_4330816(KRP1)
GO:0006083	acetate metabolic process	1	1	0.211268	1	ncbi_4329518(ACS)
GO:0006282	regulation of DNA repair	1	1	0.211268	1	ncbi_4343387(CAPH2)
GO:0006323	DNA packaging	1	1	0.211268	1	ncbi_4339720(SYN1)
GO:0006469	negative regulation of protein kinase activity	1	1	0.211268	1	ncbi_4330816(KRP1)
GO:0006527	arginine catabolic process	1	1	0.211268	1	ncbi_4333554(OAT)
GO:0006591	ornithine metabolic process	1	1	0.211268	1	ncbi_4333554(OAT)
GO:0006842	tricarboxylic acid transport	1	1	0.211268	1	ncbi_107275911(DTX42)
GO:0006863	purine nucleobase transport	1	1	0.211268	1	ncbi_4338446(AZG1)
GO:0007135	meiosis II	1	1	0.211268	1	ncbi_4339720(SYN1)
GO:0007215	glutamate receptor signaling pathway	1	1	0.211268	1	ncbi_4341854(GLR3.4)
GO:0008608	attachment of spindle microtubules to kinetochore	1	1	0.211268	1	ncbi_4339720(SYN1)
GO:0008645	hexose transport	1	1	0.211268	1	ncbi_4346714(STP14)
GO:0009065	glutamine family amino acid catabolic process	1	1	0.211268	1	ncbi_4333554(OAT)
GO:0009068	aspartate family amino acid catabolic process	1	1	0.211268	1	ncbi_4349123(MGL)
GO:0009087	methionine catabolic process	1	1	0.211268	1	ncbi_4349123(MGL)
GO:0009118	regulation of nucleoside metabolic process	1	1	0.211268	1	ncbi_9271371(Os02g0134000)
GO:0009685	gibberellin metabolic process	1	1	0.211268	1	ncbi_4341868(A)
GO:0009753	response to jasmonic acid	1	1	0.211268	1	ncbi_4335698(TIFY9)
GO:0009827	plant-type cell wall modification	1	1	0.211268	1	ncbi_4326177(CCD8B)
GO:0009867	jasmonic acid mediated signaling pathway	1	1	0.211268	1	ncbi_4335698(TIFY9)
GO:0010563	negative regulation of phosphorus metabolic process	1	1	0.211268	1	ncbi_4330816(KRP1)
GO:0015675	nickel cation transport	1	1	0.211268	1	ncbi_4331671(--)
GO:0015695	organic cation transport	1	1	0.211268	1	ncbi_4326831(GRMZM2G124911)
GO:0015718	monocarboxylic acid transport	1	1	0.211268	1	ncbi_4349927(ABCG25)
GO:0015744	succinate transport	1	1	0.211268	1	ncbi_4332510(SFC1)
GO:0015749	monosaccharide transport	1	1	0.211268	1	ncbi_4346714(STP14)
GO:0016579	protein deubiquitination	1	1	0.211268	1	ncbi_4327852(AMSH2)
GO:0019471	4-hydroxyproline metabolic process	1	1	0.211268	1	ncbi_4335530(P4H1)
GO:0030261	chromosome condensation	1	1	0.211268	1	ncbi_4339720(SYN1)
GO:0031400	negative regulation of protein modification process	1	1	0.211268	1	ncbi_4330816(KRP1)
GO:0033673	negative regulation of kinase activity	1	1	0.211268	1	ncbi_4330816(KRP1)
GO:0036079	purine nucleotide-sugar transport	1	1	0.211268	1	ncbi_107275930(GONST2)
GO:0042326	negative regulation of phosphorylation	1	1	0.211268	1	ncbi_4330816(KRP1)
GO:0042545	cell wall modification	1	1	0.211268	1	ncbi_4326177(CCD8B)
GO:0045132	meiotic chromosome segregation	1	1	0.211268	1	ncbi_4339720(SYN1)
GO:0045144	meiotic sister chromatid segregation	1	1	0.211268	1	ncbi_4339720(SYN1)
GO:0045488	pectin metabolic process	1	1	0.211268	1	ncbi_4333340(XEG113)
GO:0045489	pectin biosynthetic process	1	1	0.211268	1	ncbi_4333340(XEG113)
GO:0045936	negative regulation of phosphate metabolic process	1	1	0.211268	1	ncbi_4330816(KRP1)
GO:0046339	diacylglycerol metabolic process	1	1	0.211268	1	ncbi_4332492(LPPG)
GO:0051177	meiotic sister chromatid cohesion	1	1	0.211268	1	ncbi_4339720(SYN1)
GO:0051316	attachment of spindle microtubules to kinetochore involved in meiotic chromosome segregation	1	1	0.211268	1	ncbi_4339720(SYN1)
GO:0051348	negative regulation of transferase activity	1	1	0.211268	1	ncbi_4330816(KRP1)
GO:0071395	cellular response to jasmonic acid stimulus	1	1	0.211268	1	ncbi_4335698(TIFY9)
GO:0080135	regulation of cellular response to stress	1	1	0.211268	1	ncbi_4343387(CAPH2)
GO:2001020	regulation of response to DNA damage stimulus	1	1	0.211268	1	ncbi_4343387(CAPH2)
GO:0042743	hydrogen peroxide metabolic process	10	36	0.214328	1	ncbi_4327433(AMT2-3);ncbi_4329911(ISPG);ncbi_4332431(ATPG);ncbi_4337051(GDCST);ncbi_4340745(PER11);ncbi_4342124(CATB);ncbi_4344046(Os07g0638400);ncbi_4344276(PER70);ncbi_4345443(TLP40);ncbi_4352911(ytfP)
GO:0012501	programmed cell death	9	32	0.219704	1	ncbi_4327433(AMT2-3);ncbi_4327497(ERG1);ncbi_4329911(ISPG);ncbi_4332431(ATPG);ncbi_4335170(OsI_14861);ncbi_4337380(Os04g0674400);ncbi_4341554(BZIP50);ncbi_4345443(TLP40);ncbi_4348519(rccR)
GO:0010941	regulation of cell death	8	28	0.224921	1	ncbi_4327433(AMT2-3);ncbi_4327497(ERG1);ncbi_4329911(ISPG);ncbi_4332431(ATPG);ncbi_4337380(Os04g0674400);ncbi_4341554(BZIP50);ncbi_4345443(TLP40);ncbi_4348519(rccR)
GO:0043067	regulation of programmed cell death	8	28	0.224921	1	ncbi_4327433(AMT2-3);ncbi_4327497(ERG1);ncbi_4329911(ISPG);ncbi_4332431(ATPG);ncbi_4337380(Os04g0674400);ncbi_4341554(BZIP50);ncbi_4345443(TLP40);ncbi_4348519(rccR)
GO:0007568	aging	4	12	0.236026	1	MSTRG.20856(UPL5);ncbi_4333554(OAT);ncbi_4341621(KEG);ncbi_4343738(WNK5)
GO:0009696	salicylic acid metabolic process	5	16	0.236496	1	ncbi_4327433(AMT2-3);ncbi_4327703(At5g54860);ncbi_4329911(ISPG);ncbi_4332431(ATPG);ncbi_4345443(TLP40)
GO:0042537	benzene-containing compound metabolic process	5	16	0.236496	1	ncbi_4327433(AMT2-3);ncbi_4327703(At5g54860);ncbi_4329911(ISPG);ncbi_4332431(ATPG);ncbi_4345443(TLP40)
GO:0009743	response to carbohydrate	14	54	0.236897	1	ncbi_4324804(At3g10130);ncbi_4327433(AMT2-3);ncbi_4327968(ISPE);ncbi_4328925(TROL);ncbi_4329911(ISPG);ncbi_4333896(GLN1-3);ncbi_4340892(LHC);ncbi_4343515(OsI_025465);ncbi_4344899(PSBR);ncbi_4345447(CYB561B);ncbi_4347166(LHCA6);ncbi_4350176(LHCB5);ncbi_9269735(--);ncbi_9270463(F3H-1)
GO:0008652	cellular amino acid biosynthetic process	26	107	0.241062	1	ncbi_4326460(OsI_36120);ncbi_4326889(CM3);ncbi_4328623(CAB8);ncbi_4328925(TROL);ncbi_4328957(PAI1);ncbi_4329938(At2g31810);ncbi_4330711(CHLP);ncbi_4331468(PAT1);ncbi_4332095(HMT-1);ncbi_4332506(Os03g0291500);ncbi_4333896(GLN1-3);ncbi_4334748(--);ncbi_4335799(PSAO);ncbi_4337051(GDCST);ncbi_4337297(GCH1);ncbi_4343348(APR1);ncbi_4343366(ATPC1);ncbi_4344539(PSBY);ncbi_4344899(PSBR);ncbi_4346604(STR9)…
GO:0006520	cellular amino acid metabolic process	59	257	0.253391	1	ncbi_107277437(TYRAAT2);ncbi_107279905(--);ncbi_4326034(alaXL);ncbi_4326460(OsI_36120);ncbi_4326889(CM3);ncbi_4328255(IBI1);ncbi_4328623(CAB8);ncbi_4328925(TROL);ncbi_4328957(PAI1);ncbi_4329911(ISPG);ncbi_4329938(At2g31810);ncbi_4330034(PAL);ncbi_4330036(ZB8);ncbi_4330037(ZB8);ncbi_4330040(ZB8);ncbi_4330164(GDH3);ncbi_4330711(CHLP);ncbi_4331468(PAT1);ncbi_4332095(HMT-1);ncbi_4332108(GLN1-2);ncbi_…
GO:0006796	phosphate-containing compound metabolic process	175	794	0.263553	1	MSTRG.11106(PPCK2);ncbi_107275781(At3g47570);ncbi_107275881(LECRK41);ncbi_107276298(SRK);ncbi_107276827(LECRK1);ncbi_107279124(atpA);ncbi_107279291(CRK37);ncbi_112937494(LRK10);ncbi_3131390(atpA);ncbi_3131391(atpF);ncbi_3131393(atpI);ncbi_4323995(MIK2);ncbi_4324666(HXK9);ncbi_4324744(--);ncbi_4324826(GPAT6);ncbi_4324998(ndhN);ncbi_4325071(CFBP1);ncbi_4325332(At1g74320);ncbi_4326460(OsI_36120);ncb…
GO:0072593	reactive oxygen species metabolic process	12	47	0.278908	1	ncbi_4327433(AMT2-3);ncbi_4329911(ISPG);ncbi_4332431(ATPG);ncbi_4332846(SODCC1);ncbi_4337051(GDCST);ncbi_4340745(PER11);ncbi_4342124(CATB);ncbi_4344046(Os07g0638400);ncbi_4344210(SODCC2);ncbi_4344276(PER70);ncbi_4345443(TLP40);ncbi_4352911(ytfP)
GO:0006820	anion transport	19	78	0.280379	1	ncbi_107275818(BOR4);ncbi_107275911(DTX42);ncbi_4324087(CNR8);ncbi_4324220(BAT1);ncbi_4324697(SULTR3;5);ncbi_4325928(AATP1);ncbi_4327433(AMT2-3);ncbi_4327665(VDAC3);ncbi_4329861(NAR2.1);ncbi_4332510(SFC1);ncbi_4335113(PHT1-5);ncbi_4336175(NAR2.2);ncbi_4337235(SULTR3;3);ncbi_4340095(SULTR3;4);ncbi_4346475(SULTR4;1);ncbi_4347820(PHT4;5);ncbi_4348760(LSI2);ncbi_4349927(ABCG25);ncbi_4352546(BOR1)
GO:0008154	actin polymerization or depolymerization	5	17	0.280933	1	ncbi_4332220(ADF5);ncbi_4334307(ADF2);ncbi_4349142(ADF10);ncbi_4350726(ARPC5A);ncbi_4352848(ADF11)
GO:0018958	phenol-containing compound metabolic process	5	17	0.280933	1	ncbi_4327433(AMT2-3);ncbi_4327703(At5g54860);ncbi_4329911(ISPG);ncbi_4332431(ATPG);ncbi_4345443(TLP40)
GO:0034754	cellular hormone metabolic process	5	17	0.280933	1	ncbi_4331468(PAT1);ncbi_4334956(AMI1);ncbi_4345764(CKX11);ncbi_4351330(MES17);ncbi_9269489(MES17)
GO:0042445	hormone metabolic process	5	17	0.280933	1	ncbi_4331468(PAT1);ncbi_4334956(AMI1);ncbi_4345764(CKX11);ncbi_4351330(MES17);ncbi_9269489(MES17)
GO:0006020	inositol metabolic process	2	5	0.285919	1	ncbi_4329322(ITPK4);ncbi_4331917(RINO1)
GO:0006563	L-serine metabolic process	2	5	0.285919	1	ncbi_4340142(RCS3);ncbi_4352839(RCS1)
GO:0010109	regulation of photosynthesis	2	5	0.285919	1	ncbi_4324479(PSBO);ncbi_4327150(PSBW)
GO:0015851	nucleobase transport	2	5	0.285919	1	ncbi_4338446(AZG1);ncbi_9266097(PUP5)
GO:0016119	carotene metabolic process	2	5	0.285919	1	ncbi_4326177(CCD8B);ncbi_4336591(CCD7)
GO:0042214	terpene metabolic process	2	5	0.285919	1	ncbi_4326177(CCD8B);ncbi_4336591(CCD7)
GO:0006714	sesquiterpenoid metabolic process	4	13	0.287834	1	ncbi_4326177(CCD8B);ncbi_4332515(ERDJ3A);ncbi_4336591(CCD7);ncbi_9269735(--)
GO:0008643	carbohydrate transport	4	13	0.287834	1	ncbi_4329464(SWEET15);ncbi_4346714(STP14);ncbi_4350572(SWEET14);ncbi_9266530(SUT2)
GO:0009411	response to UV	4	13	0.287834	1	ncbi_4324804(At3g10130);ncbi_4346344(ABCB1);ncbi_9269084(CBL9);ncbi_9270463(F3H-1)
GO:0009683	indoleacetic acid metabolic process	4	13	0.287834	1	ncbi_4331468(PAT1);ncbi_4334956(AMI1);ncbi_4351330(MES17);ncbi_9269489(MES17)
GO:0009850	auxin metabolic process	4	13	0.287834	1	ncbi_4331468(PAT1);ncbi_4334956(AMI1);ncbi_4351330(MES17);ncbi_9269489(MES17)
GO:0050801	ion homeostasis	8	30	0.290642	1	ncbi_107275911(DTX42);ncbi_4325750(IRO2);ncbi_4326936(PNSB5);ncbi_4332449(RCN1);ncbi_4335799(PSAO);ncbi_4343262(PNSB3);ncbi_4347166(LHCA6);ncbi_4352085(PSAL)
GO:0048588	developmental cell growth	3	9	0.291895	1	ncbi_4323925(VTE6);ncbi_4344290(AGAL3);ncbi_9269084(CBL9)
GO:0071669	plant-type cell wall organization or biogenesis	3	9	0.291895	1	ncbi_4326177(CCD8B);ncbi_4332646(RWA1);ncbi_4336972(QRT3)
GO:0006793	phosphorus metabolic process	178	813	0.296882	1	MSTRG.11106(PPCK2);ncbi_107275781(At3g47570);ncbi_107275881(LECRK41);ncbi_107276298(SRK);ncbi_107276827(LECRK1);ncbi_107279124(atpA);ncbi_107279291(CRK37);ncbi_112937494(LRK10);ncbi_3131390(atpA);ncbi_3131391(atpF);ncbi_3131393(atpI);ncbi_4323995(MIK2);ncbi_4324666(HXK9);ncbi_4324744(--);ncbi_4324826(GPAT6);ncbi_4324998(ndhN);ncbi_4325071(CFBP1);ncbi_4325332(At1g74320);ncbi_4326460(OsI_36120);ncb…
GO:0006952	defense response	15	61	0.298059	1	ncbi_107276551(FAMA);ncbi_4324998(ndhN);ncbi_4327433(AMT2-3);ncbi_4327703(At5g54860);ncbi_4328925(TROL);ncbi_4329911(ISPG);ncbi_4331468(PAT1);ncbi_4331611(PAO);ncbi_4332431(ATPG);ncbi_4334196(P4H9);ncbi_4341554(BZIP50);ncbi_4343446(TDP1);ncbi_4345443(TLP40);ncbi_4348519(rccR);ncbi_9269735(--)
GO:0006955	immune response	10	39	0.300237	1	ncbi_4327433(AMT2-3);ncbi_4327703(At5g54860);ncbi_4328925(TROL);ncbi_4329911(ISPG);ncbi_4331468(PAT1);ncbi_4332431(ATPG);ncbi_4343446(TDP1);ncbi_4345443(TLP40);ncbi_4348519(rccR);ncbi_9269735(--)
GO:0009112	nucleobase metabolic process	6	22	0.313763	1	ncbi_4324793(At2g26230);ncbi_4330657(PYD1);ncbi_4337428(ALN);ncbi_4343249(PYD3);ncbi_4345071(PYRB);ncbi_4352706(UAH)
GO:0009620	response to fungus	6	22	0.313763	1	ncbi_4324998(ndhN);ncbi_4327433(AMT2-3);ncbi_4329911(ISPG);ncbi_4332431(ATPG);ncbi_4332646(RWA1);ncbi_4345443(TLP40)
GO:0098542	defense response to other organism	6	22	0.313763	1	ncbi_4324998(ndhN);ncbi_4327433(AMT2-3);ncbi_4327703(At5g54860);ncbi_4331468(PAT1);ncbi_4331611(PAO);ncbi_9269735(--)
GO:0044711	single-organism biosynthetic process	86	388	0.322185	1	ncbi_107277220(rccR);ncbi_107279124(atpA);ncbi_107279727(CTL1);ncbi_107279821(OPR1);ncbi_3131390(atpA);ncbi_3131391(atpF);ncbi_3131393(atpI);ncbi_4323890(NMT1);ncbi_4324196(LUT2);ncbi_4324809(DET2);ncbi_4324998(ndhN);ncbi_4325603(WSD1);ncbi_4326177(CCD8B);ncbi_4326460(OsI_36120);ncbi_4326889(CM3);ncbi_4328220(Os02g0134400);ncbi_4328552(CAD2);ncbi_4328603(LOX2.3);ncbi_4328623(CAB8);ncbi_4328925(TR…
GO:0070085	glycosylation	8	31	0.325124	1	ncbi_107276048(CSLD4);ncbi_4328429(OFUT23);ncbi_4328585(CSLA1);ncbi_4329001(FT1);ncbi_4330821(FUT1);ncbi_4330827(FT1);ncbi_4335530(P4H1);ncbi_4350655(gatA)
GO:0032269	negative regulation of cellular protein metabolic process	5	18	0.326778	1	MSTRG.1787(--);MSTRG.1788(--);ncbi_4326272(Os01g0270100);ncbi_4330816(KRP1);ncbi_4339190(Os05g0494200)
GO:0043086	negative regulation of catalytic activity	5	18	0.326778	1	MSTRG.1787(--);MSTRG.1788(--);ncbi_4326272(Os01g0270100);ncbi_4330816(KRP1);ncbi_4339190(Os05g0494200)
GO:0044092	negative regulation of molecular function	5	18	0.326778	1	MSTRG.1787(--);MSTRG.1788(--);ncbi_4326272(Os01g0270100);ncbi_4330816(KRP1);ncbi_4339190(Os05g0494200)
GO:0051248	negative regulation of protein metabolic process	5	18	0.326778	1	MSTRG.1787(--);MSTRG.1788(--);ncbi_4326272(Os01g0270100);ncbi_4330816(KRP1);ncbi_4339190(Os05g0494200)
GO:0010033	response to organic substance	46	204	0.33303	1	ncbi_107276048(CSLD4);ncbi_107276551(FAMA);ncbi_107278642(--);ncbi_3131403(petB);ncbi_4324087(CNR8);ncbi_4324540(EOGT);ncbi_4324804(At3g10130);ncbi_4325890(IAA3);ncbi_4326177(CCD8B);ncbi_4326893(GH3.2);ncbi_4327433(AMT2-3);ncbi_4327828(PAO5);ncbi_4327968(ISPE);ncbi_4328789(--);ncbi_4328925(TROL);ncbi_4328940(UBC5B);ncbi_4329911(ISPG);ncbi_4331769(--);ncbi_4332134(CYP90B2);ncbi_4332431(ATPG);ncbi_…
GO:0006862	nucleotide transport	4	14	0.340969	1	ncbi_107275930(GONST2);ncbi_4325028(CSTLP3);ncbi_4332057(GONST3);ncbi_4332347(PXN)
GO:0009751	response to salicylic acid	4	14	0.340969	1	ncbi_4327433(AMT2-3);ncbi_4329911(ISPG);ncbi_4332431(ATPG);ncbi_4345443(TLP40)
GO:0009863	salicylic acid mediated signaling pathway	4	14	0.340969	1	ncbi_4327433(AMT2-3);ncbi_4329911(ISPG);ncbi_4332431(ATPG);ncbi_4345443(TLP40)
GO:0009914	hormone transport	4	14	0.340969	1	ncbi_4326177(CCD8B);ncbi_4337051(GDCST);ncbi_4346344(ABCB1);ncbi_4347086(NPY1)
GO:0022904	respiratory electron transport chain	4	14	0.340969	1	ncbi_3131396(ndhB1);ncbi_3131397(ndhB1);ncbi_3131398(ndhD);ncbi_3131400(ndhF)
GO:0032535	regulation of cellular component size	4	14	0.340969	1	ncbi_4332347(PXN);ncbi_4337051(GDCST);ncbi_4346344(ABCB1);ncbi_4350726(ARPC5A)
GO:0046488	phosphatidylinositol metabolic process	4	14	0.340969	1	ncbi_4333499(IP5P11);ncbi_4344166(PIP5K4);ncbi_4351685(Os12g0183300);ncbi_9267438(PIP5K4)
GO:0071446	cellular response to salicylic acid stimulus	4	14	0.340969	1	ncbi_4327433(AMT2-3);ncbi_4329911(ISPG);ncbi_4332431(ATPG);ncbi_4345443(TLP40)
GO:0090066	regulation of anatomical structure size	4	14	0.340969	1	ncbi_4332347(PXN);ncbi_4337051(GDCST);ncbi_4346344(ABCB1);ncbi_4350726(ARPC5A)
GO:0008219	cell death	9	36	0.344765	1	ncbi_4327433(AMT2-3);ncbi_4327497(ERG1);ncbi_4329911(ISPG);ncbi_4332431(ATPG);ncbi_4335170(OsI_14861);ncbi_4337380(Os04g0674400);ncbi_4341554(BZIP50);ncbi_4345443(TLP40);ncbi_4348519(rccR)
GO:0034220	ion transmembrane transport	13	54	0.34733	1	ncbi_107279124(atpA);ncbi_3131390(atpA);ncbi_4326745(SLAH3);ncbi_4327665(VDAC3);ncbi_4335729(HAK1);ncbi_4341339(VHA-B2);ncbi_4341805(HAK13);ncbi_4341971(HKT1);ncbi_4344235(HAK7);ncbi_4344288(HAK9);ncbi_4346918(HAK23);ncbi_4347862(HAK18);ncbi_9271735(HAK9)
GO:0044281	small molecule metabolic process	184	850	0.359388	1	ncbi_107277437(TYRAAT2);ncbi_107279124(atpA);ncbi_107279821(OPR1);ncbi_107279905(--);ncbi_3131390(atpA);ncbi_3131391(atpF);ncbi_3131393(atpI);ncbi_3131436(rps14);ncbi_4323890(NMT1);ncbi_4324087(CNR8);ncbi_4324666(HXK9);ncbi_4324744(--);ncbi_4324793(At2g26230);ncbi_4324809(DET2);ncbi_4324998(ndhN);ncbi_4325444(EMB3004);ncbi_4325446(EMB3004);ncbi_4325621(Os01g0760600);ncbi_4325632(hbdA);ncbi_432568…
GO:0016143	S-glycoside metabolic process	8	32	0.360265	1	ncbi_4329911(ISPG);ncbi_4332431(ATPG);ncbi_4333719(THIC);ncbi_4334956(AMI1);ncbi_4338815(dehH1);ncbi_4343262(PNSB3);ncbi_4345881(At4g39970);ncbi_4347166(LHCA6)
GO:0019757	glycosinolate metabolic process	8	32	0.360265	1	ncbi_4329911(ISPG);ncbi_4332431(ATPG);ncbi_4333719(THIC);ncbi_4334956(AMI1);ncbi_4338815(dehH1);ncbi_4343262(PNSB3);ncbi_4345881(At4g39970);ncbi_4347166(LHCA6)
GO:0016265	death	10	41	0.361669	1	ncbi_4327433(AMT2-3);ncbi_4327497(ERG1);ncbi_4329911(ISPG);ncbi_4330198(CERK);ncbi_4332431(ATPG);ncbi_4335170(OsI_14861);ncbi_4337380(Os04g0674400);ncbi_4341554(BZIP50);ncbi_4345443(TLP40);ncbi_4348519(rccR)
GO:0008610	lipid biosynthetic process	24	105	0.367882	1	ncbi_107279821(OPR1);ncbi_4324196(LUT2);ncbi_4324809(DET2);ncbi_4324998(ndhN);ncbi_4325603(WSD1);ncbi_4326177(CCD8B);ncbi_4328603(LOX2.3);ncbi_4328925(TROL);ncbi_4329911(ISPG);ncbi_4330096(FTRV);ncbi_4330461(--);ncbi_4332134(CYP90B2);ncbi_4333266(CBBY);ncbi_4333499(IP5P11);ncbi_4333821(LOX1.1);ncbi_4333823(Os03g0700700);ncbi_4336591(CCD7);ncbi_4337051(GDCST);ncbi_4337191(SYT5);ncbi_4338358(LOX1.6…
GO:0001763	morphogenesis of a branching structure	2	6	0.372324	1	ncbi_4326177(CCD8B);ncbi_4336591(CCD7)
GO:0006596	polyamine biosynthetic process	2	6	0.372324	1	ncbi_4329955(SAMDC);ncbi_9272649(AIH)
GO:0007126	meiotic nuclear division	2	6	0.372324	1	ncbi_4324913(ZIP4);ncbi_4339720(SYN1)
GO:0009309	amine biosynthetic process	2	6	0.372324	1	ncbi_4329955(SAMDC);ncbi_9272649(AIH)
GO:0009408	response to heat	2	6	0.372324	1	ncbi_4332515(ERDJ3A);ncbi_9267937(At5g13200)
GO:0042398	cellular modified amino acid biosynthetic process	2	6	0.372324	1	ncbi_4337297(GCH1);ncbi_9271078(DRTS)
GO:0042401	cellular biogenic amine biosynthetic process	2	6	0.372324	1	ncbi_4329955(SAMDC);ncbi_9272649(AIH)
GO:0043473	pigmentation	2	6	0.372324	1	ncbi_4346344(ABCB1);ncbi_9269084(CBL9)
GO:0043476	pigment accumulation	2	6	0.372324	1	ncbi_4346344(ABCB1);ncbi_9269084(CBL9)
GO:0043478	pigment accumulation in response to UV light	2	6	0.372324	1	ncbi_4346344(ABCB1);ncbi_9269084(CBL9)
GO:0043479	pigment accumulation in tissues in response to UV light	2	6	0.372324	1	ncbi_4346344(ABCB1);ncbi_9269084(CBL9)
GO:0043480	pigment accumulation in tissues	2	6	0.372324	1	ncbi_4346344(ABCB1);ncbi_9269084(CBL9)
GO:0045017	glycerolipid biosynthetic process	2	6	0.372324	1	ncbi_4333499(IP5P11);ncbi_9272607(--)
GO:0046474	glycerophospholipid biosynthetic process	2	6	0.372324	1	ncbi_4333499(IP5P11);ncbi_9272607(--)
GO:0006544	glycine metabolic process	5	19	0.373281	1	ncbi_4329911(ISPG);ncbi_4337051(GDCST);ncbi_4341790(GDH2);ncbi_4343366(ATPC1);ncbi_9271078(DRTS)
GO:0044723	single-organism carbohydrate metabolic process	33	147	0.377461	1	ncbi_107276048(CSLD4);ncbi_4324087(CNR8);ncbi_4328429(OFUT23);ncbi_4328585(CSLA1);ncbi_4329001(FT1);ncbi_4329322(ITPK4);ncbi_4329889(G6PDH);ncbi_4330753(TPP4);ncbi_4330821(FUT1);ncbi_4330827(FT1);ncbi_4331917(RINO1);ncbi_4332112(TPS6);ncbi_4333340(XEG113);ncbi_4333719(THIC);ncbi_4334748(--);ncbi_4335530(P4H1);ncbi_4336037(Galm);ncbi_4336039(Galm);ncbi_4337011(UEL-2);ncbi_4337206(GLPK);ncbi_433778…
GO:0000098	sulfur amino acid catabolic process	1	2	0.377928	1	ncbi_4349123(MGL)
GO:0000255	allantoin metabolic process	1	2	0.377928	1	ncbi_4337428(ALN)
GO:0006071	glycerol metabolic process	1	2	0.377928	1	ncbi_4337206(GLPK)
GO:0006493	protein O-linked glycosylation	1	2	0.377928	1	ncbi_4328429(OFUT23)
GO:0006529	asparagine biosynthetic process	1	2	0.377928	1	ncbi_4332506(Os03g0291500)
GO:0006536	glutamate metabolic process	1	2	0.377928	1	ncbi_4333896(GLN1-3)
GO:0006569	tryptophan catabolic process	1	2	0.377928	1	ncbi_4346391(CYL4)
GO:0006825	copper ion transport	1	2	0.377928	1	ncbi_107277569(COPT5.1)
GO:0006915	apoptotic process	1	2	0.377928	1	ncbi_4337380(Os04g0674400)
GO:0008300	isoprenoid catabolic process	1	2	0.377928	1	ncbi_4326177(CCD8B)
GO:0008655	pyrimidine-containing compound salvage	1	2	0.377928	1	ncbi_4330252(NCS1)
GO:0009074	aromatic amino acid family catabolic process	1	2	0.377928	1	ncbi_4346391(CYL4)
GO:0009157	deoxyribonucleoside monophosphate biosynthetic process	1	2	0.377928	1	ncbi_9271078(DRTS)
GO:0009162	deoxyribonucleoside monophosphate metabolic process	1	2	0.377928	1	ncbi_9271078(DRTS)
GO:0009176	pyrimidine deoxyribonucleoside monophosphate metabolic process	1	2	0.377928	1	ncbi_9271078(DRTS)
GO:0009177	pyrimidine deoxyribonucleoside monophosphate biosynthetic process	1	2	0.377928	1	ncbi_9271078(DRTS)
GO:0009310	amine catabolic process	1	2	0.377928	1	ncbi_4346391(CYL4)
GO:0009733	response to auxin	1	2	0.377928	1	ncbi_4346344(ABCB1)
GO:0009734	auxin-activated signaling pathway	1	2	0.377928	1	ncbi_4346344(ABCB1)
GO:0009832	plant-type cell wall biogenesis	1	2	0.377928	1	ncbi_4332646(RWA1)
GO:0009891	positive regulation of biosynthetic process	1	2	0.377928	1	ncbi_4327497(ERG1)
GO:0009965	leaf morphogenesis	1	2	0.377928	1	ncbi_4332134(CYP90B2)
GO:0010016	shoot system morphogenesis	1	2	0.377928	1	ncbi_4332134(CYP90B2)
GO:0010065	primary meristem tissue development	1	2	0.377928	1	ncbi_4330470(DOF5.6)
GO:0010135	ureide metabolic process	1	2	0.377928	1	ncbi_4337428(ALN)
GO:0010257	NADH dehydrogenase complex assembly	1	2	0.377928	1	ncbi_4324998(ndhN)
GO:0010928	regulation of auxin mediated signaling pathway	1	2	0.377928	1	ncbi_4346344(ABCB1)
GO:0010959	regulation of metal ion transport	1	2	0.377928	1	ncbi_9269084(CBL9)
GO:0015740	C4-dicarboxylate transport	1	2	0.377928	1	ncbi_4332510(SFC1)
GO:0016110	tetraterpenoid catabolic process	1	2	0.377928	1	ncbi_4326177(CCD8B)
GO:0016115	terpenoid catabolic process	1	2	0.377928	1	ncbi_4326177(CCD8B)
GO:0016118	carotenoid catabolic process	1	2	0.377928	1	ncbi_4326177(CCD8B)
GO:0019682	glyceraldehyde-3-phosphate metabolic process	1	2	0.377928	1	ncbi_4335430(RPI1)
GO:0019932	second-messenger-mediated signaling	1	2	0.377928	1	ncbi_9269084(CBL9)
GO:0042402	cellular biogenic amine catabolic process	1	2	0.377928	1	ncbi_4346391(CYL4)
GO:0042436	indole-containing compound catabolic process	1	2	0.377928	1	ncbi_4346391(CYL4)
GO:0042981	regulation of apoptotic process	1	2	0.377928	1	ncbi_4337380(Os04g0674400)
GO:0043487	regulation of RNA stability	1	2	0.377928	1	ncbi_4338612(PRFB3)
GO:0043488	regulation of mRNA stability	1	2	0.377928	1	ncbi_4338612(PRFB3)
GO:0044273	sulfur compound catabolic process	1	2	0.377928	1	ncbi_4349123(MGL)
GO:0046218	indolalkylamine catabolic process	1	2	0.377928	1	ncbi_4346391(CYL4)
GO:0048508	embryonic meristem development	1	2	0.377928	1	ncbi_4330470(DOF5.6)
GO:0048584	positive regulation of response to stimulus	1	2	0.377928	1	ncbi_4332449(RCN1)
GO:0071365	cellular response to auxin stimulus	1	2	0.377928	1	ncbi_4346344(ABCB1)
GO:0090529	cell septum assembly	1	2	0.377928	1	ncbi_4332158(EMB2001)
GO:1990066	energy quenching	1	2	0.377928	1	ncbi_4350176(LHCB5)
GO:0009404	toxin metabolic process	4	15	0.39432	1	ncbi_107278642(--);ncbi_3131403(petB);ncbi_4326828(GST3);ncbi_4331112(GRC2)
GO:0009069	serine family amino acid metabolic process	8	33	0.39575	1	ncbi_4328925(TROL);ncbi_4329911(ISPG);ncbi_4337051(GDCST);ncbi_4340142(RCS3);ncbi_4341790(GDH2);ncbi_4343366(ATPC1);ncbi_4352839(RCS1);ncbi_9271078(DRTS)
GO:0048878	chemical homeostasis	8	33	0.39575	1	ncbi_107275911(DTX42);ncbi_4325750(IRO2);ncbi_4326936(PNSB5);ncbi_4332449(RCN1);ncbi_4335799(PSAO);ncbi_4343262(PNSB3);ncbi_4347166(LHCA6);ncbi_4352085(PSAL)
GO:0044036	cell wall macromolecule metabolic process	6	24	0.397085	1	ncbi_107275911(DTX42);ncbi_4331519(Cht11);ncbi_4336263(Cht4);ncbi_4337749(Cht10);ncbi_4347451(CTL1);ncbi_4349267(Cht8)
GO:1901605	alpha-amino acid metabolic process	31	139	0.398836	1	ncbi_107277437(TYRAAT2);ncbi_4326460(OsI_36120);ncbi_4328925(TROL);ncbi_4329911(ISPG);ncbi_4330034(PAL);ncbi_4330036(ZB8);ncbi_4330037(ZB8);ncbi_4330040(ZB8);ncbi_4331468(PAT1);ncbi_4332108(GLN1-2);ncbi_4332184(GAD1);ncbi_4332506(Os03g0291500);ncbi_4333177(NAGS2);ncbi_4333554(OAT);ncbi_4333896(GLN1-3);ncbi_4335530(P4H1);ncbi_4335756(ADT6);ncbi_4335977(GAD4);ncbi_4337051(GDCST);ncbi_4337297(GCH1);…
GO:0009755	hormone-mediated signaling pathway	18	79	0.401603	1	ncbi_4325890(IAA3);ncbi_4327433(AMT2-3);ncbi_4327828(PAO5);ncbi_4329911(ISPG);ncbi_4332134(CYP90B2);ncbi_4332431(ATPG);ncbi_4333017(SAPK1);ncbi_4334069(IAA13);ncbi_4335698(TIFY9);ncbi_4341554(BZIP50);ncbi_4341868(A);ncbi_4345443(TLP40);ncbi_4346344(ABCB1);ncbi_4347277(BKI1);ncbi_4350610(ARF23);ncbi_4352783(ARF25);ncbi_9269735(--);ncbi_9270361(ARF16)
GO:0032870	cellular response to hormone stimulus	18	79	0.401603	1	ncbi_4325890(IAA3);ncbi_4327433(AMT2-3);ncbi_4327828(PAO5);ncbi_4329911(ISPG);ncbi_4332134(CYP90B2);ncbi_4332431(ATPG);ncbi_4333017(SAPK1);ncbi_4334069(IAA13);ncbi_4335698(TIFY9);ncbi_4341554(BZIP50);ncbi_4341868(A);ncbi_4345443(TLP40);ncbi_4346344(ABCB1);ncbi_4347277(BKI1);ncbi_4350610(ARF23);ncbi_4352783(ARF25);ncbi_9269735(--);ncbi_9270361(ARF16)
GO:0071495	cellular response to endogenous stimulus	18	79	0.401603	1	ncbi_4325890(IAA3);ncbi_4327433(AMT2-3);ncbi_4327828(PAO5);ncbi_4329911(ISPG);ncbi_4332134(CYP90B2);ncbi_4332431(ATPG);ncbi_4333017(SAPK1);ncbi_4334069(IAA13);ncbi_4335698(TIFY9);ncbi_4341554(BZIP50);ncbi_4341868(A);ncbi_4345443(TLP40);ncbi_4346344(ABCB1);ncbi_4347277(BKI1);ncbi_4350610(ARF23);ncbi_4352783(ARF25);ncbi_9269735(--);ncbi_9270361(ARF16)
GO:0002376	immune system process	11	47	0.406298	1	ncbi_4327433(AMT2-3);ncbi_4327703(At5g54860);ncbi_4328925(TROL);ncbi_4329911(ISPG);ncbi_4331468(PAT1);ncbi_4332431(ATPG);ncbi_4341554(BZIP50);ncbi_4343446(TDP1);ncbi_4345443(TLP40);ncbi_4348519(rccR);ncbi_9269735(--)
GO:0019725	cellular homeostasis	16	70	0.406794	1	ncbi_107275911(DTX42);ncbi_4325189(Os01g0168200);ncbi_4326936(PNSB5);ncbi_4330886(Os02g0774100);ncbi_4331112(GRC2);ncbi_4334453(Os03g0800700);ncbi_4335799(PSAO);ncbi_4336484(Os04g0530600);ncbi_4337927(Os05g0169000);ncbi_4338050(GRXC7);ncbi_4343262(PNSB3);ncbi_4343348(APR1);ncbi_4346299(MDAR4);ncbi_4347166(LHCA6);ncbi_4352085(PSAL);ncbi_9270430(CG12206)
GO:0009267	cellular response to starvation	3	11	0.42001	1	ncbi_107275911(DTX42);ncbi_4327433(AMT2-3);ncbi_4330461(--)
GO:0042594	response to starvation	3	11	0.42001	1	ncbi_107275911(DTX42);ncbi_4327433(AMT2-3);ncbi_4330461(--)
GO:0055085	transmembrane transport	13	57	0.42884	1	ncbi_107279124(atpA);ncbi_3131390(atpA);ncbi_4326745(SLAH3);ncbi_4327665(VDAC3);ncbi_4335729(HAK1);ncbi_4341339(VHA-B2);ncbi_4341805(HAK13);ncbi_4341971(HKT1);ncbi_4344235(HAK7);ncbi_4344288(HAK9);ncbi_4346918(HAK23);ncbi_4347862(HAK18);ncbi_9271735(HAK9)
GO:0006575	cellular modified amino acid metabolic process	6	25	0.438766	1	ncbi_4330164(GDH3);ncbi_4335530(P4H1);ncbi_4336554(GDH2);ncbi_4337297(GCH1);ncbi_4347204(THFS);ncbi_9271078(DRTS)
GO:0009814	defense response, incompatible interaction	4	16	0.446928	1	ncbi_4327433(AMT2-3);ncbi_4327703(At5g54860);ncbi_4331468(PAT1);ncbi_9269735(--)
GO:0006476	protein deacetylation	2	7	0.454117	1	ncbi_4328717(HDAC3);ncbi_4328720(HDAC2)
GO:0006541	glutamine metabolic process	2	7	0.454117	1	ncbi_4332108(GLN1-2);ncbi_4333896(GLN1-3)
GO:0009664	plant-type cell wall organization	2	7	0.454117	1	ncbi_4326177(CCD8B);ncbi_4336972(QRT3)
GO:0016575	histone deacetylation	2	7	0.454117	1	ncbi_4328717(HDAC3);ncbi_4328720(HDAC2)
GO:0035601	protein deacylation	2	7	0.454117	1	ncbi_4328717(HDAC3);ncbi_4328720(HDAC2)
GO:0043549	regulation of kinase activity	2	7	0.454117	1	ncbi_4330816(KRP1);ncbi_4343569(CYCD6-1)
GO:0045859	regulation of protein kinase activity	2	7	0.454117	1	ncbi_4330816(KRP1);ncbi_4343569(CYCD6-1)
GO:0051338	regulation of transferase activity	2	7	0.454117	1	ncbi_4330816(KRP1);ncbi_4343569(CYCD6-1)
GO:0098732	macromolecule deacylation	2	7	0.454117	1	ncbi_4328717(HDAC3);ncbi_4328720(HDAC2)
GO:0009607	response to biotic stimulus	16	72	0.455789	1	ncbi_107276551(FAMA);ncbi_4324998(ndhN);ncbi_4327433(AMT2-3);ncbi_4327703(At5g54860);ncbi_4328925(TROL);ncbi_4329911(ISPG);ncbi_4331468(PAT1);ncbi_4331611(PAO);ncbi_4332431(ATPG);ncbi_4332646(RWA1);ncbi_4335698(TIFY9);ncbi_4336263(Cht4);ncbi_4337206(GLPK);ncbi_4341554(BZIP50);ncbi_4345443(TLP40);ncbi_9269735(--)
GO:0043207	response to external biotic stimulus	16	72	0.455789	1	ncbi_107276551(FAMA);ncbi_4324998(ndhN);ncbi_4327433(AMT2-3);ncbi_4327703(At5g54860);ncbi_4328925(TROL);ncbi_4329911(ISPG);ncbi_4331468(PAT1);ncbi_4331611(PAO);ncbi_4332431(ATPG);ncbi_4332646(RWA1);ncbi_4335698(TIFY9);ncbi_4336263(Cht4);ncbi_4337206(GLPK);ncbi_4341554(BZIP50);ncbi_4345443(TLP40);ncbi_9269735(--)
GO:0043412	macromolecule modification	219	1029	0.461075	1	MSTRG.11106(PPCK2);MSTRG.11570(At1g56130);MSTRG.1720(--);MSTRG.20856(UPL5);MSTRG.21774(At3g47570);ncbi_107275781(At3g47570);ncbi_107275823(WAK2);ncbi_107275913(CRK10);ncbi_107276298(SRK);ncbi_107276849(CRK15);ncbi_107279291(CRK37);ncbi_112936050(LYK5);ncbi_112936064(At1g56140);ncbi_112939012(psaB);ncbi_3131406(psaA);ncbi_3131407(psaB);ncbi_3131409(psbA);ncbi_3131411(psbC);ncbi_3131412(psbD);ncbi_…
GO:0016144	S-glycoside biosynthetic process	6	26	0.479866	1	ncbi_4332431(ATPG);ncbi_4334956(AMI1);ncbi_4338815(dehH1);ncbi_4343262(PNSB3);ncbi_4345881(At4g39970);ncbi_4347166(LHCA6)
GO:0019758	glycosinolate biosynthetic process	6	26	0.479866	1	ncbi_4332431(ATPG);ncbi_4334956(AMI1);ncbi_4338815(dehH1);ncbi_4343262(PNSB3);ncbi_4345881(At4g39970);ncbi_4347166(LHCA6)
GO:0009812	flavonoid metabolic process	3	12	0.481337	1	ncbi_4324804(At3g10130);ncbi_4330252(NCS1);ncbi_9270463(F3H-1)
GO:0009991	response to extracellular stimulus	3	12	0.481337	1	ncbi_107275911(DTX42);ncbi_4327433(AMT2-3);ncbi_4330461(--)
GO:0031667	response to nutrient levels	3	12	0.481337	1	ncbi_107275911(DTX42);ncbi_4327433(AMT2-3);ncbi_4330461(--)
GO:0031668	cellular response to extracellular stimulus	3	12	0.481337	1	ncbi_107275911(DTX42);ncbi_4327433(AMT2-3);ncbi_4330461(--)
GO:0031669	cellular response to nutrient levels	3	12	0.481337	1	ncbi_107275911(DTX42);ncbi_4327433(AMT2-3);ncbi_4330461(--)
GO:0048589	developmental growth	3	12	0.481337	1	ncbi_4323925(VTE6);ncbi_4344290(AGAL3);ncbi_9269084(CBL9)
GO:0060918	auxin transport	3	12	0.481337	1	ncbi_4326177(CCD8B);ncbi_4337051(GDCST);ncbi_4346344(ABCB1)
GO:0071496	cellular response to external stimulus	3	12	0.481337	1	ncbi_107275911(DTX42);ncbi_4327433(AMT2-3);ncbi_4330461(--)
GO:0046486	glycerolipid metabolic process	13	59	0.483306	1	ncbi_4324826(GPAT6);ncbi_4325332(At1g74320);ncbi_4327647(PLD1);ncbi_4329911(ISPG);ncbi_4332492(LPPG);ncbi_4333499(IP5P11);ncbi_4341317(DGAT1-2);ncbi_4341468(PLD2);ncbi_4344166(PIP5K4);ncbi_4351685(Os12g0183300);ncbi_9267438(PIP5K4);ncbi_9268113(At1g74320);ncbi_9272607(--)
GO:0046165	alcohol biosynthetic process	7	31	0.491512	1	ncbi_4323890(NMT1);ncbi_4324809(DET2);ncbi_4329322(ITPK4);ncbi_4332134(CYP90B2);ncbi_4338815(dehH1);ncbi_4339516(NMT2);ncbi_4349744(SSL10)
GO:0051707	response to other organism	15	69	0.497906	1	ncbi_107276551(FAMA);ncbi_4324998(ndhN);ncbi_4327433(AMT2-3);ncbi_4327703(At5g54860);ncbi_4328925(TROL);ncbi_4329911(ISPG);ncbi_4331468(PAT1);ncbi_4331611(PAO);ncbi_4332431(ATPG);ncbi_4332646(RWA1);ncbi_4335698(TIFY9);ncbi_4337206(GLPK);ncbi_4341554(BZIP50);ncbi_4345443(TLP40);ncbi_9269735(--)
GO:0010466	negative regulation of peptidase activity	4	17	0.498003	1	MSTRG.1787(--);MSTRG.1788(--);ncbi_4326272(Os01g0270100);ncbi_4339190(Os05g0494200)
GO:0030162	regulation of proteolysis	4	17	0.498003	1	MSTRG.1787(--);MSTRG.1788(--);ncbi_4326272(Os01g0270100);ncbi_4339190(Os05g0494200)
GO:0045333	cellular respiration	4	17	0.498003	1	ncbi_3131396(ndhB1);ncbi_3131397(ndhB1);ncbi_3131398(ndhD);ncbi_3131400(ndhF)
GO:0045861	negative regulation of proteolysis	4	17	0.498003	1	MSTRG.1787(--);MSTRG.1788(--);ncbi_4326272(Os01g0270100);ncbi_4339190(Os05g0494200)
GO:0051346	negative regulation of hydrolase activity	4	17	0.498003	1	MSTRG.1787(--);MSTRG.1788(--);ncbi_4326272(Os01g0270100);ncbi_4339190(Os05g0494200)
GO:0052547	regulation of peptidase activity	4	17	0.498003	1	MSTRG.1787(--);MSTRG.1788(--);ncbi_4326272(Os01g0270100);ncbi_4339190(Os05g0494200)
GO:0009064	glutamine family amino acid metabolic process	8	36	0.501382	1	ncbi_4332108(GLN1-2);ncbi_4332184(GAD1);ncbi_4333177(NAGS2);ncbi_4333554(OAT);ncbi_4333896(GLN1-3);ncbi_4335977(GAD4);ncbi_4341252(ASP1);ncbi_9272649(AIH)
GO:0010035	response to inorganic substance	8	36	0.501382	1	ncbi_4328435(PGK3);ncbi_4330461(--);ncbi_4334748(--);ncbi_4341038(algC);ncbi_4341792(PGK3);ncbi_4344046(Os07g0638400);ncbi_4347204(THFS);ncbi_9267938(FKBP16-4)
GO:0005985	sucrose metabolic process	1	3	0.509394	1	ncbi_4337789(SPP3)
GO:0006167	AMP biosynthetic process	1	3	0.509394	1	ncbi_4333815(PURA2)
GO:0006546	glycine catabolic process	1	3	0.509394	1	ncbi_4341790(GDH2)
GO:0006641	triglyceride metabolic process	1	3	0.509394	1	ncbi_4341317(DGAT1-2)
GO:0006661	phosphatidylinositol biosynthetic process	1	3	0.509394	1	ncbi_4333499(IP5P11)
GO:0006665	sphingolipid metabolic process	1	3	0.509394	1	ncbi_4330198(CERK)
GO:0006730	one-carbon metabolic process	1	3	0.509394	1	ncbi_4347204(THFS)
GO:0006826	iron ion transport	1	3	0.509394	1	ncbi_4341302(Os06g0560000)
GO:0006835	dicarboxylic acid transport	1	3	0.509394	1	ncbi_4332510(SFC1)
GO:0007005	mitochondrion organization	1	3	0.509394	1	ncbi_4346301(FAR1)
GO:0009826	unidimensional cell growth	1	3	0.509394	1	ncbi_9269084(CBL9)
GO:0010162	seed dormancy process	1	3	0.509394	1	ncbi_4344046(Os07g0638400)
GO:0010393	galacturonan metabolic process	1	3	0.509394	1	ncbi_4333340(XEG113)
GO:0010431	seed maturation	1	3	0.509394	1	ncbi_4344046(Os07g0638400)
GO:0015780	nucleotide-sugar transport	1	3	0.509394	1	ncbi_107275930(GONST2)
GO:0019400	alditol metabolic process	1	3	0.509394	1	ncbi_4337206(GLPK)
GO:0021700	developmental maturation	1	3	0.509394	1	ncbi_4344046(Os07g0638400)
GO:0022611	dormancy process	1	3	0.509394	1	ncbi_4344046(Os07g0638400)
GO:0043462	regulation of ATPase activity	1	3	0.509394	1	ncbi_4328250(--)
GO:0046033	AMP metabolic process	1	3	0.509394	1	ncbi_4333815(PURA2)
GO:0060560	developmental growth involved in morphogenesis	1	3	0.509394	1	ncbi_9269084(CBL9)
GO:0016114	terpenoid biosynthetic process	9	41	0.509984	1	ncbi_4324196(LUT2);ncbi_4324998(ndhN);ncbi_4326177(CCD8B);ncbi_4329911(ISPG);ncbi_4333266(CBBY);ncbi_4336591(CCD7);ncbi_4337051(GDCST);ncbi_4337191(SYT5);ncbi_4345443(TLP40)
GO:0015748	organophosphate ester transport	5	22	0.51022	1	ncbi_107275930(GONST2);ncbi_4325028(CSTLP3);ncbi_4327433(AMT2-3);ncbi_4332057(GONST3);ncbi_4332347(PXN)
GO:0030154	cell differentiation	10	46	0.517636	1	ncbi_107276551(FAMA);ncbi_4323925(VTE6);ncbi_4330331(TTG1);ncbi_4332515(ERDJ3A);ncbi_4333340(XEG113);ncbi_4336972(QRT3);ncbi_4338382(CML21);ncbi_4344290(AGAL3);ncbi_4346344(ABCB1);ncbi_9269084(CBL9)
GO:0007015	actin filament organization	6	27	0.520006	1	ncbi_4332220(ADF5);ncbi_4334307(ADF2);ncbi_4346344(ABCB1);ncbi_4349142(ADF10);ncbi_4350726(ARPC5A);ncbi_4352848(ADF11)
GO:0030029	actin filament-based process	6	27	0.520006	1	ncbi_4332220(ADF5);ncbi_4334307(ADF2);ncbi_4346344(ABCB1);ncbi_4349142(ADF10);ncbi_4350726(ARPC5A);ncbi_4352848(ADF11)
GO:0030036	actin cytoskeleton organization	6	27	0.520006	1	ncbi_4332220(ADF5);ncbi_4334307(ADF2);ncbi_4346344(ABCB1);ncbi_4349142(ADF10);ncbi_4350726(ARPC5A);ncbi_4352848(ADF11)
GO:0001932	regulation of protein phosphorylation	2	8	0.52939	1	ncbi_4330816(KRP1);ncbi_4343569(CYCD6-1)
GO:0015696	ammonium transport	2	8	0.52939	1	ncbi_4327433(AMT2-3);ncbi_4330008(AMT1-2)
GO:0042325	regulation of phosphorylation	2	8	0.52939	1	ncbi_4330816(KRP1);ncbi_4343569(CYCD6-1)
GO:0006206	pyrimidine nucleobase metabolic process	3	13	0.539388	1	ncbi_4330657(PYD1);ncbi_4343249(PYD3);ncbi_4345071(PYRB)
GO:0032958	inositol phosphate biosynthetic process	3	13	0.539388	1	ncbi_4329322(ITPK4);ncbi_4338815(dehH1);ncbi_4349744(SSL10)
GO:0046173	polyol biosynthetic process	3	13	0.539388	1	ncbi_4329322(ITPK4);ncbi_4338815(dehH1);ncbi_4349744(SSL10)
GO:0009694	jasmonic acid metabolic process	4	18	0.546924	1	ncbi_4329911(ISPG);ncbi_4335698(TIFY9);ncbi_4341907(ILL6);ncbi_4343366(ATPC1)
GO:0090501	RNA phosphodiester bond hydrolysis	4	18	0.546924	1	ncbi_4325103(RNS2);ncbi_4339702(STY13);ncbi_4340996(Os06g0358800);ncbi_4345656(RNS3)
GO:0019751	polyol metabolic process	5	23	0.553265	1	ncbi_4329322(ITPK4);ncbi_4331917(RINO1);ncbi_4337206(GLPK);ncbi_4338815(dehH1);ncbi_4349744(SSL10)
GO:0006754	ATP biosynthetic process	6	28	0.558863	1	ncbi_107279124(atpA);ncbi_3131390(atpA);ncbi_3131391(atpF);ncbi_3131393(atpI);ncbi_4332431(ATPG);ncbi_4343366(ATPC1)
GO:0009145	purine nucleoside triphosphate biosynthetic process	6	28	0.558863	1	ncbi_107279124(atpA);ncbi_3131390(atpA);ncbi_3131391(atpF);ncbi_3131393(atpI);ncbi_4332431(ATPG);ncbi_4343366(ATPC1)
GO:0009206	purine ribonucleoside triphosphate biosynthetic process	6	28	0.558863	1	ncbi_107279124(atpA);ncbi_3131390(atpA);ncbi_3131391(atpF);ncbi_3131393(atpI);ncbi_4332431(ATPG);ncbi_4343366(ATPC1)
GO:0015849	organic acid transport	6	28	0.558863	1	ncbi_107275911(DTX42);ncbi_4324087(CNR8);ncbi_4324220(BAT1);ncbi_4327433(AMT2-3);ncbi_4332510(SFC1);ncbi_4349927(ABCG25)
GO:0046942	carboxylic acid transport	6	28	0.558863	1	ncbi_107275911(DTX42);ncbi_4324087(CNR8);ncbi_4324220(BAT1);ncbi_4327433(AMT2-3);ncbi_4332510(SFC1);ncbi_4349927(ABCG25)
GO:0042451	purine nucleoside biosynthetic process	7	33	0.563937	1	ncbi_107279124(atpA);ncbi_3131390(atpA);ncbi_3131391(atpF);ncbi_3131393(atpI);ncbi_4332431(ATPG);ncbi_4333815(PURA2);ncbi_4343366(ATPC1)
GO:0046129	purine ribonucleoside biosynthetic process	7	33	0.563937	1	ncbi_107279124(atpA);ncbi_3131390(atpA);ncbi_3131391(atpF);ncbi_3131393(atpI);ncbi_4332431(ATPG);ncbi_4333815(PURA2);ncbi_4343366(ATPC1)
GO:1901617	organic hydroxy compound biosynthetic process	7	33	0.563937	1	ncbi_4323890(NMT1);ncbi_4324809(DET2);ncbi_4329322(ITPK4);ncbi_4332134(CYP90B2);ncbi_4338815(dehH1);ncbi_4339516(NMT2);ncbi_4349744(SSL10)
GO:0009893	positive regulation of metabolic process	9	43	0.572978	1	ncbi_4324744(--);ncbi_4324998(ndhN);ncbi_4325906(CGL160);ncbi_4327497(ERG1);ncbi_4332431(ATPG);ncbi_4333719(THIC);ncbi_4338815(dehH1);ncbi_4340511(PTPA);ncbi_4343366(ATPC1)
GO:0006090	pyruvate metabolic process	29	140	0.582013	1	ncbi_4324666(HXK9);ncbi_4326516(HXK3);ncbi_4326776(HXK8);ncbi_4326936(PNSB5);ncbi_4327196(PFK3);ncbi_4327301(PFK3);ncbi_4327968(ISPE);ncbi_4328435(PGK3);ncbi_4329911(ISPG);ncbi_4330512(PFP-ALPHA);ncbi_4330747(gpmA);ncbi_4333719(THIC);ncbi_4333896(GLN1-3);ncbi_4334748(--);ncbi_4334968(Os04g0119400);ncbi_4338034(PFK3);ncbi_4338737(FBA1);ncbi_4340042(ENO1);ncbi_4340142(RCS3);ncbi_4341792(PGK3);ncbi_…
GO:0042592	homeostatic process	20	97	0.58959	1	ncbi_107275911(DTX42);ncbi_4325189(Os01g0168200);ncbi_4325750(IRO2);ncbi_4326936(PNSB5);ncbi_4330886(Os02g0774100);ncbi_4331112(GRC2);ncbi_4332449(RCN1);ncbi_4334453(Os03g0800700);ncbi_4335799(PSAO);ncbi_4336484(Os04g0530600);ncbi_4337927(Os05g0169000);ncbi_4338050(GRXC7);ncbi_4343262(PNSB3);ncbi_4343348(APR1);ncbi_4346299(MDAR4);ncbi_4347166(LHCA6);ncbi_4349917(--);ncbi_4352085(PSAL);ncbi_926908…
GO:0009746	response to hexose	4	19	0.593229	1	ncbi_4327433(AMT2-3);ncbi_4333896(GLN1-3);ncbi_4345447(CYB561B);ncbi_9269735(--)
GO:0034284	response to monosaccharide	4	19	0.593229	1	ncbi_4327433(AMT2-3);ncbi_4333896(GLN1-3);ncbi_4345447(CYB561B);ncbi_9269735(--)
GO:0048583	regulation of response to stimulus	4	19	0.593229	1	ncbi_4332449(RCN1);ncbi_4343387(CAPH2);ncbi_4346344(ABCB1);ncbi_9269735(--)
GO:0090305	nucleic acid phosphodiester bond hydrolysis	4	19	0.593229	1	ncbi_4325103(RNS2);ncbi_4339702(STY13);ncbi_4340996(Os06g0358800);ncbi_4345656(RNS3)
GO:0009144	purine nucleoside triphosphate metabolic process	6	29	0.596174	1	ncbi_107279124(atpA);ncbi_3131390(atpA);ncbi_3131391(atpF);ncbi_3131393(atpI);ncbi_4332431(ATPG);ncbi_4343366(ATPC1)
GO:0009205	purine ribonucleoside triphosphate metabolic process	6	29	0.596174	1	ncbi_107279124(atpA);ncbi_3131390(atpA);ncbi_3131391(atpF);ncbi_3131393(atpI);ncbi_4332431(ATPG);ncbi_4343366(ATPC1)
GO:0046034	ATP metabolic process	6	29	0.596174	1	ncbi_107279124(atpA);ncbi_3131390(atpA);ncbi_3131391(atpF);ncbi_3131393(atpI);ncbi_4332431(ATPG);ncbi_4343366(ATPC1)
GO:0006568	tryptophan metabolic process	2	9	0.597246	1	ncbi_4331468(PAT1);ncbi_4346391(CYL4)
GO:0018208	peptidyl-proline modification	2	9	0.597246	1	ncbi_4327507(FKBP20-1);ncbi_4345443(TLP40)
GO:0042546	cell wall biogenesis	2	9	0.597246	1	ncbi_3131403(petB);ncbi_4332646(RWA1)
GO:0016108	tetraterpenoid metabolic process	7	34	0.598329	1	ncbi_4324196(LUT2);ncbi_4324998(ndhN);ncbi_4326177(CCD8B);ncbi_4329911(ISPG);ncbi_4333266(CBBY);ncbi_4337051(GDCST);ncbi_4345443(TLP40)
GO:0048468	cell development	8	39	0.600668	1	ncbi_4323925(VTE6);ncbi_4332515(ERDJ3A);ncbi_4333340(XEG113);ncbi_4336972(QRT3);ncbi_4338382(CML21);ncbi_4344290(AGAL3);ncbi_4346344(ABCB1);ncbi_9269084(CBL9)
GO:0008299	isoprenoid biosynthetic process	9	44	0.603102	1	ncbi_4324196(LUT2);ncbi_4324998(ndhN);ncbi_4326177(CCD8B);ncbi_4329911(ISPG);ncbi_4333266(CBBY);ncbi_4336591(CCD7);ncbi_4337051(GDCST);ncbi_4337191(SYT5);ncbi_4345443(TLP40)
GO:0048518	positive regulation of biological process	11	54	0.608072	1	ncbi_4324744(--);ncbi_4324998(ndhN);ncbi_4325906(CGL160);ncbi_4327497(ERG1);ncbi_4332431(ATPG);ncbi_4332449(RCN1);ncbi_4333719(THIC);ncbi_4338815(dehH1);ncbi_4340511(PTPA);ncbi_4343366(ATPC1);ncbi_4350726(ARPC5A)
GO:0000079	regulation of cyclin-dependent protein serine/threonine kinase activity	1	4	0.613093	1	ncbi_4343569(CYCD6-1)
GO:0000819	sister chromatid segregation	1	4	0.613093	1	ncbi_4339720(SYN1)
GO:0006354	DNA-templated transcription, elongation	1	4	0.613093	1	ncbi_4333062(SUS1)
GO:0006457	protein folding	1	4	0.613093	1	ncbi_9270136(CPN60A1)
GO:0006528	asparagine metabolic process	1	4	0.613093	1	ncbi_4332506(Os03g0291500)
GO:0006997	nucleus organization	1	4	0.613093	1	ncbi_4326241(At5g64680)
GO:0007062	sister chromatid cohesion	1	4	0.613093	1	ncbi_4339720(SYN1)
GO:0009071	serine family amino acid catabolic process	1	4	0.613093	1	ncbi_4341790(GDH2)
GO:0009690	cytokinin metabolic process	1	4	0.613093	1	ncbi_4345764(CKX11)
GO:0009739	response to gibberellin	1	4	0.613093	1	ncbi_4341868(A)
GO:0010476	gibberellin mediated signaling pathway	1	4	0.613093	1	ncbi_4341868(A)
GO:0015766	disaccharide transport	1	4	0.613093	1	ncbi_9266530(SUT2)
GO:0015772	oligosaccharide transport	1	4	0.613093	1	ncbi_9266530(SUT2)
GO:0042126	nitrate metabolic process	1	4	0.613093	1	ncbi_4330867(NAR-7)
GO:0042742	defense response to bacterium	1	4	0.613093	1	ncbi_4331611(PAO)
GO:0045165	cell fate commitment	1	4	0.613093	1	ncbi_4330331(TTG1)
GO:0048366	leaf development	1	4	0.613093	1	ncbi_4332134(CYP90B2)
GO:0051260	protein homooligomerization	1	4	0.613093	1	ncbi_4349123(MGL)
GO:0071370	cellular response to gibberellin stimulus	1	4	0.613093	1	ncbi_4341868(A)
GO:0080134	regulation of response to stress	1	4	0.613093	1	ncbi_4343387(CAPH2)
GO:0098813	nuclear chromosome segregation	1	4	0.613093	1	ncbi_4339720(SYN1)
GO:1901264	carbohydrate derivative transport	1	4	0.613093	1	ncbi_107275930(GONST2)
GO:1904029	regulation of cyclin-dependent protein kinase activity	1	4	0.613093	1	ncbi_4343569(CYCD6-1)
GO:2001057	reactive nitrogen species metabolic process	1	4	0.613093	1	ncbi_4330867(NAR-7)
GO:0009127	purine nucleoside monophosphate biosynthetic process	7	35	0.631266	1	ncbi_107279124(atpA);ncbi_3131390(atpA);ncbi_3131391(atpF);ncbi_3131393(atpI);ncbi_4332431(ATPG);ncbi_4333815(PURA2);ncbi_4343366(ATPC1)
GO:0009168	purine ribonucleoside monophosphate biosynthetic process	7	35	0.631266	1	ncbi_107279124(atpA);ncbi_3131390(atpA);ncbi_3131391(atpF);ncbi_3131393(atpI);ncbi_4332431(ATPG);ncbi_4333815(PURA2);ncbi_4343366(ATPC1)
GO:0009124	nucleoside monophosphate biosynthetic process	10	50	0.633111	1	ncbi_107279124(atpA);ncbi_3131390(atpA);ncbi_3131391(atpF);ncbi_3131393(atpI);ncbi_4330657(PYD1);ncbi_4332431(ATPG);ncbi_4333815(PURA2);ncbi_4341535(Os06g0617800);ncbi_4343366(ATPC1);ncbi_9271078(DRTS)
GO:0006650	glycerophospholipid metabolic process	11	55	0.634301	1	ncbi_4324826(GPAT6);ncbi_4325332(At1g74320);ncbi_4327647(PLD1);ncbi_4329911(ISPG);ncbi_4333499(IP5P11);ncbi_4341468(PLD2);ncbi_4344166(PIP5K4);ncbi_4351685(Os12g0183300);ncbi_9267438(PIP5K4);ncbi_9268113(At1g74320);ncbi_9272607(--)
GO:0006739	NADP metabolic process	11	55	0.634301	1	ncbi_4324744(--);ncbi_4324998(ndhN);ncbi_4327239(tal);ncbi_4329889(G6PDH);ncbi_4329911(ISPG);ncbi_4332431(ATPG);ncbi_4333719(THIC);ncbi_4333896(GLN1-3);ncbi_4343262(PNSB3);ncbi_4345443(TLP40);ncbi_4347166(LHCA6)
GO:0009150	purine ribonucleotide metabolic process	11	55	0.634301	1	ncbi_107279124(atpA);ncbi_3131390(atpA);ncbi_3131391(atpF);ncbi_3131393(atpI);ncbi_4332431(ATPG);ncbi_4333815(PURA2);ncbi_4341339(VHA-B2);ncbi_4342621(LHA1);ncbi_4343366(ATPC1);ncbi_4345039(Os04g0656100);ncbi_4352460(NDPK2)
GO:0046496	nicotinamide nucleotide metabolic process	12	60	0.635648	1	ncbi_4324744(--);ncbi_4324998(ndhN);ncbi_4327239(tal);ncbi_4328220(Os02g0134400);ncbi_4329889(G6PDH);ncbi_4329911(ISPG);ncbi_4332431(ATPG);ncbi_4333719(THIC);ncbi_4333896(GLN1-3);ncbi_4343262(PNSB3);ncbi_4345443(TLP40);ncbi_4347166(LHCA6)
GO:0006818	hydrogen transport	13	65	0.637108	1	ncbi_107279124(atpA);ncbi_3131390(atpA);ncbi_3131391(atpF);ncbi_3131393(atpI);ncbi_4325028(CSTLP3);ncbi_4331483(KEA5);ncbi_4332431(ATPG);ncbi_4335014(VHA-F);ncbi_4341339(VHA-B2);ncbi_4343366(ATPC1);ncbi_4343570(petC);ncbi_4352800(CHX19);ncbi_9267006(--)
GO:0006525	arginine metabolic process	3	15	0.643298	1	ncbi_4333177(NAGS2);ncbi_4333554(OAT);ncbi_9272649(AIH)
GO:0015988	energy coupled proton transmembrane transport, against electrochemical gradient	3	15	0.643298	1	ncbi_107279124(atpA);ncbi_3131390(atpA);ncbi_4341339(VHA-B2)
GO:1902600	hydrogen ion transmembrane transport	3	15	0.643298	1	ncbi_107279124(atpA);ncbi_3131390(atpA);ncbi_4341339(VHA-B2)
GO:0009605	response to external stimulus	21	105	0.650439	1	MSTRG.21370(ATJ15);ncbi_107275911(DTX42);ncbi_107276551(FAMA);ncbi_4324998(ndhN);ncbi_4327433(AMT2-3);ncbi_4327703(At5g54860);ncbi_4328925(TROL);ncbi_4329911(ISPG);ncbi_4330461(--);ncbi_4331468(PAT1);ncbi_4331611(PAO);ncbi_4332431(ATPG);ncbi_4332646(RWA1);ncbi_4335698(TIFY9);ncbi_4336263(Cht4);ncbi_4337206(GLPK);ncbi_4341554(BZIP50);ncbi_4345443(TLP40);ncbi_4346344(ABCB1);ncbi_9269084(CBL9);ncbi_…
GO:0006555	methionine metabolic process	2	10	0.657457	1	ncbi_4326460(OsI_36120);ncbi_4349123(MGL)
GO:0015833	peptide transport	2	10	0.657457	1	ncbi_4325014(NPF8.1);ncbi_4326444(NPF6.1)
GO:0022411	cellular component disassembly	2	10	0.657457	1	ncbi_4338603(ERF1-2);ncbi_4338612(PRFB3)
GO:0032984	macromolecular complex disassembly	2	10	0.657457	1	ncbi_4338603(ERF1-2);ncbi_4338612(PRFB3)
GO:0034762	regulation of transmembrane transport	2	10	0.657457	1	ncbi_4326745(SLAH3);ncbi_4327665(VDAC3)
GO:0034765	regulation of ion transmembrane transport	2	10	0.657457	1	ncbi_4326745(SLAH3);ncbi_4327665(VDAC3)
GO:0043241	protein complex disassembly	2	10	0.657457	1	ncbi_4338603(ERF1-2);ncbi_4338612(PRFB3)
GO:0043624	cellular protein complex disassembly	2	10	0.657457	1	ncbi_4338603(ERF1-2);ncbi_4338612(PRFB3)
GO:0055076	transition metal ion homeostasis	2	10	0.657457	1	ncbi_107275911(DTX42);ncbi_4325750(IRO2)
GO:0009123	nucleoside monophosphate metabolic process	10	51	0.659589	1	ncbi_107279124(atpA);ncbi_3131390(atpA);ncbi_3131391(atpF);ncbi_3131393(atpI);ncbi_4330657(PYD1);ncbi_4332431(ATPG);ncbi_4333815(PURA2);ncbi_4341535(Os06g0617800);ncbi_4343366(ATPC1);ncbi_9271078(DRTS)
GO:0006163	purine nucleotide metabolic process	12	61	0.659876	1	ncbi_107279124(atpA);ncbi_3131390(atpA);ncbi_3131391(atpF);ncbi_3131393(atpI);ncbi_4332431(ATPG);ncbi_4332685(ZBP14);ncbi_4333815(PURA2);ncbi_4341339(VHA-B2);ncbi_4342621(LHA1);ncbi_4343366(ATPC1);ncbi_4345039(Os04g0656100);ncbi_4352460(NDPK2)
GO:0019362	pyridine nucleotide metabolic process	12	61	0.659876	1	ncbi_4324744(--);ncbi_4324998(ndhN);ncbi_4327239(tal);ncbi_4328220(Os02g0134400);ncbi_4329889(G6PDH);ncbi_4329911(ISPG);ncbi_4332431(ATPG);ncbi_4333719(THIC);ncbi_4333896(GLN1-3);ncbi_4343262(PNSB3);ncbi_4345443(TLP40);ncbi_4347166(LHCA6)
GO:0006733	oxidoreduction coenzyme metabolic process	13	66	0.660399	1	ncbi_4324744(--);ncbi_4324998(ndhN);ncbi_4327239(tal);ncbi_4328220(Os02g0134400);ncbi_4329889(G6PDH);ncbi_4329911(ISPG);ncbi_4332431(ATPG);ncbi_4333719(THIC);ncbi_4333896(GLN1-3);ncbi_4343262(PNSB3);ncbi_4345443(TLP40);ncbi_4345469(PPT1);ncbi_4347166(LHCA6)
GO:0009126	purine nucleoside monophosphate metabolic process	7	36	0.662618	1	ncbi_107279124(atpA);ncbi_3131390(atpA);ncbi_3131391(atpF);ncbi_3131393(atpI);ncbi_4332431(ATPG);ncbi_4333815(PURA2);ncbi_4343366(ATPC1)
GO:0009167	purine ribonucleoside monophosphate metabolic process	7	36	0.662618	1	ncbi_107279124(atpA);ncbi_3131390(atpA);ncbi_3131391(atpF);ncbi_3131393(atpI);ncbi_4332431(ATPG);ncbi_4333815(PURA2);ncbi_4343366(ATPC1)
GO:0016109	tetraterpenoid biosynthetic process	6	31	0.665385	1	ncbi_4324196(LUT2);ncbi_4324998(ndhN);ncbi_4329911(ISPG);ncbi_4333266(CBBY);ncbi_4337051(GDCST);ncbi_4345443(TLP40)
GO:0009886	post-embryonic morphogenesis	5	26	0.669789	1	ncbi_107276551(FAMA);ncbi_4333266(CBBY);ncbi_4343973(--);ncbi_4345443(TLP40);ncbi_4346604(STR9)
GO:0065008	regulation of biological quality	33	165	0.670641	1	ncbi_107275911(DTX42);ncbi_4325189(Os01g0168200);ncbi_4325750(IRO2);ncbi_4326177(CCD8B);ncbi_4326936(PNSB5);ncbi_4330886(Os02g0774100);ncbi_4331112(GRC2);ncbi_4331468(PAT1);ncbi_4332347(PXN);ncbi_4332449(RCN1);ncbi_4334453(Os03g0800700);ncbi_4334956(AMI1);ncbi_4335799(PSAO);ncbi_4336484(Os04g0530600);ncbi_4337051(GDCST);ncbi_4337927(Os05g0169000);ncbi_4338050(GRXC7);ncbi_4338612(PRFB3);ncbi_43432…
GO:0016049	cell growth	4	21	0.676841	1	ncbi_4323925(VTE6);ncbi_4328940(UBC5B);ncbi_4344290(AGAL3);ncbi_9269084(CBL9)
GO:0006066	alcohol metabolic process	10	52	0.684945	1	ncbi_4323890(NMT1);ncbi_4324809(DET2);ncbi_4329322(ITPK4);ncbi_4331917(RINO1);ncbi_4332134(CYP90B2);ncbi_4332515(ERDJ3A);ncbi_4337206(GLPK);ncbi_4338815(dehH1);ncbi_4339516(NMT2);ncbi_4349744(SSL10)
GO:0006164	purine nucleotide biosynthetic process	10	52	0.684945	1	ncbi_107279124(atpA);ncbi_3131390(atpA);ncbi_3131391(atpF);ncbi_3131393(atpI);ncbi_4332431(ATPG);ncbi_4333815(PURA2);ncbi_4342621(LHA1);ncbi_4343366(ATPC1);ncbi_4345039(Os04g0656100);ncbi_4352460(NDPK2)
GO:0009152	purine ribonucleotide biosynthetic process	10	52	0.684945	1	ncbi_107279124(atpA);ncbi_3131390(atpA);ncbi_3131391(atpF);ncbi_3131393(atpI);ncbi_4332431(ATPG);ncbi_4333815(PURA2);ncbi_4342621(LHA1);ncbi_4343366(ATPC1);ncbi_4345039(Os04g0656100);ncbi_4352460(NDPK2)
GO:0035556	intracellular signal transduction	21	107	0.686462	1	ncbi_4324675(RIC1);ncbi_4325312(RAN1);ncbi_4327180(RAB7);ncbi_4327433(AMT2-3);ncbi_4328177(ARF);ncbi_4328297(MPK3);ncbi_4329911(ISPG);ncbi_4330693(RAC3);ncbi_4331008(RR23);ncbi_4331906(RABH1E);ncbi_4331969(ARL8A);ncbi_4334746(RABA2A);ncbi_4337850(ERS2);ncbi_4340320(RR22);ncbi_4340344(CXP;2-2);ncbi_4340590(RAC4);ncbi_4341266(RIC2);ncbi_4341554(BZIP50);ncbi_4342644(RABE1E);ncbi_4342802(RABE1C);ncbi…
GO:0014070	response to organic cyclic compound	9	47	0.68658	1	ncbi_107276048(CSLD4);ncbi_107278642(--);ncbi_3131403(petB);ncbi_4326893(GH3.2);ncbi_4327433(AMT2-3);ncbi_4329911(ISPG);ncbi_4332431(ATPG);ncbi_4345443(TLP40);ncbi_4347277(BKI1)
GO:0043647	inositol phosphate metabolic process	3	16	0.688614	1	ncbi_4329322(ITPK4);ncbi_4338815(dehH1);ncbi_4349744(SSL10)
GO:0055065	metal ion homeostasis	3	16	0.688614	1	ncbi_107275911(DTX42);ncbi_4325750(IRO2);ncbi_4332449(RCN1)
GO:0006081	cellular aldehyde metabolic process	1	5	0.694886	1	ncbi_4335430(RPI1)
GO:0006560	proline metabolic process	1	5	0.694886	1	ncbi_4333554(OAT)
GO:0006570	tyrosine metabolic process	1	5	0.694886	1	ncbi_107277437(TYRAAT2)
GO:0006743	ubiquinone metabolic process	1	5	0.694886	1	ncbi_4345469(PPT1)
GO:0010053	root epidermal cell differentiation	1	5	0.694886	1	ncbi_4346344(ABCB1)
GO:0010208	pollen wall assembly	1	5	0.694886	1	ncbi_4336972(QRT3)
GO:0010927	cellular component assembly involved in morphogenesis	1	5	0.694886	1	ncbi_4336972(QRT3)
GO:0016116	carotenoid metabolic process	1	5	0.694886	1	ncbi_4326177(CCD8B)
GO:0019359	nicotinamide nucleotide biosynthetic process	1	5	0.694886	1	ncbi_4328220(Os02g0134400)
GO:0019363	pyridine nucleotide biosynthetic process	1	5	0.694886	1	ncbi_4328220(Os02g0134400)
GO:0030198	extracellular matrix organization	1	5	0.694886	1	ncbi_4336972(QRT3)
GO:0043062	extracellular structure organization	1	5	0.694886	1	ncbi_4336972(QRT3)
GO:0043401	steroid hormone mediated signaling pathway	1	5	0.694886	1	ncbi_4347277(BKI1)
GO:0046916	cellular transition metal ion homeostasis	1	5	0.694886	1	ncbi_107275911(DTX42)
GO:0048545	response to steroid hormone	1	5	0.694886	1	ncbi_4347277(BKI1)
GO:0050832	defense response to fungus	1	5	0.694886	1	ncbi_4324998(ndhN)
GO:0061687	detoxification of inorganic compound	1	5	0.694886	1	ncbi_4331112(GRC2)
GO:0071383	cellular response to steroid hormone stimulus	1	5	0.694886	1	ncbi_4347277(BKI1)
GO:0071900	regulation of protein serine/threonine kinase activity	1	5	0.694886	1	ncbi_4343569(CYCD6-1)
GO:0085029	extracellular matrix assembly	1	5	0.694886	1	ncbi_4336972(QRT3)
GO:0090627	plant epidermal cell differentiation	1	5	0.694886	1	ncbi_4346344(ABCB1)
GO:0098754	detoxification	1	5	0.694886	1	ncbi_4331112(GRC2)
GO:0032268	regulation of cellular protein metabolic process	17	88	0.70272	1	MSTRG.1787(--);MSTRG.1788(--);ncbi_107279905(--);ncbi_4326272(Os01g0270100);ncbi_4328129(--);ncbi_4328182(--);ncbi_4330711(CHLP);ncbi_4330816(KRP1);ncbi_4332431(ATPG);ncbi_4333763(--);ncbi_4335799(PSAO);ncbi_4339190(Os05g0494200);ncbi_4343366(ATPC1);ncbi_4343515(OsI_025465);ncbi_4343569(CYCD6-1);ncbi_4344539(PSBY);ncbi_4345443(TLP40)
GO:0051246	regulation of protein metabolic process	17	88	0.70272	1	MSTRG.1787(--);MSTRG.1788(--);ncbi_107279905(--);ncbi_4326272(Os01g0270100);ncbi_4328129(--);ncbi_4328182(--);ncbi_4330711(CHLP);ncbi_4330816(KRP1);ncbi_4332431(ATPG);ncbi_4333763(--);ncbi_4335799(PSAO);ncbi_4339190(Os05g0494200);ncbi_4343366(ATPC1);ncbi_4343515(OsI_025465);ncbi_4343569(CYCD6-1);ncbi_4344539(PSBY);ncbi_4345443(TLP40)
GO:0006644	phospholipid metabolic process	12	63	0.705531	1	ncbi_4324826(GPAT6);ncbi_4325332(At1g74320);ncbi_4327647(PLD1);ncbi_4329911(ISPG);ncbi_4331917(RINO1);ncbi_4333499(IP5P11);ncbi_4341468(PLD2);ncbi_4344166(PIP5K4);ncbi_4351685(Os12g0183300);ncbi_9267438(PIP5K4);ncbi_9268113(At1g74320);ncbi_9272607(--)
GO:0071705	nitrogen compound transport	12	63	0.705531	1	ncbi_107275930(GONST2);ncbi_4325014(NPF8.1);ncbi_4325028(CSTLP3);ncbi_4325312(RAN1);ncbi_4326444(NPF6.1);ncbi_4327433(AMT2-3);ncbi_4330008(AMT1-2);ncbi_4332057(GONST3);ncbi_4332347(PXN);ncbi_4333062(SUS1);ncbi_4338446(AZG1);ncbi_9266097(PUP5)
GO:0000725	recombinational repair	2	11	0.710223	1	ncbi_107276048(CSLD4);ncbi_4346301(FAR1)
GO:0008654	phospholipid biosynthetic process	2	11	0.710223	1	ncbi_4333499(IP5P11);ncbi_9272607(--)
GO:0009606	tropism	2	11	0.710223	1	MSTRG.21370(ATJ15);ncbi_4346344(ABCB1)
GO:0019220	regulation of phosphate metabolic process	2	11	0.710223	1	ncbi_4330816(KRP1);ncbi_4343569(CYCD6-1)
GO:0032844	regulation of homeostatic process	2	11	0.710223	1	ncbi_4349917(--);ncbi_9269084(CBL9)
GO:0042886	amide transport	2	11	0.710223	1	ncbi_4325014(NPF8.1);ncbi_4326444(NPF6.1)
GO:0051174	regulation of phosphorus metabolic process	2	11	0.710223	1	ncbi_4330816(KRP1);ncbi_4343569(CYCD6-1)
GO:0015711	organic anion transport	7	38	0.720214	1	ncbi_107275911(DTX42);ncbi_4324087(CNR8);ncbi_4324220(BAT1);ncbi_4325928(AATP1);ncbi_4327433(AMT2-3);ncbi_4332510(SFC1);ncbi_4349927(ABCG25)
GO:0006810	transport	145	713	0.723467	1	MSTRG.19015(--);ncbi_107275307(LTP3);ncbi_107275818(BOR4);ncbi_107275911(DTX42);ncbi_107275930(GONST2);ncbi_107277569(COPT5.1);ncbi_107279124(atpA);ncbi_3131390(atpA);ncbi_3131391(atpF);ncbi_3131393(atpI);ncbi_4324087(CNR8);ncbi_4324220(BAT1);ncbi_4324461(YKT61);ncbi_4324697(SULTR3;5);ncbi_4324996(At1g71900);ncbi_4325014(NPF8.1);ncbi_4325028(CSTLP3);ncbi_4325312(RAN1);ncbi_4325632(hbdA);ncbi_4325…
GO:0007165	signal transduction	47	238	0.726775	1	MSTRG.20856(UPL5);ncbi_107276551(FAMA);ncbi_4324675(RIC1);ncbi_4324804(At3g10130);ncbi_4325312(RAN1);ncbi_4325501(--);ncbi_4325890(IAA3);ncbi_4327180(RAB7);ncbi_4327433(AMT2-3);ncbi_4327828(PAO5);ncbi_4328177(ARF);ncbi_4328297(MPK3);ncbi_4328925(TROL);ncbi_4329911(ISPG);ncbi_4330198(CERK);ncbi_4330693(RAC3);ncbi_4331008(RR23);ncbi_4331906(RABH1E);ncbi_4331969(ARL8A);ncbi_4332134(CYP90B2);ncbi_433…
GO:0023052	signaling	47	238	0.726775	1	MSTRG.20856(UPL5);ncbi_107276551(FAMA);ncbi_4324675(RIC1);ncbi_4324804(At3g10130);ncbi_4325312(RAN1);ncbi_4325501(--);ncbi_4325890(IAA3);ncbi_4327180(RAB7);ncbi_4327433(AMT2-3);ncbi_4327828(PAO5);ncbi_4328177(ARF);ncbi_4328297(MPK3);ncbi_4328925(TROL);ncbi_4329911(ISPG);ncbi_4330198(CERK);ncbi_4330693(RAC3);ncbi_4331008(RR23);ncbi_4331906(RABH1E);ncbi_4331969(ARL8A);ncbi_4332134(CYP90B2);ncbi_433…
GO:0044700	single organism signaling	47	238	0.726775	1	MSTRG.20856(UPL5);ncbi_107276551(FAMA);ncbi_4324675(RIC1);ncbi_4324804(At3g10130);ncbi_4325312(RAN1);ncbi_4325501(--);ncbi_4325890(IAA3);ncbi_4327180(RAB7);ncbi_4327433(AMT2-3);ncbi_4327828(PAO5);ncbi_4328177(ARF);ncbi_4328297(MPK3);ncbi_4328925(TROL);ncbi_4329911(ISPG);ncbi_4330198(CERK);ncbi_4330693(RAC3);ncbi_4331008(RR23);ncbi_4331906(RABH1E);ncbi_4331969(ARL8A);ncbi_4332134(CYP90B2);ncbi_433…
GO:0072524	pyridine-containing compound metabolic process	12	64	0.726877	1	ncbi_4324744(--);ncbi_4324998(ndhN);ncbi_4327239(tal);ncbi_4328220(Os02g0134400);ncbi_4329889(G6PDH);ncbi_4329911(ISPG);ncbi_4332431(ATPG);ncbi_4333719(THIC);ncbi_4333896(GLN1-3);ncbi_4343262(PNSB3);ncbi_4345443(TLP40);ncbi_4347166(LHCA6)
GO:0040007	growth	11	59	0.729183	1	ncbi_107279727(CTL1);ncbi_3131403(petB);ncbi_4323925(VTE6);ncbi_4328454(--);ncbi_4328940(UBC5B);ncbi_4332574(COBL7);ncbi_4334748(--);ncbi_4337306(--);ncbi_4343844(BC1L6);ncbi_4344290(AGAL3);ncbi_9269084(CBL9)
GO:0098660	inorganic ion transmembrane transport	3	17	0.72946	1	ncbi_107279124(atpA);ncbi_3131390(atpA);ncbi_4341339(VHA-B2)
GO:0098662	inorganic cation transmembrane transport	3	17	0.72946	1	ncbi_107279124(atpA);ncbi_3131390(atpA);ncbi_4341339(VHA-B2)
GO:0015672	monovalent inorganic cation transport	10	54	0.73209	1	MSTRG.19015(--);ncbi_107279124(atpA);ncbi_3131390(atpA);ncbi_4327433(AMT2-3);ncbi_4330008(AMT1-2);ncbi_4331483(KEA5);ncbi_4341339(VHA-B2);ncbi_4343570(petC);ncbi_4352800(CHX19);ncbi_9267006(--)
GO:1901701	cellular response to oxygen-containing compound	10	54	0.73209	1	ncbi_107276551(FAMA);ncbi_4327433(AMT2-3);ncbi_4328925(TROL);ncbi_4329911(ISPG);ncbi_4332431(ATPG);ncbi_4335698(TIFY9);ncbi_4341554(BZIP50);ncbi_4341868(A);ncbi_4345443(TLP40);ncbi_9269735(--)
GO:0007154	cell communication	54	273	0.734019	1	MSTRG.20856(UPL5);ncbi_107275911(DTX42);ncbi_107276551(FAMA);ncbi_4324675(RIC1);ncbi_4324804(At3g10130);ncbi_4324956(ILK1);ncbi_4325312(RAN1);ncbi_4325501(--);ncbi_4325890(IAA3);ncbi_4327180(RAB7);ncbi_4327433(AMT2-3);ncbi_4327828(PAO5);ncbi_4328177(ARF);ncbi_4328297(MPK3);ncbi_4328925(TROL);ncbi_4329911(ISPG);ncbi_4330101(CRPK1);ncbi_4330198(CERK);ncbi_4330461(--);ncbi_4330693(RAC3);ncbi_4331008…
GO:0007031	peroxisome organization	5	28	0.735345	1	ncbi_4328940(UBC5B);ncbi_4332579(PEX11-3);ncbi_4339973(PEX11-5);ncbi_4344290(AGAL3);ncbi_4350655(gatA)
GO:0005975	carbohydrate metabolic process	56	283	0.736082	1	ncbi_107275911(DTX42);ncbi_107276048(CSLD4);ncbi_107279727(CTL1);ncbi_3131403(petB);ncbi_4324087(CNR8);ncbi_4324744(--);ncbi_4324998(ndhN);ncbi_4325906(CGL160);ncbi_4327423(At3g47520);ncbi_4328429(OFUT23);ncbi_4328585(CSLA1);ncbi_4329001(FT1);ncbi_4329322(ITPK4);ncbi_4329889(G6PDH);ncbi_4329911(ISPG);ncbi_4330402(XTH30);ncbi_4330753(TPP4);ncbi_4330821(FUT1);ncbi_4330827(FT1);ncbi_4331577(BAMY2);n…
GO:0051704	multi-organism process	15	80	0.741127	1	ncbi_107276551(FAMA);ncbi_4324998(ndhN);ncbi_4327433(AMT2-3);ncbi_4327703(At5g54860);ncbi_4328925(TROL);ncbi_4329911(ISPG);ncbi_4331468(PAT1);ncbi_4331611(PAO);ncbi_4332431(ATPG);ncbi_4332646(RWA1);ncbi_4335698(TIFY9);ncbi_4337206(GLPK);ncbi_4341554(BZIP50);ncbi_4345443(TLP40);ncbi_9269735(--)
GO:0009142	nucleoside triphosphate biosynthetic process	7	39	0.746364	1	ncbi_107279124(atpA);ncbi_3131390(atpA);ncbi_3131391(atpF);ncbi_3131393(atpI);ncbi_4332431(ATPG);ncbi_4343366(ATPC1);ncbi_4352460(NDPK2)
GO:0009201	ribonucleoside triphosphate biosynthetic process	7	39	0.746364	1	ncbi_107279124(atpA);ncbi_3131390(atpA);ncbi_3131391(atpF);ncbi_3131393(atpI);ncbi_4332431(ATPG);ncbi_4343366(ATPC1);ncbi_4352460(NDPK2)
GO:0015980	energy derivation by oxidation of organic compounds	4	23	0.747679	1	ncbi_3131396(ndhB1);ncbi_3131397(ndhB1);ncbi_3131398(ndhD);ncbi_3131400(ndhF)
GO:0034728	nucleosome organization	4	23	0.747679	1	ncbi_4339049(SlH4);ncbi_4340006(RH3);ncbi_4347799(SlH4);ncbi_9269473(NAP1;3)
GO:1901135	carbohydrate derivative metabolic process	34	176	0.75199	1	ncbi_107279124(atpA);ncbi_3131390(atpA);ncbi_3131391(atpF);ncbi_3131393(atpI);ncbi_4327964(Os01g0801600);ncbi_4328429(OFUT23);ncbi_4329911(ISPG);ncbi_4330461(--);ncbi_4331519(Cht11);ncbi_4332431(ATPG);ncbi_4333719(THIC);ncbi_4333815(PURA2);ncbi_4334956(AMI1);ncbi_4335430(RPI1);ncbi_4335530(P4H1);ncbi_4336263(Cht4);ncbi_4337206(GLPK);ncbi_4337749(Cht10);ncbi_4338815(dehH1);ncbi_4339200(Os05g049570…
GO:0000902	cell morphogenesis	6	34	0.754093	1	ncbi_4332134(CYP90B2);ncbi_4332515(ERDJ3A);ncbi_4336972(QRT3);ncbi_4338382(CML21);ncbi_4346344(ABCB1);ncbi_9269084(CBL9)
GO:0015931	nucleobase-containing compound transport	6	34	0.754093	1	ncbi_107275930(GONST2);ncbi_4325028(CSTLP3);ncbi_4325312(RAN1);ncbi_4332057(GONST3);ncbi_4332347(PXN);ncbi_4333062(SUS1)
GO:0006801	superoxide metabolic process	2	12	0.756	1	ncbi_4332846(SODCC1);ncbi_4344210(SODCC2)
GO:0009129	pyrimidine nucleoside monophosphate metabolic process	2	12	0.756	1	ncbi_4330657(PYD1);ncbi_9271078(DRTS)
GO:0009130	pyrimidine nucleoside monophosphate biosynthetic process	2	12	0.756	1	ncbi_4330657(PYD1);ncbi_9271078(DRTS)
GO:0009225	nucleotide-sugar metabolic process	2	12	0.756	1	ncbi_4341967(USP);ncbi_4350861(PMI1)
GO:0016128	phytosteroid metabolic process	2	12	0.756	1	ncbi_4324809(DET2);ncbi_4332134(CYP90B2)
GO:0016129	phytosteroid biosynthetic process	2	12	0.756	1	ncbi_4324809(DET2);ncbi_4332134(CYP90B2)
GO:0006722	triterpenoid metabolic process	1	6	0.759398	1	ncbi_4337191(SYT5)
GO:0006875	cellular metal ion homeostasis	1	6	0.759398	1	ncbi_107275911(DTX42)
GO:0009132	nucleoside diphosphate metabolic process	1	6	0.759398	1	ncbi_4352460(NDPK2)
GO:0009247	glycolipid biosynthetic process	1	6	0.759398	1	ncbi_4330461(--)
GO:0009636	response to toxic substance	1	6	0.759398	1	ncbi_4331112(GRC2)
GO:0009813	flavonoid biosynthetic process	1	6	0.759398	1	ncbi_9270463(F3H-1)
GO:0010374	stomatal complex development	1	6	0.759398	1	ncbi_4343569(CYCD6-1)
GO:0015669	gas transport	1	6	0.759398	1	ncbi_4332166(HB1)
GO:0016104	triterpenoid biosynthetic process	1	6	0.759398	1	ncbi_4337191(SYT5)
GO:0032504	multicellular organism reproduction	1	6	0.759398	1	ncbi_4344046(Os07g0638400)
GO:0048609	multicellular organismal reproductive process	1	6	0.759398	1	ncbi_4344046(Os07g0638400)
GO:0051259	protein oligomerization	1	6	0.759398	1	ncbi_4349123(MGL)
GO:0044262	cellular carbohydrate metabolic process	27	142	0.763817	1	ncbi_107276048(CSLD4);ncbi_3131403(petB);ncbi_4324744(--);ncbi_4324998(ndhN);ncbi_4325906(CGL160);ncbi_4329322(ITPK4);ncbi_4329911(ISPG);ncbi_4330753(TPP4);ncbi_4331917(RINO1);ncbi_4332112(TPS6);ncbi_4333266(CBBY);ncbi_4333719(THIC);ncbi_4334515(CESA2);ncbi_4337206(GLPK);ncbi_4337789(SPP3);ncbi_4339895(CSLD2);ncbi_4340524(TPP8);ncbi_4341038(algC);ncbi_4343262(PNSB3);ncbi_4343366(ATPC1);ncbi_43455…
GO:0007017	microtubule-based process	8	45	0.763821	1	ncbi_107276048(CSLD4);ncbi_4334882(KIN14G);ncbi_4335552(KIN12A);ncbi_4339353(KIN14K);ncbi_4341280(KIN14M);ncbi_4352456(KIN14Q);ncbi_4352674(KIN12F);ncbi_9268532(KIN7G)
GO:0009156	ribonucleoside monophosphate biosynthetic process	8	45	0.763821	1	ncbi_107279124(atpA);ncbi_3131390(atpA);ncbi_3131391(atpF);ncbi_3131393(atpI);ncbi_4330657(PYD1);ncbi_4332431(ATPG);ncbi_4333815(PURA2);ncbi_4343366(ATPC1)
GO:0000910	cytokinesis	3	18	0.765967	1	ncbi_107276048(CSLD4);ncbi_4332158(EMB2001);ncbi_4352674(KIN12F)
GO:0071396	cellular response to lipid	3	18	0.765967	1	ncbi_4341868(A);ncbi_4347277(BKI1);ncbi_9269735(--)
GO:0098655	cation transmembrane transport	3	18	0.765967	1	ncbi_107279124(atpA);ncbi_3131390(atpA);ncbi_4341339(VHA-B2)
GO:0007010	cytoskeleton organization	7	40	0.770734	1	ncbi_4332220(ADF5);ncbi_4332556(SCAR2);ncbi_4334307(ADF2);ncbi_4346344(ABCB1);ncbi_4349142(ADF10);ncbi_4350726(ARPC5A);ncbi_4352848(ADF11)
GO:0009199	ribonucleoside triphosphate metabolic process	7	40	0.770734	1	ncbi_107279124(atpA);ncbi_3131390(atpA);ncbi_3131391(atpF);ncbi_3131393(atpI);ncbi_4332431(ATPG);ncbi_4343366(ATPC1);ncbi_4352460(NDPK2)
GO:0010646	regulation of cell communication	7	40	0.770734	1	ncbi_4324956(ILK1);ncbi_4330101(CRPK1);ncbi_4343468(CRK6);ncbi_4345302(LRK10L-2.6);ncbi_4346344(ABCB1);ncbi_9269735(--);ncbi_9272132(LRK10L-2.1)
GO:0042278	purine nucleoside metabolic process	7	40	0.770734	1	ncbi_107279124(atpA);ncbi_3131390(atpA);ncbi_3131391(atpF);ncbi_3131393(atpI);ncbi_4332431(ATPG);ncbi_4333815(PURA2);ncbi_4343366(ATPC1)
GO:0046128	purine ribonucleoside metabolic process	7	40	0.770734	1	ncbi_107279124(atpA);ncbi_3131390(atpA);ncbi_3131391(atpF);ncbi_3131393(atpI);ncbi_4332431(ATPG);ncbi_4333815(PURA2);ncbi_4343366(ATPC1)
GO:0072522	purine-containing compound biosynthetic process	10	56	0.774308	1	ncbi_107279124(atpA);ncbi_3131390(atpA);ncbi_3131391(atpF);ncbi_3131393(atpI);ncbi_4332431(ATPG);ncbi_4333815(PURA2);ncbi_4342621(LHA1);ncbi_4343366(ATPC1);ncbi_4345039(Os04g0656100);ncbi_4352460(NDPK2)
GO:1901607	alpha-amino acid biosynthetic process	4	24	0.778342	1	ncbi_4326460(OsI_36120);ncbi_4332506(Os03g0291500);ncbi_4337297(GCH1);ncbi_9271078(DRTS)
GO:0009639	response to red or far red light	9	51	0.779442	1	ncbi_4326241(At5g64680);ncbi_4327968(ISPE);ncbi_4328925(TROL);ncbi_4329911(ISPG);ncbi_4333896(GLN1-3);ncbi_4338302(PTAC16);ncbi_4343515(OsI_025465);ncbi_4344899(PSBR);ncbi_4346344(ABCB1)
GO:0009161	ribonucleoside monophosphate metabolic process	8	46	0.78568	1	ncbi_107279124(atpA);ncbi_3131390(atpA);ncbi_3131391(atpF);ncbi_3131393(atpI);ncbi_4330657(PYD1);ncbi_4332431(ATPG);ncbi_4333815(PURA2);ncbi_4343366(ATPC1)
GO:0009141	nucleoside triphosphate metabolic process	7	41	0.793341	1	ncbi_107279124(atpA);ncbi_3131390(atpA);ncbi_3131391(atpF);ncbi_3131393(atpI);ncbi_4332431(ATPG);ncbi_4343366(ATPC1);ncbi_4352460(NDPK2)
GO:0006787	porphyrin-containing compound catabolic process	2	13	0.795384	1	ncbi_4331611(PAO);ncbi_4340988(PPH)
GO:0010154	fruit development	2	13	0.795384	1	ncbi_4330470(DOF5.6);ncbi_4344046(Os07g0638400)
GO:0033015	tetrapyrrole catabolic process	2	13	0.795384	1	ncbi_4331611(PAO);ncbi_4340988(PPH)
GO:0048316	seed development	2	13	0.795384	1	ncbi_4330470(DOF5.6);ncbi_4344046(Os07g0638400)
GO:0051187	cofactor catabolic process	2	13	0.795384	1	ncbi_4331611(PAO);ncbi_4340988(PPH)
GO:0010038	response to metal ion	3	19	0.798355	1	ncbi_4328435(PGK3);ncbi_4341792(PGK3);ncbi_4347204(THFS)
GO:0051052	regulation of DNA metabolic process	3	19	0.798355	1	ncbi_4331062(Os02g0805200);ncbi_4343387(CAPH2);ncbi_4346301(FAR1)
GO:0055080	cation homeostasis	3	19	0.798355	1	ncbi_107275911(DTX42);ncbi_4325750(IRO2);ncbi_4332449(RCN1)
GO:0098771	inorganic ion homeostasis	3	19	0.798355	1	ncbi_107275911(DTX42);ncbi_4325750(IRO2);ncbi_4332449(RCN1)
GO:0000904	cell morphogenesis involved in differentiation	4	25	0.805975	1	ncbi_4332515(ERDJ3A);ncbi_4336972(QRT3);ncbi_4338382(CML21);ncbi_4346344(ABCB1)
GO:0071824	protein-DNA complex subunit organization	4	25	0.805975	1	ncbi_4339049(SlH4);ncbi_4340006(RH3);ncbi_4347799(SlH4);ncbi_9269473(NAP1;3)
GO:0000271	polysaccharide biosynthetic process	1	7	0.810279	1	ncbi_4333340(XEG113)
GO:0006900	membrane budding	1	7	0.810279	1	ncbi_4339517(At4g32285)
GO:0006901	vesicle coating	1	7	0.810279	1	ncbi_4339517(At4g32285)
GO:0009226	nucleotide-sugar biosynthetic process	1	7	0.810279	1	ncbi_4350861(PMI1)
GO:0009555	pollen development	1	7	0.810279	1	ncbi_4336972(QRT3)
GO:0010015	root morphogenesis	1	7	0.810279	1	ncbi_4346344(ABCB1)
GO:0010260	organ senescence	1	7	0.810279	1	MSTRG.20856(UPL5)
GO:0010638	positive regulation of organelle organization	1	7	0.810279	1	ncbi_4350726(ARPC5A)
GO:0016050	vesicle organization	1	7	0.810279	1	ncbi_4339517(At4g32285)
GO:0017004	cytochrome complex assembly	1	7	0.810279	1	ncbi_4338612(PRFB3)
GO:0030838	positive regulation of actin filament polymerization	1	7	0.810279	1	ncbi_4350726(ARPC5A)
GO:0031334	positive regulation of protein complex assembly	1	7	0.810279	1	ncbi_4350726(ARPC5A)
GO:0032273	positive regulation of protein polymerization	1	7	0.810279	1	ncbi_4350726(ARPC5A)
GO:0043102	amino acid salvage	1	7	0.810279	1	ncbi_4326460(OsI_36120)
GO:0044089	positive regulation of cellular component biogenesis	1	7	0.810279	1	ncbi_4350726(ARPC5A)
GO:0045010	actin nucleation	1	7	0.810279	1	ncbi_4350726(ARPC5A)
GO:0046467	membrane lipid biosynthetic process	1	7	0.810279	1	ncbi_4330461(--)
GO:0051130	positive regulation of cellular component organization	1	7	0.810279	1	ncbi_4350726(ARPC5A)
GO:0051495	positive regulation of cytoskeleton organization	1	7	0.810279	1	ncbi_4350726(ARPC5A)
GO:0071267	L-methionine salvage	1	7	0.810279	1	ncbi_4326460(OsI_36120)
GO:0072525	pyridine-containing compound biosynthetic process	1	7	0.810279	1	ncbi_4328220(Os02g0134400)
GO:0015992	proton transport	7	42	0.814221	1	ncbi_107279124(atpA);ncbi_3131390(atpA);ncbi_4331483(KEA5);ncbi_4341339(VHA-B2);ncbi_4343570(petC);ncbi_4352800(CHX19);ncbi_9267006(--)
GO:1901657	glycosyl compound metabolic process	15	85	0.821693	1	ncbi_107279124(atpA);ncbi_3131390(atpA);ncbi_3131391(atpF);ncbi_3131393(atpI);ncbi_4329911(ISPG);ncbi_4332431(ATPG);ncbi_4333719(THIC);ncbi_4333815(PURA2);ncbi_4334956(AMI1);ncbi_4338815(dehH1);ncbi_4343262(PNSB3);ncbi_4343366(ATPC1);ncbi_4345881(At4g39970);ncbi_4347166(LHCA6);ncbi_9271371(Os02g0134000)
GO:0033993	response to lipid	3	20	0.8269	1	ncbi_4341868(A);ncbi_4347277(BKI1);ncbi_9269735(--)
GO:0042254	ribosome biogenesis	3	20	0.8269	1	ncbi_107278968(rps7-A);ncbi_107281766(rps7-A);ncbi_112938705(rps7-A)
GO:0006643	membrane lipid metabolic process	2	14	0.829031	1	ncbi_4330198(CERK);ncbi_4330461(--)
GO:0009966	regulation of signal transduction	2	14	0.829031	1	ncbi_4346344(ABCB1);ncbi_9269735(--)
GO:0023051	regulation of signaling	2	14	0.829031	1	ncbi_4346344(ABCB1);ncbi_9269735(--)
GO:0044786	cell cycle DNA replication	2	14	0.829031	1	ncbi_4328940(UBC5B);ncbi_4343569(CYCD6-1)
GO:0051321	meiotic cell cycle	2	14	0.829031	1	ncbi_4324913(ZIP4);ncbi_4339720(SYN1)
GO:1903046	meiotic cell cycle process	2	14	0.829031	1	ncbi_4324913(ZIP4);ncbi_4339720(SYN1)
GO:0051301	cell division	4	26	0.830736	1	ncbi_107276048(CSLD4);ncbi_4332158(EMB2001);ncbi_4336727(SBT1.3);ncbi_4352674(KIN12F)
GO:0006779	porphyrin-containing compound biosynthetic process	7	43	0.833427	1	ncbi_4327968(ISPE);ncbi_4329911(ISPG);ncbi_4330711(CHLP);ncbi_4333259(CHLI);ncbi_4343366(ATPC1);ncbi_4345443(TLP40);ncbi_4349044(Os10g0502400)
GO:0048869	cellular developmental process	15	86	0.83533	1	ncbi_107276551(FAMA);ncbi_4323925(VTE6);ncbi_4330331(TTG1);ncbi_4331611(PAO);ncbi_4332134(CYP90B2);ncbi_4332515(ERDJ3A);ncbi_4333340(XEG113);ncbi_4334956(AMI1);ncbi_4336972(QRT3);ncbi_4338382(CML21);ncbi_4343366(ATPC1);ncbi_4344290(AGAL3);ncbi_4346344(ABCB1);ncbi_4349781(PSK2);ncbi_9269084(CBL9)
GO:0009617	response to bacterium	5	32	0.836835	1	ncbi_4327433(AMT2-3);ncbi_4329911(ISPG);ncbi_4331468(PAT1);ncbi_4331611(PAO);ncbi_4337206(GLPK)
GO:0009887	organ morphogenesis	6	38	0.843803	1	ncbi_107276048(CSLD4);ncbi_4326177(CCD8B);ncbi_4331611(PAO);ncbi_4332134(CYP90B2);ncbi_4334956(AMI1);ncbi_4343366(ATPC1)
GO:1901698	response to nitrogen compound	6	38	0.843803	1	ncbi_4324087(CNR8);ncbi_4324540(EOGT);ncbi_4327433(AMT2-3);ncbi_4329911(ISPG);ncbi_4332431(ATPG);ncbi_4345443(TLP40)
GO:1901659	glycosyl compound biosynthetic process	12	71	0.84753	1	ncbi_107279124(atpA);ncbi_3131390(atpA);ncbi_3131391(atpF);ncbi_3131393(atpI);ncbi_4332431(ATPG);ncbi_4333815(PURA2);ncbi_4334956(AMI1);ncbi_4338815(dehH1);ncbi_4343262(PNSB3);ncbi_4343366(ATPC1);ncbi_4345881(At4g39970);ncbi_4347166(LHCA6)
GO:0006448	regulation of translational elongation	1	8	0.850405	1	ncbi_107279905(--)
GO:0009687	abscisic acid metabolic process	1	8	0.850405	1	ncbi_4332515(ERDJ3A)
GO:0009692	ethylene metabolic process	1	8	0.850405	1	ncbi_4347225(ACO1)
GO:0016051	carbohydrate biosynthetic process	1	8	0.850405	1	ncbi_4333340(XEG113)
GO:0030003	cellular cation homeostasis	1	8	0.850405	1	ncbi_107275911(DTX42)
GO:0030041	actin filament polymerization	1	8	0.850405	1	ncbi_4350726(ARPC5A)
GO:0030833	regulation of actin filament polymerization	1	8	0.850405	1	ncbi_4350726(ARPC5A)
GO:0032271	regulation of protein polymerization	1	8	0.850405	1	ncbi_4350726(ARPC5A)
GO:0043254	regulation of protein complex assembly	1	8	0.850405	1	ncbi_4350726(ARPC5A)
GO:0043288	apocarotenoid metabolic process	1	8	0.850405	1	ncbi_4332515(ERDJ3A)
GO:0043449	cellular alkene metabolic process	1	8	0.850405	1	ncbi_4347225(ACO1)
GO:0044087	regulation of cellular component biogenesis	1	8	0.850405	1	ncbi_4350726(ARPC5A)
GO:0051258	protein polymerization	1	8	0.850405	1	ncbi_4350726(ARPC5A)
GO:1900673	olefin metabolic process	1	8	0.850405	1	ncbi_4347225(ACO1)
GO:1902644	tertiary alcohol metabolic process	1	8	0.850405	1	ncbi_4332515(ERDJ3A)
GO:0033014	tetrapyrrole biosynthetic process	7	44	0.851025	1	ncbi_4327968(ISPE);ncbi_4329911(ISPG);ncbi_4330711(CHLP);ncbi_4333259(CHLI);ncbi_4343366(ATPC1);ncbi_4345443(TLP40);ncbi_4349044(Os10g0502400)
GO:0050790	regulation of catalytic activity	7	44	0.851025	1	MSTRG.1787(--);MSTRG.1788(--);ncbi_4326272(Os01g0270100);ncbi_4328250(--);ncbi_4330816(KRP1);ncbi_4339190(Os05g0494200);ncbi_4343569(CYCD6-1)
GO:0006486	protein glycosylation	3	21	0.85191	1	ncbi_4328429(OFUT23);ncbi_4335530(P4H1);ncbi_4350655(gatA)
GO:0043413	macromolecule glycosylation	3	21	0.85191	1	ncbi_4328429(OFUT23);ncbi_4335530(P4H1);ncbi_4350655(gatA)
GO:0031324	negative regulation of cellular metabolic process	5	33	0.856519	1	MSTRG.1787(--);MSTRG.1788(--);ncbi_4326272(Os01g0270100);ncbi_4330816(KRP1);ncbi_4339190(Os05g0494200)
GO:0044270	cellular nitrogen compound catabolic process	5	33	0.856519	1	ncbi_4330657(PYD1);ncbi_4331611(PAO);ncbi_4340988(PPH);ncbi_4343249(PYD3);ncbi_4346391(CYL4)
GO:0046700	heterocycle catabolic process	5	33	0.856519	1	ncbi_4330657(PYD1);ncbi_4331611(PAO);ncbi_4340988(PPH);ncbi_4343249(PYD3);ncbi_4346391(CYL4)
GO:1901361	organic cyclic compound catabolic process	5	33	0.856519	1	ncbi_4330657(PYD1);ncbi_4331611(PAO);ncbi_4340988(PPH);ncbi_4343249(PYD3);ncbi_4346391(CYL4)
GO:0000302	response to reactive oxygen species	2	15	0.857605	1	ncbi_4325501(--);ncbi_4332515(ERDJ3A)
GO:0061640	cytoskeleton-dependent cytokinesis	2	15	0.857605	1	ncbi_107276048(CSLD4);ncbi_4352674(KIN12F)
GO:0090558	plant epidermis development	2	15	0.857605	1	ncbi_4343569(CYCD6-1);ncbi_4346344(ABCB1)
GO:0070887	cellular response to chemical stimulus	21	120	0.864542	1	ncbi_107276551(FAMA);ncbi_4325890(IAA3);ncbi_4327433(AMT2-3);ncbi_4327828(PAO5);ncbi_4328925(TROL);ncbi_4329911(ISPG);ncbi_4332134(CYP90B2);ncbi_4332431(ATPG);ncbi_4333017(SAPK1);ncbi_4334069(IAA13);ncbi_4335698(TIFY9);ncbi_4337529(SAMT);ncbi_4341554(BZIP50);ncbi_4341868(A);ncbi_4345443(TLP40);ncbi_4346344(ABCB1);ncbi_4347277(BKI1);ncbi_4350610(ARF23);ncbi_4352783(ARF25);ncbi_9269735(--);ncbi_927…
GO:0071310	cellular response to organic substance	21	120	0.864542	1	ncbi_107276551(FAMA);ncbi_4325890(IAA3);ncbi_4327433(AMT2-3);ncbi_4327828(PAO5);ncbi_4328925(TROL);ncbi_4329911(ISPG);ncbi_4332134(CYP90B2);ncbi_4332431(ATPG);ncbi_4333017(SAPK1);ncbi_4334069(IAA13);ncbi_4335698(TIFY9);ncbi_4337529(SAMT);ncbi_4341554(BZIP50);ncbi_4341868(A);ncbi_4345443(TLP40);ncbi_4346344(ABCB1);ncbi_4347277(BKI1);ncbi_4350610(ARF23);ncbi_4352783(ARF25);ncbi_9269735(--);ncbi_927…
GO:0005982	starch metabolic process	9	56	0.865206	1	ncbi_4324744(--);ncbi_4324998(ndhN);ncbi_4325906(CGL160);ncbi_4329911(ISPG);ncbi_4333266(CBBY);ncbi_4333719(THIC);ncbi_4341038(algC);ncbi_4343262(PNSB3);ncbi_4343366(ATPC1)
GO:0008202	steroid metabolic process	4	28	0.872384	1	ncbi_4324809(DET2);ncbi_4332134(CYP90B2);ncbi_4337191(SYT5);ncbi_9270429(CCR1)
GO:0072521	purine-containing compound metabolic process	12	73	0.873098	1	ncbi_107279124(atpA);ncbi_3131390(atpA);ncbi_3131391(atpF);ncbi_3131393(atpI);ncbi_4332431(ATPG);ncbi_4332685(ZBP14);ncbi_4333815(PURA2);ncbi_4341339(VHA-B2);ncbi_4342621(LHA1);ncbi_4343366(ATPC1);ncbi_4345039(Os04g0656100);ncbi_4352460(NDPK2)
GO:0006625	protein targeting to peroxisome	3	22	0.873707	1	ncbi_4328940(UBC5B);ncbi_4344290(AGAL3);ncbi_4350655(gatA)
GO:0006694	steroid biosynthetic process	3	22	0.873707	1	ncbi_4324809(DET2);ncbi_4332134(CYP90B2);ncbi_4337191(SYT5)
GO:0043574	peroxisomal transport	3	22	0.873707	1	ncbi_4328940(UBC5B);ncbi_4344290(AGAL3);ncbi_4350655(gatA)
GO:0072662	protein localization to peroxisome	3	22	0.873707	1	ncbi_4328940(UBC5B);ncbi_4344290(AGAL3);ncbi_4350655(gatA)
GO:0072663	establishment of protein localization to peroxisome	3	22	0.873707	1	ncbi_4328940(UBC5B);ncbi_4344290(AGAL3);ncbi_4350655(gatA)
GO:0005996	monosaccharide metabolic process	11	68	0.878392	1	ncbi_4324087(CNR8);ncbi_4329889(G6PDH);ncbi_4334748(--);ncbi_4336037(Galm);ncbi_4336039(Galm);ncbi_4337011(UEL-2);ncbi_4339812(UGE-1);ncbi_4340006(RH3);ncbi_4346723(UGE-4);ncbi_4347638(UGE-3);ncbi_4348138(GALM)
GO:0009259	ribonucleotide metabolic process	11	68	0.878392	1	ncbi_107279124(atpA);ncbi_3131390(atpA);ncbi_3131391(atpF);ncbi_3131393(atpI);ncbi_4332431(ATPG);ncbi_4333815(PURA2);ncbi_4341339(VHA-B2);ncbi_4342621(LHA1);ncbi_4343366(ATPC1);ncbi_4345039(Os04g0656100);ncbi_4352460(NDPK2)
GO:0019693	ribose phosphate metabolic process	11	68	0.878392	1	ncbi_107279124(atpA);ncbi_3131390(atpA);ncbi_3131391(atpF);ncbi_3131393(atpI);ncbi_4332431(ATPG);ncbi_4333815(PURA2);ncbi_4341339(VHA-B2);ncbi_4342621(LHA1);ncbi_4343366(ATPC1);ncbi_4345039(Os04g0656100);ncbi_4352460(NDPK2)
GO:0009163	nucleoside biosynthetic process	7	46	0.881701	1	ncbi_107279124(atpA);ncbi_3131390(atpA);ncbi_3131391(atpF);ncbi_3131393(atpI);ncbi_4332431(ATPG);ncbi_4333815(PURA2);ncbi_4343366(ATPC1)
GO:0042455	ribonucleoside biosynthetic process	7	46	0.881701	1	ncbi_107279124(atpA);ncbi_3131390(atpA);ncbi_3131391(atpF);ncbi_3131393(atpI);ncbi_4332431(ATPG);ncbi_4333815(PURA2);ncbi_4343366(ATPC1)
GO:0065009	regulation of molecular function	7	46	0.881701	1	MSTRG.1787(--);MSTRG.1788(--);ncbi_4326272(Os01g0270100);ncbi_4328250(--);ncbi_4330816(KRP1);ncbi_4339190(Os05g0494200);ncbi_4343569(CYCD6-1)
GO:0032506	cytokinetic process	2	16	0.881747	1	ncbi_107276048(CSLD4);ncbi_4332158(EMB2001)
GO:0001558	regulation of cell growth	1	9	0.88205	1	ncbi_4328940(UBC5B)
GO:0006414	translational elongation	1	9	0.88205	1	ncbi_107279905(--)
GO:0006613	cotranslational protein targeting to membrane	1	9	0.88205	1	ncbi_4339274(SRP54-2)
GO:0006816	calcium ion transport	1	9	0.88205	1	ncbi_4333044(CAX2)
GO:0007186	G-protein coupled receptor signaling pathway	1	9	0.88205	1	ncbi_4330198(CERK)
GO:0008064	regulation of actin polymerization or depolymerization	1	9	0.88205	1	ncbi_4350726(ARPC5A)
GO:0009086	methionine biosynthetic process	1	9	0.88205	1	ncbi_4326460(OsI_36120)
GO:0009790	embryo development	1	9	0.88205	1	ncbi_4330470(DOF5.6)
GO:0009793	embryo development ending in seed dormancy	1	9	0.88205	1	ncbi_4330470(DOF5.6)
GO:0019856	pyrimidine nucleobase biosynthetic process	1	9	0.88205	1	ncbi_4345071(PYRB)
GO:0030832	regulation of actin filament length	1	9	0.88205	1	ncbi_4350726(ARPC5A)
GO:0032956	regulation of actin cytoskeleton organization	1	9	0.88205	1	ncbi_4350726(ARPC5A)
GO:0032970	regulation of actin filament-based process	1	9	0.88205	1	ncbi_4350726(ARPC5A)
GO:0048511	rhythmic process	1	9	0.88205	1	ncbi_9269734(JMJ30)
GO:0070192	chromosome organization involved in meiotic cell cycle	1	9	0.88205	1	ncbi_4339720(SYN1)
GO:0071265	L-methionine biosynthetic process	1	9	0.88205	1	ncbi_4326460(OsI_36120)
GO:1901661	quinone metabolic process	1	9	0.88205	1	ncbi_4345469(PPT1)
GO:1901615	organic hydroxy compound metabolic process	15	90	0.882106	1	ncbi_4323890(NMT1);ncbi_4324809(DET2);ncbi_4327433(AMT2-3);ncbi_4327703(At5g54860);ncbi_4329322(ITPK4);ncbi_4329911(ISPG);ncbi_4331917(RINO1);ncbi_4332134(CYP90B2);ncbi_4332431(ATPG);ncbi_4332515(ERDJ3A);ncbi_4337206(GLPK);ncbi_4338815(dehH1);ncbi_4339516(NMT2);ncbi_4345443(TLP40);ncbi_4349744(SSL10)
GO:0009653	anatomical structure morphogenesis	20	117	0.885678	1	ncbi_107276048(CSLD4);ncbi_107276551(FAMA);ncbi_107278201(G1L8);ncbi_107279727(CTL1);ncbi_4326177(CCD8B);ncbi_4331611(PAO);ncbi_4332134(CYP90B2);ncbi_4332515(ERDJ3A);ncbi_4333266(CBBY);ncbi_4334956(AMI1);ncbi_4336591(CCD7);ncbi_4336972(QRT3);ncbi_4337051(GDCST);ncbi_4338382(CML21);ncbi_4343366(ATPC1);ncbi_4343973(--);ncbi_4345443(TLP40);ncbi_4346344(ABCB1);ncbi_4346604(STR9);ncbi_9269084(CBL9)
GO:0019318	hexose metabolic process	8	52	0.886252	1	ncbi_4324087(CNR8);ncbi_4329889(G6PDH);ncbi_4334748(--);ncbi_4337011(UEL-2);ncbi_4339812(UGE-1);ncbi_4340006(RH3);ncbi_4346723(UGE-4);ncbi_4347638(UGE-3)
GO:0048513	animal organ development	8	52	0.886252	1	MSTRG.20856(UPL5);ncbi_107276048(CSLD4);ncbi_107279727(CTL1);ncbi_4326177(CCD8B);ncbi_4331611(PAO);ncbi_4332134(CYP90B2);ncbi_4334956(AMI1);ncbi_4343366(ATPC1)
GO:0009066	aspartate family amino acid metabolic process	4	29	0.889671	1	ncbi_4326460(OsI_36120);ncbi_4332506(Os03g0291500);ncbi_4341252(ASP1);ncbi_4349123(MGL)
GO:0032989	cellular component morphogenesis	6	41	0.891973	1	ncbi_4332134(CYP90B2);ncbi_4332515(ERDJ3A);ncbi_4336972(QRT3);ncbi_4338382(CML21);ncbi_4346344(ABCB1);ncbi_9269084(CBL9)
GO:0009100	glycoprotein metabolic process	3	23	0.892611	1	ncbi_4328429(OFUT23);ncbi_4335530(P4H1);ncbi_4350655(gatA)
GO:0009101	glycoprotein biosynthetic process	3	23	0.892611	1	ncbi_4328429(OFUT23);ncbi_4335530(P4H1);ncbi_4350655(gatA)
GO:0048193	Golgi vesicle transport	3	23	0.892611	1	ncbi_4344290(AGAL3);ncbi_4350655(gatA);ncbi_9267932(Os05g0310800)
GO:0019538	protein metabolic process	293	1465	0.893659	1	MSTRG.11106(PPCK2);MSTRG.11570(At1g56130);MSTRG.1720(--);MSTRG.1787(--);MSTRG.1788(--);MSTRG.20856(UPL5);MSTRG.21774(At3g47570);MSTRG.4575(SBT3.9);ncbi_107275781(At3g47570);ncbi_107275823(WAK2);ncbi_107275913(CRK10);ncbi_107276298(SRK);ncbi_107276849(CRK15);ncbi_107278968(rps7-A);ncbi_107279291(CRK37);ncbi_107279905(--);ncbi_107281766(rps7-A);ncbi_112936050(LYK5);ncbi_112936064(At1g56140);ncbi_11…
GO:0006468	protein phosphorylation	7	47	0.894947	1	ncbi_4328240(--);ncbi_4330816(KRP1);ncbi_4332462(RLCK185);ncbi_4342694(PXC3);ncbi_4343569(CYCD6-1);ncbi_4347559(PTI13);ncbi_9270011(BSK1-2)
GO:0051188	cofactor biosynthetic process	14	86	0.895909	1	ncbi_4327968(ISPE);ncbi_4328220(Os02g0134400);ncbi_4328925(TROL);ncbi_4329911(ISPG);ncbi_4330711(CHLP);ncbi_4333259(CHLI);ncbi_4333719(THIC);ncbi_4337297(GCH1);ncbi_4340439(Os06g0207000);ncbi_4343366(ATPC1);ncbi_4345443(TLP40);ncbi_4349044(Os10g0502400);ncbi_9271078(DRTS);ncbi_9271371(Os02g0134000)
GO:0051336	regulation of hydrolase activity	5	36	0.904002	1	MSTRG.1787(--);MSTRG.1788(--);ncbi_4326272(Os01g0270100);ncbi_4328250(--);ncbi_4339190(Os05g0494200)
GO:0006310	DNA recombination	4	30	0.904873	1	ncbi_107276048(CSLD4);ncbi_4326241(At5g64680);ncbi_4339720(SYN1);ncbi_4346301(FAR1)
GO:0009108	coenzyme biosynthetic process	6	42	0.904932	1	ncbi_4328220(Os02g0134400);ncbi_4333719(THIC);ncbi_4337297(GCH1);ncbi_4340439(Os06g0207000);ncbi_9271078(DRTS);ncbi_9271371(Os02g0134000)
GO:0006732	coenzyme metabolic process	22	130	0.90509	1	ncbi_4324744(--);ncbi_4324998(ndhN);ncbi_4327239(tal);ncbi_4328220(Os02g0134400);ncbi_4328925(TROL);ncbi_4329889(G6PDH);ncbi_4329911(ISPG);ncbi_4332431(ATPG);ncbi_4333719(THIC);ncbi_4333896(GLN1-3);ncbi_4337297(GCH1);ncbi_4340439(Os06g0207000);ncbi_4343262(PNSB3);ncbi_4343366(ATPC1);ncbi_4345443(TLP40);ncbi_4345469(PPT1);ncbi_4347166(LHCA6);ncbi_4347204(THFS);ncbi_4347443(HMG3);ncbi_9271078(DRTS)…
GO:0009260	ribonucleotide biosynthetic process	10	65	0.906117	1	ncbi_107279124(atpA);ncbi_3131390(atpA);ncbi_3131391(atpF);ncbi_3131393(atpI);ncbi_4332431(ATPG);ncbi_4333815(PURA2);ncbi_4342621(LHA1);ncbi_4343366(ATPC1);ncbi_4345039(Os04g0656100);ncbi_4352460(NDPK2)
GO:0046390	ribose phosphate biosynthetic process	10	65	0.906117	1	ncbi_107279124(atpA);ncbi_3131390(atpA);ncbi_3131391(atpF);ncbi_3131393(atpI);ncbi_4332431(ATPG);ncbi_4333815(PURA2);ncbi_4342621(LHA1);ncbi_4343366(ATPC1);ncbi_4345039(Os04g0656100);ncbi_4352460(NDPK2)
GO:0071554	cell wall organization or biogenesis	10	65	0.906117	1	ncbi_107275911(DTX42);ncbi_3131403(petB);ncbi_4326177(CCD8B);ncbi_4331519(Cht11);ncbi_4332646(RWA1);ncbi_4336263(Cht4);ncbi_4336972(QRT3);ncbi_4337749(Cht10);ncbi_4347451(CTL1);ncbi_4349267(Cht8)
GO:0006970	response to osmotic stress	7	48	0.906916	1	ncbi_107276048(CSLD4);ncbi_4333554(OAT);ncbi_4333896(GLN1-3);ncbi_4334748(--);ncbi_4335698(TIFY9);ncbi_9269084(CBL9);ncbi_9271371(Os02g0134000)
GO:0006612	protein targeting to membrane	1	10	0.907005	1	ncbi_4339274(SRP54-2)
GO:0006865	amino acid transport	1	10	0.907005	1	ncbi_4327433(AMT2-3)
GO:0007166	cell surface receptor signaling pathway	1	10	0.907005	1	ncbi_4341854(GLR3.4)
GO:0009173	pyrimidine ribonucleoside monophosphate metabolic process	1	10	0.907005	1	ncbi_4330657(PYD1)
GO:0009174	pyrimidine ribonucleoside monophosphate biosynthetic process	1	10	0.907005	1	ncbi_4330657(PYD1)
GO:0009787	regulation of abscisic acid-activated signaling pathway	1	10	0.907005	1	ncbi_9269735(--)
GO:0019321	pentose metabolic process	1	10	0.907005	1	ncbi_4348138(GALM)
GO:0031123	RNA 3'-end processing	1	10	0.907005	1	ncbi_4344356(PAPS3)
GO:0042044	fluid transport	1	10	0.907005	1	ncbi_4333896(GLN1-3)
GO:1901419	regulation of response to alcohol	1	10	0.907005	1	ncbi_9269735(--)
GO:0006418	tRNA aminoacylation for protein translation	3	24	0.908935	1	ncbi_4326034(alaXL);ncbi_4328255(IBI1);ncbi_4346171(At1g29880)
GO:0006778	porphyrin-containing compound metabolic process	11	71	0.910032	1	ncbi_4327968(ISPE);ncbi_4328925(TROL);ncbi_4329911(ISPG);ncbi_4330711(CHLP);ncbi_4331611(PAO);ncbi_4333259(CHLI);ncbi_4340988(PPH);ncbi_4343366(ATPC1);ncbi_4345443(TLP40);ncbi_4348519(rccR);ncbi_4349044(Os10g0502400)
GO:0044267	cellular protein metabolic process	247	1250	0.914076	1	MSTRG.11106(PPCK2);MSTRG.11570(At1g56130);MSTRG.1720(--);MSTRG.1787(--);MSTRG.1788(--);MSTRG.20856(UPL5);MSTRG.21774(At3g47570);ncbi_107275781(At3g47570);ncbi_107275823(WAK2);ncbi_107275913(CRK10);ncbi_107276298(SRK);ncbi_107276849(CRK15);ncbi_107278968(rps7-A);ncbi_107279291(CRK37);ncbi_107279905(--);ncbi_107281766(rps7-A);ncbi_112936050(LYK5);ncbi_112936064(At1g56140);ncbi_112938705(rps7-A);ncb…
GO:0071407	cellular response to organic cyclic compound	5	37	0.916457	1	ncbi_4327433(AMT2-3);ncbi_4329911(ISPG);ncbi_4332431(ATPG);ncbi_4345443(TLP40);ncbi_4347277(BKI1)
GO:0033013	tetrapyrrole metabolic process	11	72	0.918915	1	ncbi_4327968(ISPE);ncbi_4328925(TROL);ncbi_4329911(ISPG);ncbi_4330711(CHLP);ncbi_4331611(PAO);ncbi_4333259(CHLI);ncbi_4340988(PPH);ncbi_4343366(ATPC1);ncbi_4345443(TLP40);ncbi_4348519(rccR);ncbi_4349044(Os10g0502400)
GO:0006261	DNA-dependent DNA replication	2	18	0.919062	1	ncbi_4328940(UBC5B);ncbi_4343569(CYCD6-1)
GO:0009067	aspartate family amino acid biosynthetic process	2	18	0.919062	1	ncbi_4326460(OsI_36120);ncbi_4332506(Os03g0291500)
GO:0009116	nucleoside metabolic process	8	55	0.919554	1	ncbi_107279124(atpA);ncbi_3131390(atpA);ncbi_3131391(atpF);ncbi_3131393(atpI);ncbi_4332431(ATPG);ncbi_4333815(PURA2);ncbi_4343366(ATPC1);ncbi_9271371(Os02g0134000)
GO:0031323	regulation of cellular metabolic process	37	212	0.92457	1	MSTRG.1787(--);MSTRG.1788(--);ncbi_107276551(FAMA);ncbi_107279905(--);ncbi_4324479(PSBO);ncbi_4325061(ABI5);ncbi_4325838(SCL3);ncbi_4326272(Os01g0270100);ncbi_4327039(FQR1);ncbi_4327150(PSBW);ncbi_4328129(--);ncbi_4328182(--);ncbi_4328925(TROL);ncbi_4329911(ISPG);ncbi_4330470(DOF5.6);ncbi_4330711(CHLP);ncbi_4330816(KRP1);ncbi_4331062(Os02g0805200);ncbi_4331611(PAO);ncbi_4332431(ATPG);ncbi_4333062…
GO:0000723	telomere maintenance	1	11	0.926684	1	ncbi_4349917(--)
GO:0006664	glycolipid metabolic process	1	11	0.926684	1	ncbi_4330461(--)
GO:0009147	pyrimidine nucleoside triphosphate metabolic process	1	11	0.926684	1	ncbi_4352460(NDPK2)
GO:0009148	pyrimidine nucleoside triphosphate biosynthetic process	1	11	0.926684	1	ncbi_4352460(NDPK2)
GO:0009208	pyrimidine ribonucleoside triphosphate metabolic process	1	11	0.926684	1	ncbi_4352460(NDPK2)
GO:0009209	pyrimidine ribonucleoside triphosphate biosynthetic process	1	11	0.926684	1	ncbi_4352460(NDPK2)
GO:0009738	abscisic acid-activated signaling pathway	1	11	0.926684	1	ncbi_9269735(--)
GO:0022610	biological adhesion	1	11	0.926684	1	ncbi_4346344(ABCB1)
GO:0032200	telomere organization	1	11	0.926684	1	ncbi_4349917(--)
GO:0048522	positive regulation of cellular process	1	11	0.926684	1	ncbi_4350726(ARPC5A)
GO:0051493	regulation of cytoskeleton organization	1	11	0.926684	1	ncbi_4350726(ARPC5A)
GO:0060249	anatomical structure homeostasis	1	11	0.926684	1	ncbi_4349917(--)
GO:0071215	cellular response to abscisic acid stimulus	1	11	0.926684	1	ncbi_9269735(--)
GO:0097306	cellular response to alcohol	1	11	0.926684	1	ncbi_9269735(--)
GO:1903509	liposaccharide metabolic process	1	11	0.926684	1	ncbi_4330461(--)
GO:0048229	gametophyte development	4	32	0.92981	1	ncbi_4336972(QRT3);ncbi_4341967(USP);ncbi_4346301(FAR1);ncbi_4347181(GEX1)
GO:0080090	regulation of primary metabolic process	35	203	0.931454	1	MSTRG.1787(--);MSTRG.1788(--);ncbi_107276551(FAMA);ncbi_107279905(--);ncbi_4325061(ABI5);ncbi_4325838(SCL3);ncbi_4326272(Os01g0270100);ncbi_4327039(FQR1);ncbi_4328129(--);ncbi_4328182(--);ncbi_4328925(TROL);ncbi_4329911(ISPG);ncbi_4330470(DOF5.6);ncbi_4330711(CHLP);ncbi_4330816(KRP1);ncbi_4331062(Os02g0805200);ncbi_4331611(PAO);ncbi_4332431(ATPG);ncbi_4333062(SUS1);ncbi_4333763(--);ncbi_4334956(A…
GO:0006405	RNA export from nucleus	2	19	0.933263	1	ncbi_4325312(RAN1);ncbi_4333062(SUS1)
GO:0051168	nuclear export	2	19	0.933263	1	ncbi_4325312(RAN1);ncbi_4333062(SUS1)
GO:0033554	cellular response to stress	18	113	0.93487	1	ncbi_107275911(DTX42);ncbi_107276048(CSLD4);ncbi_4325501(--);ncbi_4327433(AMT2-3);ncbi_4328435(PGK3);ncbi_4328669(UVR3);ncbi_4328940(UBC5B);ncbi_4330461(--);ncbi_4331468(PAT1);ncbi_4333554(OAT);ncbi_4339720(SYN1);ncbi_4341554(BZIP50);ncbi_4341792(PGK3);ncbi_4343387(CAPH2);ncbi_4344420(SEND1);ncbi_4346301(FAR1);ncbi_4348029(MOF);ncbi_9269735(--)
GO:0048523	negative regulation of cellular process	7	51	0.936057	1	MSTRG.1787(--);MSTRG.1788(--);ncbi_4326272(Os01g0270100);ncbi_4330816(KRP1);ncbi_4331554(KRP5);ncbi_4339190(Os05g0494200);ncbi_4348029(MOF)
GO:0009987	cellular process	868	4218	0.940667	1	MSTRG.10119(rpoA);MSTRG.10897(SOG1);MSTRG.11106(PPCK2);MSTRG.11570(At1g56130);MSTRG.1720(--);MSTRG.1787(--);MSTRG.1788(--);MSTRG.19015(--);MSTRG.19572(--);MSTRG.20397(--);MSTRG.20856(UPL5);MSTRG.21774(At3g47570);MSTRG.3459(MT-CYB);MSTRG.8045(--);MSTRG.8552(--);ncbi_107275295(CRR3);ncbi_107275781(At3g47570);ncbi_107275823(WAK2);ncbi_107275881(LECRK41);ncbi_107275911(DTX42);ncbi_107275913(CRK10);nc…
GO:0006352	DNA-templated transcription, initiation	1	12	0.9422	1	ncbi_4325286(TAF11)
GO:0009737	response to abscisic acid	1	12	0.9422	1	ncbi_9269735(--)
GO:0010410	hemicellulose metabolic process	1	12	0.9422	1	ncbi_107275911(DTX42)
GO:0045491	xylan metabolic process	1	12	0.9422	1	ncbi_107275911(DTX42)
GO:0046112	nucleobase biosynthetic process	1	12	0.9422	1	ncbi_4345071(PYRB)
GO:0097305	response to alcohol	1	12	0.9422	1	ncbi_9269735(--)
GO:0090407	organophosphate biosynthetic process	21	131	0.943582	1	ncbi_107279124(atpA);ncbi_3131390(atpA);ncbi_3131391(atpF);ncbi_3131393(atpI);ncbi_4328220(Os02g0134400);ncbi_4329322(ITPK4);ncbi_4330657(PYD1);ncbi_4332431(ATPG);ncbi_4333499(IP5P11);ncbi_4333815(PURA2);ncbi_4338815(dehH1);ncbi_4341252(ASP1);ncbi_4341535(Os06g0617800);ncbi_4341967(USP);ncbi_4342621(LHA1);ncbi_4343366(ATPC1);ncbi_4345039(Os04g0656100);ncbi_4349744(SSL10);ncbi_4352460(NDPK2);ncbi_…
GO:0006403	RNA localization	2	20	0.945081	1	ncbi_4325312(RAN1);ncbi_4333062(SUS1)
GO:0006498	N-terminal protein lipidation	2	20	0.945081	1	ncbi_4324087(CNR8);ncbi_4332418(At5g09550)
GO:0031365	N-terminal protein amino acid modification	2	20	0.945081	1	ncbi_4324087(CNR8);ncbi_4332418(At5g09550)
GO:0050657	nucleic acid transport	2	20	0.945081	1	ncbi_4325312(RAN1);ncbi_4333062(SUS1)
GO:0050658	RNA transport	2	20	0.945081	1	ncbi_4325312(RAN1);ncbi_4333062(SUS1)
GO:0051236	establishment of RNA localization	2	20	0.945081	1	ncbi_4325312(RAN1);ncbi_4333062(SUS1)
GO:0072594	establishment of protein localization to organelle	3	27	0.945281	1	ncbi_4328940(UBC5B);ncbi_4344290(AGAL3);ncbi_4350655(gatA)
GO:0019219	regulation of nucleobase-containing compound metabolic process	19	121	0.948066	1	ncbi_107276551(FAMA);ncbi_4325061(ABI5);ncbi_4325838(SCL3);ncbi_4327039(FQR1);ncbi_4329911(ISPG);ncbi_4330470(DOF5.6);ncbi_4331062(Os02g0805200);ncbi_4331611(PAO);ncbi_4333062(SUS1);ncbi_4334956(AMI1);ncbi_4339236(FQR1);ncbi_4343366(ATPC1);ncbi_4343387(CAPH2);ncbi_4345185(--);ncbi_4345443(TLP40);ncbi_4346301(FAR1);ncbi_4350816(GME-2);ncbi_9271324(--);ncbi_9271371(Os02g0134000)
GO:0043038	amino acid activation	4	34	0.948685	1	ncbi_107279905(--);ncbi_4326034(alaXL);ncbi_4328255(IBI1);ncbi_4346171(At1g29880)
GO:0043039	tRNA aminoacylation	4	34	0.948685	1	ncbi_107279905(--);ncbi_4326034(alaXL);ncbi_4328255(IBI1);ncbi_4346171(At1g29880)
GO:0050896	response to stimulus	153	805	0.949179	1	MSTRG.1787(--);MSTRG.1788(--);MSTRG.20856(UPL5);MSTRG.21370(ATJ15);ncbi_107275911(DTX42);ncbi_107276048(CSLD4);ncbi_107276551(FAMA);ncbi_107277569(COPT5.1);ncbi_107278642(--);ncbi_107279727(CTL1);ncbi_3131403(petB);ncbi_3131409(psbA);ncbi_4324087(CNR8);ncbi_4324196(LUT2);ncbi_4324218(dnajb6-a);ncbi_4324540(EOGT);ncbi_4324675(RIC1);ncbi_4324804(At3g10130);ncbi_4324998(ndhN);ncbi_4325061(ABI5);ncbi…
GO:1901137	carbohydrate derivative biosynthetic process	20	127	0.950377	1	ncbi_107279124(atpA);ncbi_3131390(atpA);ncbi_3131391(atpF);ncbi_3131393(atpI);ncbi_4328429(OFUT23);ncbi_4330461(--);ncbi_4332431(ATPG);ncbi_4333815(PURA2);ncbi_4334956(AMI1);ncbi_4335530(P4H1);ncbi_4338815(dehH1);ncbi_4342621(LHA1);ncbi_4343262(PNSB3);ncbi_4343366(ATPC1);ncbi_4345039(Os04g0656100);ncbi_4345881(At4g39970);ncbi_4347166(LHCA6);ncbi_4350655(gatA);ncbi_4350861(PMI1);ncbi_4352460(NDPK2)
GO:0009416	response to light stimulus	18	116	0.950466	1	ncbi_4324804(At3g10130);ncbi_4325501(--);ncbi_4326241(At5g64680);ncbi_4327968(ISPE);ncbi_4328669(UVR3);ncbi_4328925(TROL);ncbi_4329911(ISPG);ncbi_4332515(ERDJ3A);ncbi_4333896(GLN1-3);ncbi_4338302(PTAC16);ncbi_4340892(LHC);ncbi_4343515(OsI_025465);ncbi_4344899(PSBR);ncbi_4346344(ABCB1);ncbi_4347166(LHCA6);ncbi_4350176(LHCB5);ncbi_9269084(CBL9);ncbi_9270463(F3H-1)
GO:1901293	nucleoside phosphate biosynthetic process	16	105	0.951019	1	ncbi_107279124(atpA);ncbi_3131390(atpA);ncbi_3131391(atpF);ncbi_3131393(atpI);ncbi_4328220(Os02g0134400);ncbi_4330657(PYD1);ncbi_4332431(ATPG);ncbi_4333815(PURA2);ncbi_4341252(ASP1);ncbi_4341535(Os06g0617800);ncbi_4341967(USP);ncbi_4342621(LHA1);ncbi_4343366(ATPC1);ncbi_4345039(Os04g0656100);ncbi_4352460(NDPK2);ncbi_9271078(DRTS)
GO:0008152	metabolic process	1036	5004	0.953034	1	MSTRG.10119(rpoA);MSTRG.10724(DMAS1-D);MSTRG.10897(SOG1);MSTRG.11106(PPCK2);MSTRG.11570(At1g56130);MSTRG.11941(DOF5.8);MSTRG.12321(MAO1B);MSTRG.14580(CYP709B2);MSTRG.15065(IAMT1);MSTRG.1720(--);MSTRG.1787(--);MSTRG.1788(--);MSTRG.19572(--);MSTRG.20856(UPL5);MSTRG.21709(rps16);MSTRG.21774(At3g47570);MSTRG.22091(FAO1);MSTRG.3459(MT-CYB);MSTRG.4575(SBT3.9);MSTRG.8045(--);MSTRG.8552(--);ncbi_10727529…
GO:0071822	protein complex subunit organization	27	166	0.954201	1	ncbi_4324998(ndhN);ncbi_4327150(PSBW);ncbi_4327550(TUBB4);ncbi_4328940(UBC5B);ncbi_4330828(LHCA5);ncbi_4332220(ADF5);ncbi_4332431(ATPG);ncbi_4334307(ADF2);ncbi_4335799(PSAO);ncbi_4338603(ERF1-2);ncbi_4338612(PRFB3);ncbi_4338790(TUBB6);ncbi_4338815(dehH1);ncbi_4339049(SlH4);ncbi_4340006(RH3);ncbi_4343366(ATPC1);ncbi_4343515(OsI_025465);ncbi_4344539(PSBY);ncbi_4345443(TLP40);ncbi_4346344(ABCB1);ncb…
GO:0000075	cell cycle checkpoint	1	13	0.954435	1	ncbi_4348029(MOF)
GO:0000077	DNA damage checkpoint	1	13	0.954435	1	ncbi_4348029(MOF)
GO:0007093	mitotic cell cycle checkpoint	1	13	0.954435	1	ncbi_4348029(MOF)
GO:0010212	response to ionizing radiation	1	13	0.954435	1	ncbi_4349917(--)
GO:0010383	cell wall polysaccharide metabolic process	1	13	0.954435	1	ncbi_107275911(DTX42)
GO:0031570	DNA integrity checkpoint	1	13	0.954435	1	ncbi_4348029(MOF)
GO:0040008	regulation of growth	1	13	0.954435	1	ncbi_4328940(UBC5B)
GO:0042180	cellular ketone metabolic process	1	13	0.954435	1	ncbi_4345469(PPT1)
GO:0044773	mitotic DNA damage checkpoint	1	13	0.954435	1	ncbi_4348029(MOF)
GO:0044774	mitotic DNA integrity checkpoint	1	13	0.954435	1	ncbi_4348029(MOF)
GO:0045930	negative regulation of mitotic cell cycle	1	13	0.954435	1	ncbi_4348029(MOF)
GO:0007059	chromosome segregation	2	21	0.954888	1	ncbi_4339720(SYN1);ncbi_4349917(--)
GO:0009119	ribonucleoside metabolic process	7	54	0.95684	1	ncbi_107279124(atpA);ncbi_3131390(atpA);ncbi_3131391(atpF);ncbi_3131393(atpI);ncbi_4332431(ATPG);ncbi_4333815(PURA2);ncbi_4343366(ATPC1)
GO:0051186	cofactor metabolic process	30	183	0.957231	1	ncbi_107277220(rccR);ncbi_4324744(--);ncbi_4324998(ndhN);ncbi_4327239(tal);ncbi_4327968(ISPE);ncbi_4328220(Os02g0134400);ncbi_4328925(TROL);ncbi_4329889(G6PDH);ncbi_4329911(ISPG);ncbi_4330711(CHLP);ncbi_4331611(PAO);ncbi_4332431(ATPG);ncbi_4333259(CHLI);ncbi_4333719(THIC);ncbi_4333896(GLN1-3);ncbi_4337297(GCH1);ncbi_4340439(Os06g0207000);ncbi_4340988(PPH);ncbi_4343262(PNSB3);ncbi_4343366(ATPC1);n…
GO:2001141	regulation of RNA biosynthetic process	15	101	0.958335	1	ncbi_107276551(FAMA);ncbi_4325061(ABI5);ncbi_4325838(SCL3);ncbi_4327039(FQR1);ncbi_4329911(ISPG);ncbi_4330470(DOF5.6);ncbi_4331611(PAO);ncbi_4333062(SUS1);ncbi_4334956(AMI1);ncbi_4339236(FQR1);ncbi_4343366(ATPC1);ncbi_4345443(TLP40);ncbi_4346301(FAR1);ncbi_4350816(GME-2);ncbi_9271324(--)
GO:0016192	vesicle-mediated transport	12	84	0.958953	1	ncbi_4325632(hbdA);ncbi_4328940(UBC5B);ncbi_4330164(GDH3);ncbi_4334748(--);ncbi_4336554(GDH2);ncbi_4337306(--);ncbi_4339517(At4g32285);ncbi_4344290(AGAL3);ncbi_4350655(gatA);ncbi_9267932(Os05g0310800);ncbi_9269642(EXO70B1);ncbi_9271135(--)
GO:0043094	cellular metabolic compound salvage	5	42	0.959655	1	ncbi_4325632(hbdA);ncbi_4326460(OsI_36120);ncbi_4330252(NCS1);ncbi_4332431(ATPG);ncbi_9269735(--)
GO:0043623	cellular protein complex assembly	16	107	0.9598	1	ncbi_4324998(ndhN);ncbi_4327150(PSBW);ncbi_4327550(TUBB4);ncbi_4328940(UBC5B);ncbi_4330828(LHCA5);ncbi_4332431(ATPG);ncbi_4335799(PSAO);ncbi_4338612(PRFB3);ncbi_4338790(TUBB6);ncbi_4338815(dehH1);ncbi_4343366(ATPC1);ncbi_4343515(OsI_025465);ncbi_4344539(PSBY);ncbi_4345443(TLP40);ncbi_4350726(ARPC5A);ncbi_4352085(PSAL)
GO:0009314	response to radiation	20	130	0.96223	1	ncbi_4324804(At3g10130);ncbi_4325501(--);ncbi_4326241(At5g64680);ncbi_4327968(ISPE);ncbi_4328669(UVR3);ncbi_4328925(TROL);ncbi_4329911(ISPG);ncbi_4332515(ERDJ3A);ncbi_4333896(GLN1-3);ncbi_4337780(GH3.6);ncbi_4338302(PTAC16);ncbi_4340892(LHC);ncbi_4343515(OsI_025465);ncbi_4344899(PSBR);ncbi_4346344(ABCB1);ncbi_4347166(LHCA6);ncbi_4349917(--);ncbi_4350176(LHCB5);ncbi_9269084(CBL9);ncbi_9270463(F3H-…
GO:0051252	regulation of RNA metabolic process	15	102	0.962401	1	ncbi_107276551(FAMA);ncbi_4325061(ABI5);ncbi_4325838(SCL3);ncbi_4327039(FQR1);ncbi_4329911(ISPG);ncbi_4330470(DOF5.6);ncbi_4331611(PAO);ncbi_4333062(SUS1);ncbi_4334956(AMI1);ncbi_4339236(FQR1);ncbi_4343366(ATPC1);ncbi_4345443(TLP40);ncbi_4346301(FAR1);ncbi_4350816(GME-2);ncbi_9271324(--)
GO:0046471	phosphatidylglycerol metabolic process	2	22	0.963006	1	ncbi_4324826(GPAT6);ncbi_4329911(ISPG)
GO:1901564	organonitrogen compound metabolic process	116	628	0.963164	1	ncbi_107277220(rccR);ncbi_107277437(TYRAAT2);ncbi_107278968(rps7-A);ncbi_107279124(atpA);ncbi_107279905(--);ncbi_107281766(rps7-A);ncbi_112938705(rps7-A);ncbi_3131390(atpA);ncbi_3131391(atpF);ncbi_3131393(atpI);ncbi_4324744(--);ncbi_4324793(At2g26230);ncbi_4324998(ndhN);ncbi_4325286(TAF11);ncbi_4326034(alaXL);ncbi_4326460(OsI_36120);ncbi_4326889(CM3);ncbi_4326910(EIF6-2);ncbi_4327239(tal);ncbi_43…
GO:0019637	organophosphate metabolic process	49	286	0.963994	1	ncbi_107279124(atpA);ncbi_3131390(atpA);ncbi_3131391(atpF);ncbi_3131393(atpI);ncbi_4324744(--);ncbi_4324826(GPAT6);ncbi_4324998(ndhN);ncbi_4325332(At1g74320);ncbi_4327239(tal);ncbi_4327647(PLD1);ncbi_4327964(Os01g0801600);ncbi_4328220(Os02g0134400);ncbi_4328925(TROL);ncbi_4329322(ITPK4);ncbi_4329889(G6PDH);ncbi_4329911(ISPG);ncbi_4330657(PYD1);ncbi_4331917(RINO1);ncbi_4332431(ATPG);ncbi_4332685(Z…
GO:0000281	mitotic cytokinesis	1	14	0.964081	1	ncbi_107276048(CSLD4)
GO:0006470	protein dephosphorylation	1	14	0.964081	1	ncbi_4346470(DSP1)
GO:0008283	cell proliferation	1	14	0.964081	1	ncbi_107276048(CSLD4)
GO:0045786	negative regulation of cell cycle	1	14	0.964081	1	ncbi_4348029(MOF)
GO:0072657	protein localization to membrane	1	14	0.964081	1	ncbi_4339274(SRP54-2)
GO:0090150	establishment of protein localization to membrane	1	14	0.964081	1	ncbi_4339274(SRP54-2)
GO:1902410	mitotic cytokinetic process	1	14	0.964081	1	ncbi_107276048(CSLD4)
GO:0050794	regulation of cellular process	105	575	0.967228	1	MSTRG.1787(--);MSTRG.1788(--);MSTRG.20856(UPL5);ncbi_107276551(FAMA);ncbi_107279905(--);ncbi_4324479(PSBO);ncbi_4324675(RIC1);ncbi_4324804(At3g10130);ncbi_4324956(ILK1);ncbi_4325061(ABI5);ncbi_4325312(RAN1);ncbi_4325501(--);ncbi_4325838(SCL3);ncbi_4325890(IAA3);ncbi_4326272(Os01g0270100);ncbi_4326745(SLAH3);ncbi_4327039(FQR1);ncbi_4327150(PSBW);ncbi_4327180(RAB7);ncbi_4327433(AMT2-3);ncbi_4327497…
GO:0033365	protein localization to organelle	3	30	0.967741	1	ncbi_4328940(UBC5B);ncbi_4344290(AGAL3);ncbi_4350655(gatA)
GO:0060255	regulation of macromolecule metabolic process	117	637	0.969409	1	MSTRG.10897(SOG1);MSTRG.11941(DOF5.8);MSTRG.1787(--);MSTRG.1788(--);ncbi_107276211(HOX18);ncbi_107276551(FAMA);ncbi_107278201(G1L8);ncbi_107278706(BZIP24);ncbi_107279905(--);ncbi_4324418(DREB2A);ncbi_4325006(NAC048);ncbi_4325061(ABI5);ncbi_4325252(PCF5);ncbi_4325750(IRO2);ncbi_4325838(SCL3);ncbi_4325890(IAA3);ncbi_4326272(Os01g0270100);ncbi_4326760(WRKY6);ncbi_4326766(MYBS3);ncbi_4327039(FQR1);nc…
GO:0006979	response to oxidative stress	2	23	0.969711	1	ncbi_4325501(--);ncbi_4332515(ERDJ3A)
GO:0070646	protein modification by small protein removal	2	23	0.969711	1	ncbi_4326241(At5g64680);ncbi_4327852(AMSH2)
GO:0032446	protein modification by small protein conjugation	11	81	0.970395	1	MSTRG.20856(UPL5);ncbi_4328940(UBC5B);ncbi_4329066(SINAT4);ncbi_4330663(PUB21);ncbi_4331285(PUB52);ncbi_4332159(TUD1);ncbi_4335817(PUB27);ncbi_4342027(SKIP31);ncbi_4346912(ATL48);ncbi_9267566(PUB9);ncbi_9272212(PUB33)
GO:0009628	response to abiotic stimulus	33	204	0.970769	1	MSTRG.21370(ATJ15);ncbi_107276048(CSLD4);ncbi_107279727(CTL1);ncbi_4324804(At3g10130);ncbi_4325501(--);ncbi_4326241(At5g64680);ncbi_4327968(ISPE);ncbi_4328669(UVR3);ncbi_4328925(TROL);ncbi_4329911(ISPG);ncbi_4330461(--);ncbi_4332515(ERDJ3A);ncbi_4333554(OAT);ncbi_4333896(GLN1-3);ncbi_4334748(--);ncbi_4335698(TIFY9);ncbi_4337780(GH3.6);ncbi_4338302(PTAC16);ncbi_4340892(LHC);ncbi_4341038(algC);ncbi…
GO:0006839	mitochondrial transport	1	15	0.971687	1	ncbi_4343558(MPC4)
GO:0010498	proteasomal protein catabolic process	1	15	0.971687	1	ncbi_4348029(MOF)
GO:0022622	root system development	1	15	0.971687	1	ncbi_4346344(ABCB1)
GO:0043161	proteasome-mediated ubiquitin-dependent protein catabolic process	1	15	0.971687	1	ncbi_4348029(MOF)
GO:0048364	root development	1	15	0.971687	1	ncbi_4346344(ABCB1)
GO:0048646	anatomical structure formation involved in morphogenesis	1	15	0.971687	1	ncbi_4336972(QRT3)
GO:0045229	external encapsulating structure organization	14	99	0.971889	1	ncbi_4326177(CCD8B);ncbi_4330402(XTH30);ncbi_4334515(CESA2);ncbi_4336972(QRT3);ncbi_4339483(At1g80170);ncbi_4339708(At1g48100);ncbi_4339868(GSVIVT00026920001);ncbi_4339895(CSLD2);ncbi_4341944(XTH25);ncbi_4346344(ABCB1);ncbi_4347428(pglA);ncbi_4348853(CESA7);ncbi_4351055(GSVIVT00026920001);ncbi_9269084(CBL9)
GO:0019439	aromatic compound catabolic process	3	31	0.97305	1	ncbi_4331611(PAO);ncbi_4340988(PPH);ncbi_4346391(CYL4)
GO:0051716	cellular response to stimulus	62	359	0.974052	1	MSTRG.20856(UPL5);ncbi_107275911(DTX42);ncbi_107276048(CSLD4);ncbi_107276551(FAMA);ncbi_4324675(RIC1);ncbi_4324804(At3g10130);ncbi_4325312(RAN1);ncbi_4325501(--);ncbi_4325890(IAA3);ncbi_4327180(RAB7);ncbi_4327433(AMT2-3);ncbi_4327828(PAO5);ncbi_4328177(ARF);ncbi_4328297(MPK3);ncbi_4328435(PGK3);ncbi_4328669(UVR3);ncbi_4328925(TROL);ncbi_4328940(UBC5B);ncbi_4329911(ISPG);ncbi_4330198(CERK);ncbi_43…
GO:0006461	protein complex assembly	17	117	0.974097	1	ncbi_4324998(ndhN);ncbi_4327150(PSBW);ncbi_4327550(TUBB4);ncbi_4328940(UBC5B);ncbi_4330828(LHCA5);ncbi_4332431(ATPG);ncbi_4335799(PSAO);ncbi_4338612(PRFB3);ncbi_4338790(TUBB6);ncbi_4338815(dehH1);ncbi_4343366(ATPC1);ncbi_4343515(OsI_025465);ncbi_4344539(PSBY);ncbi_4345443(TLP40);ncbi_4349123(MGL);ncbi_4350726(ARPC5A);ncbi_4352085(PSAL)
GO:0032774	RNA biosynthetic process	23	151	0.974696	1	ncbi_107276551(FAMA);ncbi_107278201(G1L8);ncbi_3131403(petB);ncbi_4325061(ABI5);ncbi_4325286(TAF11);ncbi_4325838(SCL3);ncbi_4327039(FQR1);ncbi_4327335(RDR3);ncbi_4327336(RDR4);ncbi_4329911(ISPG);ncbi_4330470(DOF5.6);ncbi_4331611(PAO);ncbi_4332388(SIGB);ncbi_4333062(SUS1);ncbi_4334956(AMI1);ncbi_4339236(FQR1);ncbi_4339778(SIGC);ncbi_4343366(ATPC1);ncbi_4344534(Os08g0118900);ncbi_4345443(TLP40);ncb…
GO:0006497	protein lipidation	2	24	0.975236	1	ncbi_4324087(CNR8);ncbi_4332418(At5g09550)
GO:0006913	nucleocytoplasmic transport	2	24	0.975236	1	ncbi_4325312(RAN1);ncbi_4333062(SUS1)
GO:0042157	lipoprotein metabolic process	2	24	0.975236	1	ncbi_4324087(CNR8);ncbi_4332418(At5g09550)
GO:0042158	lipoprotein biosynthetic process	2	24	0.975236	1	ncbi_4324087(CNR8);ncbi_4332418(At5g09550)
GO:0051169	nuclear transport	2	24	0.975236	1	ncbi_4325312(RAN1);ncbi_4333062(SUS1)
GO:0022607	cellular component assembly	22	146	0.976019	1	ncbi_4324998(ndhN);ncbi_4327150(PSBW);ncbi_4327550(TUBB4);ncbi_4328940(UBC5B);ncbi_4330828(LHCA5);ncbi_4332158(EMB2001);ncbi_4332431(ATPG);ncbi_4332869(VLN2);ncbi_4335799(PSAO);ncbi_4336902(VLN4);ncbi_4336972(QRT3);ncbi_4337837(VLN1);ncbi_4338612(PRFB3);ncbi_4338790(TUBB6);ncbi_4338815(dehH1);ncbi_4343366(ATPC1);ncbi_4343515(OsI_025465);ncbi_4344539(PSBY);ncbi_4345443(TLP40);ncbi_4349123(MGL);ncb…
GO:0044085	cellular component biogenesis	33	207	0.977006	1	ncbi_107276048(CSLD4);ncbi_107278968(rps7-A);ncbi_107281766(rps7-A);ncbi_112938705(rps7-A);ncbi_3131403(petB);ncbi_4324998(ndhN);ncbi_4326910(EIF6-2);ncbi_4327150(PSBW);ncbi_4327550(TUBB4);ncbi_4328925(TROL);ncbi_4328940(UBC5B);ncbi_4329001(FT1);ncbi_4330821(FUT1);ncbi_4330827(FT1);ncbi_4330828(LHCA5);ncbi_4332158(EMB2001);ncbi_4332431(ATPG);ncbi_4332646(RWA1);ncbi_4332869(VLN2);ncbi_4335799(PSAO…
GO:0070647	protein modification by small protein conjugation or removal	13	95	0.977109	1	MSTRG.20856(UPL5);ncbi_4326241(At5g64680);ncbi_4327852(AMSH2);ncbi_4328940(UBC5B);ncbi_4329066(SINAT4);ncbi_4330663(PUB21);ncbi_4331285(PUB52);ncbi_4332159(TUD1);ncbi_4335817(PUB27);ncbi_4342027(SKIP31);ncbi_4346912(ATL48);ncbi_9267566(PUB9);ncbi_9272212(PUB33)
GO:0044237	cellular metabolic process	672	3331	0.977322	1	MSTRG.10119(rpoA);MSTRG.10897(SOG1);MSTRG.11106(PPCK2);MSTRG.11570(At1g56130);MSTRG.1720(--);MSTRG.1787(--);MSTRG.1788(--);MSTRG.19572(--);MSTRG.20856(UPL5);MSTRG.21774(At3g47570);MSTRG.3459(MT-CYB);MSTRG.8045(--);MSTRG.8552(--);ncbi_107275295(CRR3);ncbi_107275781(At3g47570);ncbi_107275823(WAK2);ncbi_107275881(LECRK41);ncbi_107275911(DTX42);ncbi_107275913(CRK10);ncbi_107276048(CSLD4);ncbi_1072761…
GO:0009266	response to temperature stimulus	4	39	0.977351	1	ncbi_4332515(ERDJ3A);ncbi_4341554(BZIP50);ncbi_4346344(ABCB1);ncbi_9267937(At5g13200)
GO:0016311	dephosphorylation	1	16	0.977683	1	ncbi_4346470(DSP1)
GO:0055086	nucleobase-containing small molecule metabolic process	36	224	0.978351	1	ncbi_107279124(atpA);ncbi_3131390(atpA);ncbi_3131391(atpF);ncbi_3131393(atpI);ncbi_4324744(--);ncbi_4324793(At2g26230);ncbi_4324998(ndhN);ncbi_4327239(tal);ncbi_4328220(Os02g0134400);ncbi_4329889(G6PDH);ncbi_4329911(ISPG);ncbi_4330657(PYD1);ncbi_4332431(ATPG);ncbi_4332685(ZBP14);ncbi_4333719(THIC);ncbi_4333815(PURA2);ncbi_4333896(GLN1-3);ncbi_4337358(Os04g0671100);ncbi_4337428(ALN);ncbi_4341252(A…
GO:0070271	protein complex biogenesis	17	119	0.978961	1	ncbi_4324998(ndhN);ncbi_4327150(PSBW);ncbi_4327550(TUBB4);ncbi_4328940(UBC5B);ncbi_4330828(LHCA5);ncbi_4332431(ATPG);ncbi_4335799(PSAO);ncbi_4338612(PRFB3);ncbi_4338790(TUBB6);ncbi_4338815(dehH1);ncbi_4343366(ATPC1);ncbi_4343515(OsI_025465);ncbi_4344539(PSBY);ncbi_4345443(TLP40);ncbi_4349123(MGL);ncbi_4350726(ARPC5A);ncbi_4352085(PSAL)
GO:0044248	cellular catabolic process	26	170	0.979558	1	ncbi_4324793(At2g26230);ncbi_4326177(CCD8B);ncbi_4327232(DCI1);ncbi_4328940(UBC5B);ncbi_4329066(SINAT4);ncbi_4329740(UBP3);ncbi_4329911(ISPG);ncbi_4330657(PYD1);ncbi_4331611(PAO);ncbi_4332347(PXN);ncbi_4333554(OAT);ncbi_4333557(ATG6);ncbi_4336569(UCH3);ncbi_4337206(GLPK);ncbi_4340429(ATG12);ncbi_4340988(PPH);ncbi_4341790(GDH2);ncbi_4343249(PYD3);ncbi_4344290(AGAL3);ncbi_4346120(LIP2);ncbi_4346391…
GO:0090567	reproductive shoot system development	3	33	0.981284	1	ncbi_4324826(GPAT6);ncbi_4331611(PAO);ncbi_4346344(ABCB1)
GO:0006281	DNA repair	5	47	0.981422	1	ncbi_107276048(CSLD4);ncbi_4328940(UBC5B);ncbi_4339720(SYN1);ncbi_4343387(CAPH2);ncbi_4346301(FAR1)
GO:0019438	aromatic compound biosynthetic process	53	317	0.981588	1	ncbi_107276551(FAMA);ncbi_107278201(G1L8);ncbi_107279124(atpA);ncbi_3131390(atpA);ncbi_3131391(atpF);ncbi_3131393(atpI);ncbi_3131403(petB);ncbi_4325061(ABI5);ncbi_4325286(TAF11);ncbi_4325838(SCL3);ncbi_4327039(FQR1);ncbi_4327335(RDR3);ncbi_4327336(RDR4);ncbi_4327968(ISPE);ncbi_4328220(Os02g0134400);ncbi_4328552(CAD2);ncbi_4328925(TROL);ncbi_4329911(ISPG);ncbi_4330034(PAL);ncbi_4330036(ZB8);ncbi_4…
GO:0006605	protein targeting	15	109	0.982296	1	ncbi_4326241(At5g64680);ncbi_4327433(AMT2-3);ncbi_4327497(ERG1);ncbi_4327700(At1g29970);ncbi_4328940(UBC5B);ncbi_4329911(ISPG);ncbi_4330982(TIC55);ncbi_4331133(EXOSC1);ncbi_4332431(ATPG);ncbi_4333557(ATG6);ncbi_4336462(MIA40);ncbi_4339274(SRP54-2);ncbi_4344290(AGAL3);ncbi_4345443(TLP40);ncbi_4350655(gatA)
GO:0048437	floral organ development	1	17	0.98241	1	ncbi_4346344(ABCB1)
GO:0048509	regulation of meristem development	1	17	0.98241	1	ncbi_4337051(GDCST)
GO:1901575	organic substance catabolic process	29	189	0.983486	1	ncbi_4324793(At2g26230);ncbi_4326177(CCD8B);ncbi_4327232(DCI1);ncbi_4328940(UBC5B);ncbi_4329066(SINAT4);ncbi_4329740(UBP3);ncbi_4329911(ISPG);ncbi_4330657(PYD1);ncbi_4331519(Cht11);ncbi_4331611(PAO);ncbi_4332347(PXN);ncbi_4333554(OAT);ncbi_4336263(Cht4);ncbi_4336569(UCH3);ncbi_4337206(GLPK);ncbi_4337749(Cht10);ncbi_4340988(PPH);ncbi_4341790(GDH2);ncbi_4343249(PYD3);ncbi_4344290(AGAL3);ncbi_434612…
GO:0006355	regulation of transcription, DNA-templated	13	98	0.983865	1	ncbi_107276551(FAMA);ncbi_4325061(ABI5);ncbi_4327039(FQR1);ncbi_4329911(ISPG);ncbi_4330470(DOF5.6);ncbi_4331611(PAO);ncbi_4333062(SUS1);ncbi_4334956(AMI1);ncbi_4339236(FQR1);ncbi_4343366(ATPC1);ncbi_4345443(TLP40);ncbi_4346301(FAR1);ncbi_4350816(GME-2)
GO:0009165	nucleotide biosynthetic process	13	98	0.983865	1	ncbi_107279124(atpA);ncbi_3131390(atpA);ncbi_3131391(atpF);ncbi_3131393(atpI);ncbi_4328220(Os02g0134400);ncbi_4332431(ATPG);ncbi_4333815(PURA2);ncbi_4341252(ASP1);ncbi_4341967(USP);ncbi_4342621(LHA1);ncbi_4343366(ATPC1);ncbi_4345039(Os04g0656100);ncbi_4352460(NDPK2)
GO:1903506	regulation of nucleic acid-templated transcription	13	98	0.983865	1	ncbi_107276551(FAMA);ncbi_4325061(ABI5);ncbi_4327039(FQR1);ncbi_4329911(ISPG);ncbi_4330470(DOF5.6);ncbi_4331611(PAO);ncbi_4333062(SUS1);ncbi_4334956(AMI1);ncbi_4339236(FQR1);ncbi_4343366(ATPC1);ncbi_4345443(TLP40);ncbi_4346301(FAR1);ncbi_4350816(GME-2)
GO:0030243	cellulose metabolic process	4	41	0.983867	1	ncbi_107276048(CSLD4);ncbi_4334515(CESA2);ncbi_4339895(CSLD2);ncbi_4348853(CESA7)
GO:1902580	single-organism cellular localization	4	41	0.983867	1	ncbi_4328940(UBC5B);ncbi_4339274(SRP54-2);ncbi_4344290(AGAL3);ncbi_4350655(gatA)
GO:0048608	reproductive structure development	5	48	0.98417	1	ncbi_4324826(GPAT6);ncbi_4330470(DOF5.6);ncbi_4331611(PAO);ncbi_4344046(Os07g0638400);ncbi_4346344(ABCB1)
GO:0051273	beta-glucan metabolic process	5	48	0.98417	1	ncbi_107276048(CSLD4);ncbi_3131403(petB);ncbi_4334515(CESA2);ncbi_4339895(CSLD2);ncbi_4348853(CESA7)
GO:0061458	reproductive system development	5	48	0.98417	1	ncbi_4324826(GPAT6);ncbi_4330470(DOF5.6);ncbi_4331611(PAO);ncbi_4344046(Os07g0638400);ncbi_4346344(ABCB1)
GO:0044042	glucan metabolic process	17	122	0.984725	1	ncbi_107276048(CSLD4);ncbi_3131403(petB);ncbi_4324744(--);ncbi_4324998(ndhN);ncbi_4325906(CGL160);ncbi_4329911(ISPG);ncbi_4330402(XTH30);ncbi_4333266(CBBY);ncbi_4333719(THIC);ncbi_4334515(CESA2);ncbi_4336904(XTH24);ncbi_4339895(CSLD2);ncbi_4341038(algC);ncbi_4341944(XTH25);ncbi_4343262(PNSB3);ncbi_4343366(ATPC1);ncbi_4348853(CESA7)
GO:1901362	organic cyclic compound biosynthetic process	57	341	0.984877	1	ncbi_107276551(FAMA);ncbi_107278201(G1L8);ncbi_107279124(atpA);ncbi_3131390(atpA);ncbi_3131391(atpF);ncbi_3131393(atpI);ncbi_3131403(petB);ncbi_4324809(DET2);ncbi_4325061(ABI5);ncbi_4325286(TAF11);ncbi_4325838(SCL3);ncbi_4327039(FQR1);ncbi_4327335(RDR3);ncbi_4327336(RDR4);ncbi_4327968(ISPE);ncbi_4328220(Os02g0134400);ncbi_4328552(CAD2);ncbi_4328925(TROL);ncbi_4329911(ISPG);ncbi_4330034(PAL);ncbi_…
GO:0022402	cell cycle process	11	87	0.985824	1	ncbi_107276048(CSLD4);ncbi_4324913(ZIP4);ncbi_4328940(UBC5B);ncbi_4330816(KRP1);ncbi_4332158(EMB2001);ncbi_4339720(SYN1);ncbi_4340849(MAP65-1);ncbi_4343569(CYCD6-1);ncbi_4348029(MOF);ncbi_4349917(--);ncbi_4352674(KIN12F)
GO:0044702	single organism reproductive process	7	62	0.985959	1	ncbi_4324826(GPAT6);ncbi_4324913(ZIP4);ncbi_4330470(DOF5.6);ncbi_4331611(PAO);ncbi_4339720(SYN1);ncbi_4344046(Os07g0638400);ncbi_4346344(ABCB1)
GO:0009117	nucleotide metabolic process	29	191	0.986185	1	ncbi_107279124(atpA);ncbi_3131390(atpA);ncbi_3131391(atpF);ncbi_3131393(atpI);ncbi_4324744(--);ncbi_4324998(ndhN);ncbi_4327239(tal);ncbi_4328220(Os02g0134400);ncbi_4329889(G6PDH);ncbi_4329911(ISPG);ncbi_4332431(ATPG);ncbi_4332685(ZBP14);ncbi_4333719(THIC);ncbi_4333815(PURA2);ncbi_4333896(GLN1-3);ncbi_4337358(Os04g0671100);ncbi_4341252(ASP1);ncbi_4341339(VHA-B2);ncbi_4341535(Os06g0617800);ncbi_434…
GO:0006511	ubiquitin-dependent protein catabolic process	2	27	0.98657	1	ncbi_4328940(UBC5B);ncbi_4348029(MOF)
GO:0033043	regulation of organelle organization	2	27	0.98657	1	ncbi_4349917(--);ncbi_4350726(ARPC5A)
GO:0006006	glucose metabolic process	3	35	0.98708	1	ncbi_4324087(CNR8);ncbi_4334748(--);ncbi_4340006(RH3)
GO:0000280	nuclear division	3	36	0.989288	1	ncbi_4324913(ZIP4);ncbi_4339720(SYN1);ncbi_4349917(--)
GO:0065007	biological regulation	226	1205	0.989417	1	MSTRG.10897(SOG1);MSTRG.11941(DOF5.8);MSTRG.1787(--);MSTRG.1788(--);MSTRG.20856(UPL5);ncbi_107275911(DTX42);ncbi_107276211(HOX18);ncbi_107276551(FAMA);ncbi_107277220(rccR);ncbi_107278201(G1L8);ncbi_107278706(BZIP24);ncbi_107279727(CTL1);ncbi_107279905(--);ncbi_4324418(DREB2A);ncbi_4324479(PSBO);ncbi_4324675(RIC1);ncbi_4324744(--);ncbi_4324804(At3g10130);ncbi_4324956(ILK1);ncbi_4324998(ndhN);ncbi_…
GO:0010605	negative regulation of macromolecule metabolic process	9	77	0.989724	1	MSTRG.1787(--);MSTRG.1788(--);ncbi_4326272(Os01g0270100);ncbi_4327335(RDR3);ncbi_4327336(RDR4);ncbi_4330816(KRP1);ncbi_4339190(Os05g0494200);ncbi_4345185(--);ncbi_4346301(FAR1)
GO:0009889	regulation of biosynthetic process	21	149	0.989863	1	ncbi_107276551(FAMA);ncbi_107279905(--);ncbi_4325061(ABI5);ncbi_4325838(SCL3);ncbi_4327039(FQR1);ncbi_4327497(ERG1);ncbi_4328129(--);ncbi_4329911(ISPG);ncbi_4330470(DOF5.6);ncbi_4331611(PAO);ncbi_4333062(SUS1);ncbi_4333763(--);ncbi_4334956(AMI1);ncbi_4339236(FQR1);ncbi_4339778(SIGC);ncbi_4343366(ATPC1);ncbi_4345185(--);ncbi_4345443(TLP40);ncbi_4346301(FAR1);ncbi_4350816(GME-2);ncbi_9271324(--)
GO:0034622	cellular macromolecular complex assembly	16	120	0.990076	1	ncbi_4324998(ndhN);ncbi_4327150(PSBW);ncbi_4327550(TUBB4);ncbi_4328940(UBC5B);ncbi_4330828(LHCA5);ncbi_4332431(ATPG);ncbi_4335799(PSAO);ncbi_4338612(PRFB3);ncbi_4338790(TUBB6);ncbi_4338815(dehH1);ncbi_4343366(ATPC1);ncbi_4343515(OsI_025465);ncbi_4344539(PSBY);ncbi_4345443(TLP40);ncbi_4350726(ARPC5A);ncbi_4352085(PSAL)
GO:0097659	nucleic acid-templated transcription	17	126	0.990178	1	ncbi_107276551(FAMA);ncbi_107278201(G1L8);ncbi_4325061(ABI5);ncbi_4325286(TAF11);ncbi_4327039(FQR1);ncbi_4327335(RDR3);ncbi_4327336(RDR4);ncbi_4329911(ISPG);ncbi_4330470(DOF5.6);ncbi_4331611(PAO);ncbi_4333062(SUS1);ncbi_4334956(AMI1);ncbi_4339236(FQR1);ncbi_4343366(ATPC1);ncbi_4345443(TLP40);ncbi_4346301(FAR1);ncbi_4350816(GME-2)
GO:0006753	nucleoside phosphate metabolic process	30	201	0.990771	1	ncbi_107279124(atpA);ncbi_3131390(atpA);ncbi_3131391(atpF);ncbi_3131393(atpI);ncbi_4324744(--);ncbi_4324998(ndhN);ncbi_4327239(tal);ncbi_4328220(Os02g0134400);ncbi_4329889(G6PDH);ncbi_4329911(ISPG);ncbi_4330657(PYD1);ncbi_4332431(ATPG);ncbi_4332685(ZBP14);ncbi_4333719(THIC);ncbi_4333815(PURA2);ncbi_4333896(GLN1-3);ncbi_4337358(Os04g0671100);ncbi_4341252(ASP1);ncbi_4341339(VHA-B2);ncbi_4341535(Os0…
GO:0048285	organelle fission	3	37	0.99113	1	ncbi_4324913(ZIP4);ncbi_4339720(SYN1);ncbi_4349917(--)
GO:0050789	regulation of biological process	205	1105	0.991254	1	MSTRG.10897(SOG1);MSTRG.11941(DOF5.8);MSTRG.1787(--);MSTRG.1788(--);MSTRG.20856(UPL5);ncbi_107276211(HOX18);ncbi_107276551(FAMA);ncbi_107277220(rccR);ncbi_107278201(G1L8);ncbi_107278706(BZIP24);ncbi_107279905(--);ncbi_4324418(DREB2A);ncbi_4324479(PSBO);ncbi_4324675(RIC1);ncbi_4324744(--);ncbi_4324804(At3g10130);ncbi_4324956(ILK1);ncbi_4324998(ndhN);ncbi_4325006(NAC048);ncbi_4325061(ABI5);ncbi_432…
GO:0035966	response to topologically incorrect protein	1	20	0.991389	1	ncbi_4328940(UBC5B)
GO:0048827	phyllome development	1	20	0.991389	1	ncbi_4332134(CYP90B2)
GO:1901576	organic substance biosynthetic process	199	1076	0.991612	1	MSTRG.10119(rpoA);MSTRG.10897(SOG1);MSTRG.19572(--);MSTRG.8045(--);ncbi_107276211(HOX18);ncbi_107276551(FAMA);ncbi_107277220(rccR);ncbi_107278201(G1L8);ncbi_107278405(NRPE7);ncbi_107278968(rps7-A);ncbi_107279124(atpA);ncbi_107279727(CTL1);ncbi_107279821(OPR1);ncbi_107279905(--);ncbi_107281766(rps7-A);ncbi_112937969(rpoB);ncbi_112938705(rps7-A);ncbi_3131390(atpA);ncbi_3131391(atpF);ncbi_3131393(at…
GO:0006073	cellular glucan metabolic process	14	110	0.992151	1	ncbi_107276048(CSLD4);ncbi_3131403(petB);ncbi_4324744(--);ncbi_4324998(ndhN);ncbi_4325906(CGL160);ncbi_4329911(ISPG);ncbi_4333266(CBBY);ncbi_4333719(THIC);ncbi_4334515(CESA2);ncbi_4339895(CSLD2);ncbi_4341038(algC);ncbi_4343262(PNSB3);ncbi_4343366(ATPC1);ncbi_4348853(CESA7)
GO:0010556	regulation of macromolecule biosynthetic process	20	146	0.992473	1	ncbi_107276551(FAMA);ncbi_107279905(--);ncbi_4325061(ABI5);ncbi_4325838(SCL3);ncbi_4327039(FQR1);ncbi_4328129(--);ncbi_4329911(ISPG);ncbi_4330470(DOF5.6);ncbi_4331611(PAO);ncbi_4333062(SUS1);ncbi_4333763(--);ncbi_4334956(AMI1);ncbi_4339236(FQR1);ncbi_4339778(SIGC);ncbi_4343366(ATPC1);ncbi_4345185(--);ncbi_4345443(TLP40);ncbi_4346301(FAR1);ncbi_4350816(GME-2);ncbi_9271324(--)
GO:0051128	regulation of cellular component organization	3	38	0.992664	1	ncbi_4328940(UBC5B);ncbi_4349917(--);ncbi_4350726(ARPC5A)
GO:0019222	regulation of metabolic process	134	752	0.992929	1	MSTRG.10897(SOG1);MSTRG.11941(DOF5.8);MSTRG.1787(--);MSTRG.1788(--);ncbi_107276211(HOX18);ncbi_107276551(FAMA);ncbi_107278201(G1L8);ncbi_107278706(BZIP24);ncbi_107279905(--);ncbi_4324418(DREB2A);ncbi_4324479(PSBO);ncbi_4324744(--);ncbi_4324998(ndhN);ncbi_4325006(NAC048);ncbi_4325061(ABI5);ncbi_4325252(PCF5);ncbi_4325750(IRO2);ncbi_4325838(SCL3);ncbi_4325890(IAA3);ncbi_4325906(CGL160);ncbi_4326272…
GO:0000338	protein deneddylation	1	21	0.993214	1	ncbi_4326241(At5g64680)
GO:0007346	regulation of mitotic cell cycle	1	21	0.993214	1	ncbi_4348029(MOF)
GO:0009908	flower development	1	21	0.993214	1	ncbi_4346344(ABCB1)
GO:0034654	nucleobase-containing compound biosynthetic process	40	260	0.993258	1	ncbi_107276551(FAMA);ncbi_107278201(G1L8);ncbi_107279124(atpA);ncbi_3131390(atpA);ncbi_3131391(atpF);ncbi_3131393(atpI);ncbi_3131403(petB);ncbi_4325061(ABI5);ncbi_4325286(TAF11);ncbi_4325838(SCL3);ncbi_4327039(FQR1);ncbi_4327335(RDR3);ncbi_4327336(RDR4);ncbi_4328220(Os02g0134400);ncbi_4329911(ISPG);ncbi_4330252(NCS1);ncbi_4330470(DOF5.6);ncbi_4330657(PYD1);ncbi_4331611(PAO);ncbi_4332388(SIGB);ncb…
GO:0044264	cellular polysaccharide metabolic process	14	112	0.993864	1	ncbi_107276048(CSLD4);ncbi_3131403(petB);ncbi_4324744(--);ncbi_4324998(ndhN);ncbi_4325906(CGL160);ncbi_4329911(ISPG);ncbi_4333266(CBBY);ncbi_4333719(THIC);ncbi_4334515(CESA2);ncbi_4339895(CSLD2);ncbi_4341038(algC);ncbi_4343262(PNSB3);ncbi_4343366(ATPC1);ncbi_4348853(CESA7)
GO:0006417	regulation of translation	3	39	0.99394	1	ncbi_107279905(--);ncbi_4328129(--);ncbi_4333763(--)
GO:0034248	regulation of cellular amide metabolic process	3	39	0.99394	1	ncbi_107279905(--);ncbi_4328129(--);ncbi_4333763(--)
GO:0048731	system development	13	106	0.993968	1	MSTRG.20856(UPL5);ncbi_107276048(CSLD4);ncbi_107276551(FAMA);ncbi_107279727(CTL1);ncbi_4324826(GPAT6);ncbi_4326177(CCD8B);ncbi_4330470(DOF5.6);ncbi_4331611(PAO);ncbi_4332134(CYP90B2);ncbi_4334956(AMI1);ncbi_4343366(ATPC1);ncbi_4344046(Os07g0638400);ncbi_4346344(ABCB1)
GO:0006974	cellular response to DNA damage stimulus	6	61	0.99413	1	ncbi_107276048(CSLD4);ncbi_4328940(UBC5B);ncbi_4339720(SYN1);ncbi_4343387(CAPH2);ncbi_4346301(FAR1);ncbi_4348029(MOF)
GO:0009056	catabolic process	31	212	0.994427	1	ncbi_4324793(At2g26230);ncbi_4326177(CCD8B);ncbi_4327232(DCI1);ncbi_4328940(UBC5B);ncbi_4329066(SINAT4);ncbi_4329740(UBP3);ncbi_4329911(ISPG);ncbi_4330657(PYD1);ncbi_4331519(Cht11);ncbi_4331611(PAO);ncbi_4332347(PXN);ncbi_4333554(OAT);ncbi_4333557(ATG6);ncbi_4336263(Cht4);ncbi_4336569(UCH3);ncbi_4337206(GLPK);ncbi_4337749(Cht10);ncbi_4340429(ATG12);ncbi_4340988(PPH);ncbi_4341790(GDH2);ncbi_434324…
GO:0044238	primary metabolic process	581	2941	0.994427	1	MSTRG.11106(PPCK2);MSTRG.11570(At1g56130);MSTRG.1720(--);MSTRG.1787(--);MSTRG.1788(--);MSTRG.20856(UPL5);MSTRG.21774(At3g47570);MSTRG.4575(SBT3.9);ncbi_107275781(At3g47570);ncbi_107275823(WAK2);ncbi_107275911(DTX42);ncbi_107275913(CRK10);ncbi_107276048(CSLD4);ncbi_107276298(SRK);ncbi_107276551(FAMA);ncbi_107276849(CRK15);ncbi_107277220(rccR);ncbi_107277295(IPT3);ncbi_107277437(TYRAAT2);ncbi_10727…
GO:0065003	macromolecular complex assembly	17	131	0.994471	1	ncbi_4324998(ndhN);ncbi_4327150(PSBW);ncbi_4327550(TUBB4);ncbi_4328940(UBC5B);ncbi_4330828(LHCA5);ncbi_4332431(ATPG);ncbi_4335799(PSAO);ncbi_4338612(PRFB3);ncbi_4338790(TUBB6);ncbi_4338815(dehH1);ncbi_4343366(ATPC1);ncbi_4343515(OsI_025465);ncbi_4344539(PSBY);ncbi_4345443(TLP40);ncbi_4349123(MGL);ncbi_4350726(ARPC5A);ncbi_4352085(PSAL)
GO:0051171	regulation of nitrogen compound metabolic process	22	161	0.994747	1	ncbi_107276551(FAMA);ncbi_107279905(--);ncbi_4325061(ABI5);ncbi_4325838(SCL3);ncbi_4327039(FQR1);ncbi_4328129(--);ncbi_4329911(ISPG);ncbi_4330470(DOF5.6);ncbi_4331062(Os02g0805200);ncbi_4331611(PAO);ncbi_4333062(SUS1);ncbi_4333763(--);ncbi_4334956(AMI1);ncbi_4339236(FQR1);ncbi_4343366(ATPC1);ncbi_4343387(CAPH2);ncbi_4345185(--);ncbi_4345443(TLP40);ncbi_4346301(FAR1);ncbi_4350816(GME-2);ncbi_92713…
GO:1902582	single-organism intracellular transport	20	150	0.995158	1	ncbi_4326241(At5g64680);ncbi_4327433(AMT2-3);ncbi_4327497(ERG1);ncbi_4327700(At1g29970);ncbi_4328940(UBC5B);ncbi_4329911(ISPG);ncbi_4330982(TIC55);ncbi_4331133(EXOSC1);ncbi_4332431(ATPG);ncbi_4333557(ATG6);ncbi_4336462(MIA40);ncbi_4339274(SRP54-2);ncbi_4343558(MPC4);ncbi_4344290(AGAL3);ncbi_4345443(TLP40);ncbi_4346566(VPS32.1);ncbi_4349476(BOU);ncbi_4350655(gatA);ncbi_4351228(PUMP1);ncbi_9267932(…
GO:0010468	regulation of gene expression	101	590	0.995479	1	MSTRG.10897(SOG1);MSTRG.11941(DOF5.8);ncbi_107276211(HOX18);ncbi_107276551(FAMA);ncbi_107278201(G1L8);ncbi_107278706(BZIP24);ncbi_107279905(--);ncbi_4324418(DREB2A);ncbi_4325006(NAC048);ncbi_4325061(ABI5);ncbi_4325252(PCF5);ncbi_4325750(IRO2);ncbi_4325838(SCL3);ncbi_4325890(IAA3);ncbi_4326760(WRKY6);ncbi_4326766(MYBS3);ncbi_4327039(FQR1);ncbi_4327123(HY5);ncbi_4327335(RDR3);ncbi_4327336(RDR4);ncb…
GO:0005976	polysaccharide metabolic process	20	151	0.995673	1	ncbi_107275911(DTX42);ncbi_107276048(CSLD4);ncbi_3131403(petB);ncbi_4324744(--);ncbi_4324998(ndhN);ncbi_4325906(CGL160);ncbi_4329911(ISPG);ncbi_4330402(XTH30);ncbi_4333266(CBBY);ncbi_4333340(XEG113);ncbi_4333719(THIC);ncbi_4334515(CESA2);ncbi_4336904(XTH24);ncbi_4339895(CSLD2);ncbi_4341038(algC);ncbi_4341944(XTH25);ncbi_4343262(PNSB3);ncbi_4343366(ATPC1);ncbi_4348853(CESA7);ncbi_9269084(CBL9)
GO:0051235	maintenance of location	1	23	0.995786	1	ncbi_9271371(Os02g0134000)
GO:0072527	pyrimidine-containing compound metabolic process	5	56	0.995816	1	ncbi_4330252(NCS1);ncbi_4330657(PYD1);ncbi_4341252(ASP1);ncbi_4343249(PYD3);ncbi_4345071(PYRB)
GO:0048367	shoot system development	4	49	0.996075	1	ncbi_4324826(GPAT6);ncbi_4331611(PAO);ncbi_4332134(CYP90B2);ncbi_4346344(ABCB1)
GO:0018130	heterocycle biosynthetic process	48	311	0.996287	1	ncbi_107276551(FAMA);ncbi_107278201(G1L8);ncbi_107279124(atpA);ncbi_3131390(atpA);ncbi_3131391(atpF);ncbi_3131393(atpI);ncbi_3131403(petB);ncbi_4325061(ABI5);ncbi_4325286(TAF11);ncbi_4325838(SCL3);ncbi_4327039(FQR1);ncbi_4327335(RDR3);ncbi_4327336(RDR4);ncbi_4327968(ISPE);ncbi_4328220(Os02g0134400);ncbi_4328240(--);ncbi_4329911(ISPG);ncbi_4330252(NCS1);ncbi_4330470(DOF5.6);ncbi_4330657(PYD1);ncbi…
GO:0061024	membrane organization	10	91	0.996458	1	ncbi_4326936(PNSB5);ncbi_4328925(TROL);ncbi_4328940(UBC5B);ncbi_4330828(LHCA5);ncbi_4331611(PAO);ncbi_4333266(CBBY);ncbi_4339274(SRP54-2);ncbi_4339517(At4g32285);ncbi_4340257(SYP132);ncbi_4345443(TLP40)
GO:0031326	regulation of cellular biosynthetic process	19	147	0.996543	1	ncbi_107276551(FAMA);ncbi_107279905(--);ncbi_4325061(ABI5);ncbi_4325838(SCL3);ncbi_4327039(FQR1);ncbi_4328129(--);ncbi_4329911(ISPG);ncbi_4330470(DOF5.6);ncbi_4331611(PAO);ncbi_4333062(SUS1);ncbi_4333763(--);ncbi_4334956(AMI1);ncbi_4339236(FQR1);ncbi_4343366(ATPC1);ncbi_4345185(--);ncbi_4345443(TLP40);ncbi_4346301(FAR1);ncbi_4350816(GME-2);ncbi_9271324(--)
GO:0006886	intracellular protein transport	17	135	0.996567	1	ncbi_4325312(RAN1);ncbi_4326241(At5g64680);ncbi_4327433(AMT2-3);ncbi_4327497(ERG1);ncbi_4327700(At1g29970);ncbi_4328940(UBC5B);ncbi_4329911(ISPG);ncbi_4330982(TIC55);ncbi_4331133(EXOSC1);ncbi_4332431(ATPG);ncbi_4333557(ATG6);ncbi_4336462(MIA40);ncbi_4339274(SRP54-2);ncbi_4340006(RH3);ncbi_4344290(AGAL3);ncbi_4345443(TLP40);ncbi_4350655(gatA)
GO:0006260	DNA replication	3	42	0.996607	1	ncbi_4328940(UBC5B);ncbi_4343569(CYCD6-1);ncbi_4346301(FAR1)
GO:0006351	transcription, DNA-templated	15	123	0.996663	1	ncbi_107276551(FAMA);ncbi_107278201(G1L8);ncbi_4325061(ABI5);ncbi_4325286(TAF11);ncbi_4327039(FQR1);ncbi_4329911(ISPG);ncbi_4330470(DOF5.6);ncbi_4331611(PAO);ncbi_4333062(SUS1);ncbi_4334956(AMI1);ncbi_4339236(FQR1);ncbi_4343366(ATPC1);ncbi_4345443(TLP40);ncbi_4346301(FAR1);ncbi_4350816(GME-2)
GO:0006950	response to stress	69	426	0.996672	1	MSTRG.1787(--);MSTRG.1788(--);ncbi_107275911(DTX42);ncbi_107276048(CSLD4);ncbi_107276551(FAMA);ncbi_107279727(CTL1);ncbi_3131409(psbA);ncbi_4324998(ndhN);ncbi_4325501(--);ncbi_4326845(TPS2);ncbi_4326969(PER1);ncbi_4327002(PER1);ncbi_4327433(AMT2-3);ncbi_4327703(At5g54860);ncbi_4328435(PGK3);ncbi_4328669(UVR3);ncbi_4328925(TROL);ncbi_4328940(UBC5B);ncbi_4329643(APX8);ncbi_4329724(KSL7);ncbi_432991…
GO:0048856	anatomical structure development	29	207	0.997032	1	MSTRG.20856(UPL5);ncbi_107276048(CSLD4);ncbi_107276551(FAMA);ncbi_107278201(G1L8);ncbi_107279727(CTL1);ncbi_4323925(VTE6);ncbi_4324826(GPAT6);ncbi_4326177(CCD8B);ncbi_4330470(DOF5.6);ncbi_4331611(PAO);ncbi_4332134(CYP90B2);ncbi_4332515(ERDJ3A);ncbi_4333266(CBBY);ncbi_4333340(XEG113);ncbi_4334956(AMI1);ncbi_4336591(CCD7);ncbi_4336972(QRT3);ncbi_4337051(GDCST);ncbi_4338382(CML21);ncbi_4343366(ATPC1…
GO:0071702	organic substance transport	44	293	0.997386	1	ncbi_107275911(DTX42);ncbi_107275930(GONST2);ncbi_4324087(CNR8);ncbi_4324220(BAT1);ncbi_4325014(NPF8.1);ncbi_4325028(CSTLP3);ncbi_4325312(RAN1);ncbi_4325928(AATP1);ncbi_4326241(At5g64680);ncbi_4326444(NPF6.1);ncbi_4326831(GRMZM2G124911);ncbi_4327433(AMT2-3);ncbi_4327497(ERG1);ncbi_4327700(At1g29970);ncbi_4328940(UBC5B);ncbi_4329464(SWEET15);ncbi_4329911(ISPG);ncbi_4330647(--);ncbi_4330713(NIP2-1)…
GO:0044802	single-organism membrane organization	7	73	0.997406	1	ncbi_4326936(PNSB5);ncbi_4328925(TROL);ncbi_4330828(LHCA5);ncbi_4331611(PAO);ncbi_4333266(CBBY);ncbi_4339274(SRP54-2);ncbi_4345443(TLP40)
GO:0009668	plastid membrane organization	5	59	0.997511	1	ncbi_4326936(PNSB5);ncbi_4330828(LHCA5);ncbi_4331611(PAO);ncbi_4333266(CBBY);ncbi_4345443(TLP40)
GO:0009058	biosynthetic process	210	1164	0.998345	1	MSTRG.10119(rpoA);MSTRG.10897(SOG1);MSTRG.19572(--);MSTRG.8045(--);ncbi_107276211(HOX18);ncbi_107276551(FAMA);ncbi_107277220(rccR);ncbi_107278201(G1L8);ncbi_107278405(NRPE7);ncbi_107278968(rps7-A);ncbi_107279124(atpA);ncbi_107279727(CTL1);ncbi_107279821(OPR1);ncbi_107279905(--);ncbi_107281766(rps7-A);ncbi_112937969(rpoB);ncbi_112938705(rps7-A);ncbi_3131390(atpA);ncbi_3131391(atpF);ncbi_3131393(at…
GO:0071555	cell wall organization	2	37	0.998361	1	ncbi_4326177(CCD8B);ncbi_4336972(QRT3)
GO:1903047	mitotic cell cycle process	2	37	0.998361	1	ncbi_107276048(CSLD4);ncbi_4348029(MOF)
GO:0034968	histone lysine methylation	1	27	0.998376	1	ncbi_4346301(FAR1)
GO:0016072	rRNA metabolic process	7	76	0.998403	1	ncbi_4330828(LHCA5);ncbi_4332431(ATPG);ncbi_4335799(PSAO);ncbi_4343366(ATPC1);ncbi_4343515(OsI_025465);ncbi_4345443(TLP40);ncbi_4347166(LHCA6)
GO:0022613	ribonucleoprotein complex biogenesis	4	54	0.998438	1	ncbi_107278968(rps7-A);ncbi_107281766(rps7-A);ncbi_112938705(rps7-A);ncbi_4326910(EIF6-2)
GO:0009657	plastid organization	9	90	0.998456	1	ncbi_4326936(PNSB5);ncbi_4328925(TROL);ncbi_4330828(LHCA5);ncbi_4331611(PAO);ncbi_4333266(CBBY);ncbi_4337051(GDCST);ncbi_4338302(PTAC16);ncbi_4338612(PRFB3);ncbi_4345443(TLP40)
GO:0072528	pyrimidine-containing compound biosynthetic process	3	46	0.998456	1	ncbi_4330252(NCS1);ncbi_4341252(ASP1);ncbi_4345071(PYRB)
GO:2000112	regulation of cellular macromolecule biosynthetic process	17	142	0.998559	1	ncbi_107276551(FAMA);ncbi_107279905(--);ncbi_4325061(ABI5);ncbi_4327039(FQR1);ncbi_4328129(--);ncbi_4329911(ISPG);ncbi_4330470(DOF5.6);ncbi_4331611(PAO);ncbi_4333062(SUS1);ncbi_4333763(--);ncbi_4334956(AMI1);ncbi_4339236(FQR1);ncbi_4343366(ATPC1);ncbi_4345185(--);ncbi_4345443(TLP40);ncbi_4346301(FAR1);ncbi_4350816(GME-2)
GO:0007049	cell cycle	13	117	0.998601	1	ncbi_107276048(CSLD4);ncbi_4324913(ZIP4);ncbi_4328940(UBC5B);ncbi_4330816(KRP1);ncbi_4332158(EMB2001);ncbi_4339720(SYN1);ncbi_4340849(MAP65-1);ncbi_4343569(CYCD6-1);ncbi_4346301(FAR1);ncbi_4348029(MOF);ncbi_4349917(--);ncbi_4352280(CYCA2-1);ncbi_4352674(KIN12F)
GO:0008380	RNA splicing	1	28	0.998721	1	ncbi_4352706(UAH)
GO:0018022	peptidyl-lysine methylation	1	28	0.998721	1	ncbi_4346301(FAR1)
GO:1902589	single-organism organelle organization	17	143	0.998731	1	ncbi_4324913(ZIP4);ncbi_4328717(HDAC3);ncbi_4328720(HDAC2);ncbi_4328940(UBC5B);ncbi_4332220(ADF5);ncbi_4333062(SUS1);ncbi_4334307(ADF2);ncbi_4339720(SYN1);ncbi_4344290(AGAL3);ncbi_4345185(--);ncbi_4346301(FAR1);ncbi_4346344(ABCB1);ncbi_4349142(ADF10);ncbi_4349917(--);ncbi_4350655(gatA);ncbi_4350726(ARPC5A);ncbi_4352848(ADF11)
GO:0010608	posttranscriptional regulation of gene expression	5	63	0.998773	1	ncbi_107279905(--);ncbi_4328129(--);ncbi_4329911(ISPG);ncbi_4333763(--);ncbi_4338612(PRFB3)
GO:0034613	cellular protein localization	17	144	0.998884	1	ncbi_4325312(RAN1);ncbi_4326241(At5g64680);ncbi_4327433(AMT2-3);ncbi_4327497(ERG1);ncbi_4327700(At1g29970);ncbi_4328940(UBC5B);ncbi_4329911(ISPG);ncbi_4330982(TIC55);ncbi_4331133(EXOSC1);ncbi_4332431(ATPG);ncbi_4333557(ATG6);ncbi_4336462(MIA40);ncbi_4339274(SRP54-2);ncbi_4340006(RH3);ncbi_4344290(AGAL3);ncbi_4345443(TLP40);ncbi_4350655(gatA)
GO:0070727	cellular macromolecule localization	17	144	0.998884	1	ncbi_4325312(RAN1);ncbi_4326241(At5g64680);ncbi_4327433(AMT2-3);ncbi_4327497(ERG1);ncbi_4327700(At1g29970);ncbi_4328940(UBC5B);ncbi_4329911(ISPG);ncbi_4330982(TIC55);ncbi_4331133(EXOSC1);ncbi_4332431(ATPG);ncbi_4333557(ATG6);ncbi_4336462(MIA40);ncbi_4339274(SRP54-2);ncbi_4340006(RH3);ncbi_4344290(AGAL3);ncbi_4345443(TLP40);ncbi_4350655(gatA)
GO:0009451	RNA modification	4	56	0.998927	1	ncbi_4324998(ndhN);ncbi_4326241(At5g64680);ncbi_4338612(PRFB3);ncbi_4343973(--)
GO:0016458	gene silencing	4	56	0.998927	1	ncbi_4327335(RDR3);ncbi_4327336(RDR4);ncbi_4345185(--);ncbi_4346301(FAR1)
GO:0044249	cellular biosynthetic process	196	1102	0.998965	1	MSTRG.10119(rpoA);MSTRG.10897(SOG1);MSTRG.19572(--);MSTRG.8045(--);ncbi_107276211(HOX18);ncbi_107276551(FAMA);ncbi_107277220(rccR);ncbi_107278201(G1L8);ncbi_107278405(NRPE7);ncbi_107278968(rps7-A);ncbi_107279124(atpA);ncbi_107279727(CTL1);ncbi_107279821(OPR1);ncbi_107279905(--);ncbi_107281766(rps7-A);ncbi_112937969(rpoB);ncbi_112938705(rps7-A);ncbi_3131390(atpA);ncbi_3131391(atpF);ncbi_3131393(at…
GO:0000278	mitotic cell cycle	2	40	0.99914	1	ncbi_107276048(CSLD4);ncbi_4348029(MOF)
GO:0051726	regulation of cell cycle	2	40	0.99914	1	ncbi_4343569(CYCD6-1);ncbi_4348029(MOF)
GO:0018193	peptidyl-amino acid modification	3	49	0.999152	1	ncbi_4327507(FKBP20-1);ncbi_4345443(TLP40);ncbi_4346301(FAR1)
GO:0006305	DNA alkylation	1	30	0.999206	1	ncbi_4346301(FAR1)
GO:0043604	amide biosynthetic process	14	128	0.999255	1	ncbi_107278968(rps7-A);ncbi_107279905(--);ncbi_107281766(rps7-A);ncbi_112938705(rps7-A);ncbi_4325286(TAF11);ncbi_4326034(alaXL);ncbi_4326910(EIF6-2);ncbi_4328129(--);ncbi_4328255(IBI1);ncbi_4332506(Os03g0291500);ncbi_4333763(--);ncbi_4337297(GCH1);ncbi_4346171(At1g29880);ncbi_9271078(DRTS)
GO:0010629	negative regulation of gene expression	4	58	0.999265	1	ncbi_4327335(RDR3);ncbi_4327336(RDR4);ncbi_4345185(--);ncbi_4346301(FAR1)
GO:0006304	DNA modification	1	31	0.999375	1	ncbi_4346301(FAR1)
GO:0009892	negative regulation of metabolic process	10	103	0.999403	1	MSTRG.1787(--);MSTRG.1788(--);ncbi_4326272(Os01g0270100);ncbi_4327335(RDR3);ncbi_4327336(RDR4);ncbi_4330816(KRP1);ncbi_4336727(SBT1.3);ncbi_4339190(Os05g0494200);ncbi_4345185(--);ncbi_4346301(FAR1)
GO:1901566	organonitrogen compound biosynthetic process	57	383	0.999463	1	ncbi_107278968(rps7-A);ncbi_107279124(atpA);ncbi_107279905(--);ncbi_107281766(rps7-A);ncbi_112938705(rps7-A);ncbi_3131390(atpA);ncbi_3131391(atpF);ncbi_3131393(atpI);ncbi_4325286(TAF11);ncbi_4326034(alaXL);ncbi_4326460(OsI_36120);ncbi_4326889(CM3);ncbi_4326910(EIF6-2);ncbi_4327968(ISPE);ncbi_4328129(--);ncbi_4328220(Os02g0134400);ncbi_4328255(IBI1);ncbi_4328623(CAB8);ncbi_4328925(TROL);ncbi_43289…
GO:0044767	single-organism developmental process	41	294	0.999523	1	MSTRG.20856(UPL5);ncbi_107276048(CSLD4);ncbi_107276551(FAMA);ncbi_107279727(CTL1);ncbi_4323925(VTE6);ncbi_4324826(GPAT6);ncbi_4326177(CCD8B);ncbi_4330331(TTG1);ncbi_4330470(DOF5.6);ncbi_4331611(PAO);ncbi_4332134(CYP90B2);ncbi_4332515(ERDJ3A);ncbi_4333266(CBBY);ncbi_4333340(XEG113);ncbi_4333554(OAT);ncbi_4333896(GLN1-3);ncbi_4334956(AMI1);ncbi_4335170(OsI_14861);ncbi_4336591(CCD7);ncbi_4336972(QRT…
GO:0048519	negative regulation of biological process	13	126	0.999609	1	MSTRG.1787(--);MSTRG.1788(--);ncbi_107276551(FAMA);ncbi_4326272(Os01g0270100);ncbi_4327335(RDR3);ncbi_4327336(RDR4);ncbi_4330816(KRP1);ncbi_4331554(KRP5);ncbi_4336727(SBT1.3);ncbi_4339190(Os05g0494200);ncbi_4345185(--);ncbi_4346301(FAR1);ncbi_4348029(MOF)
GO:0009409	response to cold	1	33	0.999612	1	ncbi_4346344(ABCB1)
GO:0008104	protein localization	42	304	0.99969	1	ncbi_107278565(--);ncbi_4324675(RIC1);ncbi_4325312(RAN1);ncbi_4326241(At5g64680);ncbi_4327163(VPS25);ncbi_4327180(RAB7);ncbi_4327433(AMT2-3);ncbi_4327497(ERG1);ncbi_4327700(At1g29970);ncbi_4328940(UBC5B);ncbi_4329911(ISPG);ncbi_4330331(TTG1);ncbi_4330647(--);ncbi_4330982(TIC55);ncbi_4331133(EXOSC1);ncbi_4331906(RABH1E);ncbi_4332205(--);ncbi_4332418(At5g09550);ncbi_4332431(ATPG);ncbi_4333062(SUS1)…
GO:0009658	chloroplast organization	1	34	0.999694	1	ncbi_4345443(TLP40)
GO:0071103	DNA conformation change	2	45	0.99971	1	ncbi_4339720(SYN1);ncbi_9271302(--)
GO:0016569	covalent chromatin modification	5	71	0.999714	1	ncbi_4328717(HDAC3);ncbi_4328720(HDAC2);ncbi_4333062(SUS1);ncbi_4345185(--);ncbi_4346301(FAR1)
GO:0043603	cellular amide metabolic process	16	148	0.999721	1	ncbi_107278968(rps7-A);ncbi_107279905(--);ncbi_107281766(rps7-A);ncbi_112938705(rps7-A);ncbi_4325286(TAF11);ncbi_4326034(alaXL);ncbi_4326910(EIF6-2);ncbi_4328129(--);ncbi_4328255(IBI1);ncbi_4332506(Os03g0291500);ncbi_4333763(--);ncbi_4337297(GCH1);ncbi_4337428(ALN);ncbi_4346171(At1g29880);ncbi_4347204(THFS);ncbi_9271078(DRTS)
GO:0009791	post-embryonic development	12	122	0.999738	1	ncbi_107276551(FAMA);ncbi_4324826(GPAT6);ncbi_4330470(DOF5.6);ncbi_4331611(PAO);ncbi_4333266(CBBY);ncbi_4343446(TDP1);ncbi_4343569(CYCD6-1);ncbi_4343973(--);ncbi_4344046(Os07g0638400);ncbi_4345443(TLP40);ncbi_4346344(ABCB1);ncbi_4346604(STR9)
GO:0018205	peptidyl-lysine modification	1	35	0.999759	1	ncbi_4346301(FAR1)
GO:0016482	cytoplasmic transport	6	80	0.999771	1	ncbi_4325312(RAN1);ncbi_4327433(AMT2-3);ncbi_4328940(UBC5B);ncbi_4333062(SUS1);ncbi_4344290(AGAL3);ncbi_4350655(gatA)
GO:0006399	tRNA metabolic process	6	81	0.999809	1	ncbi_107277295(IPT3);ncbi_107279905(--);ncbi_3131450(matK);ncbi_4326034(alaXL);ncbi_4328255(IBI1);ncbi_4346171(At1g29880)
GO:0099402	plant organ development	2	47	0.999813	1	ncbi_4332134(CYP90B2);ncbi_4346344(ABCB1)
GO:0006412	translation	11	120	0.999876	1	ncbi_107278968(rps7-A);ncbi_107279905(--);ncbi_107281766(rps7-A);ncbi_112938705(rps7-A);ncbi_4325286(TAF11);ncbi_4326034(alaXL);ncbi_4326910(EIF6-2);ncbi_4328129(--);ncbi_4328255(IBI1);ncbi_4333763(--);ncbi_4346171(At1g29880)
GO:0043043	peptide biosynthetic process	11	122	0.99991	1	ncbi_107278968(rps7-A);ncbi_107279905(--);ncbi_107281766(rps7-A);ncbi_112938705(rps7-A);ncbi_4325286(TAF11);ncbi_4326034(alaXL);ncbi_4326910(EIF6-2);ncbi_4328129(--);ncbi_4328255(IBI1);ncbi_4333763(--);ncbi_4346171(At1g29880)
GO:0016570	histone modification	4	69	0.999913	1	ncbi_4328717(HDAC3);ncbi_4328720(HDAC2);ncbi_4333062(SUS1);ncbi_4346301(FAR1)
GO:0048507	meristem development	2	51	0.999922	1	ncbi_4330470(DOF5.6);ncbi_4337051(GDCST)
GO:0016568	chromatin modification	5	78	0.999923	1	ncbi_4328717(HDAC3);ncbi_4328720(HDAC2);ncbi_4333062(SUS1);ncbi_4345185(--);ncbi_4346301(FAR1)
GO:0009888	tissue development	4	70	0.999929	1	ncbi_4330470(DOF5.6);ncbi_4337051(GDCST);ncbi_4343569(CYCD6-1);ncbi_4346344(ABCB1)
GO:0044257	cellular protein catabolic process	6	87	0.999936	1	ncbi_4328940(UBC5B);ncbi_4329066(SINAT4);ncbi_4329740(UBP3);ncbi_4329911(ISPG);ncbi_4336569(UCH3);ncbi_4348029(MOF)
GO:0044271	cellular nitrogen compound biosynthetic process	59	418	0.999942	1	ncbi_107276551(FAMA);ncbi_107278201(G1L8);ncbi_107278968(rps7-A);ncbi_107279124(atpA);ncbi_107279905(--);ncbi_107281766(rps7-A);ncbi_112938705(rps7-A);ncbi_3131390(atpA);ncbi_3131391(atpF);ncbi_3131393(atpI);ncbi_3131403(petB);ncbi_4325061(ABI5);ncbi_4325286(TAF11);ncbi_4325838(SCL3);ncbi_4326034(alaXL);ncbi_4326910(EIF6-2);ncbi_4327039(FQR1);ncbi_4327335(RDR3);ncbi_4327336(RDR4);ncbi_4327968(ISP…
GO:0006221	pyrimidine nucleotide biosynthetic process	1	41	0.999943	1	ncbi_4341252(ASP1)
GO:0009059	macromolecule biosynthetic process	112	710	0.999946	1	MSTRG.10119(rpoA);MSTRG.10897(SOG1);MSTRG.19572(--);MSTRG.8045(--);ncbi_107276211(HOX18);ncbi_107276551(FAMA);ncbi_107278201(G1L8);ncbi_107278405(NRPE7);ncbi_107278968(rps7-A);ncbi_107279905(--);ncbi_107281766(rps7-A);ncbi_112937969(rpoB);ncbi_112938705(rps7-A);ncbi_3131403(petB);ncbi_3131433(rpoC1);ncbi_4324087(CNR8);ncbi_4324418(DREB2A);ncbi_4324826(GPAT6);ncbi_4325006(NAC048);ncbi_4325061(ABI5…
GO:0030163	protein catabolic process	6	88	0.999947	1	ncbi_4328940(UBC5B);ncbi_4329066(SINAT4);ncbi_4329740(UBP3);ncbi_4329911(ISPG);ncbi_4336569(UCH3);ncbi_4348029(MOF)
GO:0019941	modification-dependent protein catabolic process	5	80	0.999948	1	ncbi_4328940(UBC5B);ncbi_4329066(SINAT4);ncbi_4329740(UBP3);ncbi_4336569(UCH3);ncbi_4348029(MOF)
GO:0043632	modification-dependent macromolecule catabolic process	5	80	0.999948	1	ncbi_4328940(UBC5B);ncbi_4329066(SINAT4);ncbi_4329740(UBP3);ncbi_4336569(UCH3);ncbi_4348029(MOF)
GO:0033036	macromolecule localization	42	321	0.999949	1	ncbi_107278565(--);ncbi_4324675(RIC1);ncbi_4325312(RAN1);ncbi_4326241(At5g64680);ncbi_4327163(VPS25);ncbi_4327180(RAB7);ncbi_4327433(AMT2-3);ncbi_4327497(ERG1);ncbi_4327700(At1g29970);ncbi_4328940(UBC5B);ncbi_4329911(ISPG);ncbi_4330331(TTG1);ncbi_4330647(--);ncbi_4330982(TIC55);ncbi_4331133(EXOSC1);ncbi_4331906(RABH1E);ncbi_4332205(--);ncbi_4332418(At5g09550);ncbi_4332431(ATPG);ncbi_4333062(SUS1)…
GO:0051649	establishment of localization in cell	24	212	0.999951	1	ncbi_4325312(RAN1);ncbi_4326241(At5g64680);ncbi_4327433(AMT2-3);ncbi_4327497(ERG1);ncbi_4327700(At1g29970);ncbi_4328925(TROL);ncbi_4328940(UBC5B);ncbi_4329911(ISPG);ncbi_4330982(TIC55);ncbi_4331133(EXOSC1);ncbi_4332431(ATPG);ncbi_4333062(SUS1);ncbi_4333557(ATG6);ncbi_4336462(MIA40);ncbi_4339274(SRP54-2);ncbi_4340006(RH3);ncbi_4343558(MPC4);ncbi_4344290(AGAL3);ncbi_4345443(TLP40);ncbi_4346566(VPS3…
GO:0032392	DNA geometric change	1	43	0.999964	1	ncbi_9271302(--)
GO:0044707	single-multicellular organism process	35	283	0.999967	1	MSTRG.20856(UPL5);ncbi_107276048(CSLD4);ncbi_107276551(FAMA);ncbi_107278201(G1L8);ncbi_107279727(CTL1);ncbi_4324826(GPAT6);ncbi_4325252(PCF5);ncbi_4326177(CCD8B);ncbi_4329066(SINAT4);ncbi_4330470(DOF5.6);ncbi_4331611(PAO);ncbi_4332134(CYP90B2);ncbi_4332449(RCN1);ncbi_4332559(TS2);ncbi_4333266(CBBY);ncbi_4333557(ATG6);ncbi_4334346(PCF6);ncbi_4334956(AMI1);ncbi_4336591(CCD7);ncbi_4336972(QRT3);ncbi…
GO:0046907	intracellular transport	23	209	0.999969	1	ncbi_4325312(RAN1);ncbi_4326241(At5g64680);ncbi_4327433(AMT2-3);ncbi_4327497(ERG1);ncbi_4327700(At1g29970);ncbi_4328940(UBC5B);ncbi_4329911(ISPG);ncbi_4330982(TIC55);ncbi_4331133(EXOSC1);ncbi_4332431(ATPG);ncbi_4333062(SUS1);ncbi_4333557(ATG6);ncbi_4336462(MIA40);ncbi_4339274(SRP54-2);ncbi_4340006(RH3);ncbi_4343558(MPC4);ncbi_4344290(AGAL3);ncbi_4345443(TLP40);ncbi_4346566(VPS32.1);ncbi_4349476(B…
GO:0032501	multicellular organismal process	35	285	0.999974	1	MSTRG.20856(UPL5);ncbi_107276048(CSLD4);ncbi_107276551(FAMA);ncbi_107278201(G1L8);ncbi_107279727(CTL1);ncbi_4324826(GPAT6);ncbi_4325252(PCF5);ncbi_4326177(CCD8B);ncbi_4329066(SINAT4);ncbi_4330470(DOF5.6);ncbi_4331611(PAO);ncbi_4332134(CYP90B2);ncbi_4332449(RCN1);ncbi_4332559(TS2);ncbi_4333266(CBBY);ncbi_4333557(ATG6);ncbi_4334346(PCF6);ncbi_4334956(AMI1);ncbi_4336591(CCD7);ncbi_4336972(QRT3);ncbi…
GO:0034645	cellular macromolecule biosynthetic process	104	676	0.999974	1	MSTRG.10119(rpoA);MSTRG.10897(SOG1);MSTRG.19572(--);MSTRG.8045(--);ncbi_107276211(HOX18);ncbi_107276551(FAMA);ncbi_107278201(G1L8);ncbi_107278405(NRPE7);ncbi_107278968(rps7-A);ncbi_107279905(--);ncbi_107281766(rps7-A);ncbi_112937969(rpoB);ncbi_112938705(rps7-A);ncbi_3131433(rpoC1);ncbi_4324087(CNR8);ncbi_4324418(DREB2A);ncbi_4325006(NAC048);ncbi_4325061(ABI5);ncbi_4325252(PCF5);ncbi_4325286(TAF11…
GO:0006220	pyrimidine nucleotide metabolic process	1	45	0.999978	1	ncbi_4341252(ASP1)
GO:0006518	peptide metabolic process	11	131	0.999979	1	ncbi_107278968(rps7-A);ncbi_107279905(--);ncbi_107281766(rps7-A);ncbi_112938705(rps7-A);ncbi_4325286(TAF11);ncbi_4326034(alaXL);ncbi_4326910(EIF6-2);ncbi_4328129(--);ncbi_4328255(IBI1);ncbi_4333763(--);ncbi_4346171(At1g29880)
GO:0051603	proteolysis involved in cellular protein catabolic process	5	85	0.99998	1	ncbi_4328940(UBC5B);ncbi_4329066(SINAT4);ncbi_4329740(UBP3);ncbi_4336569(UCH3);ncbi_4348029(MOF)
GO:0034660	ncRNA metabolic process	15	160	0.999982	1	ncbi_107277295(IPT3);ncbi_107279905(--);ncbi_3131450(matK);ncbi_4326034(alaXL);ncbi_4328255(IBI1);ncbi_4328925(TROL);ncbi_4330828(LHCA5);ncbi_4332431(ATPG);ncbi_4335799(PSAO);ncbi_4338302(PTAC16);ncbi_4343366(ATPC1);ncbi_4343515(OsI_025465);ncbi_4345443(TLP40);ncbi_4346171(At1g29880);ncbi_4347166(LHCA6)
GO:0006508	proteolysis	13	147	0.999984	1	MSTRG.1787(--);MSTRG.1788(--);ncbi_4326241(At5g64680);ncbi_4326272(Os01g0270100);ncbi_4327852(AMSH2);ncbi_4328940(UBC5B);ncbi_4329066(SINAT4);ncbi_4329740(UBP3);ncbi_4336569(UCH3);ncbi_4339190(Os05g0494200);ncbi_4344424(Ncln);ncbi_4346117(PBF1);ncbi_4348029(MOF)
GO:0015031	protein transport	22	208	0.999985	1	ncbi_4325312(RAN1);ncbi_4326241(At5g64680);ncbi_4327433(AMT2-3);ncbi_4327497(ERG1);ncbi_4327700(At1g29970);ncbi_4328940(UBC5B);ncbi_4329911(ISPG);ncbi_4330647(--);ncbi_4330982(TIC55);ncbi_4331133(EXOSC1);ncbi_4332205(--);ncbi_4332431(ATPG);ncbi_4333557(ATG6);ncbi_4334539(AAP19-1);ncbi_4336462(MIA40);ncbi_4339274(SRP54-2);ncbi_4340006(RH3);ncbi_4340257(SYP132);ncbi_4344290(AGAL3);ncbi_4345443(TLP4…
GO:0043933	macromolecular complex subunit organization	32	274	0.99999	1	ncbi_4324998(ndhN);ncbi_4327150(PSBW);ncbi_4327550(TUBB4);ncbi_4328717(HDAC3);ncbi_4328720(HDAC2);ncbi_4328940(UBC5B);ncbi_4330828(LHCA5);ncbi_4332220(ADF5);ncbi_4332431(ATPG);ncbi_4333062(SUS1);ncbi_4334307(ADF2);ncbi_4335799(PSAO);ncbi_4338603(ERF1-2);ncbi_4338612(PRFB3);ncbi_4338790(TUBB6);ncbi_4338815(dehH1);ncbi_4339049(SlH4);ncbi_4340006(RH3);ncbi_4343366(ATPC1);ncbi_4343515(OsI_025465);ncb…
GO:0007275	multicellular organism development	25	230	0.99999	1	MSTRG.20856(UPL5);ncbi_107276048(CSLD4);ncbi_107276551(FAMA);ncbi_107279727(CTL1);ncbi_4324826(GPAT6);ncbi_4326177(CCD8B);ncbi_4330470(DOF5.6);ncbi_4331611(PAO);ncbi_4332134(CYP90B2);ncbi_4333266(CBBY);ncbi_4334956(AMI1);ncbi_4336972(QRT3);ncbi_4337051(GDCST);ncbi_4341967(USP);ncbi_4343366(ATPC1);ncbi_4343446(TDP1);ncbi_4343569(CYCD6-1);ncbi_4343973(--);ncbi_4344046(Os07g0638400);ncbi_4345443(TLP…
GO:0051641	cellular localization	24	224	0.99999	1	ncbi_4325312(RAN1);ncbi_4326241(At5g64680);ncbi_4327433(AMT2-3);ncbi_4327497(ERG1);ncbi_4327700(At1g29970);ncbi_4328925(TROL);ncbi_4328940(UBC5B);ncbi_4329911(ISPG);ncbi_4330982(TIC55);ncbi_4331133(EXOSC1);ncbi_4332431(ATPG);ncbi_4333062(SUS1);ncbi_4333557(ATG6);ncbi_4336462(MIA40);ncbi_4339274(SRP54-2);ncbi_4340006(RH3);ncbi_4343558(MPC4);ncbi_4344290(AGAL3);ncbi_4345443(TLP40);ncbi_4346566(VPS3…
GO:0006325	chromatin organization	9	121	0.999991	1	ncbi_4328717(HDAC3);ncbi_4328720(HDAC2);ncbi_4333062(SUS1);ncbi_4339049(SlH4);ncbi_4340006(RH3);ncbi_4345185(--);ncbi_4346301(FAR1);ncbi_4347799(SlH4);ncbi_9269473(NAP1;3)
GO:0009057	macromolecule catabolic process	11	136	0.999991	1	ncbi_4328940(UBC5B);ncbi_4329066(SINAT4);ncbi_4329740(UBP3);ncbi_4329911(ISPG);ncbi_4331519(Cht11);ncbi_4336263(Cht4);ncbi_4336569(UCH3);ncbi_4337749(Cht10);ncbi_4347451(CTL1);ncbi_4348029(MOF);ncbi_4349267(Cht8)
GO:0045184	establishment of protein localization	22	212	0.999991	1	ncbi_4325312(RAN1);ncbi_4326241(At5g64680);ncbi_4327433(AMT2-3);ncbi_4327497(ERG1);ncbi_4327700(At1g29970);ncbi_4328940(UBC5B);ncbi_4329911(ISPG);ncbi_4330647(--);ncbi_4330982(TIC55);ncbi_4331133(EXOSC1);ncbi_4332205(--);ncbi_4332431(ATPG);ncbi_4333557(ATG6);ncbi_4334539(AAP19-1);ncbi_4336462(MIA40);ncbi_4339274(SRP54-2);ncbi_4340006(RH3);ncbi_4340257(SYP132);ncbi_4344290(AGAL3);ncbi_4345443(TLP4…
GO:0016571	histone methylation	1	50	0.999993	1	ncbi_4346301(FAR1)
GO:0044265	cellular macromolecule catabolic process	6	101	0.999995	1	ncbi_4328940(UBC5B);ncbi_4329066(SINAT4);ncbi_4329740(UBP3);ncbi_4329911(ISPG);ncbi_4336569(UCH3);ncbi_4348029(MOF)
GO:0006479	protein methylation	1	52	0.999996	1	ncbi_4346301(FAR1)
GO:0032502	developmental process	46	367	0.999996	1	MSTRG.20856(UPL5);ncbi_107276048(CSLD4);ncbi_107276551(FAMA);ncbi_107278201(G1L8);ncbi_107279727(CTL1);ncbi_4323925(VTE6);ncbi_4324826(GPAT6);ncbi_4326177(CCD8B);ncbi_4326241(At5g64680);ncbi_4330331(TTG1);ncbi_4330470(DOF5.6);ncbi_4331611(PAO);ncbi_4332134(CYP90B2);ncbi_4332492(LPPG);ncbi_4332515(ERDJ3A);ncbi_4333266(CBBY);ncbi_4333340(XEG113);ncbi_4333554(OAT);ncbi_4333896(GLN1-3);ncbi_4334956(A…
GO:0008213	protein alkylation	1	57	0.999999	1	ncbi_4346301(FAR1)
GO:0006996	organelle organization	52	416	0.999999	1	ncbi_4324913(ZIP4);ncbi_4326241(At5g64680);ncbi_4326936(PNSB5);ncbi_4327150(PSBW);ncbi_4328717(HDAC3);ncbi_4328720(HDAC2);ncbi_4328925(TROL);ncbi_4328940(UBC5B);ncbi_4329911(ISPG);ncbi_4330828(LHCA5);ncbi_4331611(PAO);ncbi_4332220(ADF5);ncbi_4332431(ATPG);ncbi_4332556(SCAR2);ncbi_4332579(PEX11-3);ncbi_4332869(VLN2);ncbi_4333062(SUS1);ncbi_4333266(CBBY);ncbi_4333554(OAT);ncbi_4333896(GLN1-3);ncbi_…
GO:0051239	regulation of multicellular organismal process	1	64	1	1	ncbi_4337051(GDCST)
GO:2000026	regulation of multicellular organismal development	1	64	1	1	ncbi_4337051(GDCST)
GO:0051276	chromosome organization	13	175	1	1	ncbi_4328717(HDAC3);ncbi_4328720(HDAC2);ncbi_4333062(SUS1);ncbi_4339049(SlH4);ncbi_4339720(SYN1);ncbi_4340006(RH3);ncbi_4343387(CAPH2);ncbi_4345185(--);ncbi_4346301(FAR1);ncbi_4347799(SlH4);ncbi_4349917(--);ncbi_9269473(NAP1;3);ncbi_9271302(--)
GO:0043414	macromolecule methylation	1	66	1	1	ncbi_4346301(FAR1)
GO:0050793	regulation of developmental process	1	68	1	1	ncbi_4337051(GDCST)
GO:0032259	methylation	1	69	1	1	ncbi_4346301(FAR1)
GO:0022414	reproductive process	11	165	1	1	ncbi_4324826(GPAT6);ncbi_4324913(ZIP4);ncbi_4326241(At5g64680);ncbi_4330470(DOF5.6);ncbi_4331611(PAO);ncbi_4332492(LPPG);ncbi_4337051(GDCST);ncbi_4339720(SYN1);ncbi_4341868(A);ncbi_4344046(Os07g0638400);ncbi_4346344(ABCB1)
GO:0003006	developmental process involved in reproduction	9	151	1	1	ncbi_4324826(GPAT6);ncbi_4326241(At5g64680);ncbi_4330470(DOF5.6);ncbi_4331611(PAO);ncbi_4332492(LPPG);ncbi_4337051(GDCST);ncbi_4341868(A);ncbi_4344046(Os07g0638400);ncbi_4346344(ABCB1)
GO:0016070	RNA metabolic process	48	424	1	1	ncbi_107276551(FAMA);ncbi_107277295(IPT3);ncbi_107278201(G1L8);ncbi_107279905(--);ncbi_112937410(RPS3);ncbi_3131403(petB);ncbi_3131450(matK);ncbi_4324998(ndhN);ncbi_4325061(ABI5);ncbi_4325103(RNS2);ncbi_4325286(TAF11);ncbi_4325838(SCL3);ncbi_4326034(alaXL);ncbi_4326241(At5g64680);ncbi_4327039(FQR1);ncbi_4327335(RDR3);ncbi_4327336(RDR4);ncbi_4328255(IBI1);ncbi_4328925(TROL);ncbi_4329911(ISPG);ncbi…
GO:0000003	reproduction	11	174	1	1	ncbi_4324826(GPAT6);ncbi_4324913(ZIP4);ncbi_4326241(At5g64680);ncbi_4330470(DOF5.6);ncbi_4331611(PAO);ncbi_4332492(LPPG);ncbi_4337051(GDCST);ncbi_4339720(SYN1);ncbi_4341868(A);ncbi_4344046(Os07g0638400);ncbi_4346344(ABCB1)
GO:0044260	cellular macromolecule metabolic process	377	2190	1	1	MSTRG.10119(rpoA);MSTRG.10897(SOG1);MSTRG.11106(PPCK2);MSTRG.11570(At1g56130);MSTRG.1720(--);MSTRG.1787(--);MSTRG.1788(--);MSTRG.19572(--);MSTRG.20856(UPL5);MSTRG.21774(At3g47570);MSTRG.8045(--);ncbi_107275781(At3g47570);ncbi_107275823(WAK2);ncbi_107275911(DTX42);ncbi_107275913(CRK10);ncbi_107276048(CSLD4);ncbi_107276211(HOX18);ncbi_107276298(SRK);ncbi_107276551(FAMA);ncbi_107276849(CRK15);ncbi_1…
GO:0071704	organic substance metabolic process	706	3770	1	1	MSTRG.10119(rpoA);MSTRG.10897(SOG1);MSTRG.11106(PPCK2);MSTRG.11570(At1g56130);MSTRG.11941(DOF5.8);MSTRG.1720(--);MSTRG.1787(--);MSTRG.1788(--);MSTRG.19572(--);MSTRG.20856(UPL5);MSTRG.21709(rps16);MSTRG.21774(At3g47570);MSTRG.4575(SBT3.9);MSTRG.8045(--);ncbi_107275781(At3g47570);ncbi_107275823(WAK2);ncbi_107275911(DTX42);ncbi_107275913(CRK10);ncbi_107276048(CSLD4);ncbi_107276196(LAC21);ncbi_107276…
GO:0071840	cellular component organization or biogenesis	87	683	1	1	ncbi_107276048(CSLD4);ncbi_107278968(rps7-A);ncbi_107281766(rps7-A);ncbi_112938705(rps7-A);ncbi_3131403(petB);ncbi_4324913(ZIP4);ncbi_4324998(ndhN);ncbi_4326177(CCD8B);ncbi_4326241(At5g64680);ncbi_4326910(EIF6-2);ncbi_4326936(PNSB5);ncbi_4327150(PSBW);ncbi_4327550(TUBB4);ncbi_4328717(HDAC3);ncbi_4328720(HDAC2);ncbi_4328925(TROL);ncbi_4328940(UBC5B);ncbi_4329001(FT1);ncbi_4329911(ISPG);ncbi_433040…
GO:0006396	RNA processing	3	115	1	1	ncbi_3131450(matK);ncbi_4344356(PAPS3);ncbi_4352706(UAH)
GO:0006725	cellular aromatic compound metabolic process	142	1003	1	1	ncbi_107276048(CSLD4);ncbi_107276196(LAC21);ncbi_107276551(FAMA);ncbi_107277220(rccR);ncbi_107277295(IPT3);ncbi_107277437(TYRAAT2);ncbi_107278201(G1L8);ncbi_107279124(atpA);ncbi_107279905(--);ncbi_107281082(RE2);ncbi_112937410(RPS3);ncbi_3131390(atpA);ncbi_3131391(atpF);ncbi_3131393(atpI);ncbi_3131403(petB);ncbi_3131450(matK);ncbi_4324744(--);ncbi_4324793(At2g26230);ncbi_4324802(LAC7);ncbi_432491…
GO:0016043	cellular component organization	77	631	1	1	ncbi_4324913(ZIP4);ncbi_4324998(ndhN);ncbi_4326177(CCD8B);ncbi_4326241(At5g64680);ncbi_4326936(PNSB5);ncbi_4327150(PSBW);ncbi_4327550(TUBB4);ncbi_4328717(HDAC3);ncbi_4328720(HDAC2);ncbi_4328925(TROL);ncbi_4328940(UBC5B);ncbi_4329911(ISPG);ncbi_4330402(XTH30);ncbi_4330828(LHCA5);ncbi_4331611(PAO);ncbi_4332134(CYP90B2);ncbi_4332158(EMB2001);ncbi_4332220(ADF5);ncbi_4332347(PXN);ncbi_4332431(ATPG);nc…
GO:1901360	organic cyclic compound metabolic process	146	1032	1	1	ncbi_107276048(CSLD4);ncbi_107276196(LAC21);ncbi_107276551(FAMA);ncbi_107277220(rccR);ncbi_107277295(IPT3);ncbi_107277437(TYRAAT2);ncbi_107278201(G1L8);ncbi_107279124(atpA);ncbi_107279905(--);ncbi_107281082(RE2);ncbi_112937410(RPS3);ncbi_3131390(atpA);ncbi_3131391(atpF);ncbi_3131393(atpI);ncbi_3131403(petB);ncbi_3131450(matK);ncbi_4324744(--);ncbi_4324793(At2g26230);ncbi_4324802(LAC7);ncbi_432480…
GO:0006807	nitrogen compound metabolic process	175	1214	1	1	ncbi_107276048(CSLD4);ncbi_107276551(FAMA);ncbi_107277220(rccR);ncbi_107277295(IPT3);ncbi_107277437(TYRAAT2);ncbi_107278201(G1L8);ncbi_107278968(rps7-A);ncbi_107279124(atpA);ncbi_107279905(--);ncbi_107281082(RE2);ncbi_107281766(rps7-A);ncbi_112937410(RPS3);ncbi_112938705(rps7-A);ncbi_3131390(atpA);ncbi_3131391(atpF);ncbi_3131393(atpI);ncbi_3131403(petB);ncbi_3131450(matK);ncbi_4324744(--);ncbi_43…
GO:0006259	DNA metabolic process	15	251	1	1	ncbi_107276048(CSLD4);ncbi_107281082(RE2);ncbi_4325993(ENDO2);ncbi_4326241(At5g64680);ncbi_4328669(UVR3);ncbi_4328940(UBC5B);ncbi_4331062(Os02g0805200);ncbi_4337238(ENDO2);ncbi_4339720(SYN1);ncbi_4343387(CAPH2);ncbi_4343446(TDP1);ncbi_4343569(CYCD6-1);ncbi_4346301(FAR1);ncbi_4349917(--);ncbi_9271302(--)
GO:0046483	heterocycle metabolic process	124	959	1	1	ncbi_107276048(CSLD4);ncbi_107276551(FAMA);ncbi_107277220(rccR);ncbi_107277295(IPT3);ncbi_107278201(G1L8);ncbi_107279124(atpA);ncbi_107279905(--);ncbi_107281082(RE2);ncbi_112937410(RPS3);ncbi_3131390(atpA);ncbi_3131391(atpF);ncbi_3131393(atpI);ncbi_3131403(petB);ncbi_3131450(matK);ncbi_4324744(--);ncbi_4324793(At2g26230);ncbi_4324917(rrp40);ncbi_4324998(ndhN);ncbi_4325061(ABI5);ncbi_4325103(RNS2)…
GO:0006139	nucleobase-containing compound metabolic process	101	862	1	1	ncbi_107276048(CSLD4);ncbi_107276551(FAMA);ncbi_107277295(IPT3);ncbi_107278201(G1L8);ncbi_107279124(atpA);ncbi_107279905(--);ncbi_107281082(RE2);ncbi_112937410(RPS3);ncbi_3131390(atpA);ncbi_3131391(atpF);ncbi_3131393(atpI);ncbi_3131403(petB);ncbi_3131450(matK);ncbi_4324744(--);ncbi_4324793(At2g26230);ncbi_4324917(rrp40);ncbi_4324998(ndhN);ncbi_4325061(ABI5);ncbi_4325103(RNS2);ncbi_4325286(TAF11);…
GO:0034641	cellular nitrogen compound metabolic process	130	1038	1	1	ncbi_107276048(CSLD4);ncbi_107276551(FAMA);ncbi_107277220(rccR);ncbi_107277295(IPT3);ncbi_107278201(G1L8);ncbi_107278968(rps7-A);ncbi_107279124(atpA);ncbi_107279905(--);ncbi_107281082(RE2);ncbi_107281766(rps7-A);ncbi_112937410(RPS3);ncbi_112938705(rps7-A);ncbi_3131390(atpA);ncbi_3131391(atpF);ncbi_3131393(atpI);ncbi_3131403(petB);ncbi_3131450(matK);ncbi_4324744(--);ncbi_4324793(At2g26230);ncbi_43…
GO:0090304	nucleic acid metabolic process	69	676	1	1	ncbi_107276048(CSLD4);ncbi_107276551(FAMA);ncbi_107277295(IPT3);ncbi_107278201(G1L8);ncbi_107279905(--);ncbi_107281082(RE2);ncbi_112937410(RPS3);ncbi_3131403(petB);ncbi_3131450(matK);ncbi_4324917(rrp40);ncbi_4324998(ndhN);ncbi_4325061(ABI5);ncbi_4325103(RNS2);ncbi_4325286(TAF11);ncbi_4325838(SCL3);ncbi_4325993(ENDO2);ncbi_4326034(alaXL);ncbi_4326241(At5g64680);ncbi_4326932(BBD1);ncbi_4327039(FQR1…
GO:0008150	biological_process	1320	6248	1	1	MSTRG.10119(rpoA);MSTRG.10724(DMAS1-D);MSTRG.10897(SOG1);MSTRG.11106(PPCK2);MSTRG.11570(At1g56130);MSTRG.11941(DOF5.8);MSTRG.12321(MAO1B);MSTRG.14580(CYP709B2);MSTRG.15065(IAMT1);MSTRG.1720(--);MSTRG.1787(--);MSTRG.1788(--);MSTRG.19015(--);MSTRG.19572(--);MSTRG.20397(--);MSTRG.20856(UPL5);MSTRG.21370(ATJ15);MSTRG.21709(rps16);MSTRG.21774(At3g47570);MSTRG.22091(FAO1);MSTRG.3459(MT-CYB);MSTRG.4575(…
GO:0043170	macromolecule metabolic process	478	2914	1	1	MSTRG.10119(rpoA);MSTRG.10897(SOG1);MSTRG.11106(PPCK2);MSTRG.11570(At1g56130);MSTRG.11941(DOF5.8);MSTRG.1720(--);MSTRG.1787(--);MSTRG.1788(--);MSTRG.19572(--);MSTRG.20856(UPL5);MSTRG.21709(rps16);MSTRG.21774(At3g47570);MSTRG.4575(SBT3.9);MSTRG.8045(--);ncbi_107275781(At3g47570);ncbi_107275823(WAK2);ncbi_107275911(DTX42);ncbi_107275913(CRK10);ncbi_107276048(CSLD4);ncbi_107276211(HOX18);ncbi_107276…
GO:0010467	gene expression	142	1162	1	1	MSTRG.10897(SOG1);MSTRG.11941(DOF5.8);MSTRG.21709(rps16);ncbi_107276211(HOX18);ncbi_107276551(FAMA);ncbi_107278201(G1L8);ncbi_107278706(BZIP24);ncbi_107278968(rps7-A);ncbi_107279905(--);ncbi_107280605(rpl2-A);ncbi_107281219(RPS10);ncbi_107281766(rps7-A);ncbi_112937410(RPS3);ncbi_112937968(rps7-A);ncbi_112938705(rps7-A);ncbi_3131421(rpl2-A);ncbi_3131424(rpl2-A);ncbi_3131436(rps14);ncbi_3131440(rps…
GO:0016491	oxidoreductase activity	184	568	6.40927e-08	2.24965e-05	MSTRG.12321(MAO1B);MSTRG.14580(CYP709B2);MSTRG.22091(FAO1);MSTRG.8074(CYP709B2);ncbi_107276167(FAO1);ncbi_107276196(LAC21);ncbi_107277437(TYRAAT2);ncbi_107278041(RBOHC);ncbi_107281123(--);ncbi_112935986(NCS1);ncbi_112939907(ndhB1);ncbi_3131395(ndhA);ncbi_3131396(ndhB1);ncbi_3131397(ndhB1);ncbi_3131398(ndhD);ncbi_3131400(ndhF);ncbi_3131409(psbA);ncbi_3131436(rps14);ncbi_3131458(ndhJ);ncbi_3131459(…
GO:0016705	oxidoreductase activity, acting on paired donors, with incorporation or reduction of molecular oxygen	39	89	1.06851e-05	0.00187524	MSTRG.12321(MAO1B);ncbi_107281123(--);ncbi_112935986(NCS1);ncbi_4324194(ACO1);ncbi_4325177(YUC10);ncbi_4325178(YUC10);ncbi_4325537(GA2OX3);ncbi_4326792(SRG1);ncbi_4327401(At5g05600);ncbi_4330873(ACO1);ncbi_4331443(F3H-2);ncbi_4332499(At3g11180);ncbi_4332500(FAD7);ncbi_4334196(P4H9);ncbi_4334477(P4H7);ncbi_4334841(GA20OX1);ncbi_4335099(At1g06640);ncbi_4335530(P4H1);ncbi_4335627(Os04g0379900);ncbi_…
GO:0003824	catalytic activity	1055	4307	5.27773e-05	0.00617494	MSTRG.10119(rpoA);MSTRG.10301(UGT85A2);MSTRG.10350(ZSS1);MSTRG.11106(PPCK2);MSTRG.11570(At1g56130);MSTRG.12321(MAO1B);MSTRG.14580(CYP709B2);MSTRG.1720(--);MSTRG.18534(SD18);MSTRG.20785(WAK2);MSTRG.20856(UPL5);MSTRG.21774(At3g47570);MSTRG.22091(FAO1);MSTRG.22383(GSTU17);MSTRG.22385(GSTU17);MSTRG.23055(XA21);MSTRG.2339(RhGT1);MSTRG.23853(XA21);MSTRG.24208(At3g47570);MSTRG.3170(GT7);MSTRG.3459(MT-CY…
GO:0048037	cofactor binding	37	93	0.000213758	0.0162249	MSTRG.20890(CCR1);ncbi_3131395(ndhA);ncbi_3131396(ndhB1);ncbi_3131397(ndhB1);ncbi_3131398(ndhD);ncbi_3131400(ndhF);ncbi_3131458(ndhJ);ncbi_3131459(ndhK);ncbi_3131460(ndhC);ncbi_3131489(ndhH);ncbi_4325632(hbdA);ncbi_4327964(Os01g0801600);ncbi_4330867(NAR-7);ncbi_4330975(GAE1);ncbi_4332441(UXS1);ncbi_4337011(UEL-2);ncbi_4337098(ANR);ncbi_4337100(ANR);ncbi_4338546(UXS2);ncbi_4339200(Os05g0495700);nc…
GO:0015291	secondary active transmembrane transporter activity	31	74	0.000231125	0.0162249	MSTRG.19015(--);ncbi_107275911(DTX42);ncbi_4324490(DTX12);ncbi_4324697(SULTR3;5);ncbi_4325028(CSTLP3);ncbi_4327433(AMT2-3);ncbi_4330303(DTX49);ncbi_4331178(DTX34);ncbi_4331483(KEA5);ncbi_4332069(DTX42);ncbi_4332347(PXN);ncbi_4333044(CAX2);ncbi_4333289(DTX40);ncbi_4335113(PHT1-5);ncbi_4335602(DTX16);ncbi_4336476(PLT4);ncbi_4337235(SULTR3;3);ncbi_4340095(SULTR3;4);ncbi_4341093(DTX16);ncbi_4342209(D…
GO:0022857	transmembrane transporter activity	87	274	0.000484264	0.0283294	MSTRG.19015(--);ncbi_107275911(DTX42);ncbi_107277569(COPT5.1);ncbi_107279124(atpA);ncbi_3131390(atpA);ncbi_3131391(atpF);ncbi_3131393(atpI);ncbi_4323895(ABCB11);ncbi_4323896(ABCB11);ncbi_4324220(BAT1);ncbi_4324490(DTX12);ncbi_4324697(SULTR3;5);ncbi_4325028(CSTLP3);ncbi_4325158(ABCB21);ncbi_4325824(BAT1);ncbi_4326745(SLAH3);ncbi_4327433(AMT2-3);ncbi_4327665(VDAC3);ncbi_4329464(SWEET15);ncbi_433000…
GO:0022804	active transmembrane transporter activity	44	121	0.000602317	0.0302019	MSTRG.19015(--);ncbi_107275911(DTX42);ncbi_107279124(atpA);ncbi_3131390(atpA);ncbi_3131391(atpF);ncbi_3131393(atpI);ncbi_4323895(ABCB11);ncbi_4323896(ABCB11);ncbi_4324490(DTX12);ncbi_4324697(SULTR3;5);ncbi_4325028(CSTLP3);ncbi_4325158(ABCB21);ncbi_4327433(AMT2-3);ncbi_4330303(DTX49);ncbi_4331178(DTX34);ncbi_4331483(KEA5);ncbi_4332069(DTX42);ncbi_4332347(PXN);ncbi_4333044(CAX2);ncbi_4333289(DTX40)…
GO:0016769	transferase activity, transferring nitrogenous groups	14	27	0.00105008	0.046072	ncbi_4324941(AAT);ncbi_4325621(Os01g0760600);ncbi_4328053(GABA-T);ncbi_4332151(BCAT5);ncbi_4332775(At3g08860);ncbi_4333554(OAT);ncbi_4336982(OsI_17384);ncbi_4336983(OSL2);ncbi_4337051(GDCST);ncbi_4339095(At3g08860);ncbi_4341252(ASP1);ncbi_4344928(Os08g0205900);ncbi_4350712(naat-A);ncbi_4351017(naat-A)
GO:0046906	tetrapyrrole binding	68	215	0.00216756	0.0734965	MSTRG.14580(CYP709B2);ncbi_112939012(psaB);ncbi_3131402(petA);ncbi_3131403(petB);ncbi_3131406(psaA);ncbi_3131407(psaB);ncbi_3131409(psbA);ncbi_3131411(psbC);ncbi_3131412(psbD);ncbi_4323921(CYP72A14);ncbi_4324599(CAB2R);ncbi_4324705(CAB2R);ncbi_4325222(CYP734A6);ncbi_4326694(CYP72A13);ncbi_4326969(PER1);ncbi_4327002(PER1);ncbi_4327329(CYP90D2);ncbi_4328040(CYP74B2);ncbi_4328544(CYP71D7);ncbi_43286…
GO:0005342	organic acid transmembrane transporter activity	9	15	0.00230331	0.0734965	ncbi_107275911(DTX42);ncbi_4324220(BAT1);ncbi_4325824(BAT1);ncbi_4332510(SFC1);ncbi_4332954(At3g13620);ncbi_4333545(CAT1);ncbi_4333602(CAT2);ncbi_4336552(CAT7);ncbi_9268868(BAT1)
GO:0046943	carboxylic acid transmembrane transporter activity	9	15	0.00230331	0.0734965	ncbi_107275911(DTX42);ncbi_4324220(BAT1);ncbi_4325824(BAT1);ncbi_4332510(SFC1);ncbi_4332954(At3g13620);ncbi_4333545(CAT1);ncbi_4333602(CAT2);ncbi_4336552(CAT7);ncbi_9268868(BAT1)
GO:0005215	transporter activity	101	342	0.00274603	0.0775244	MSTRG.19015(--);ncbi_107275911(DTX42);ncbi_107277569(COPT5.1);ncbi_107279124(atpA);ncbi_3131390(atpA);ncbi_3131391(atpF);ncbi_3131393(atpI);ncbi_4323895(ABCB11);ncbi_4323896(ABCB11);ncbi_4324220(BAT1);ncbi_4324490(DTX12);ncbi_4324697(SULTR3;5);ncbi_4325028(CSTLP3);ncbi_4325158(ABCB21);ncbi_4325824(BAT1);ncbi_4326725(At1g09380);ncbi_4326745(SLAH3);ncbi_4327433(AMT2-3);ncbi_4327665(VDAC3);ncbi_4329…
GO:0016838	carbon-oxygen lyase activity, acting on phosphates	10	18	0.00287127	0.0775244	MSTRG.10350(ZSS1);MSTRG.7961(QHS1);ncbi_107278125(ZSS1);ncbi_4326845(TPS2);ncbi_4329724(KSL7);ncbi_4332831(ZSS1);ncbi_4332889(ZSS1);ncbi_4335518(ZSS1);ncbi_9270657(ZSS1);ncbi_9272299(ZSS2)
GO:0016829	lyase activity	49	150	0.0042525	0.106616	MSTRG.10350(ZSS1);MSTRG.5266(KSL7);MSTRG.7961(QHS1);ncbi_107276259(KSL8);ncbi_107276496(ZSS2);ncbi_107277734(ZSS1);ncbi_107278125(ZSS1);ncbi_107280950(TPS1);ncbi_4324066(PDC1);ncbi_4325444(EMB3004);ncbi_4325446(EMB3004);ncbi_4326266(HMGCL);ncbi_4326845(TPS2);ncbi_4328240(--);ncbi_4328669(UVR3);ncbi_4329013(CPS1);ncbi_4329724(KSL7);ncbi_4329955(SAMDC);ncbi_4330034(PAL);ncbi_4330036(ZB8);ncbi_43300…
GO:0016773	phosphotransferase activity, alcohol group as acceptor	153	553	0.00492951	0.11535	MSTRG.11106(PPCK2);MSTRG.11570(At1g56130);MSTRG.1720(--);MSTRG.21774(At3g47570);ncbi_107275823(WAK2);ncbi_107275881(LECRK41);ncbi_107275913(CRK10);ncbi_107276298(SRK);ncbi_107276827(LECRK1);ncbi_107276849(CRK15);ncbi_107279291(CRK37);ncbi_112936050(LYK5);ncbi_112936064(At1g56140);ncbi_4324196(LUT2);ncbi_4324666(HXK9);ncbi_4324911(At2g19130);ncbi_4324956(ILK1);ncbi_4325301(MAPKKK17);ncbi_4325600(F…
GO:0016301	kinase activity	172	632	0.00603913	0.132483	MSTRG.11106(PPCK2);MSTRG.11570(At1g56130);MSTRG.1720(--);MSTRG.21774(At3g47570);ncbi_107275823(WAK2);ncbi_107275881(LECRK41);ncbi_107275913(CRK10);ncbi_107276298(SRK);ncbi_107276827(LECRK1);ncbi_107276849(CRK15);ncbi_107277108(At3g47570);ncbi_107279291(CRK37);ncbi_112936050(LYK5);ncbi_112936064(At1g56140);ncbi_112937494(LRK10);ncbi_4323995(MIK2);ncbi_4324196(LUT2);ncbi_4324911(At2g19130);ncbi_432…
GO:0016854	racemase and epimerase activity	11	23	0.00793107	0.163753	ncbi_4324561(PH0670);ncbi_4330975(GAE1);ncbi_4336037(Galm);ncbi_4336039(Galm);ncbi_4337011(UEL-2);ncbi_4339812(UGE-1);ncbi_4346094(GAE6);ncbi_4346723(UGE-4);ncbi_4347499(GAE6);ncbi_4347638(UGE-3);ncbi_4348138(GALM)
GO:0043169	cation binding	315	1230	0.0111841	0.21809	MSTRG.10350(ZSS1);MSTRG.11327(At1g12760);MSTRG.12321(MAO1B);MSTRG.12547(MT3B);MSTRG.14580(CYP709B2);MSTRG.1720(--);MSTRG.19015(--);MSTRG.21914(--);MSTRG.3459(MT-CYB);MSTRG.627(MT3A);MSTRG.7961(QHS1);MSTRG.8074(CYP709B2);ncbi_107275279(ATL9);ncbi_107275823(WAK2);ncbi_107276196(LAC21);ncbi_107276943(ATL32);ncbi_107278041(RBOHC);ncbi_107278125(ZSS1);ncbi_107278261(ATL32);ncbi_107279905(--);ncbi_1072…
GO:0004672	protein kinase activity	144	530	0.0123762	0.228634	MSTRG.11106(PPCK2);MSTRG.11570(At1g56130);MSTRG.1720(--);MSTRG.21774(At3g47570);ncbi_107275823(WAK2);ncbi_107275881(LECRK41);ncbi_107275913(CRK10);ncbi_107276298(SRK);ncbi_107276827(LECRK1);ncbi_107276849(CRK15);ncbi_107279291(CRK37);ncbi_112936050(LYK5);ncbi_112936064(At1g56140);ncbi_4324196(LUT2);ncbi_4324911(At2g19130);ncbi_4324956(ILK1);ncbi_4325301(MAPKKK17);ncbi_4325600(FER);ncbi_4325990(CR…
GO:0009055	electron carrier activity	6	10	0.0132023	0.2317	ncbi_3131403(petB);ncbi_3131404(petD);ncbi_3131409(psbA);ncbi_3131411(psbC);ncbi_3131412(psbD);ncbi_4343570(petC)
GO:0008509	anion transmembrane transporter activity	13	31	0.0149956	0.249371	ncbi_107275911(DTX42);ncbi_4324220(BAT1);ncbi_4324697(SULTR3;5);ncbi_4325824(BAT1);ncbi_4332510(SFC1);ncbi_4332954(At3g13620);ncbi_4333545(CAT1);ncbi_4333602(CAT2);ncbi_4336552(CAT7);ncbi_4337235(SULTR3;3);ncbi_4340095(SULTR3;4);ncbi_4346475(SULTR4;1);ncbi_9268868(BAT1)
GO:0043167	ion binding	346	1367	0.0156301	0.249371	MSTRG.10350(ZSS1);MSTRG.11327(At1g12760);MSTRG.12321(MAO1B);MSTRG.12547(MT3B);MSTRG.14580(CYP709B2);MSTRG.1720(--);MSTRG.19015(--);MSTRG.20785(WAK2);MSTRG.21914(--);MSTRG.3459(MT-CYB);MSTRG.627(MT3A);MSTRG.7961(QHS1);MSTRG.8074(CYP709B2);ncbi_107275279(ATL9);ncbi_107275823(WAK2);ncbi_107276196(LAC21);ncbi_107276943(ATL32);ncbi_107278041(RBOHC);ncbi_107278125(ZSS1);ncbi_107278261(ATL32);ncbi_10727…
GO:0008514	organic anion transmembrane transporter activity	9	19	0.0172073	0.262598	ncbi_107275911(DTX42);ncbi_4324220(BAT1);ncbi_4325824(BAT1);ncbi_4332510(SFC1);ncbi_4332954(At3g13620);ncbi_4333545(CAT1);ncbi_4333602(CAT2);ncbi_4336552(CAT7);ncbi_9268868(BAT1)
GO:0016701	oxidoreductase activity, acting on single donors with incorporation of molecular oxygen	9	20	0.0250098	0.353269	ncbi_4326177(CCD8B);ncbi_4328603(LOX2.3);ncbi_4330982(TIC55);ncbi_4331611(PAO);ncbi_4333821(LOX1.1);ncbi_4333823(Os03g0700700);ncbi_4336591(CCD7);ncbi_4345877(PA1024);ncbi_9267158(Os03g0179900)
GO:0016679	oxidoreductase activity, acting on diphenols and related substances as donors	7	14	0.0251616	0.353269	ncbi_107276196(LAC21);ncbi_4324802(LAC7);ncbi_4327522(LAC3);ncbi_4343570(petC);ncbi_4348374(LAC15);ncbi_4350236(LAC18);ncbi_4351005(LAC19)
GO:0016841	ammonia-lyase activity	5	9	0.0354091	0.470038	ncbi_4330034(PAL);ncbi_4330036(ZB8);ncbi_4330037(ZB8);ncbi_4330040(ZB8);ncbi_4338861(ZB8)
GO:0032553	ribonucleotide binding	8	18	0.0368214	0.470038	ncbi_107279821(OPR1);ncbi_112936094(OPR1);ncbi_4325705(OPR1);ncbi_4337244(CPR);ncbi_4340485(OPR1);ncbi_4342420(GLO5);ncbi_4345047(CPR);ncbi_4345762(OPR7)
GO:0016757	transferase activity, transferring glycosyl groups	69	246	0.0374959	0.470038	MSTRG.10301(UGT85A2);MSTRG.3170(GT7);ncbi_107276048(CSLD4);ncbi_107276662(UGT89B1);ncbi_112936005(UGT83A1);ncbi_4323891(--);ncbi_4324166(RhGT1);ncbi_4325200(RFS);ncbi_4325293(UGT88B1);ncbi_4326218(UGT73C6);ncbi_4326219(UGT73C6);ncbi_4326220(UGT73C6);ncbi_4327545(UGT87A1);ncbi_4327868(RhGT1);ncbi_4328403(B3GALT2);ncbi_4328429(OFUT23);ncbi_4328553(UGT84A13);ncbi_4328585(CSLA1);ncbi_4328852(UGT72B1)…
GO:0016744	transferase activity, transferring aldehyde or ketonic groups	3	4	0.0406528	0.492039	ncbi_4327239(tal);ncbi_4338768(CLA1);ncbi_4342614(Os07g0190000)
GO:0019187	beta-1,4-mannosyltransferase activity	2	2	0.0532769	0.570977	ncbi_107276048(CSLD4);ncbi_4328585(CSLA1)
GO:0008443	phosphofructokinase activity	4	7	0.0541466	0.570977	ncbi_4330512(PFP-ALPHA);ncbi_4340142(RCS3);ncbi_4345338(PFP-ALPHA);ncbi_9271821(PFP-ALPHA)
GO:0016857	racemase and epimerase activity, acting on carbohydrates and derivatives	7	16	0.0544118	0.570977	ncbi_4336037(Galm);ncbi_4336039(Galm);ncbi_4337011(UEL-2);ncbi_4339812(UGE-1);ncbi_4346723(UGE-4);ncbi_4347638(UGE-3);ncbi_4348138(GALM)
GO:0016835	carbon-oxygen lyase activity	18	54	0.0554359	0.570977	MSTRG.10350(ZSS1);MSTRG.7961(QHS1);ncbi_107278125(ZSS1);ncbi_4325444(EMB3004);ncbi_4325446(EMB3004);ncbi_4326845(TPS2);ncbi_4328240(--);ncbi_4329724(KSL7);ncbi_4332774(FUM1);ncbi_4332831(ZSS1);ncbi_4332889(ZSS1);ncbi_4334427(BX1);ncbi_4335518(ZSS1);ncbi_4340042(ENO1);ncbi_4342571(TSA1);ncbi_9270552(BX1);ncbi_9270657(ZSS1);ncbi_9272299(ZSS2)
GO:0016620	oxidoreductase activity, acting on the aldehyde or oxo group of donors, NAD or NADP as acceptor	6	13	0.056935	0.570977	ncbi_4330612(ALDH2B7);ncbi_4336081(BADH1);ncbi_4346301(FAR1);ncbi_4347887(FAR4);ncbi_4349044(Os10g0502400);ncbi_9267109(ALDH5F1)
GO:0016682	oxidoreductase activity, acting on diphenols and related substances as donors, oxygen as acceptor	6	13	0.056935	0.570977	ncbi_107276196(LAC21);ncbi_4324802(LAC7);ncbi_4327522(LAC3);ncbi_4348374(LAC15);ncbi_4350236(LAC18);ncbi_4351005(LAC19)
GO:0016772	transferase activity, transferring phosphorus-containing groups	227	905	0.0681804	0.664759	MSTRG.10119(rpoA);MSTRG.11106(PPCK2);MSTRG.11570(At1g56130);MSTRG.1720(--);MSTRG.18534(SD18);MSTRG.20785(WAK2);MSTRG.21774(At3g47570);MSTRG.23055(XA21);MSTRG.23853(XA21);MSTRG.24208(At3g47570);ncbi_107275781(At3g47570);ncbi_107275823(WAK2);ncbi_107275881(LECRK41);ncbi_107275913(CRK10);ncbi_107276298(SRK);ncbi_107276827(LECRK1);ncbi_107276849(CRK15);ncbi_107277108(At3g47570);ncbi_107277962(At3g475…
GO:0016840	carbon-nitrogen lyase activity	7	17	0.0746528	0.708193	ncbi_4330034(PAL);ncbi_4330036(ZB8);ncbi_4330037(ZB8);ncbi_4330040(ZB8);ncbi_4338861(ZB8);ncbi_4349269(SSL5);ncbi_4349744(SSL10)
GO:0008242	omega peptidase activity	3	5	0.0843041	0.758737	ncbi_4332921(--);ncbi_4333381(At5g08100);ncbi_4344054(--)
GO:0016703	oxidoreductase activity, acting on single donors with incorporation of molecular oxygen, incorporation of one atom of oxygen (internal monooxygenases or internal mixed function oxidases)	3	5	0.0843041	0.758737	ncbi_4330982(TIC55);ncbi_4331611(PAO);ncbi_4345877(PA1024)
GO:0003954	NADH dehydrogenase activity	8	21	0.0890551	0.781459	ncbi_3131395(ndhA);ncbi_3131396(ndhB1);ncbi_3131397(ndhB1);ncbi_3131400(ndhF);ncbi_3131458(ndhJ);ncbi_3131459(ndhK);ncbi_3131460(ndhC);ncbi_3131489(ndhH)
GO:0016651	oxidoreductase activity, acting on NAD(P)H	13	39	0.0946656	0.81043	ncbi_107278041(RBOHC);ncbi_112939907(ndhB1);ncbi_3131395(ndhA);ncbi_3131396(ndhB1);ncbi_3131397(ndhB1);ncbi_3131398(ndhD);ncbi_3131400(ndhF);ncbi_3131458(ndhJ);ncbi_3131459(ndhK);ncbi_3131460(ndhC);ncbi_3131489(ndhH);ncbi_4324998(ndhN);ncbi_4331112(GRC2)
GO:0050136	NADH dehydrogenase (quinone) activity	7	18	0.0987273	0.825078	ncbi_3131395(ndhA);ncbi_3131396(ndhB1);ncbi_3131397(ndhB1);ncbi_3131400(ndhF);ncbi_3131458(ndhJ);ncbi_3131459(ndhK);ncbi_3131460(ndhC)
GO:0004180	carboxypeptidase activity	6	15	0.109292	0.826922	ncbi_4326840(SCP26);ncbi_4328060(CBP3);ncbi_4332998(CXP;2-3);ncbi_4336450(SCPL35);ncbi_4340344(CXP;2-2);ncbi_4344152(CXP;2-3)
GO:0019203	carbohydrate phosphatase activity	5	12	0.120539	0.826922	ncbi_4325071(CFBP1);ncbi_4330753(TPP4);ncbi_4337789(SPP3);ncbi_4340524(TPP8);ncbi_4349333(TPP2)
GO:0022891	substrate-specific transmembrane transporter activity	48	178	0.124861	0.826922	MSTRG.19015(--);ncbi_107275911(DTX42);ncbi_107277569(COPT5.1);ncbi_107279124(atpA);ncbi_3131390(atpA);ncbi_3131391(atpF);ncbi_3131393(atpI);ncbi_4324220(BAT1);ncbi_4324697(SULTR3;5);ncbi_4325028(CSTLP3);ncbi_4325824(BAT1);ncbi_4326745(SLAH3);ncbi_4327665(VDAC3);ncbi_4329464(SWEET15);ncbi_4330008(AMT1-2);ncbi_4330252(NCS1);ncbi_4331483(KEA5);ncbi_4332125(MTP4);ncbi_4332431(ATPG);ncbi_4332510(SFC1)…
GO:0019200	carbohydrate kinase activity	4	9	0.13172	0.826922	ncbi_4330512(PFP-ALPHA);ncbi_4340142(RCS3);ncbi_4345338(PFP-ALPHA);ncbi_9271821(PFP-ALPHA)
GO:0003779	actin binding	2	3	0.135256	0.826922	ncbi_4332869(VLN2);ncbi_4336902(VLN4)
GO:0015037	peptide disulfide oxidoreductase activity	2	3	0.135256	0.826922	ncbi_4331112(GRC2);ncbi_4337622(DHAR1)
GO:0015038	glutathione disulfide oxidoreductase activity	2	3	0.135256	0.826922	ncbi_4331112(GRC2);ncbi_4337622(DHAR1)
GO:0015205	nucleobase transmembrane transporter activity	2	3	0.135256	0.826922	ncbi_4338446(AZG1);ncbi_9266097(PUP5)
GO:0016639	oxidoreductase activity, acting on the CH-NH2 group of donors, NAD or NADP as acceptor	2	3	0.135256	0.826922	ncbi_4330164(GDH3);ncbi_4336554(GDH2)
GO:0016813	hydrolase activity, acting on carbon-nitrogen (but not peptide) bonds, in linear amidines	2	3	0.135256	0.826922	ncbi_4352706(UAH);ncbi_9272649(AIH)
GO:0016892	endoribonuclease activity, producing 3'-phosphomonoesters	2	3	0.135256	0.826922	ncbi_4325103(RNS2);ncbi_4345656(RNS3)
GO:0016894	endonuclease activity, active with either ribo- or deoxyribonucleic acids and producing 3'-phosphomonoesters	2	3	0.135256	0.826922	ncbi_4325103(RNS2);ncbi_4345656(RNS3)
GO:0070546	L-phenylalanine aminotransferase activity	2	3	0.135256	0.826922	ncbi_4325621(Os01g0760600);ncbi_4341252(ASP1)
GO:0004564	beta-fructofuranosidase activity	3	6	0.140281	0.826922	ncbi_4329561(CIN1);ncbi_4335789(CIN3);ncbi_4337313(CIN5)
GO:0016671	oxidoreductase activity, acting on a sulfur group of donors, disulfide as acceptor	3	6	0.140281	0.826922	ncbi_4331543(--);ncbi_4336192(MSRA2-1);ncbi_4343348(APR1)
GO:0016638	oxidoreductase activity, acting on the CH-NH2 group of donors	5	13	0.160291	0.826922	ncbi_4328220(Os02g0134400);ncbi_4330164(GDH3);ncbi_4336554(GDH2);ncbi_4340945(At1g31672);ncbi_4347225(ACO1)
GO:0008483	transaminase activity	4	10	0.181122	0.826922	ncbi_4325621(Os01g0760600);ncbi_4332151(BCAT5);ncbi_4333554(OAT);ncbi_4341252(ASP1)
GO:0008238	exopeptidase activity	11	36	0.190145	0.826922	ncbi_4326840(SCP26);ncbi_4328060(CBP3);ncbi_4328102(--);ncbi_4332921(--);ncbi_4332998(CXP;2-3);ncbi_4333381(At5g08100);ncbi_4336450(SCPL35);ncbi_4340344(CXP;2-2);ncbi_4344054(--);ncbi_4344152(CXP;2-3);ncbi_4346194(MAP2B)
GO:0016655	oxidoreductase activity, acting on NAD(P)H, quinone or similar compound as acceptor	7	21	0.192134	0.826922	ncbi_3131395(ndhA);ncbi_3131396(ndhB1);ncbi_3131397(ndhB1);ncbi_3131400(ndhF);ncbi_3131458(ndhJ);ncbi_3131459(ndhK);ncbi_3131460(ndhC)
GO:0016614	oxidoreductase activity, acting on CH-OH group of donors	28	104	0.204584	0.826922	MSTRG.22091(FAO1);ncbi_107276167(FAO1);ncbi_4325444(EMB3004);ncbi_4325446(EMB3004);ncbi_4325632(hbdA);ncbi_4327333(CKX2);ncbi_4327423(At3g47520);ncbi_4327964(Os01g0801600);ncbi_4328552(CAD2);ncbi_4334914(HPR3);ncbi_4336169(IDH1);ncbi_4338007(ME6);ncbi_4339200(Os05g0495700);ncbi_4342598(D2HGDH);ncbi_4344706(BBE1);ncbi_4345657(At3g47520);ncbi_4345764(CKX11);ncbi_4347443(HMG3);ncbi_4348932(CKX3);ncb…
GO:0051536	iron-sulfur cluster binding	18	65	0.226824	0.826922	ncbi_112939012(psaB);ncbi_3131406(psaA);ncbi_3131407(psaB);ncbi_3131408(psaC);ncbi_3131436(rps14);ncbi_3131459(ndhK);ncbi_4329891(NBP35);ncbi_4329911(ISPG);ncbi_4330096(FTRV);ncbi_4330982(TIC55);ncbi_4331611(PAO);ncbi_4333719(THIC);ncbi_4334381(Os03g0790700);ncbi_4334701(FDX3);ncbi_4335779(petF);ncbi_4337380(Os04g0674400);ncbi_4339427(At5g11770);ncbi_4343570(petC)
GO:0000030	mannosyltransferase activity	2	4	0.229858	0.826922	ncbi_107276048(CSLD4);ncbi_4328585(CSLA1)
GO:0008252	nucleotidase activity	2	4	0.229858	0.826922	ncbi_4343582(SAL2);ncbi_4351685(Os12g0183300)
GO:0016843	amine-lyase activity	2	4	0.229858	0.826922	ncbi_4349269(SSL5);ncbi_4349744(SSL10)
GO:0046915	transition metal ion transmembrane transporter activity	2	4	0.229858	0.826922	ncbi_107277569(COPT5.1);ncbi_9271816(ZIP10)
GO:0001716	L-amino-acid oxidase activity	1	1	0.230879	0.826922	ncbi_4328220(Os02g0134400)
GO:0003913	DNA photolyase activity	1	1	0.230879	0.826922	ncbi_4328669(UVR3)
GO:0004029	aldehyde dehydrogenase (NAD) activity	1	1	0.230879	0.826922	ncbi_4336081(BADH1)
GO:0004557	alpha-galactosidase activity	1	1	0.230879	0.826922	ncbi_4344290(AGAL3)
GO:0005310	dicarboxylic acid transmembrane transporter activity	1	1	0.230879	0.826922	ncbi_4332510(SFC1)
GO:0015142	tricarboxylic acid transmembrane transporter activity	1	1	0.230879	0.826922	ncbi_107275911(DTX42)
GO:0015145	monosaccharide transmembrane transporter activity	1	1	0.230879	0.826922	ncbi_4346714(STP14)
GO:0015149	hexose transmembrane transporter activity	1	1	0.230879	0.826922	ncbi_4346714(STP14)
GO:0015556	C4-dicarboxylate transmembrane transporter activity	1	1	0.230879	0.826922	ncbi_4332510(SFC1)
GO:0015562	efflux transmembrane transporter activity	1	1	0.230879	0.826922	ncbi_4346344(ABCB1)
GO:0015927	trehalase activity	1	1	0.230879	0.826922	ncbi_4349141(Os10g0521000)
GO:0016538	cyclin-dependent protein serine/threonine kinase regulator activity	1	1	0.230879	0.826922	ncbi_4330816(KRP1)
GO:0016748	succinyltransferase activity	1	1	0.230879	0.826922	ncbi_4335689(At4g26910)
GO:0016751	S-succinyltransferase activity	1	1	0.230879	0.826922	ncbi_4335689(At4g26910)
GO:0016781	phosphotransferase activity, paired acceptors	1	1	0.230879	0.826922	ncbi_4338750(PPDK1)
GO:0016863	intramolecular oxidoreductase activity, transposing C=C bonds	1	1	0.230879	0.826922	ncbi_4327232(DCI1)
GO:0019798	procollagen-proline dioxygenase activity	1	1	0.230879	0.826922	ncbi_4335530(P4H1)
GO:0031543	peptidyl-proline dioxygenase activity	1	1	0.230879	0.826922	ncbi_4335530(P4H1)
GO:0034593	phosphatidylinositol bisphosphate phosphatase activity	1	1	0.230879	0.826922	ncbi_4333499(IP5P11)
GO:0034594	phosphatidylinositol trisphosphate phosphatase activity	1	1	0.230879	0.826922	ncbi_4333499(IP5P11)
GO:0035671	enone reductase activity	1	1	0.230879	0.826922	ncbi_4324809(DET2)
GO:0046030	inositol trisphosphate phosphatase activity	1	1	0.230879	0.826922	ncbi_4333499(IP5P11)
GO:0050662	coenzyme binding	1	1	0.230879	0.826922	ncbi_4330867(NAR-7)
GO:0051748	UTP-monosaccharide-1-phosphate uridylyltransferase activity	1	1	0.230879	0.826922	ncbi_4341967(USP)
GO:0052736	beta-glucanase activity	1	1	0.230879	0.826922	ncbi_4346925(ARB_01444)
GO:0052743	inositol tetrakisphosphate phosphatase activity	1	1	0.230879	0.826922	ncbi_4333499(IP5P11)
GO:0052866	phosphatidylinositol phosphate phosphatase activity	1	1	0.230879	0.826922	ncbi_4333499(IP5P11)
GO:0052880	oxidoreductase activity, acting on diphenols and related substances as donors, with copper protein as acceptor	1	1	0.230879	0.826922	ncbi_4343570(petC)
GO:0070259	tyrosyl-DNA phosphodiesterase activity	1	1	0.230879	0.826922	ncbi_4343446(TDP1)
GO:0070569	uridylyltransferase activity	1	1	0.230879	0.826922	ncbi_4341967(USP)
GO:0080161	auxin transmembrane transporter activity	1	1	0.230879	0.826922	ncbi_4346344(ABCB1)
GO:0015075	ion transmembrane transporter activity	40	157	0.263189	0.933126	MSTRG.19015(--);ncbi_107275911(DTX42);ncbi_107277569(COPT5.1);ncbi_107279124(atpA);ncbi_3131390(atpA);ncbi_3131391(atpF);ncbi_3131393(atpI);ncbi_4324220(BAT1);ncbi_4324697(SULTR3;5);ncbi_4325028(CSTLP3);ncbi_4325824(BAT1);ncbi_4326745(SLAH3);ncbi_4327665(VDAC3);ncbi_4330008(AMT1-2);ncbi_4331483(KEA5);ncbi_4332125(MTP4);ncbi_4332431(ATPG);ncbi_4332510(SFC1);ncbi_4332954(At3g13620);ncbi_4333044(CAX…
GO:0022892	substrate-specific transporter activity	50	199	0.268741	0.933464	MSTRG.19015(--);ncbi_107275911(DTX42);ncbi_107277569(COPT5.1);ncbi_107279124(atpA);ncbi_3131390(atpA);ncbi_3131391(atpF);ncbi_3131393(atpI);ncbi_4324220(BAT1);ncbi_4324697(SULTR3;5);ncbi_4325028(CSTLP3);ncbi_4325824(BAT1);ncbi_4326745(SLAH3);ncbi_4327665(VDAC3);ncbi_4329464(SWEET15);ncbi_4330008(AMT1-2);ncbi_4330252(NCS1);ncbi_4331483(KEA5);ncbi_4332125(MTP4);ncbi_4332431(ATPG);ncbi_4332510(SFC1)…
GO:0016836	hydro-lyase activity	8	27	0.272268	0.933464	ncbi_4325444(EMB3004);ncbi_4325446(EMB3004);ncbi_4328240(--);ncbi_4332774(FUM1);ncbi_4334427(BX1);ncbi_4340042(ENO1);ncbi_4342571(TSA1);ncbi_9270552(BX1)
GO:0016641	oxidoreductase activity, acting on the CH-NH2 group of donors, oxygen as acceptor	3	8	0.274461	0.933464	ncbi_4328220(Os02g0134400);ncbi_4340945(At1g31672);ncbi_4347225(ACO1)
GO:0015399	primary active transmembrane transporter activity	13	47	0.276582	0.933464	ncbi_107279124(atpA);ncbi_3131390(atpA);ncbi_3131391(atpF);ncbi_3131393(atpI);ncbi_4323895(ABCB11);ncbi_4323896(ABCB11);ncbi_4325158(ABCB21);ncbi_4335176(ABCC4);ncbi_4341965(HMA2);ncbi_4343366(ATPC1);ncbi_4346344(ABCB1);ncbi_4349927(ABCG25);ncbi_9267441(ABCC8)
GO:0015405	P-P-bond-hydrolysis-driven transmembrane transporter activity	13	47	0.276582	0.933464	ncbi_107279124(atpA);ncbi_3131390(atpA);ncbi_3131391(atpF);ncbi_3131393(atpI);ncbi_4323895(ABCB11);ncbi_4323896(ABCB11);ncbi_4325158(ABCB21);ncbi_4335176(ABCC4);ncbi_4341965(HMA2);ncbi_4343366(ATPC1);ncbi_4346344(ABCB1);ncbi_4349927(ABCG25);ncbi_9267441(ABCC8)
GO:0000166	nucleotide binding	43	171	0.28563	0.934501	MSTRG.22091(FAO1);ncbi_107276167(FAO1);ncbi_107279821(OPR1);ncbi_112936094(OPR1);ncbi_3131489(ndhH);ncbi_4325177(YUC10);ncbi_4325178(YUC10);ncbi_4325444(EMB3004);ncbi_4325446(EMB3004);ncbi_4325705(OPR1);ncbi_4327964(Os01g0801600);ncbi_4329889(G6PDH);ncbi_4330867(NAR-7);ncbi_4331112(GRC2);ncbi_4334381(Os03g0790700);ncbi_4334698(ETFA);ncbi_4334914(HPR3);ncbi_4336169(IDH1);ncbi_4337244(CPR);ncbi_433…
GO:1901265	nucleoside phosphate binding	43	171	0.28563	0.934501	MSTRG.22091(FAO1);ncbi_107276167(FAO1);ncbi_107279821(OPR1);ncbi_112936094(OPR1);ncbi_3131489(ndhH);ncbi_4325177(YUC10);ncbi_4325178(YUC10);ncbi_4325444(EMB3004);ncbi_4325446(EMB3004);ncbi_4325705(OPR1);ncbi_4327964(Os01g0801600);ncbi_4329889(G6PDH);ncbi_4330867(NAR-7);ncbi_4331112(GRC2);ncbi_4334381(Os03g0790700);ncbi_4334698(ETFA);ncbi_4334914(HPR3);ncbi_4336169(IDH1);ncbi_4337244(CPR);ncbi_433…
GO:0004521	endoribonuclease activity	4	12	0.292863	0.934501	ncbi_4325103(RNS2);ncbi_4339702(STY13);ncbi_4340996(Os06g0358800);ncbi_4345656(RNS3)
GO:0004540	ribonuclease activity	4	12	0.292863	0.934501	ncbi_4325103(RNS2);ncbi_4339702(STY13);ncbi_4340996(Os06g0358800);ncbi_4345656(RNS3)
GO:0015103	inorganic anion transmembrane transporter activity	4	12	0.292863	0.934501	ncbi_4324697(SULTR3;5);ncbi_4337235(SULTR3;3);ncbi_4340095(SULTR3;4);ncbi_4346475(SULTR4;1)
GO:0016615	malate dehydrogenase activity	4	12	0.292863	0.934501	ncbi_4327423(At3g47520);ncbi_4338007(ME6);ncbi_4345657(At3g47520);ncbi_4352871(Os12g0632700)
GO:0016740	transferase activity	395	1675	0.298747	0.937848	MSTRG.10119(rpoA);MSTRG.10301(UGT85A2);MSTRG.11106(PPCK2);MSTRG.11570(At1g56130);MSTRG.1720(--);MSTRG.18534(SD18);MSTRG.20785(WAK2);MSTRG.21774(At3g47570);MSTRG.23055(XA21);MSTRG.2339(RhGT1);MSTRG.23853(XA21);MSTRG.24208(At3g47570);MSTRG.3170(GT7);ncbi_107275781(At3g47570);ncbi_107275823(WAK2);ncbi_107275881(LECRK41);ncbi_107275913(CRK10);ncbi_107276048(CSLD4);ncbi_107276298(SRK);ncbi_107276662(U…
GO:0016667	oxidoreductase activity, acting on a sulfur group of donors	12	44	0.306626	0.937848	ncbi_4325189(Os01g0168200);ncbi_4330886(Os02g0774100);ncbi_4331112(GRC2);ncbi_4331543(--);ncbi_4334453(Os03g0800700);ncbi_4336192(MSRA2-1);ncbi_4336484(Os04g0530600);ncbi_4337622(DHAR1);ncbi_4337927(Os05g0169000);ncbi_4338050(GRXC7);ncbi_4343348(APR1);ncbi_9270430(CG12206)
GO:0016853	isomerase activity	29	114	0.307331	0.937848	ncbi_4324561(PH0670);ncbi_4327232(DCI1);ncbi_4327507(FKBP20-1);ncbi_4328957(PAI1);ncbi_4330747(gpmA);ncbi_4330911(FAP2);ncbi_4330975(GAE1);ncbi_4331278(--);ncbi_4333865(FKBP17-2);ncbi_4336037(Galm);ncbi_4336039(Galm);ncbi_4336736(CBF5);ncbi_4337011(UEL-2);ncbi_4339812(UGE-1);ncbi_4340511(PTPA);ncbi_4341038(algC);ncbi_4343218(CYP21-4);ncbi_4345190(CYP28);ncbi_4345443(TLP40);ncbi_4346094(GAE6);ncbi…
GO:0015036	disulfide oxidoreductase activity	9	32	0.309883	0.937848	ncbi_4325189(Os01g0168200);ncbi_4330886(Os02g0774100);ncbi_4331112(GRC2);ncbi_4334453(Os03g0800700);ncbi_4336484(Os04g0530600);ncbi_4337622(DHAR1);ncbi_4337927(Os05g0169000);ncbi_4338050(GRXC7);ncbi_9270430(CG12206)
GO:0016810	hydrolase activity, acting on carbon-nitrogen (but not peptide) bonds	9	32	0.309883	0.937848	ncbi_4324549(--);ncbi_4328717(HDAC3);ncbi_4328720(HDAC2);ncbi_4332604(TENA2);ncbi_4334912(ARG1);ncbi_4334956(AMI1);ncbi_4337428(ALN);ncbi_4352706(UAH);ncbi_9272649(AIH)
GO:0016903	oxidoreductase activity, acting on the aldehyde or oxo group of donors	8	28	0.309944	0.937848	ncbi_4330612(ALDH2B7);ncbi_4334968(Os04g0119400);ncbi_4336081(BADH1);ncbi_4346301(FAR1);ncbi_4347887(FAR4);ncbi_4349044(Os10g0502400);ncbi_4351684(At5g09300);ncbi_9267109(ALDH5F1)
GO:0000989	transcription factor activity, transcription factor binding	2	5	0.326894	0.956166	ncbi_4333062(SUS1);ncbi_9271324(--)
GO:0016211	ammonia ligase activity	2	5	0.326894	0.956166	ncbi_4332108(GLN1-2);ncbi_4333896(GLN1-3)
GO:0016717	oxidoreductase activity, acting on paired donors, with oxidation of a pair of donors resulting in the reduction of molecular oxygen to two molecules of water	2	5	0.326894	0.956166	ncbi_4335627(Os04g0379900);ncbi_4344897(OsI_28174)
GO:0016880	acid-ammonia (or amide) ligase activity	2	5	0.326894	0.956166	ncbi_4332108(GLN1-2);ncbi_4333896(GLN1-3)
GO:0042578	phosphoric ester hydrolase activity	31	124	0.337963	0.957732	ncbi_4324182(Os01g0656200);ncbi_4324826(GPAT6);ncbi_4325071(CFBP1);ncbi_4326460(OsI_36120);ncbi_4327404(ctdspl2);ncbi_4329817(GDPDL3);ncbi_4330753(TPP4);ncbi_4332004(Os03g0207400);ncbi_4332492(LPPG);ncbi_4333499(IP5P11);ncbi_4334038(--);ncbi_4334191(BIPP2C2);ncbi_4334577(mipp1);ncbi_4336245(PGLP1B);ncbi_4337686(PLC2);ncbi_4337723(Os05g0134200);ncbi_4337789(SPP3);ncbi_4339671(PP2C51);ncbi_4340303(…
GO:0000988	transcription factor activity, protein binding	3	9	0.345831	0.957732	ncbi_4332388(SIGB);ncbi_4333062(SUS1);ncbi_9271324(--)
GO:0004601	peroxidase activity	3	9	0.345831	0.957732	ncbi_4342124(CATB);ncbi_4344046(Os07g0638400);ncbi_9266980(fadD28)
GO:0016684	oxidoreductase activity, acting on peroxide as acceptor	3	9	0.345831	0.957732	ncbi_4342124(CATB);ncbi_4344046(Os07g0638400);ncbi_9266980(fadD28)
GO:0016899	oxidoreductase activity, acting on the CH-OH group of donors, oxygen as acceptor	3	9	0.345831	0.957732	MSTRG.22091(FAO1);ncbi_107276167(FAO1);ncbi_9266405(FAO1)
GO:0016859	cis-trans isomerase activity	9	33	0.345956	0.957732	ncbi_4327507(FKBP20-1);ncbi_4331278(--);ncbi_4333865(FKBP17-2);ncbi_4340511(PTPA);ncbi_4343218(CYP21-4);ncbi_4345190(CYP28);ncbi_4345443(TLP40);ncbi_4348134(PCKR1);ncbi_9267938(FKBP16-4)
GO:0001871	pattern binding	7	25	0.350882	0.957732	ncbi_107275823(WAK2);ncbi_4338400(WAKL20);ncbi_4348124(WAK2);ncbi_4348206(WAK5);ncbi_4350738(WAK4);ncbi_9267263(WAK5);ncbi_9271391(--)
GO:0016409	palmitoyltransferase activity	4	13	0.351784	0.957732	ncbi_4346154(PAT07);ncbi_4346178(PAT07);ncbi_4349695(PAT04);ncbi_4351414(PAT04)
GO:0051540	metal cluster binding	21	84	0.378662	0.957732	ncbi_112939012(psaB);ncbi_3131406(psaA);ncbi_3131407(psaB);ncbi_3131408(psaC);ncbi_3131436(rps14);ncbi_3131459(ndhK);ncbi_4329891(NBP35);ncbi_4329911(ISPG);ncbi_4330096(FTRV);ncbi_4330982(TIC55);ncbi_4331611(PAO);ncbi_4333719(THIC);ncbi_4334381(Os03g0790700);ncbi_4334701(FDX3);ncbi_4335779(petF);ncbi_4337380(Os04g0674400);ncbi_4339427(At5g11770);ncbi_4343262(PNSB3);ncbi_4343570(petC);ncbi_4352471…
GO:0000104	succinate dehydrogenase activity	1	2	0.40848	0.957732	ncbi_3131436(rps14)
GO:0004152	dihydroorotate dehydrogenase activity	1	2	0.40848	0.957732	ncbi_4330657(PYD1)
GO:0005375	copper ion transmembrane transporter activity	1	2	0.40848	0.957732	ncbi_107277569(COPT5.1)
GO:0008172	S-methyltransferase activity	1	2	0.40848	0.957732	ncbi_4332095(HMT-1)
GO:0008235	metalloexopeptidase activity	1	2	0.40848	0.957732	ncbi_4328102(--)
GO:0008417	fucosyltransferase activity	1	2	0.40848	0.957732	ncbi_4328429(OFUT23)
GO:0008940	nitrate reductase activity	1	2	0.40848	0.957732	ncbi_4330867(NAR-7)
GO:0016417	S-acyltransferase activity	1	2	0.40848	0.957732	ncbi_4335689(At4g26910)
GO:0016730	oxidoreductase activity, acting on iron-sulfur proteins as donors	1	2	0.40848	0.957732	ncbi_4331611(PAO)
GO:0016812	hydrolase activity, acting on carbon-nitrogen (but not peptide) bonds, in cyclic amides	1	2	0.40848	0.957732	ncbi_4337428(ALN)
GO:0016819	hydrolase activity, acting on acid anhydrides, in sulfonyl-containing anhydrides	1	2	0.40848	0.957732	ncbi_4332685(ZBP14)
GO:0016832	aldehyde-lyase activity	1	2	0.40848	0.957732	ncbi_4338737(FBA1)
GO:0019144	ADP-sugar diphosphatase activity	1	2	0.40848	0.957732	ncbi_4333719(THIC)
GO:0019887	protein kinase regulator activity	1	2	0.40848	0.957732	ncbi_4330816(KRP1)
GO:0030580	quinone cofactor methyltransferase activity	1	2	0.40848	0.957732	ncbi_4340158(COQ3)
GO:0042083	5,10-methylenetetrahydrofolate-dependent methyltransferase activity	1	2	0.40848	0.957732	ncbi_9271078(DRTS)
GO:0052592	oxidoreductase activity, acting on CH or CH2 groups, with an iron-sulfur protein as acceptor	1	2	0.40848	0.957732	ncbi_4329911(ISPG)
GO:0004702	receptor signaling protein serine/threonine kinase activity	4	14	0.410709	0.957732	ncbi_4328223(MPK13);ncbi_4328297(MPK3);ncbi_4332475(MPK5);ncbi_9267958(MPK14)
GO:0005057	receptor signaling protein activity	4	14	0.410709	0.957732	ncbi_4328223(MPK13);ncbi_4328297(MPK3);ncbi_4332475(MPK5);ncbi_9267958(MPK14)
GO:0043168	anion binding	30	124	0.418674	0.957732	ncbi_4324941(AAT);ncbi_4325157(CpNIFS3);ncbi_4325621(Os01g0760600);ncbi_4325632(hbdA);ncbi_4328053(GABA-T);ncbi_4329938(At2g31810);ncbi_4330759(ANNAT7);ncbi_4332184(GAD1);ncbi_4332775(At3g08860);ncbi_4333554(OAT);ncbi_4334794(AK1);ncbi_4335756(ADT6);ncbi_4335977(GAD4);ncbi_4336750(ACS1);ncbi_4336982(OsI_17384);ncbi_4336983(OSL2);ncbi_4337554(MMT1);ncbi_4338644(ANN4);ncbi_4339095(At3g08860);ncbi_4…
GO:0005244	voltage-gated ion channel activity	2	6	0.420201	0.957732	ncbi_4326745(SLAH3);ncbi_4327665(VDAC3)
GO:0016706	oxidoreductase activity, acting on paired donors, with incorporation or reduction of molecular oxygen, 2-oxoglutarate as one donor, and incorporation of one atom each of oxygen into both donors	2	6	0.420201	0.957732	ncbi_4335530(P4H1);ncbi_9270463(F3H-1)
GO:0016833	oxo-acid-lyase activity	2	6	0.420201	0.957732	ncbi_4326266(HMGCL);ncbi_4343441(ICL)
GO:0022832	voltage-gated channel activity	2	6	0.420201	0.957732	ncbi_4326745(SLAH3);ncbi_4327665(VDAC3)
GO:0022836	gated channel activity	2	6	0.420201	0.957732	ncbi_4326745(SLAH3);ncbi_4327665(VDAC3)
GO:0016616	oxidoreductase activity, acting on the CH-OH group of donors, NAD or NADP as acceptor	11	44	0.438839	0.993758	ncbi_4325444(EMB3004);ncbi_4325446(EMB3004);ncbi_4328552(CAD2);ncbi_4336169(IDH1);ncbi_4342598(D2HGDH);ncbi_4345764(CKX11);ncbi_4348932(CKX3);ncbi_4350055(ADH2);ncbi_9267509(CAD5);ncbi_9269735(--);ncbi_9272427(HMG1)
GO:0016628	oxidoreductase activity, acting on the CH-CH group of donors, NAD or NADP as acceptor	6	23	0.444942	1	ncbi_107277437(TYRAAT2);ncbi_4324809(DET2);ncbi_4330657(PYD1);ncbi_4337415(PORA);ncbi_4345762(OPR7);ncbi_9272383(GGPPS1)
GO:0015926	glucosidase activity	3	11	0.484296	1	ncbi_4327593(BGLU3);ncbi_4341870(BGLU25);ncbi_4347441(BGLU30)
GO:0004497	monooxygenase activity	6	24	0.490234	1	ncbi_4325177(YUC10);ncbi_4325178(YUC10);ncbi_4330982(TIC55);ncbi_4331611(PAO);ncbi_4332134(CYP90B2);ncbi_4345877(PA1024)
GO:0016627	oxidoreductase activity, acting on the CH-CH group of donors	9	37	0.49254	1	ncbi_107277437(TYRAAT2);ncbi_3131436(rps14);ncbi_4324809(DET2);ncbi_4330657(PYD1);ncbi_4330711(CHLP);ncbi_4337415(PORA);ncbi_4340972(ACX4);ncbi_4345762(OPR7);ncbi_9272383(GGPPS1)
GO:0015144	carbohydrate transmembrane transporter activity	5	20	0.505339	1	ncbi_4325028(CSTLP3);ncbi_4329464(SWEET15);ncbi_4346714(STP14);ncbi_4350572(SWEET14);ncbi_9266530(SUT2)
GO:1901476	carbohydrate transporter activity	5	20	0.505339	1	ncbi_4325028(CSTLP3);ncbi_4329464(SWEET15);ncbi_4346714(STP14);ncbi_4350572(SWEET14);ncbi_9266530(SUT2)
GO:0003747	translation release factor activity	2	7	0.506329	1	ncbi_4338603(ERF1-2);ncbi_4338612(PRFB3)
GO:0004407	histone deacetylase activity	2	7	0.506329	1	ncbi_4328717(HDAC3);ncbi_4328720(HDAC2)
GO:0008079	translation termination factor activity	2	7	0.506329	1	ncbi_4338603(ERF1-2);ncbi_4338612(PRFB3)
GO:0017136	NAD-dependent histone deacetylase activity	2	7	0.506329	1	ncbi_4328717(HDAC3);ncbi_4328720(HDAC2)
GO:0019213	deacetylase activity	2	7	0.506329	1	ncbi_4328717(HDAC3);ncbi_4328720(HDAC2)
GO:0033558	protein deacetylase activity	2	7	0.506329	1	ncbi_4328717(HDAC3);ncbi_4328720(HDAC2)
GO:0034979	NAD-dependent protein deacetylase activity	2	7	0.506329	1	ncbi_4328717(HDAC3);ncbi_4328720(HDAC2)
GO:0050308	sugar-phosphatase activity	2	7	0.506329	1	ncbi_4325071(CFBP1);ncbi_4337789(SPP3)
GO:0022890	inorganic cation transmembrane transporter activity	21	90	0.519223	1	MSTRG.19015(--);ncbi_107277569(COPT5.1);ncbi_107279124(atpA);ncbi_3131390(atpA);ncbi_3131391(atpF);ncbi_3131393(atpI);ncbi_4330008(AMT1-2);ncbi_4331483(KEA5);ncbi_4332431(ATPG);ncbi_4333044(CAX2);ncbi_4333669(IRT1);ncbi_4335014(VHA-F);ncbi_4338051(ZIP7);ncbi_4341805(HAK13);ncbi_4341971(HKT1);ncbi_4342782(ZIP8);ncbi_4343366(ATPC1);ncbi_4344235(HAK7);ncbi_4352800(CHX19);ncbi_9267006(--);ncbi_927181…
GO:0016298	lipase activity	4	16	0.523867	1	ncbi_4327647(PLD1);ncbi_4340676(--);ncbi_4341468(PLD2);ncbi_4346120(LIP2)
GO:0003774	motor activity	6	25	0.534239	1	ncbi_4334882(KIN14G);ncbi_4335552(KIN12A);ncbi_4341280(KIN14M);ncbi_4352456(KIN14Q);ncbi_4352674(KIN12F);ncbi_9268532(KIN7G)
GO:0000990	transcription factor activity, core RNA polymerase binding	1	3	0.545093	1	ncbi_4332388(SIGB)
GO:0000996	core DNA-dependent RNA polymerase binding promoter specificity activity	1	3	0.545093	1	ncbi_4332388(SIGB)
GO:0003712	transcription cofactor activity	1	3	0.545093	1	ncbi_4333062(SUS1)
GO:0004084	branched-chain-amino-acid transaminase activity	1	3	0.545093	1	ncbi_4332151(BCAT5)
GO:0004645	phosphorylase activity	1	3	0.545093	1	ncbi_4351698(VTC5)
GO:0005102	receptor binding	1	3	0.545093	1	ncbi_4349781(PSK2)
GO:0008169	C-methyltransferase activity	1	3	0.545093	1	ncbi_4340158(COQ3)
GO:0008395	steroid hydroxylase activity	1	3	0.545093	1	ncbi_4332134(CYP90B2)
GO:0016405	CoA-ligase activity	1	3	0.545093	1	ncbi_4329518(ACS)
GO:0016635	oxidoreductase activity, acting on the CH-CH group of donors, quinone or related compound as acceptor	1	3	0.545093	1	ncbi_4330657(PYD1)
GO:0016723	oxidoreductase activity, oxidizing metal ions, NAD or NADP as acceptor	1	3	0.545093	1	ncbi_4331112(GRC2)
GO:0016725	oxidoreductase activity, acting on CH or CH2 groups	1	3	0.545093	1	ncbi_4329911(ISPG)
GO:0016778	diphosphotransferase activity	1	3	0.545093	1	ncbi_4341535(Os06g0617800)
GO:0016855	racemase and epimerase activity, acting on amino acids and derivatives	1	3	0.545093	1	ncbi_4324561(PH0670)
GO:0019207	kinase regulator activity	1	3	0.545093	1	ncbi_4330816(KRP1)
GO:0022829	wide pore channel activity	1	3	0.545093	1	ncbi_4327665(VDAC3)
GO:0052745	inositol phosphate phosphatase activity	1	3	0.545093	1	ncbi_4333499(IP5P11)
GO:0016811	hydrolase activity, acting on carbon-nitrogen (but not peptide) bonds, in linear amides	3	12	0.548106	1	ncbi_4328717(HDAC3);ncbi_4328720(HDAC2);ncbi_4334956(AMI1)
GO:0051119	sugar transmembrane transporter activity	3	12	0.548106	1	ncbi_4325028(CSTLP3);ncbi_4346714(STP14);ncbi_9266530(SUT2)
GO:0016830	carbon-carbon lyase activity	12	52	0.554873	1	ncbi_4324066(PDC1);ncbi_4326266(HMGCL);ncbi_4328669(UVR3);ncbi_4329955(SAMDC);ncbi_4332184(GAD1);ncbi_4335977(GAD4);ncbi_4338737(FBA1);ncbi_4343441(ICL);ncbi_4344636(TDC1);ncbi_4344637(TDC1);ncbi_4345257(IGPS);ncbi_4346529(IGPS)
GO:0015078	hydrogen ion transmembrane transporter activity	7	30	0.558136	1	ncbi_107279124(atpA);ncbi_3131390(atpA);ncbi_4331483(KEA5);ncbi_4335014(VHA-F);ncbi_4343366(ATPC1);ncbi_4352800(CHX19);ncbi_9267006(--)
GO:0001071	nucleic acid binding transcription factor activity	24	105	0.560945	1	ncbi_107276211(HOX18);ncbi_4324418(DREB2A);ncbi_4325750(IRO2);ncbi_4326766(MYBS3);ncbi_4327621(ERF4);ncbi_4329771(MADS27);ncbi_4330155(HOX24);ncbi_4330306(DREB1G);ncbi_4330470(DOF5.6);ncbi_4332388(SIGB);ncbi_4335808(E2FA);ncbi_4336721(DREB1E);ncbi_4339209(ERF4);ncbi_4340218(MADS5);ncbi_4340495(MADS55);ncbi_4341678(WRKY28);ncbi_4343006(ERF1B);ncbi_4344493(MADS26);ncbi_4346628(ERF073);ncbi_4347101(…
GO:0016209	antioxidant activity	4	17	0.576378	1	ncbi_4332846(SODCC1);ncbi_4342124(CATB);ncbi_4344046(Os07g0638400);ncbi_9266980(fadD28)
GO:0019829	cation-transporting ATPase activity	6	26	0.576548	1	ncbi_107279124(atpA);ncbi_3131390(atpA);ncbi_3131391(atpF);ncbi_3131393(atpI);ncbi_4341965(HMA2);ncbi_4343366(ATPC1)
GO:0019842	vitamin binding	6	26	0.576548	1	ncbi_4324066(PDC1);ncbi_4334196(P4H9);ncbi_4334477(P4H7);ncbi_4335530(P4H1);ncbi_4347225(ACO1);ncbi_9270463(F3H-1)
GO:0016791	phosphatase activity	20	89	0.596577	1	ncbi_4324182(Os01g0656200);ncbi_4325071(CFBP1);ncbi_4326460(OsI_36120);ncbi_4330753(TPP4);ncbi_4332004(Os03g0207400);ncbi_4332492(LPPG);ncbi_4333499(IP5P11);ncbi_4334191(BIPP2C2);ncbi_4337723(Os05g0134200);ncbi_4337789(SPP3);ncbi_4339671(PP2C51);ncbi_4340303(Os06g0179700);ncbi_4340524(TPP8);ncbi_4341949(Os06g0698300);ncbi_4342711(KAPP);ncbi_4343582(SAL2);ncbi_4349333(TPP2);ncbi_4351685(Os12g01833…
GO:0015925	galactosidase activity	3	13	0.607003	1	ncbi_4332289(Os03g0255100);ncbi_4344290(AGAL3);ncbi_4347718(Os09g0539200)
GO:0005506	iron ion binding	1	4	0.650171	1	ncbi_4325095(LIGB)
GO:0015154	disaccharide transmembrane transporter activity	1	4	0.650171	1	ncbi_9266530(SUT2)
GO:0015157	oligosaccharide transmembrane transporter activity	1	4	0.650171	1	ncbi_9266530(SUT2)
GO:0015368	calcium:cation antiporter activity	1	4	0.650171	1	ncbi_4333044(CAX2)
GO:0016661	oxidoreductase activity, acting on other nitrogenous compounds as donors	1	4	0.650171	1	ncbi_4330867(NAR-7)
GO:0016872	intramolecular lyase activity	1	4	0.650171	1	ncbi_4349267(Cht8)
GO:0004553	hydrolase activity, hydrolyzing O-glycosyl compounds	19	87	0.650669	1	ncbi_4326838(NIN1);ncbi_4327593(BGLU3);ncbi_4329561(CIN1);ncbi_4331577(BAMY2);ncbi_4332289(Os03g0255100);ncbi_4335789(CIN3);ncbi_4337313(CIN5);ncbi_4341870(BGLU25);ncbi_4342055(AMY2A);ncbi_4344290(AGAL3);ncbi_4346925(ARB_01444);ncbi_4347441(BGLU30);ncbi_4347718(Os09g0539200);ncbi_4348840(BAMY1);ncbi_4349141(Os10g0521000);ncbi_4349267(Cht8);ncbi_4349683(ASD1);ncbi_4349916(CINV1);ncbi_9269962(At4g3…
GO:0008081	phosphoric diester hydrolase activity	2	9	0.651558	1	ncbi_4329817(GDPDL3);ncbi_4343446(TDP1)
GO:0016776	phosphotransferase activity, phosphate group as acceptor	2	9	0.651558	1	ncbi_4344470(Os08g0109300);ncbi_4352460(NDPK2)
GO:0016891	endoribonuclease activity, producing 5'-phosphomonoesters	2	9	0.651558	1	ncbi_4339702(STY13);ncbi_4340996(Os06g0358800)
GO:0042625	ATPase coupled ion transmembrane transporter activity	6	28	0.654864	1	ncbi_107279124(atpA);ncbi_3131390(atpA);ncbi_3131391(atpF);ncbi_3131393(atpI);ncbi_4341965(HMA2);ncbi_4343366(ATPC1)
GO:0015077	monovalent inorganic cation transmembrane transporter activity	12	56	0.667084	1	MSTRG.19015(--);ncbi_107279124(atpA);ncbi_3131390(atpA);ncbi_3131391(atpF);ncbi_3131393(atpI);ncbi_4330008(AMT1-2);ncbi_4331483(KEA5);ncbi_4332431(ATPG);ncbi_4335014(VHA-F);ncbi_4343366(ATPC1);ncbi_4352800(CHX19);ncbi_9267006(--)
GO:0016759	cellulose synthase activity	4	19	0.670682	1	ncbi_107276048(CSLD4);ncbi_4334515(CESA2);ncbi_4339895(CSLD2);ncbi_4348853(CESA7)
GO:0042626	ATPase activity, coupled to transmembrane movement of substances	6	29	0.690467	1	ncbi_107279124(atpA);ncbi_3131390(atpA);ncbi_3131391(atpF);ncbi_3131393(atpI);ncbi_4341965(HMA2);ncbi_4343366(ATPC1)
GO:0043492	ATPase activity, coupled to movement of substances	6	29	0.690467	1	ncbi_107279124(atpA);ncbi_3131390(atpA);ncbi_3131391(atpF);ncbi_3131393(atpI);ncbi_4341965(HMA2);ncbi_4343366(ATPC1)
GO:0004721	phosphoprotein phosphatase activity	10	48	0.698916	1	ncbi_4324182(Os01g0656200);ncbi_4332004(Os03g0207400);ncbi_4334191(BIPP2C2);ncbi_4337723(Os05g0134200);ncbi_4339671(PP2C51);ncbi_4340303(Os06g0179700);ncbi_4341949(Os06g0698300);ncbi_4342711(KAPP);ncbi_9267539(Os11g0242200);ncbi_9268838(Os04g0167900)
GO:0003677	DNA binding	35	162	0.704241	1	ncbi_107276211(HOX18);ncbi_107278706(BZIP24);ncbi_4325061(ABI5);ncbi_4326760(WRKY6);ncbi_4327123(HY5);ncbi_4327165(CPRF1);ncbi_4328662(HY5);ncbi_4328963(RISBZ3);ncbi_4330155(HOX24);ncbi_4331956(HOX12);ncbi_4332660(TGA2.2);ncbi_4332755(WRKY70);ncbi_4336705(ROC4);ncbi_4338612(PRFB3);ncbi_4338907(BZIP12);ncbi_4339595(--);ncbi_4341554(BZIP50);ncbi_4341678(WRKY28);ncbi_4342096(FD);ncbi_4345363(--);ncb…
GO:0070011	peptidase activity, acting on L-amino acid peptides	35	162	0.704241	1	MSTRG.4575(SBT3.9);ncbi_3131474(clpP);ncbi_4325626(SBT3.5);ncbi_4325628(SBT3.5);ncbi_4326840(SCP26);ncbi_4327852(AMSH2);ncbi_4328060(CBP3);ncbi_4328102(--);ncbi_4329740(UBP3);ncbi_4330680(2MMP);ncbi_4330694(DEGP9);ncbi_4332921(--);ncbi_4332998(CXP;2-3);ncbi_4333381(At5g08100);ncbi_4335170(OsI_14861);ncbi_4335455(CCP1);ncbi_4336450(SCPL35);ncbi_4336569(UCH3);ncbi_4336727(SBT1.3);ncbi_4337223(Os04g…
GO:0015297	antiporter activity	2	10	0.710343	1	MSTRG.19015(--);ncbi_4333044(CAX2)
GO:0016645	oxidoreductase activity, acting on the CH-NH group of donors	2	10	0.710343	1	ncbi_4345764(CKX11);ncbi_4348932(CKX3)
GO:0019208	phosphatase regulator activity	2	10	0.710343	1	ncbi_4339558(B'KAPPA);ncbi_4342912(B'ETA)
GO:0019888	protein phosphatase regulator activity	2	10	0.710343	1	ncbi_4339558(B'KAPPA);ncbi_4342912(B'ETA)
GO:0004519	endonuclease activity	4	20	0.712017	1	ncbi_4325103(RNS2);ncbi_4339702(STY13);ncbi_4340996(Os06g0358800);ncbi_4345656(RNS3)
GO:0016820	hydrolase activity, acting on acid anhydrides, catalyzing transmembrane movement of substances	6	30	0.723549	1	ncbi_107279124(atpA);ncbi_3131390(atpA);ncbi_3131391(atpF);ncbi_3131393(atpI);ncbi_4341965(HMA2);ncbi_4343366(ATPC1)
GO:0034062	RNA polymerase activity	7	35	0.729991	1	MSTRG.10119(rpoA);ncbi_112937969(rpoB);ncbi_3131433(rpoC1);ncbi_4327335(RDR3);ncbi_4327336(RDR4);ncbi_4349748(NRPE5A);ncbi_4351463(NRPE5A)
GO:0004470	malic enzyme activity	1	5	0.73099	1	ncbi_4338007(ME6)
GO:0004713	protein tyrosine kinase activity	1	5	0.73099	1	ncbi_4342694(PXC3)
GO:0015085	calcium ion transmembrane transporter activity	1	5	0.73099	1	ncbi_4333044(CAX2)
GO:0016722	oxidoreductase activity, oxidizing metal ions	1	5	0.73099	1	ncbi_4331112(GRC2)
GO:0016780	phosphotransferase activity, for other substituted phosphate groups	1	5	0.73099	1	ncbi_4351693(At1g77060)
GO:0051002	ligase activity, forming nitrogen-metal bonds	1	5	0.73099	1	ncbi_4333259(CHLI)
GO:0051003	ligase activity, forming nitrogen-metal bonds, forming coordination complexes	1	5	0.73099	1	ncbi_4333259(CHLI)
GO:0051765	inositol tetrakisphosphate kinase activity	1	5	0.73099	1	ncbi_4329322(ITPK4)
GO:0051766	inositol trisphosphate kinase activity	1	5	0.73099	1	ncbi_4329322(ITPK4)
GO:0008324	cation transmembrane transporter activity	24	114	0.73253	1	MSTRG.19015(--);ncbi_107277569(COPT5.1);ncbi_107279124(atpA);ncbi_3131390(atpA);ncbi_3131391(atpF);ncbi_3131393(atpI);ncbi_4325028(CSTLP3);ncbi_4330008(AMT1-2);ncbi_4331483(KEA5);ncbi_4332431(ATPG);ncbi_4333044(CAX2);ncbi_4333669(IRT1);ncbi_4335014(VHA-F);ncbi_4338051(ZIP7);ncbi_4341778(HMA9);ncbi_4341805(HAK13);ncbi_4341965(HMA2);ncbi_4341971(HKT1);ncbi_4342782(ZIP8);ncbi_4343366(ATPC1);ncbi_434…
GO:0016758	transferase activity, transferring hexosyl groups	20	96	0.738108	1	ncbi_107276048(CSLD4);ncbi_4325200(RFS);ncbi_4328403(B3GALT2);ncbi_4328429(OFUT23);ncbi_4328585(CSLA1);ncbi_4330402(XTH30);ncbi_4332788(SUS4);ncbi_4333062(SUS1);ncbi_4333786(GALT6);ncbi_4334481(GALT6);ncbi_4334515(CESA2);ncbi_4336904(XTH24);ncbi_4337225(Os04g0650300);ncbi_4338054(B3GALT12);ncbi_4339895(CSLD2);ncbi_4341944(XTH25);ncbi_4347131(--);ncbi_4347132(GALT4);ncbi_4348853(CESA7);ncbi_435169…
GO:0008237	metallopeptidase activity	2	11	0.760575	1	ncbi_4328102(--);ncbi_4346194(MAP2B)
GO:0016709	oxidoreductase activity, acting on paired donors, with incorporation or reduction of molecular oxygen, NAD(P)H as one donor, and incorporation of one atom of oxygen	2	11	0.760575	1	ncbi_4325177(YUC10);ncbi_4325178(YUC10)
GO:0070566	adenylyltransferase activity	2	11	0.760575	1	ncbi_4344356(PAPS3);ncbi_9271371(Os02g0134000)
GO:0004518	nuclease activity	11	56	0.776958	1	ncbi_4324917(rrp40);ncbi_4325103(RNS2);ncbi_4325993(ENDO2);ncbi_4330480(REX4);ncbi_4337238(ENDO2);ncbi_4339702(STY13);ncbi_4340996(Os06g0358800);ncbi_4344420(SEND1);ncbi_4345656(RNS3);ncbi_4348592(NEN1);ncbi_4350620(ERI2)
GO:0008092	cytoskeletal protein binding	12	61	0.781788	1	ncbi_4332869(VLN2);ncbi_4334882(KIN14G);ncbi_4335552(KIN12A);ncbi_4336902(VLN4);ncbi_4337837(VLN1);ncbi_4339353(KIN14K);ncbi_4340849(MAP65-1);ncbi_4341280(KIN14M);ncbi_4341531(--);ncbi_4352456(KIN14Q);ncbi_4352674(KIN12F);ncbi_9268532(KIN7G)
GO:0030234	enzyme regulator activity	6	32	0.782065	1	ncbi_4326272(Os01g0270100);ncbi_4330816(KRP1);ncbi_4331062(Os02g0805200);ncbi_4339558(B'KAPPA);ncbi_4340511(PTPA);ncbi_4342912(B'ETA)
GO:0098772	molecular function regulator	6	32	0.782065	1	ncbi_4326272(Os01g0270100);ncbi_4330816(KRP1);ncbi_4331062(Os02g0805200);ncbi_4339558(B'KAPPA);ncbi_4340511(PTPA);ncbi_4342912(B'ETA)
GO:0005543	phospholipid binding	3	17	0.788658	1	ncbi_4330759(ANNAT7);ncbi_4338644(ANN4);ncbi_4339517(At4g32285)
GO:0016763	transferase activity, transferring pentosyl groups	3	17	0.788658	1	ncbi_4331468(PAT1);ncbi_4331530(Os03g0134300);ncbi_4333340(XEG113)
GO:0019787	ubiquitin-like protein transferase activity	3	17	0.788658	1	ncbi_4328940(UBC5B);ncbi_4331285(PUB52);ncbi_9272212(PUB33)
GO:0004177	aminopeptidase activity	1	6	0.793148	1	ncbi_4346194(MAP2B)
GO:0004448	isocitrate dehydrogenase activity	1	6	0.793148	1	ncbi_4336169(IDH1)
GO:0008047	enzyme activator activity	1	6	0.793148	1	ncbi_4340511(PTPA)
GO:0008378	galactosyltransferase activity	1	6	0.793148	1	ncbi_4325200(RFS)
GO:0015020	glucuronosyltransferase activity	1	6	0.793148	1	ncbi_4337225(Os04g0650300)
GO:0072509	divalent inorganic cation transmembrane transporter activity	1	6	0.793148	1	ncbi_4333044(CAX2)
GO:0016893	endonuclease activity, active with either ribo- or deoxyribonucleic acids and producing 5'-phosphomonoesters	2	12	0.803069	1	ncbi_4339702(STY13);ncbi_4340996(Os06g0358800)
GO:0035251	UDP-glucosyltransferase activity	2	12	0.803069	1	ncbi_4332788(SUS4);ncbi_4333062(SUS1)
GO:0051213	dioxygenase activity	2	12	0.803069	1	ncbi_4335530(P4H1);ncbi_9270463(F3H-1)
GO:0046527	glucosyltransferase activity	6	33	0.80757	1	ncbi_107276048(CSLD4);ncbi_4332788(SUS4);ncbi_4333062(SUS1);ncbi_4334515(CESA2);ncbi_4339895(CSLD2);ncbi_4348853(CESA7)
GO:0046873	metal ion transmembrane transporter activity	6	33	0.80757	1	ncbi_107277569(COPT5.1);ncbi_4333044(CAX2);ncbi_4341805(HAK13);ncbi_4341971(HKT1);ncbi_4344235(HAK7);ncbi_9271816(ZIP10)
GO:0008233	peptidase activity	35	170	0.80858	1	MSTRG.4575(SBT3.9);ncbi_3131474(clpP);ncbi_4325626(SBT3.5);ncbi_4325628(SBT3.5);ncbi_4326840(SCP26);ncbi_4327852(AMSH2);ncbi_4328060(CBP3);ncbi_4328102(--);ncbi_4329740(UBP3);ncbi_4330680(2MMP);ncbi_4330694(DEGP9);ncbi_4332921(--);ncbi_4332998(CXP;2-3);ncbi_4333381(At5g08100);ncbi_4335170(OsI_14861);ncbi_4335455(CCP1);ncbi_4336450(SCPL35);ncbi_4336569(UCH3);ncbi_4336727(SBT1.3);ncbi_4337223(Os04g…
GO:0016879	ligase activity, forming carbon-nitrogen bonds	8	43	0.809051	1	ncbi_4328940(UBC5B);ncbi_4332108(GLN1-2);ncbi_4332506(Os03g0291500);ncbi_4333815(PURA2);ncbi_4333896(GLN1-3);ncbi_4334956(AMI1);ncbi_4347204(THFS);ncbi_4350655(gatA)
GO:0046872	metal ion binding	125	578	0.822648	1	MSTRG.14580(CYP709B2);MSTRG.1720(--);MSTRG.19015(--);MSTRG.21914(--);MSTRG.8074(CYP709B2);ncbi_107275823(WAK2);ncbi_107278041(RBOHC);ncbi_107279905(--);ncbi_107280508(--);ncbi_3131403(petB);ncbi_3131409(psbA);ncbi_3131412(psbD);ncbi_4323921(CYP72A14);ncbi_4324087(CNR8);ncbi_4324295(XBOS31);ncbi_4325095(LIGB);ncbi_4326583(BCA2);ncbi_4326694(CYP72A13);ncbi_4326766(MYBS3);ncbi_4326845(TPS2);ncbi_432…
GO:0036094	small molecule binding	330	1486	0.830418	1	MSTRG.11106(PPCK2);MSTRG.11570(At1g56130);MSTRG.1720(--);MSTRG.21774(At3g47570);MSTRG.22091(FAO1);ncbi_107275748(AATP1);ncbi_107275781(At3g47570);ncbi_107275823(WAK2);ncbi_107275913(CRK10);ncbi_107276167(FAO1);ncbi_107276298(SRK);ncbi_107276827(LECRK1);ncbi_107276849(CRK15);ncbi_107279124(atpA);ncbi_107279291(CRK37);ncbi_107279821(OPR1);ncbi_107279905(--);ncbi_112936050(LYK5);ncbi_112936064(At1g5…
GO:0008194	UDP-glycosyltransferase activity	11	59	0.833485	1	ncbi_4323891(--);ncbi_4326218(UGT73C6);ncbi_4326219(UGT73C6);ncbi_4326220(UGT73C6);ncbi_4332788(SUS4);ncbi_4333062(SUS1);ncbi_4337139(GAUT10);ncbi_4337225(Os04g0650300);ncbi_4341461(GLCAT14A);ncbi_4341750(--);ncbi_9269982(GAUT1)
GO:0004620	phospholipase activity	2	13	0.838718	1	ncbi_4327647(PLD1);ncbi_4341468(PLD2)
GO:0016860	intramolecular oxidoreductase activity	2	13	0.838718	1	ncbi_4327232(DCI1);ncbi_4328957(PAI1)
GO:0004674	protein serine/threonine kinase activity	4	24	0.839255	1	ncbi_4328223(MPK13);ncbi_4328297(MPK3);ncbi_4332475(MPK5);ncbi_9267958(MPK14)
GO:0005402	cation:sugar symporter activity	1	7	0.840951	1	ncbi_4325028(CSTLP3)
GO:0008374	O-acyltransferase activity	1	7	0.840951	1	ncbi_4324826(GPAT6)
GO:0015215	nucleotide transmembrane transporter activity	1	7	0.840951	1	ncbi_4325028(CSTLP3)
GO:0015293	symporter activity	1	7	0.840951	1	ncbi_4325028(CSTLP3)
GO:0015294	solute:cation symporter activity	1	7	0.840951	1	ncbi_4325028(CSTLP3)
GO:0015605	organophosphate ester transmembrane transporter activity	1	7	0.840951	1	ncbi_4325028(CSTLP3)
GO:0015932	nucleobase-containing compound transmembrane transporter activity	1	7	0.840951	1	ncbi_4325028(CSTLP3)
GO:0016846	carbon-sulfur lyase activity	1	7	0.840951	1	ncbi_4349123(MGL)
GO:0016884	carbon-nitrogen ligase activity, with glutamine as amido-N-donor	1	7	0.840951	1	ncbi_4332506(Os03g0291500)
GO:0031420	alkali metal ion binding	1	7	0.840951	1	ncbi_4350078(OsI_35105)
GO:0035091	phosphatidylinositol binding	1	7	0.840951	1	ncbi_4339517(At4g32285)
GO:0046912	transferase activity, transferring acyl groups, acyl groups converted into alkyl on transfer	1	7	0.840951	1	ncbi_9268154(MS)
GO:1901677	phosphate transmembrane transporter activity	1	7	0.840951	1	ncbi_4325028(CSTLP3)
GO:0016788	hydrolase activity, acting on ester bonds	53	256	0.841413	1	ncbi_107279905(--);ncbi_4324182(Os01g0656200);ncbi_4324826(GPAT6);ncbi_4324917(rrp40);ncbi_4325071(CFBP1);ncbi_4325103(RNS2);ncbi_4325993(ENDO2);ncbi_4326460(OsI_36120);ncbi_4326932(BBD1);ncbi_4327139(Os01g0166100);ncbi_4327404(ctdspl2);ncbi_4327647(PLD1);ncbi_4329817(GDPDL3);ncbi_4330480(REX4);ncbi_4330753(TPP4);ncbi_4332004(Os03g0207400);ncbi_4332492(LPPG);ncbi_4333320(At5g55050);ncbi_4333499(I…
GO:0097367	carbohydrate derivative binding	276	1252	0.845082	1	MSTRG.11106(PPCK2);MSTRG.11570(At1g56130);MSTRG.1720(--);MSTRG.21774(At3g47570);ncbi_107275748(AATP1);ncbi_107275781(At3g47570);ncbi_107275823(WAK2);ncbi_107275913(CRK10);ncbi_107276298(SRK);ncbi_107276849(CRK15);ncbi_107279124(atpA);ncbi_107279291(CRK37);ncbi_107279821(OPR1);ncbi_107279905(--);ncbi_112936050(LYK5);ncbi_112936064(At1g56140);ncbi_112936094(OPR1);ncbi_112937969(rpoB);ncbi_3131390(a…
GO:0016866	intramolecular transferase activity	3	19	0.849548	1	ncbi_4330747(gpmA);ncbi_4336736(CBF5);ncbi_4341038(algC)
GO:0046983	protein dimerization activity	15	80	0.856369	1	ncbi_4324500(H2B.7);ncbi_4324502(H2B.6);ncbi_4324510(H2B.3);ncbi_4324512(H2B.3);ncbi_4325069(H3-7);ncbi_4325286(TAF11);ncbi_4327384(H2B.11);ncbi_4335698(TIFY9);ncbi_4339049(SlH4);ncbi_4340006(RH3);ncbi_4343519(Os07g0545400);ncbi_4347799(SlH4);ncbi_4352398(Os12g0530000);ncbi_9266204(NFYC2);ncbi_9266481(H3-7)
GO:0016746	transferase activity, transferring acyl groups	25	128	0.858605	1	ncbi_107280598(--);ncbi_4324826(GPAT6);ncbi_4326136(At5g47720);ncbi_4329959(HCT2);ncbi_4332090(CUT1);ncbi_4333177(NAGS2);ncbi_4335689(At4g26910);ncbi_4336306(HCT1);ncbi_4339684(KCS11);ncbi_4340106(5MAT);ncbi_4340338(HCT4);ncbi_4340911(DGAT2D);ncbi_4341317(DGAT1-2);ncbi_4343906(KAS2);ncbi_4344486(At3g50280);ncbi_4344489(At3g50280);ncbi_4346154(PAT07);ncbi_4346178(PAT07);ncbi_4346287(PAT19);ncbi_43…
GO:0004871	signal transducer activity	4	25	0.862466	1	ncbi_4328223(MPK13);ncbi_4328297(MPK3);ncbi_4332475(MPK5);ncbi_9267958(MPK14)
GO:0016798	hydrolase activity, acting on glycosyl bonds	23	119	0.863697	1	ncbi_4326838(NIN1);ncbi_4327593(BGLU3);ncbi_4329561(CIN1);ncbi_4330667(GLU10);ncbi_4331577(BAMY2);ncbi_4332289(Os03g0255100);ncbi_4333763(--);ncbi_4335789(CIN3);ncbi_4337313(CIN5);ncbi_4341870(BGLU25);ncbi_4342055(AMY2A);ncbi_4344290(AGAL3);ncbi_4346925(ARB_01444);ncbi_4347441(BGLU30);ncbi_4347685(Os09g0533900);ncbi_4347718(Os09g0539200);ncbi_4348840(BAMY1);ncbi_4348988(Os10g0493600);ncbi_4349141…
GO:0004673	protein histidine kinase activity	1	8	0.877713	1	ncbi_4337850(ERS2)
GO:0016775	phosphotransferase activity, nitrogenous group as acceptor	1	8	0.877713	1	ncbi_4337850(ERS2)
GO:0016783	sulfurtransferase activity	1	8	0.877713	1	ncbi_4330096(FTRV)
GO:0016877	ligase activity, forming carbon-sulfur bonds	1	8	0.877713	1	ncbi_4329518(ACS)
GO:0017016	Ras GTPase binding	1	8	0.877713	1	ncbi_4352567(TLP1)
GO:0030597	RNA glycosylase activity	1	8	0.877713	1	ncbi_4333763(--)
GO:0031267	small GTPase binding	1	8	0.877713	1	ncbi_4352567(TLP1)
GO:0051020	GTPase binding	1	8	0.877713	1	ncbi_4352567(TLP1)
GO:0015631	tubulin binding	8	47	0.880773	1	ncbi_4334882(KIN14G);ncbi_4335552(KIN12A);ncbi_4339353(KIN14K);ncbi_4340849(MAP65-1);ncbi_4341280(KIN14M);ncbi_4352456(KIN14Q);ncbi_4352674(KIN12F);ncbi_9268532(KIN7G)
GO:0046914	transition metal ion binding	89	427	0.885664	1	MSTRG.14580(CYP709B2);MSTRG.19015(--);MSTRG.21914(--);ncbi_107279905(--);ncbi_107280508(--);ncbi_3131403(petB);ncbi_3131409(psbA);ncbi_3131412(psbD);ncbi_4323921(CYP72A14);ncbi_4324087(CNR8);ncbi_4325095(LIGB);ncbi_4326583(BCA2);ncbi_4326694(CYP72A13);ncbi_4326766(MYBS3);ncbi_4327219(Os05g0277500);ncbi_4327911(GER4);ncbi_4328040(CYP74B2);ncbi_4328102(--);ncbi_4328269(--);ncbi_4328544(CYP71D7);ncb…
GO:0016747	transferase activity, transferring acyl groups other than amino-acyl groups	8	48	0.894735	1	ncbi_4324826(GPAT6);ncbi_4333177(NAGS2);ncbi_4335689(At4g26910);ncbi_4341317(DGAT1-2);ncbi_4346154(PAT07);ncbi_4346178(PAT07);ncbi_4349695(PAT04);ncbi_4351414(PAT04)
GO:0001883	purine nucleoside binding	267	1227	0.897848	1	MSTRG.11106(PPCK2);MSTRG.11570(At1g56130);MSTRG.1720(--);MSTRG.21774(At3g47570);ncbi_107275748(AATP1);ncbi_107275781(At3g47570);ncbi_107275823(WAK2);ncbi_107275913(CRK10);ncbi_107276298(SRK);ncbi_107276849(CRK15);ncbi_107279124(atpA);ncbi_107279291(CRK37);ncbi_107279905(--);ncbi_112936050(LYK5);ncbi_112936064(At1g56140);ncbi_3131390(atpA);ncbi_3131391(atpF);ncbi_4323895(ABCB11);ncbi_4323896(ABCB1…
GO:0032549	ribonucleoside binding	267	1227	0.897848	1	MSTRG.11106(PPCK2);MSTRG.11570(At1g56130);MSTRG.1720(--);MSTRG.21774(At3g47570);ncbi_107275748(AATP1);ncbi_107275781(At3g47570);ncbi_107275823(WAK2);ncbi_107275913(CRK10);ncbi_107276298(SRK);ncbi_107276849(CRK15);ncbi_107279124(atpA);ncbi_107279291(CRK37);ncbi_107279905(--);ncbi_112936050(LYK5);ncbi_112936064(At1g56140);ncbi_3131390(atpA);ncbi_3131391(atpF);ncbi_4323895(ABCB11);ncbi_4323896(ABCB1…
GO:0032550	purine ribonucleoside binding	267	1227	0.897848	1	MSTRG.11106(PPCK2);MSTRG.11570(At1g56130);MSTRG.1720(--);MSTRG.21774(At3g47570);ncbi_107275748(AATP1);ncbi_107275781(At3g47570);ncbi_107275823(WAK2);ncbi_107275913(CRK10);ncbi_107276298(SRK);ncbi_107276849(CRK15);ncbi_107279124(atpA);ncbi_107279291(CRK37);ncbi_107279905(--);ncbi_112936050(LYK5);ncbi_112936064(At1g56140);ncbi_3131390(atpA);ncbi_3131391(atpF);ncbi_4323895(ABCB11);ncbi_4323896(ABCB1…
GO:0001882	nucleoside binding	268	1232	0.89958	1	MSTRG.11106(PPCK2);MSTRG.11570(At1g56130);MSTRG.1720(--);MSTRG.21774(At3g47570);ncbi_107275748(AATP1);ncbi_107275781(At3g47570);ncbi_107275823(WAK2);ncbi_107275913(CRK10);ncbi_107276298(SRK);ncbi_107276849(CRK15);ncbi_107279124(atpA);ncbi_107279291(CRK37);ncbi_107279905(--);ncbi_112936050(LYK5);ncbi_112936064(At1g56140);ncbi_112937969(rpoB);ncbi_3131390(atpA);ncbi_3131391(atpF);ncbi_4323895(ABCB1…
GO:0015298	solute:cation antiporter activity	1	9	0.905982	1	ncbi_4333044(CAX2)
GO:0015491	cation:cation antiporter activity	1	9	0.905982	1	ncbi_4333044(CAX2)
GO:0016861	intramolecular oxidoreductase activity, interconverting aldoses and ketoses	1	9	0.905982	1	ncbi_4328957(PAI1)
GO:0099516	ion antiporter activity	1	9	0.905982	1	ncbi_4333044(CAX2)
GO:0016831	carboxy-lyase activity	5	33	0.907494	1	ncbi_4324066(PDC1);ncbi_4332184(GAD1);ncbi_4335977(GAD4);ncbi_4345257(IGPS);ncbi_4346529(IGPS)
GO:0060089	molecular transducer activity	4	28	0.915613	1	ncbi_107278650(PHP5);ncbi_4337686(PLC2);ncbi_4337850(ERS2);ncbi_4347886(AHP2)
GO:0003690	double-stranded DNA binding	1	10	0.92772	1	ncbi_4346301(FAR1)
GO:0004857	enzyme inhibitor activity	1	10	0.92772	1	ncbi_4326272(Os01g0270100)
GO:0016782	transferase activity, transferring sulfur-containing groups	1	10	0.92772	1	ncbi_4330096(FTRV)
GO:0008289	lipid binding	3	24	0.939615	1	ncbi_4330759(ANNAT7);ncbi_4338644(ANN4);ncbi_4339517(At4g32285)
GO:0031406	carboxylic acid binding	4	30	0.939989	1	ncbi_4329938(At2g31810);ncbi_4334794(AK1);ncbi_4335756(ADT6);ncbi_4345071(PYRB)
GO:0043177	organic acid binding	4	30	0.939989	1	ncbi_4329938(At2g31810);ncbi_4334794(AK1);ncbi_4335756(ADT6);ncbi_4345071(PYRB)
GO:0008168	methyltransferase activity	10	63	0.940562	1	ncbi_4323890(NMT1);ncbi_4332095(HMT-1);ncbi_4337554(MMT1);ncbi_4339516(NMT2);ncbi_4340158(COQ3);ncbi_4344702(COMT);ncbi_4345934(ROMT-15);ncbi_4345935(ROMT-17);ncbi_9268339(prmA);ncbi_9271078(DRTS)
GO:0005216	ion channel activity	2	18	0.943449	1	ncbi_4326745(SLAH3);ncbi_4327665(VDAC3)
GO:0022838	substrate-specific channel activity	2	18	0.943449	1	ncbi_4326745(SLAH3);ncbi_4327665(VDAC3)
GO:0043021	ribonucleoprotein complex binding	1	11	0.944434	1	ncbi_4326910(EIF6-2)
GO:0016160	amylase activity	3	25	0.950136	1	ncbi_4331577(BAMY2);ncbi_4342055(AMY2A);ncbi_4348840(BAMY1)
GO:0008170	N-methyltransferase activity	2	19	0.954497	1	ncbi_4323890(NMT1);ncbi_4339516(NMT2)
GO:0015267	channel activity	2	19	0.954497	1	ncbi_4326745(SLAH3);ncbi_4327665(VDAC3)
GO:0022803	passive transmembrane transporter activity	2	19	0.954497	1	ncbi_4326745(SLAH3);ncbi_4327665(VDAC3)
GO:0016799	hydrolase activity, hydrolyzing N-glycosyl compounds	1	12	0.957285	1	ncbi_4333763(--)
GO:0004812	aminoacyl-tRNA ligase activity	3	27	0.966245	1	ncbi_4326034(alaXL);ncbi_4328255(IBI1);ncbi_4346171(At1g29880)
GO:0016407	acetyltransferase activity	1	13	0.967166	1	ncbi_4333177(NAGS2)
GO:0016779	nucleotidyltransferase activity	10	68	0.969027	1	MSTRG.10119(rpoA);ncbi_112937969(rpoB);ncbi_3131433(rpoC1);ncbi_4327335(RDR3);ncbi_4327336(RDR4);ncbi_4341967(USP);ncbi_4344356(PAPS3);ncbi_4349748(NRPE5A);ncbi_4351463(NRPE5A);ncbi_9271371(Os02g0134000)
GO:0016875	ligase activity, forming carbon-oxygen bonds	4	34	0.970576	1	ncbi_107279905(--);ncbi_4326034(alaXL);ncbi_4328255(IBI1);ncbi_4346171(At1g29880)
GO:0016876	ligase activity, forming aminoacyl-tRNA and related compounds	4	34	0.970576	1	ncbi_107279905(--);ncbi_4326034(alaXL);ncbi_4328255(IBI1);ncbi_4346171(At1g29880)
GO:0016874	ligase activity	14	91	0.974498	1	ncbi_107279905(--);ncbi_4326034(alaXL);ncbi_4328255(IBI1);ncbi_4328940(UBC5B);ncbi_4329518(ACS);ncbi_4332108(GLN1-2);ncbi_4332506(Os03g0291500);ncbi_4333259(CHLI);ncbi_4333815(PURA2);ncbi_4333896(GLN1-3);ncbi_4334956(AMI1);ncbi_4346171(At1g29880);ncbi_4347204(THFS);ncbi_4350655(gatA)
GO:0019900	kinase binding	1	14	0.974762	1	ncbi_4352280(CYCA2-1)
GO:0016741	transferase activity, transferring one-carbon groups	20	131	0.990421	1	ncbi_107277102(ARSM2);ncbi_107278642(--);ncbi_4323890(NMT1);ncbi_4330437(VTE4);ncbi_4332095(HMT-1);ncbi_4337051(GDCST);ncbi_4337359(PAO2);ncbi_4337554(MMT1);ncbi_4339516(NMT2);ncbi_4340158(COQ3);ncbi_4344151(METTL13);ncbi_4344221(--);ncbi_4344702(COMT);ncbi_4345071(PYRB);ncbi_4345934(ROMT-15);ncbi_4345935(ROMT-17);ncbi_4349507(--);ncbi_4352747(HMT-2);ncbi_9268339(prmA);ncbi_9271078(DRTS)
GO:0052689	carboxylic ester hydrolase activity	4	40	0.990517	1	ncbi_107279905(--);ncbi_4340988(PPH);ncbi_4351330(MES17);ncbi_9269489(MES17)
GO:0008757	S-adenosylmethionine-dependent methyltransferase activity	2	26	0.990541	1	ncbi_4337554(MMT1);ncbi_4340158(COQ3)
GO:1901363	heterocyclic compound binding	466	2180	0.991404	1	MSTRG.11106(PPCK2);MSTRG.11570(At1g56130);MSTRG.14580(CYP709B2);MSTRG.1720(--);MSTRG.21774(At3g47570);MSTRG.22091(FAO1);MSTRG.24351(--);ncbi_107275748(AATP1);ncbi_107275781(At3g47570);ncbi_107275823(WAK2);ncbi_107275913(CRK10);ncbi_107276167(FAO1);ncbi_107276211(HOX18);ncbi_107276298(SRK);ncbi_107276827(LECRK1);ncbi_107276849(CRK15);ncbi_107278201(G1L8);ncbi_107278706(BZIP24);ncbi_107278968(rps7-…
GO:0044877	macromolecular complex binding	1	19	0.993233	1	ncbi_4326910(EIF6-2)
GO:0016765	transferase activity, transferring alkyl or aryl (other than methyl) groups	2	28	0.994036	1	ncbi_4342499(GSTU6);ncbi_4349169(GSTU6)
GO:0019899	enzyme binding	2	29	0.995272	1	ncbi_4352280(CYCA2-1);ncbi_4352567(TLP1)
GO:0005488	binding	833	3796	0.996184	1	MSTRG.10119(rpoA);MSTRG.10350(ZSS1);MSTRG.1100(SR30);MSTRG.11106(PPCK2);MSTRG.11327(At1g12760);MSTRG.11570(At1g56130);MSTRG.12321(MAO1B);MSTRG.12547(MT3B);MSTRG.14580(CYP709B2);MSTRG.16913(CYP71E1);MSTRG.1720(--);MSTRG.19015(--);MSTRG.1992(RL3);MSTRG.20785(WAK2);MSTRG.20890(CCR1);MSTRG.21370(ATJ15);MSTRG.21774(At3g47570);MSTRG.21914(--);MSTRG.22091(FAO1);MSTRG.24351(--);MSTRG.24979(--);MSTRG.3459…
GO:0005198	structural molecule activity	16	125	0.998824	1	MSTRG.21709(rps16);ncbi_107278968(rps7-A);ncbi_107280605(rpl2-A);ncbi_107281766(rps7-A);ncbi_112937410(RPS3);ncbi_112937968(rps7-A);ncbi_112938705(rps7-A);ncbi_3131421(rpl2-A);ncbi_3131424(rpl2-A);ncbi_3131436(rps14);ncbi_3131440(rps18);ncbi_3131441(rps19-A);ncbi_4327550(TUBB4);ncbi_4331133(EXOSC1);ncbi_4338790(TUBB6);ncbi_4339648(RPL12-2)
GO:0016887	ATPase activity	7	71	0.99888	1	ncbi_107279124(atpA);ncbi_3131390(atpA);ncbi_3131391(atpF);ncbi_3131393(atpI);ncbi_4328374(SKD1);ncbi_4341965(HMA2);ncbi_4343366(ATPC1)
GO:0042623	ATPase activity, coupled	7	71	0.99888	1	ncbi_107279124(atpA);ncbi_3131390(atpA);ncbi_3131391(atpF);ncbi_3131393(atpI);ncbi_4328374(SKD1);ncbi_4341965(HMA2);ncbi_4343366(ATPC1)
GO:0016787	hydrolase activity	214	1103	0.999489	1	MSTRG.4575(SBT3.9);ncbi_107279124(atpA);ncbi_107279905(--);ncbi_112939851(--);ncbi_3131390(atpA);ncbi_3131391(atpF);ncbi_3131393(atpI);ncbi_3131474(clpP);ncbi_4323895(ABCB11);ncbi_4323896(ABCB11);ncbi_4324182(Os01g0656200);ncbi_4324549(--);ncbi_4324826(GPAT6);ncbi_4324917(rrp40);ncbi_4325071(CFBP1);ncbi_4325103(RNS2);ncbi_4325158(ABCB21);ncbi_4325258(At5g45910);ncbi_4325312(RAN1);ncbi_4325322(At2…
GO:0004175	endopeptidase activity	2	43	0.999832	1	ncbi_4330694(DEGP9);ncbi_4346117(PBF1)
GO:0008135	translation factor activity, RNA binding	4	61	0.999878	1	ncbi_4326910(EIF6-2);ncbi_4328129(--);ncbi_4338603(ERF1-2);ncbi_4338612(PRFB3)
GO:0097159	organic cyclic compound binding	471	2293	0.999882	1	MSTRG.1100(SR30);MSTRG.11106(PPCK2);MSTRG.11570(At1g56130);MSTRG.14580(CYP709B2);MSTRG.1720(--);MSTRG.21774(At3g47570);MSTRG.22091(FAO1);MSTRG.24351(--);ncbi_107275748(AATP1);ncbi_107275781(At3g47570);ncbi_107275823(WAK2);ncbi_107275913(CRK10);ncbi_107276167(FAO1);ncbi_107276211(HOX18);ncbi_107276298(SRK);ncbi_107276827(LECRK1);ncbi_107276849(CRK15);ncbi_107278201(G1L8);ncbi_107278706(BZIP24);ncb…
GO:0017111	nucleoside-triphosphatase activity	42	293	0.999951	1	ncbi_107279124(atpA);ncbi_3131390(atpA);ncbi_3131391(atpF);ncbi_3131393(atpI);ncbi_4323895(ABCB11);ncbi_4323896(ABCB11);ncbi_4325158(ABCB21);ncbi_4325312(RAN1);ncbi_4326812(ABCG32);ncbi_4327550(TUBB4);ncbi_4327727(ABCG35);ncbi_4327728(ABCG34);ncbi_4327730(ABCG37);ncbi_4328374(SKD1);ncbi_4328702(ABCA7);ncbi_4329158(ABCG40);ncbi_4329282(Gspt1);ncbi_4332449(RCN1);ncbi_4332655(ABCI20);ncbi_4334882(KI…
GO:0016462	pyrophosphatase activity	46	318	0.999968	1	ncbi_107279124(atpA);ncbi_3131390(atpA);ncbi_3131391(atpF);ncbi_3131393(atpI);ncbi_4323895(ABCB11);ncbi_4323896(ABCB11);ncbi_4325158(ABCB21);ncbi_4325312(RAN1);ncbi_4326812(ABCG32);ncbi_4327550(TUBB4);ncbi_4327727(ABCG35);ncbi_4327728(ABCG34);ncbi_4327730(ABCG37);ncbi_4328374(SKD1);ncbi_4328702(ABCA7);ncbi_4329158(ABCG40);ncbi_4329282(Gspt1);ncbi_4330457(IPP);ncbi_4332449(RCN1);ncbi_4332655(ABCI2…
GO:0016818	hydrolase activity, acting on acid anhydrides, in phosphorus-containing anhydrides	46	319	0.999972	1	ncbi_107279124(atpA);ncbi_3131390(atpA);ncbi_3131391(atpF);ncbi_3131393(atpI);ncbi_4323895(ABCB11);ncbi_4323896(ABCB11);ncbi_4325158(ABCB21);ncbi_4325312(RAN1);ncbi_4326812(ABCG32);ncbi_4327550(TUBB4);ncbi_4327727(ABCG35);ncbi_4327728(ABCG34);ncbi_4327730(ABCG37);ncbi_4328374(SKD1);ncbi_4328702(ABCA7);ncbi_4329158(ABCG40);ncbi_4329282(Gspt1);ncbi_4330457(IPP);ncbi_4332449(RCN1);ncbi_4332655(ABCI2…
GO:0016817	hydrolase activity, acting on acid anhydrides	47	326	0.999977	1	ncbi_107279124(atpA);ncbi_3131390(atpA);ncbi_3131391(atpF);ncbi_3131393(atpI);ncbi_4323895(ABCB11);ncbi_4323896(ABCB11);ncbi_4325158(ABCB21);ncbi_4325312(RAN1);ncbi_4326812(ABCG32);ncbi_4327550(TUBB4);ncbi_4327727(ABCG35);ncbi_4327728(ABCG34);ncbi_4327730(ABCG37);ncbi_4328374(SKD1);ncbi_4328702(ABCA7);ncbi_4329158(ABCG40);ncbi_4329282(Gspt1);ncbi_4330457(IPP);ncbi_4332449(RCN1);ncbi_4332655(ABCI2…
GO:0004386	helicase activity	1	45	0.999993	1	ncbi_9271302(--)
GO:0003723	RNA binding	16	173	1	1	ncbi_107278968(rps7-A);ncbi_107280605(rpl2-A);ncbi_107281766(rps7-A);ncbi_112937410(RPS3);ncbi_112937968(rps7-A);ncbi_112938705(rps7-A);ncbi_3131421(rpl2-A);ncbi_3131424(rpl2-A);ncbi_3131436(rps14);ncbi_3131440(rps18);ncbi_3131441(rps19-A);ncbi_4326910(EIF6-2);ncbi_4328129(--);ncbi_4338603(ERF1-2);ncbi_4338612(PRFB3);ncbi_4339274(SRP54-2)
GO:0005515	protein binding	55	438	1	1	MSTRG.10119(rpoA);MSTRG.21370(ATJ15);ncbi_4324500(H2B.7);ncbi_4324502(H2B.6);ncbi_4324510(H2B.3);ncbi_4324512(H2B.3);ncbi_4325069(H3-7);ncbi_4325286(TAF11);ncbi_4325750(IRO2);ncbi_4325890(IAA3);ncbi_4327384(H2B.11);ncbi_4328250(--);ncbi_4329439(--);ncbi_4329771(MADS27);ncbi_4331379(HSP1);ncbi_4332869(VLN2);ncbi_4333580(DNAJ1);ncbi_4334069(IAA13);ncbi_4334882(KIN14G);ncbi_4335552(KIN12A);ncbi_4335…
GO:0003676	nucleic acid binding	87	648	1	1	MSTRG.24351(--);ncbi_107276211(HOX18);ncbi_107278201(G1L8);ncbi_107278706(BZIP24);ncbi_107278968(rps7-A);ncbi_107280605(rpl2-A);ncbi_107281766(rps7-A);ncbi_112937410(RPS3);ncbi_112937968(rps7-A);ncbi_112938705(rps7-A);ncbi_3131421(rpl2-A);ncbi_3131424(rpl2-A);ncbi_3131436(rps14);ncbi_3131440(rps18);ncbi_3131441(rps19-A);ncbi_3131450(matK);ncbi_4324418(DREB2A);ncbi_4324500(H2B.7);ncbi_4324502(H2B.…
GO:0003674	molecular_function	1461	6328	1	1	MSTRG.10119(rpoA);MSTRG.10301(UGT85A2);MSTRG.10350(ZSS1);MSTRG.1100(SR30);MSTRG.11106(PPCK2);MSTRG.11327(At1g12760);MSTRG.11570(At1g56130);MSTRG.12321(MAO1B);MSTRG.12547(MT3B);MSTRG.14580(CYP709B2);MSTRG.16913(CYP71E1);MSTRG.1720(--);MSTRG.18534(SD18);MSTRG.19015(--);MSTRG.1992(RL3);MSTRG.20785(WAK2);MSTRG.20856(UPL5);MSTRG.20890(CCR1);MSTRG.21370(ATJ15);MSTRG.21709(rps16);MSTRG.21774(At3g47570);…
GO:0031224	intrinsic component of membrane	283	1010	2.89841e-17	4.23168e-15	MSTRG.21774(At3g47570);MSTRG.3459(MT-CYB);ncbi_107275818(BOR4);ncbi_107275911(DTX42);ncbi_107275930(GONST2);ncbi_107276048(CSLD4);ncbi_107276049(--);ncbi_107276568(GPT2);ncbi_107276572(GPT2);ncbi_107277364(At3g49070);ncbi_107278041(RBOHC);ncbi_112939012(psaB);ncbi_3131391(atpF);ncbi_3131393(atpI);ncbi_3131395(ndhA);ncbi_3131396(ndhB1);ncbi_3131397(ndhB1);ncbi_3131398(ndhD);ncbi_3131400(ndhF);ncbi…
GO:0016020	membrane	346	1325	1.79063e-16	1.30716e-14	MSTRG.19015(--);MSTRG.21370(ATJ15);MSTRG.21774(At3g47570);MSTRG.23055(XA21);MSTRG.3459(MT-CYB);ncbi_107275818(BOR4);ncbi_107275911(DTX42);ncbi_107275930(GONST2);ncbi_107276048(CSLD4);ncbi_107276049(--);ncbi_107276568(GPT2);ncbi_107276572(GPT2);ncbi_107277364(At3g49070);ncbi_107277569(COPT5.1);ncbi_107277962(At3g47570);ncbi_107278041(RBOHC);ncbi_107279124(atpA);ncbi_112936705(ycf3);ncbi_112939012(…
GO:0044425	membrane part	298	1113	3.62155e-15	1.76249e-13	MSTRG.21774(At3g47570);MSTRG.3459(MT-CYB);ncbi_107275818(BOR4);ncbi_107275911(DTX42);ncbi_107275930(GONST2);ncbi_107276048(CSLD4);ncbi_107276049(--);ncbi_107276568(GPT2);ncbi_107276572(GPT2);ncbi_107277364(At3g49070);ncbi_107278041(RBOHC);ncbi_107279124(atpA);ncbi_112939012(psaB);ncbi_3131390(atpA);ncbi_3131391(atpF);ncbi_3131393(atpI);ncbi_3131395(ndhA);ncbi_3131396(ndhB1);ncbi_3131397(ndhB1);nc…
GO:0034357	photosynthetic membrane	32	72	4.19794e-07	1.53225e-05	ncbi_112936705(ycf3);ncbi_112939012(psaB);ncbi_3131398(ndhD);ncbi_3131402(petA);ncbi_3131403(petB);ncbi_3131404(petD);ncbi_3131406(psaA);ncbi_3131407(psaB);ncbi_3131408(psaC);ncbi_3131409(psbA);ncbi_3131411(psbC);ncbi_3131412(psbD);ncbi_4324479(PSBO);ncbi_4324599(CAB2R);ncbi_4324705(CAB2R);ncbi_4326784(PPD7);ncbi_4327150(PSBW);ncbi_4328623(CAB8);ncbi_4330828(LHCA5);ncbi_4333359(OsI_012078);ncbi_4…
GO:0009579	thylakoid	46	126	1.50608e-06	4.39776e-05	ncbi_112936705(ycf3);ncbi_112939012(psaB);ncbi_3131398(ndhD);ncbi_3131402(petA);ncbi_3131403(petB);ncbi_3131404(petD);ncbi_3131406(psaA);ncbi_3131407(psaB);ncbi_3131408(psaC);ncbi_3131409(psbA);ncbi_3131411(psbC);ncbi_3131412(psbD);ncbi_4324479(PSBO);ncbi_4324599(CAB2R);ncbi_4324705(CAB2R);ncbi_4326784(PPD7);ncbi_4327150(PSBW);ncbi_4328623(CAB8);ncbi_4328925(TROL);ncbi_4330711(CHLP);ncbi_4330828(…
GO:0044436	thylakoid part	35	88	2.97152e-06	7.23071e-05	ncbi_112936705(ycf3);ncbi_112939012(psaB);ncbi_3131398(ndhD);ncbi_3131402(petA);ncbi_3131403(petB);ncbi_3131404(petD);ncbi_3131406(psaA);ncbi_3131407(psaB);ncbi_3131408(psaC);ncbi_3131409(psbA);ncbi_3131411(psbC);ncbi_3131412(psbD);ncbi_4324479(PSBO);ncbi_4324599(CAB2R);ncbi_4324705(CAB2R);ncbi_4326784(PPD7);ncbi_4327150(PSBW);ncbi_4328623(CAB8);ncbi_4330828(LHCA5);ncbi_4333359(OsI_012078);ncbi_4…
GO:0044434	chloroplast part	50	147	5.73137e-06	0.00011954	ncbi_107279124(atpA);ncbi_112936705(ycf3);ncbi_112939012(psaB);ncbi_112939907(ndhB1);ncbi_3131390(atpA);ncbi_3131391(atpF);ncbi_3131393(atpI);ncbi_3131395(ndhA);ncbi_3131396(ndhB1);ncbi_3131397(ndhB1);ncbi_3131398(ndhD);ncbi_3131400(ndhF);ncbi_3131402(petA);ncbi_3131403(petB);ncbi_3131404(petD);ncbi_3131406(psaA);ncbi_3131407(psaB);ncbi_3131408(psaC);ncbi_3131409(psbA);ncbi_3131411(psbC);ncbi_313…
GO:0009521	photosystem	26	60	9.15728e-06	0.00016712	ncbi_112939012(psaB);ncbi_3131406(psaA);ncbi_3131407(psaB);ncbi_3131408(psaC);ncbi_3131409(psbA);ncbi_3131411(psbC);ncbi_3131412(psbD);ncbi_4324479(PSBO);ncbi_4324599(CAB2R);ncbi_4324705(CAB2R);ncbi_4326784(PPD7);ncbi_4327150(PSBW);ncbi_4328623(CAB8);ncbi_4330828(LHCA5);ncbi_4333359(OsI_012078);ncbi_4335799(PSAO);ncbi_4336028(CAP10B);ncbi_4339593(PSAH);ncbi_4340892(LHC);ncbi_4343515(OsI_025465);n…
GO:0009507	chloroplast	50	151	1.34646e-05	0.000218426	ncbi_107279124(atpA);ncbi_112936705(ycf3);ncbi_112939012(psaB);ncbi_112939907(ndhB1);ncbi_3131390(atpA);ncbi_3131391(atpF);ncbi_3131393(atpI);ncbi_3131395(ndhA);ncbi_3131396(ndhB1);ncbi_3131397(ndhB1);ncbi_3131398(ndhD);ncbi_3131400(ndhF);ncbi_3131402(petA);ncbi_3131403(petB);ncbi_3131404(petD);ncbi_3131406(psaA);ncbi_3131407(psaB);ncbi_3131408(psaC);ncbi_3131409(psbA);ncbi_3131411(psbC);ncbi_313…
GO:0098796	membrane protein complex	38	130	0.00221875	0.0323937	ncbi_107279124(atpA);ncbi_112939012(psaB);ncbi_3131390(atpA);ncbi_3131391(atpF);ncbi_3131393(atpI);ncbi_3131406(psaA);ncbi_3131407(psaB);ncbi_3131408(psaC);ncbi_3131409(psbA);ncbi_3131411(psbC);ncbi_3131412(psbD);ncbi_4324479(PSBO);ncbi_4324599(CAB2R);ncbi_4324705(CAB2R);ncbi_4326784(PPD7);ncbi_4327150(PSBW);ncbi_4328623(CAB8);ncbi_4330438(VATG1);ncbi_4330828(LHCA5);ncbi_4332431(ATPG);ncbi_433306…
GO:0031976	plastid thylakoid	21	64	0.00497098	0.0659784	ncbi_3131403(petB);ncbi_4328623(CAB8);ncbi_4328925(TROL);ncbi_4330711(CHLP);ncbi_4331611(PAO);ncbi_4332431(ATPG);ncbi_4334840(PSRP1);ncbi_4337051(GDCST);ncbi_4337160(--);ncbi_4338302(PTAC16);ncbi_4338815(dehH1);ncbi_4340892(LHC);ncbi_4343366(ATPC1);ncbi_4343515(OsI_025465);ncbi_4344539(PSBY);ncbi_4344899(PSBR);ncbi_4345443(TLP40);ncbi_4346604(STR9);ncbi_4350176(LHCB5);ncbi_4352085(PSAL);ncbi_9267…
GO:0044435	plastid part	81	347	0.0154522	0.188001	ncbi_107276049(--);ncbi_107279124(atpA);ncbi_112936705(ycf3);ncbi_112939012(psaB);ncbi_112939907(ndhB1);ncbi_3131390(atpA);ncbi_3131391(atpF);ncbi_3131393(atpI);ncbi_3131395(ndhA);ncbi_3131396(ndhB1);ncbi_3131397(ndhB1);ncbi_3131398(ndhD);ncbi_3131400(ndhF);ncbi_3131402(petA);ncbi_3131403(petB);ncbi_3131404(petD);ncbi_3131406(psaA);ncbi_3131407(psaB);ncbi_3131408(psaC);ncbi_3131409(psbA);ncbi_313…
GO:0031984	organelle subcompartment	25	88	0.0172586	0.193828	ncbi_3131403(petB);ncbi_4328623(CAB8);ncbi_4328925(TROL);ncbi_4330711(CHLP);ncbi_4331611(PAO);ncbi_4332431(ATPG);ncbi_4332622(--);ncbi_4333340(XEG113);ncbi_4334840(PSRP1);ncbi_4337051(GDCST);ncbi_4337160(--);ncbi_4338302(PTAC16);ncbi_4338815(dehH1);ncbi_4340892(LHC);ncbi_4343218(CYP21-4);ncbi_4343366(ATPC1);ncbi_4343515(OsI_025465);ncbi_4344539(PSBY);ncbi_4344899(PSBR);ncbi_4345443(TLP40);ncbi_43…
GO:0005768	endosome	3	4	0.0227317	0.237059	ncbi_107277569(COPT5.1);ncbi_4344437(RMR1);ncbi_4348891(VPS2.2)
GO:0005576	extracellular region	21	75	0.0322501	0.313901	ncbi_107276196(LAC21);ncbi_4324802(LAC7);ncbi_4327522(LAC3);ncbi_4328435(PGK3);ncbi_4329561(CIN1);ncbi_4330402(XTH30);ncbi_4332289(Os03g0255100);ncbi_4332418(At5g09550);ncbi_4333896(GLN1-3);ncbi_4336904(XTH24);ncbi_4337051(GDCST);ncbi_4337313(CIN5);ncbi_4341792(PGK3);ncbi_4341944(XTH25);ncbi_4347204(THFS);ncbi_4347462(SAG12);ncbi_4347718(Os09g0539200);ncbi_4348138(GALM);ncbi_4348374(LAC15);ncbi_4…
GO:0033176	proton-transporting V-type ATPase complex	3	6	0.0844181	0.750856	ncbi_4330438(VATG1);ncbi_4335014(VHA-F);ncbi_4341339(VHA-B2)
GO:0009534	chloroplast thylakoid	2	3	0.0925712	0.750856	ncbi_4344539(PSBY);ncbi_4350176(LHCB5)
GO:0044440	endosomal part	2	3	0.0925712	0.750856	ncbi_4344437(RMR1);ncbi_4348891(VPS2.2)
GO:0016469	proton-transporting two-sector ATPase complex	9	33	0.151542	0.884906	ncbi_107279124(atpA);ncbi_3131390(atpA);ncbi_3131391(atpF);ncbi_3131393(atpI);ncbi_4330438(VATG1);ncbi_4332431(ATPG);ncbi_4335014(VHA-F);ncbi_4341339(VHA-B2);ncbi_4343366(ATPC1)
GO:0000325	plant-type vacuole	1	1	0.187891	0.884906	ncbi_4344437(RMR1)
GO:0009503	thylakoid light-harvesting complex	1	1	0.187891	0.884906	ncbi_4350176(LHCB5)
GO:0009522	photosystem I	1	1	0.187891	0.884906	ncbi_4330828(LHCA5)
GO:0009535	chloroplast thylakoid membrane	1	1	0.187891	0.884906	ncbi_4350176(LHCB5)
GO:0009705	plant-type vacuole membrane	1	1	0.187891	0.884906	ncbi_4344437(RMR1)
GO:0010008	endosome membrane	1	1	0.187891	0.884906	ncbi_4344437(RMR1)
GO:0030076	light-harvesting complex	1	1	0.187891	0.884906	ncbi_4350176(LHCB5)
GO:0030131	clathrin adaptor complex	1	1	0.187891	0.884906	ncbi_4351755(AP17)
GO:0036338	viral membrane	1	1	0.187891	0.884906	ncbi_107277102(ARSM2)
GO:0042651	thylakoid membrane	1	1	0.187891	0.884906	ncbi_4350176(LHCB5)
GO:0055035	plastid thylakoid membrane	1	1	0.187891	0.884906	ncbi_4350176(LHCB5)
GO:0098807	chloroplast thylakoid membrane protein complex	1	1	0.187891	0.884906	ncbi_4350176(LHCB5)
GO:0016021	integral component of membrane	7	26	0.202686	0.917518	ncbi_3131402(petA);ncbi_4327665(VDAC3);ncbi_4329464(SWEET15);ncbi_4333062(SUS1);ncbi_4347181(GEX1);ncbi_4350572(SWEET14);ncbi_9266530(SUT2)
GO:0009536	plastid	131	655	0.207384	0.917518	MSTRG.10119(rpoA);MSTRG.21709(rps16);MSTRG.9222(--);ncbi_107276049(--);ncbi_107277220(rccR);ncbi_107278968(rps7-A);ncbi_107279124(atpA);ncbi_107280605(rpl2-A);ncbi_107281766(rps7-A);ncbi_112936705(ycf3);ncbi_112937410(RPS3);ncbi_112937968(rps7-A);ncbi_112937969(rpoB);ncbi_112938705(rps7-A);ncbi_112939012(psaB);ncbi_112939907(ndhB1);ncbi_3131390(atpA);ncbi_3131391(atpF);ncbi_3131393(atpI);ncbi_313…
GO:0000315	organellar large ribosomal subunit	3	9	0.230172	0.960147	ncbi_107280605(rpl2-A);ncbi_3131421(rpl2-A);ncbi_3131424(rpl2-A)
GO:0015934	large ribosomal subunit	3	9	0.230172	0.960147	ncbi_107280605(rpl2-A);ncbi_3131421(rpl2-A);ncbi_3131424(rpl2-A)
GO:0000313	organellar ribosome	8	33	0.270437	1	ncbi_107278968(rps7-A);ncbi_107280605(rpl2-A);ncbi_107281766(rps7-A);ncbi_112937968(rps7-A);ncbi_112938705(rps7-A);ncbi_3131421(rpl2-A);ncbi_3131424(rpl2-A);ncbi_3131441(rps19-A)
GO:0000785	chromatin	4	15	0.306679	1	ncbi_4324500(H2B.7);ncbi_4324502(H2B.6);ncbi_4324510(H2B.3);ncbi_4324512(H2B.3)
GO:0005911	cell-cell junction	13	59	0.308255	1	ncbi_107277569(COPT5.1);ncbi_4325312(RAN1);ncbi_4327433(AMT2-3);ncbi_4328435(PGK3);ncbi_4332515(ERDJ3A);ncbi_4334748(--);ncbi_4337191(SYT5);ncbi_4339049(SlH4);ncbi_4340038(HIR4);ncbi_4340095(SULTR3;4);ncbi_4341792(PGK3);ncbi_4346344(ABCB1);ncbi_4347799(SlH4)
GO:0030054	cell junction	13	59	0.308255	1	ncbi_107277569(COPT5.1);ncbi_4325312(RAN1);ncbi_4327433(AMT2-3);ncbi_4328435(PGK3);ncbi_4332515(ERDJ3A);ncbi_4334748(--);ncbi_4337191(SYT5);ncbi_4339049(SlH4);ncbi_4340038(HIR4);ncbi_4340095(SULTR3;4);ncbi_4341792(PGK3);ncbi_4346344(ABCB1);ncbi_4347799(SlH4)
GO:0036452	ESCRT complex	1	2	0.340517	1	ncbi_4348891(VPS2.2)
GO:0045239	tricarboxylic acid cycle enzyme complex	1	2	0.340517	1	ncbi_4335689(At4g26910)
GO:0045240	dihydrolipoyl dehydrogenase complex	1	2	0.340517	1	ncbi_4335689(At4g26910)
GO:0070461	SAGA-type complex	1	2	0.340517	1	ncbi_4333062(SUS1)
GO:0033177	proton-transporting two-sector ATPase complex, proton-transporting domain	3	12	0.39852	1	ncbi_3131391(atpF);ncbi_3131393(atpI);ncbi_4332431(ATPG)
GO:0042579	microbody	8	38	0.423832	1	ncbi_4324793(At2g26230);ncbi_4325632(hbdA);ncbi_4327232(DCI1);ncbi_4331112(GRC2);ncbi_4332347(PXN);ncbi_4332685(ZBP14);ncbi_4336462(MIA40);ncbi_4342124(CATB)
GO:0005875	microtubule associated complex	7	33	0.428817	1	ncbi_4334882(KIN14G);ncbi_4335552(KIN12A);ncbi_4339353(KIN14K);ncbi_4341280(KIN14M);ncbi_4352456(KIN14Q);ncbi_4352674(KIN12F);ncbi_9268532(KIN7G)
GO:0000314	organellar small ribosomal subunit	5	23	0.439942	1	ncbi_107278968(rps7-A);ncbi_107281766(rps7-A);ncbi_112937968(rps7-A);ncbi_112938705(rps7-A);ncbi_3131441(rps19-A)
GO:0005778	peroxisomal membrane	1	3	0.46449	1	ncbi_4332347(PXN)
GO:0030118	clathrin coat	1	3	0.46449	1	ncbi_4351755(AP17)
GO:0031903	microbody membrane	1	3	0.46449	1	ncbi_4332347(PXN)
GO:0030684	preribosome	3	14	0.505763	1	ncbi_107278968(rps7-A);ncbi_107281766(rps7-A);ncbi_112938705(rps7-A)
GO:0033178	proton-transporting two-sector ATPase complex, catalytic domain	3	14	0.505763	1	ncbi_107279124(atpA);ncbi_3131390(atpA);ncbi_4343366(ATPC1)
GO:0044430	cytoskeletal part	8	41	0.515971	1	ncbi_4334882(KIN14G);ncbi_4335552(KIN12A);ncbi_4339353(KIN14K);ncbi_4341280(KIN14M);ncbi_4347709(--);ncbi_4352456(KIN14Q);ncbi_4352674(KIN12F);ncbi_9268532(KIN7G)
GO:0005856	cytoskeleton	15	79	0.528157	1	ncbi_4327550(TUBB4);ncbi_4332220(ADF5);ncbi_4334307(ADF2);ncbi_4334882(KIN14G);ncbi_4335552(KIN12A);ncbi_4338790(TUBB6);ncbi_4339353(KIN14K);ncbi_4341280(KIN14M);ncbi_4347709(--);ncbi_4349142(ADF10);ncbi_4350726(ARPC5A);ncbi_4352456(KIN14Q);ncbi_4352674(KIN12F);ncbi_4352848(ADF11);ncbi_9268532(KIN7G)
GO:0031978	plastid thylakoid lumen	3	15	0.555534	1	ncbi_4343515(OsI_025465);ncbi_4345443(TLP40);ncbi_9267938(FKBP16-4)
GO:0000123	histone acetyltransferase complex	1	4	0.565183	1	ncbi_4333062(SUS1)
GO:0000323	lytic vacuole	1	4	0.565183	1	ncbi_4335170(OsI_14861)
GO:0031248	protein acetyltransferase complex	1	4	0.565183	1	ncbi_4333062(SUS1)
GO:0042995	cell projection	1	4	0.565183	1	ncbi_4341967(USP)
GO:1902493	acetyltransferase complex	1	4	0.565183	1	ncbi_4333062(SUS1)
GO:0005774	vacuolar membrane	2	10	0.586805	1	ncbi_4344437(RMR1);ncbi_9269084(CBL9)
GO:0031977	thylakoid lumen	3	16	0.602174	1	ncbi_4343515(OsI_025465);ncbi_4345443(TLP40);ncbi_9267938(FKBP16-4)
GO:0015935	small ribosomal subunit	5	28	0.626722	1	ncbi_107278968(rps7-A);ncbi_107281766(rps7-A);ncbi_112937968(rps7-A);ncbi_112938705(rps7-A);ncbi_3131441(rps19-A)
GO:0005773	vacuole	3	17	0.645462	1	ncbi_4335170(OsI_14861);ncbi_4344437(RMR1);ncbi_9269084(CBL9)
GO:0046930	pore complex	1	5	0.646963	1	ncbi_4333062(SUS1)
GO:0005777	peroxisome	2	12	0.68964	1	ncbi_4332347(PXN);ncbi_4342124(CATB)
GO:0044437	vacuolar part	2	12	0.68964	1	ncbi_4344437(RMR1);ncbi_9269084(CBL9)
GO:0015630	microtubule cytoskeleton	10	59	0.693856	1	ncbi_4327550(TUBB4);ncbi_4334882(KIN14G);ncbi_4335552(KIN12A);ncbi_4338790(TUBB6);ncbi_4339353(KIN14K);ncbi_4341280(KIN14M);ncbi_4347709(--);ncbi_4352456(KIN14Q);ncbi_4352674(KIN12F);ncbi_9268532(KIN7G)
GO:0031970	organelle envelope lumen	1	6	0.713379	1	ncbi_4337380(Os04g0674400)
GO:1990204	oxidoreductase complex	1	6	0.713379	1	ncbi_4335689(At4g26910)
GO:0044427	chromosomal part	4	25	0.71851	1	ncbi_4324500(H2B.7);ncbi_4324502(H2B.6);ncbi_4324510(H2B.3);ncbi_4324512(H2B.3)
[truncated: 75 more rows]

## Sheet: Table S16 ZJ22c-vs-pir1c
Table S16. All enrichment GO terms of the comparison between ZJ22c and pir1c.
GO ID	Description	ZJ22c-vs-Pir1c (890)	All (6248)	pvalue	p.adjust	Genes
[truncated: 1,231 more rows]

## Sheet: Table S17 pir1a-vs-pir1b
Table S17. All enrichment GO terms of the comparison between pir1a and pir1b.
[truncated: 1,526 more rows]

[truncated: 5 more sheets: Table S18 pir1a-vs-pir1c, Table S19 pir1b-vs-pir1c, Table S20 ZJ22a-vs-ZJ22b, Table S21 ZJ22a-vs-ZJ22c, Table S22 ZJ22b-vs-ZJ22c]
