# Supplementary material for: Gene Mapping, Genome-Wide Transcriptome Analysis, and WGCNA Reveals the Molecular Mechanism for Triggering Programmed Cell Death in Rice Mutant pir1
Source: Plants (Basel). 2020 Nov 19;9(11):1607. doi: 10.3390/plants9111607 (PMC7699392; doi:10.3390/plants9111607)
Supplement: Supplementary file 1 [file plants-09-01607-s001.zip › Supplementary files/Table S23-S31.xlsx]

## Sheet: Table S23 ZJ22a-vs-pir1a
Table S23. All enrichment pathways of the comparison between ZJ22a and pir1a.
KEGG_A_class	KEGG_B_class	Pathway	ZJ22a-vs-Pir1a (353)	All (5882)	Pvalue	Qvalue	Pathway ID	Genes	K_IDs
Metabolism	Metabolism of terpenoids and polyketides	Diterpenoid biosynthesis	21	54	1.03366e-12	9.71643e-11	ko00904	ncbi_112936021(CYP701A19);ncbi_4324690(CYP76M7);ncbi_4325145(GA2OX3);ncbi_4325537(GA2OX3);ncbi_4329722(CYP76M8);ncbi_4329723(CYP76M7);ncbi_4329724(KSL7);ncbi_4329726(CYP71Z7);ncbi_4329729(KSL6);ncbi_4335090(CPS4);ncbi_4335093(Os04g0179200);ncbi_4335094(KSL4);ncbi_4335096(CYP99A2);ncbi_4341340(CYP701A9);ncbi_4341343(CYP701A8);ncbi_4341447(CYP76M7);ncbi_4342734(CYP71Z7);ncbi_4348721(CYP71Z7);ncbi_4…	K04122+K16084+K04125+K04125+K16084+K16084+K14036+K21291+K16082+K14043+K13070+K14046+K16085+K04122+K21719+K16084+K21291+K21291+K14044+K14037+K04125
Metabolism	Global and overview maps	Biosynthesis of secondary metabolites	140	1422	2.01813e-11	9.48522e-10	ko01110	ncbi_107275849(PNC1);ncbi_107277295(IPT3);ncbi_112936021(CYP701A19);ncbi_4324194(ACO1);ncbi_4324554(Sb03g046810);ncbi_4324556(Sb03g046810);ncbi_4324666(HXK9);ncbi_4324690(CYP76M7);ncbi_4324713(HMT-4);ncbi_4325145(GA2OX3);ncbi_4325163(METK3);ncbi_4325537(GA2OX3);ncbi_4325649(LPP2);ncbi_4326814(At5g06060);ncbi_4326970(PER1);ncbi_4326996(SAM2);ncbi_4327002(PER1);ncbi_4327052(PER56);ncbi_4327497(ERG1…	K00430+K10760+K04122+K05933+K00430+K00430+K00844+K16084+K00547+K04125+K00789+K04125+K18693+K08081+K00430+K00789+K00430+K00430+K01803+K00016+K13508+K15086+K01904+K09753+K00083+K15397+K00430+K00487+K16084+K16084+K14036+K21291+K16082+K21718+K00036+K15404+K10775+K10775+K15746+K10526+K00121+K10206+K00547+K01723+K00826+K01580+K01657+K01953+K01626+K14682+K01723+K01933+K13029+K00928+K14043+K13070+K14046+…
Environmental Information Processing	Signal transduction	MAPK signaling pathway - plant	35	212	2.64883e-08	8.29966e-07	ko04016	ncbi_107277316(PRMS);ncbi_4325422(PRMS);ncbi_4325424(PRMS);ncbi_4327518(WRKY24);ncbi_4328223(MPK13);ncbi_4331519(Cht11);ncbi_4332475(MPK5);ncbi_4332631(CP1);ncbi_4334072(CML4);ncbi_4334549(CML21);ncbi_4334864(ERF1B);ncbi_4336750(ACS1);ncbi_4338474(WRKY24);ncbi_4339092(WRKY24);ncbi_4340000(ERL1);ncbi_4342114(Cht3);ncbi_4342115(Cht1);ncbi_4342315(PRMS);ncbi_4342317(PRMS);ncbi_4342318(PRMS);ncbi_434…	K13449+K13449+K13449+K13424+K20538+K20547+K20536+K02183+K02183+K02183+K14516+K20772+K13424+K13424+K20718+K20547+K20547+K13449+K13449+K13449+K14516+K13416+K20547+K13447+K13449+K20547+K02183+K14516+K14516+K20725+K14497+K13449+K20729+K13414+K20547
Metabolism	Biosynthesis of other secondary metabolites	Phenylpropanoid biosynthesis	37	271	1.53058e-06	3.59687e-05	ko00940	ncbi_107275849(PNC1);ncbi_4324554(Sb03g046810);ncbi_4324556(Sb03g046810);ncbi_4326970(PER1);ncbi_4327002(PER1);ncbi_4327052(PER56);ncbi_4328485(4CL3);ncbi_4328509(CCR1);ncbi_4328552(CAD2);ncbi_4328841(PER70);ncbi_4329329(CYP73A14);ncbi_4330037(ZB8);ncbi_4330040(ZB8);ncbi_4335223(CAD6);ncbi_4336145(BGLU12);ncbi_4336306(HCT1);ncbi_4337486(Sb03g046810);ncbi_4337892(PER1);ncbi_4338560(BGLU22);ncbi_43…	K00430+K00430+K00430+K00430+K00430+K00430+K01904+K09753+K00083+K00430+K00487+K10775+K10775+K00083+K01188+K13065+K00430+K00430+K01188+K10775+K13065+K00430+K00430+K05350+K00430+K00430+K00430+K00430+K00430+K22395+K09753+K01904+K09753+K09753+K00430+K00430+K09755
Organismal Systems	Environmental adaptation	Plant-pathogen interaction	49	415	2.3296e-06	4.37964e-05	ko04626	ncbi_107277316(PRMS);ncbi_4324302(MYBAS2);ncbi_4325408(CML31);ncbi_4325415(RPS5);ncbi_4325422(PRMS);ncbi_4325424(PRMS);ncbi_4325760(CML25);ncbi_4325762(CML10);ncbi_4326726(MYB2);ncbi_4327303(RAX2);ncbi_4327518(WRKY24);ncbi_4328676(KCS11);ncbi_4330027(MYB30);ncbi_4330115(LAF1);ncbi_4332475(MPK5);ncbi_4332631(CP1);ncbi_4332651(MYB2);ncbi_4332731(CML27);ncbi_4334072(CML4);ncbi_4334549(CML21);ncbi_43…	K13449+K09422+K13448+K13459+K13449+K13449+K13448+K13448+K09422+K09422+K13424+K15397+K09422+K09422+K20536+K02183+K09422+K13448+K02183+K02183+K09422+K13424+K13424+K09422+K15397+K15397+K09422+K09487+K13449+K13449+K13449+K13416+K09422+K13447+K18835+K13449+K13448+K09422+K13457+K13457+K13457+K02183+K09422+K13448+K13457+K13449+K13414+K09422+K13459
Metabolism	Metabolism of other amino acids	Glutathione metabolism	21	125	1.36638e-05	0.000214066	ko00480	ncbi_4324574(GSTU6);ncbi_4325643(GSTU6);ncbi_4325704(GST4);ncbi_4325709(GSTF1);ncbi_4325715(GSTF1);ncbi_4325763(GSTU8);ncbi_4325768(GSTU8);ncbi_4326828(GST3);ncbi_4329889(G6PDH);ncbi_4335896(APX7);ncbi_4336033(GGT2);ncbi_4342499(GSTU6);ncbi_4347319(HSP26-A);ncbi_4349169(GSTU6);ncbi_4349181(GSTU6);ncbi_4349185(GSTU6);ncbi_4349188(GSTU6);ncbi_4349190(GSTU6);ncbi_4349210(GSTU6);ncbi_4352123(Os02g079…	K00799+K00799+K00799+K00799+K00799+K00799+K00799+K00799+K00036+K00434+K00681+K00799+K00799+K00799+K00799+K00799+K00799+K00799+K00799+K01255+K00799
Metabolism	Carbohydrate metabolism	Amino sugar and nucleotide sugar metabolism	26	182	2.66961e-05	0.00035849	ko00520	ncbi_107276048(CSLD4);ncbi_4324117(CHIT3);ncbi_4324666(HXK9);ncbi_4325066(CHIT3);ncbi_4325067(CHIT3);ncbi_4327172(CHIT3);ncbi_4328113(TDR);ncbi_4329920(Cht6);ncbi_4331519(Cht11);ncbi_4334169(UGD3);ncbi_4336263(Cht4);ncbi_4336265(Cht5);ncbi_4336928(GALAK);ncbi_4337011(UEL-2);ncbi_4338208(Chib3H-h);ncbi_4339718(AGPL3);ncbi_4340994(XIPI);ncbi_4342114(Cht3);ncbi_4342115(Cht1);ncbi_4345302(LRK10L-2.6)…	K00770+K01183+K00844+K01183+K01183+K01183+K16190+K01183+K20547+K00012+K01183+K01183+K18677+K12448+K01183+K00975+K01183+K20547+K20547+K20547+K01183+K01784+K20547+K00820+K01183+K20547
Metabolism	Global and overview maps	Metabolic pathways	174	2371	0.000264335	0.00310594	ko01100	ncbi_107275849(PNC1);ncbi_107276048(CSLD4);ncbi_107277295(IPT3);ncbi_112936021(CYP701A19);ncbi_4324117(CHIT3);ncbi_4324194(ACO1);ncbi_4324393(LACS4);ncbi_4324554(Sb03g046810);ncbi_4324556(Sb03g046810);ncbi_4324666(HXK9);ncbi_4324704(At1g17710);ncbi_4324713(HMT-4);ncbi_4325066(CHIT3);ncbi_4325067(CHIT3);ncbi_4325163(METK3);ncbi_4325861(PME2.1);ncbi_4326814(At5g06060);ncbi_4326970(PER1);ncbi_432699…	K00430+K00770+K10760+K04122+K01183+K05933+K01897+K00430+K00430+K00844+K06124+K00547+K01183+K01183+K00789+K01051+K08081+K00430+K00789+K00430+K00430+K01183+K01803+K00016+K13508+K16190+K00278+K01904+K09753+K00083+K15397+K00430+K00487+K00915+K01193+K00036+K01183+K00759+K10775+K10775+K00261+K01915+K13800+K03715+K00654+K15746+K10526+K20547+K00121+K10206+K00547+K01723+K00826+K01580+K01657+K01953+K01087+…
Metabolism	Lipid metabolism	alpha-Linolenic acid metabolism	11	56	0.000401693	0.00419546	ko00592	ncbi_4331515(4CLL4);ncbi_4332121(CYP74A2);ncbi_4334233(CYP74A1);ncbi_4340485(OPR1);ncbi_4340486(OPR1);ncbi_4340972(ACX4);ncbi_4345993(CM-LOX1);ncbi_4345994(CM-LOX2);ncbi_4352160(DOX1);ncbi_4352505(LOX2.1);ncbi_9267158(Os03g0179900)	K10526+K01723+K01723+K05894+K05894+K00232+K00454+K00454+K10529+K00454+K00454
Metabolism	Lipid metabolism	Linoleic acid metabolism	6	19	0.000622431	0.00585085	ko00591	ncbi_4333823(Os03g0700700);ncbi_4334049(LOX1.1);ncbi_4345993(CM-LOX1);ncbi_4345994(CM-LOX2);ncbi_4352505(LOX2.1);ncbi_9267158(Os03g0179900)	K15718+K15718+K00454+K00454+K00454+K00454
Metabolism	Amino acid metabolism	Phenylalanine metabolism	10	60	0.00271571	0.023207	ko00360	ncbi_4328485(4CL3);ncbi_4329329(CYP73A14);ncbi_4330037(ZB8);ncbi_4330040(ZB8);ncbi_4334956(AMI1);ncbi_4335108(At4g34880);ncbi_4338861(ZB8);ncbi_4344636(TDC1);ncbi_4344637(TDC1);ncbi_4345717(4CL5)	K01904+K00487+K10775+K10775+K01426+K01426+K10775+K01593+K01593+K01904
Environmental Information Processing	Signal transduction	Plant hormone signal transduction	30	305	0.00465059	0.0364296	ko04075	ncbi_107277316(PRMS);ncbi_107278650(PHP5);ncbi_4325422(PRMS);ncbi_4325424(PRMS);ncbi_4330132(SAUR36);ncbi_4330855(--);ncbi_4331833(TIFY11C);ncbi_4333065(TIFY10A);ncbi_4334864(ERF1B);ncbi_4335698(TIFY9);ncbi_4337752(APG);ncbi_4342315(PRMS);ncbi_4342317(PRMS);ncbi_4342318(PRMS);ncbi_4343006(ERF1B);ncbi_4343785(GH3.8);ncbi_4343899(TIFY10B);ncbi_4344796(BAK1);ncbi_4347000(TIFY6B);ncbi_4347164(TIFY10C…	K13449+K14490+K13449+K13449+K14488+K14488+K13464+K13464+K14516+K13464+K12126+K13449+K13449+K13449+K14516+K14487+K13464+K13416+K13464+K13464+K13449+K13464+K14488+K14492+K14516+K14516+K14488+K14497+K13449+K14484
Metabolism	Biosynthesis of other secondary metabolites	Benzoxazinoid biosynthesis	2	3	0.0103473	0.0748187	ko00402	ncbi_4334427(BX1);ncbi_9268807(BX1)	K13222+K13222
Metabolism	Amino acid metabolism	Phenylalanine, tyrosine and tryptophan biosynthesis	8	53	0.01283	0.0861442	ko00400	ncbi_4332341(OsASA2);ncbi_4333014(DAHPS1);ncbi_4335756(ADT6);ncbi_4336076(ASB1);ncbi_4341584(trpB2);ncbi_4343946(DAHPS2);ncbi_4346529(IGPS);ncbi_4349157(ADT3)	K01657+K01626+K05359+K01658+K06001+K01626+K01609+K05359
Metabolism	Amino acid metabolism	Cysteine and methionine metabolism	14	122	0.0139999	0.0877326	ko00270	ncbi_4324194(ACO1);ncbi_4324713(HMT-4);ncbi_4325163(METK3);ncbi_4326996(SAM2);ncbi_4328012(LDHA);ncbi_4332095(HMT-1);ncbi_4332151(BCAT5);ncbi_4334794(AK1);ncbi_4336750(ACS1);ncbi_4337818(MAO1B);ncbi_4341322(CYSK);ncbi_4345657(At3g47520);ncbi_4349123(MGL);MSTRG.12321(MAO1B)	K05933+K00547+K00789+K00789+K00016+K00547+K00826+K00928+K20772+K05933+K01738+K00026+K01761+K05933
Metabolism	Metabolism of terpenoids and polyketides	Zeatin biosynthesis	6	35	0.0165316	0.0971232	ko00908	ncbi_107277295(IPT3);ncbi_4326218(UGT73C6);ncbi_4327333(CKX2);ncbi_4336629(CISZOG1);ncbi_4345764(CKX11);ncbi_4348200(UGT73C5)	K10760+K13496+K00279+K13495+K00279+K13496
Metabolism	Energy metabolism	Nitrogen metabolism	6	37	0.0214182	0.11843	ko00910	ncbi_4330164(GDH3);ncbi_4330649(GLN1-1);ncbi_4345604(ACA7);ncbi_4345798(NIA1);ncbi_9268297(ACA7);ncbi_9270004(ACA5)	K00261+K01915+K01674+K10534+K01674+K01674
Metabolism	Global and overview maps	Biosynthesis of amino acids	23	253	0.029089	0.151909	ko01230	ncbi_4325163(METK3);ncbi_4326996(SAM2);ncbi_4327497(ERG1);ncbi_4330649(GLN1-1);ncbi_4331930(ALD1);ncbi_4332151(BCAT5);ncbi_4332341(OsASA2);ncbi_4333014(DAHPS1);ncbi_4333177(NAGS2);ncbi_4334794(AK1);ncbi_4335756(ADT6);ncbi_4336076(ASB1);ncbi_4336402(THA1);ncbi_4338034(PFK3);ncbi_4341322(CYSK);ncbi_4341584(trpB2);ncbi_4343946(DAHPS2);ncbi_4344545(FBA1);ncbi_4345710(PGDH2);ncbi_4346529(IGPS);ncbi_43…	K00789+K00789+K01803+K01915+K10206+K00826+K01657+K01626+K14682+K00928+K05359+K01658+K01620+K00850+K01738+K06001+K01626+K01623+K00058+K01609+K05359+K00831+K01623
Metabolism	Biosynthesis of other secondary metabolites	Flavonoid biosynthesis	8	64	0.036312	0.176685	ko00941	ncbi_4329329(CYP73A14);ncbi_4336306(HCT1);ncbi_4339387(UGT88F3);ncbi_4339388(UGT88B1);ncbi_4340333(PHT1);ncbi_4349607(CHI3);ncbi_9270463(F3H-1);MSTRG.2339(RhGT1)	K00487+K13065+K22845+K22845+K13065+K01859+K00475+K22845
Metabolism	Amino acid metabolism	Alanine, aspartate and glutamate metabolism	7	53	0.0375925	0.176685	ko00250	ncbi_4328220(Os02g0134400);ncbi_4330164(GDH3);ncbi_4330649(GLN1-1);ncbi_4332184(GAD1);ncbi_4332506(Os03g0291500);ncbi_4344928(Os08g0205900);ncbi_4349694(GFPT2)	K00278+K00261+K01915+K01580+K01953+K16871+K00820
Metabolism	Biosynthesis of other secondary metabolites	Betalain biosynthesis	2	6	0.0458602	0.205279	ko00965	ncbi_4344636(TDC1);ncbi_4344637(TDC1)	K01593+K01593
Metabolism	Biosynthesis of other secondary metabolites	Anthocyanin biosynthesis	1	1	0.0600136	0.256422	ko00942	ncbi_4340373(BZ1)	K12930
Environmental Information Processing	Signal transduction	Phosphatidylinositol signaling system	8	82	0.117185	0.478929	ko04070	ncbi_4329509(IPK2);ncbi_4332631(CP1);ncbi_4334072(CML4);ncbi_4334549(CML21);ncbi_4337126(DGK5);ncbi_4337686(PLC2);ncbi_4350858(CML46);ncbi_4352524(PLC6)	K00915+K02183+K02183+K02183+K00901+K05857+K02183+K05857
Metabolism	Lipid metabolism	Glycerolipid metabolism	9	97	0.12647	0.495342	ko00561	ncbi_4325649(LPP2);ncbi_4328061(GPAT6);ncbi_4331045(MGD3);ncbi_4333927(DDB_G0269086);ncbi_4337126(DGK5);ncbi_4349527(MGLL);ncbi_4351127(SFR2);ncbi_4351238(MGLL);ncbi_4352530(GPAT3)	K18693+K13508+K03715+K01054+K00901+K01054+K21362+K01054+K13508
Metabolism	Metabolism of cofactors and vitamins	Nicotinate and nicotinamide metabolism	3	24	0.171589	0.645176	ko00760	ncbi_4328220(Os02g0134400);ncbi_4332401(--);ncbi_9266306(--)	K00278+K18551+K18551
Metabolism	Carbohydrate metabolism	Starch and sucrose metabolism	14	179	0.185995	0.672444	ko00500	ncbi_4324666(HXK9);ncbi_4329561(CIN1);ncbi_4332996(TPP9);ncbi_4336145(BGLU12);ncbi_4338560(BGLU22);ncbi_4339718(AGPL3);ncbi_4340018(WAXY);ncbi_4341833(Os06g0675700);ncbi_4344146(BGLU26);ncbi_4346068(ISA1);ncbi_4348840(BAMY1);ncbi_4349141(Os10g0521000);ncbi_4349417(BAM3);ncbi_9269493(Os06g0160700)	K00844+K01193+K01087+K01188+K01188+K00975+K13679+K01187+K05350+K01214+K01177+K01194+K01177+K00703
Metabolism	Amino acid metabolism	Lysine biosynthesis	2	14	0.203663	0.70905	ko00300	ncbi_4331930(ALD1);ncbi_4334794(AK1)	K10206+K00928
Metabolism	Carbohydrate metabolism	Galactose metabolism	6	69	0.231959	0.778718	ko00052	ncbi_4324666(HXK9);ncbi_4329561(CIN1);ncbi_4338034(PFK3);ncbi_4341833(Os06g0675700);ncbi_4342703(RFS2);ncbi_4346723(UGE-4)	K00844+K01193+K00850+K01187+K06617+K01784
Metabolism	Metabolism of other amino acids	Cyanoamino acid metabolism	5	59	0.278961	0.821848	ko00460	ncbi_4334792(CYP71E1);ncbi_4336033(GGT2);ncbi_4336145(BGLU12);ncbi_4338560(BGLU22);ncbi_4344146(BGLU26)	K13029+K00681+K01188+K01188+K05350
Metabolism	Carbohydrate metabolism	Fructose and mannose metabolism	6	74	0.283301	0.821848	ko00051	ncbi_107276043(MAN6);ncbi_4324666(HXK9);ncbi_4327497(ERG1);ncbi_4338034(PFK3);ncbi_4344545(FBA1);MSTRG.24597(ALDP)	K19355+K00844+K01803+K00850+K01623+K01623
Metabolism	Metabolism of terpenoids and polyketides	Carotenoid biosynthesis	3	31	0.284186	0.821848	ko00906	ncbi_4331460(CA2);ncbi_4336591(CCD7);ncbi_4336753(CA2)	K15746+K17912+K15746
Metabolism	Lipid metabolism	Fatty acid biosynthesis	4	46	0.2973	0.821848	ko00061	ncbi_4324393(LACS4);ncbi_4333144(Os03g0423300);ncbi_4340334(At3g03980);ncbi_4348791(At3g03980)	K01897+K03921+K00059+K00059
Metabolism	Metabolism of cofactors and vitamins	Pantothenate and CoA biosynthesis	3	32	0.300927	0.821848	ko00770	ncbi_4332151(BCAT5);ncbi_4340439(Os06g0207000);ncbi_9271371(Os02g0134000)	K00826+K09680+K02201
Metabolism	Biosynthesis of other secondary metabolites	Stilbenoid, diarylheptanoid and gingerol biosynthesis	3	32	0.300927	0.821848	ko00945	ncbi_4329329(CYP73A14);ncbi_4336306(HCT1);ncbi_4340333(PHT1)	K00487+K13065+K13065
Genetic Information Processing	Folding, sorting and degradation	Protein export	5	62	0.314685	0.821848	ko03060	ncbi_4328075(BIP1);ncbi_4331226(Sec11c);ncbi_4339274(SRP54-2);ncbi_4347239(TPP2);ncbi_4347817(At5g27430)	K09490+K13280+K03106+K03100+K12948
Metabolism	Lipid metabolism	Biosynthesis of unsaturated fatty acids	4	48	0.324968	0.821848	ko01040	ncbi_4333144(Os03g0423300);ncbi_4340334(At3g03980);ncbi_4340972(ACX4);ncbi_4348791(At3g03980)	K03921+K00059+K00232+K00059
Metabolism	Lipid metabolism	Sphingolipid metabolism	3	34	0.334517	0.821848	ko00600	ncbi_4331075(Os02g0806900);ncbi_4348231(Os10g0189600);ncbi_9268279(SBH2)	K00654+K00654+K04713
Metabolism	Metabolism of other amino acids	Selenocompound metabolism	2	20	0.339736	0.821848	ko00450	ncbi_4337554(MMT1);ncbi_4349123(MGL)	K08247+K01761
Metabolism	Biosynthesis of other secondary metabolites	Glucosinolate biosynthesis	1	7	0.351736	0.821848	ko00966	ncbi_4332151(BCAT5)	K00826
Metabolism	Metabolism of other amino acids	Taurine and hypotaurine metabolism	2	21	0.362005	0.821848	ko00430	ncbi_4332184(GAD1);ncbi_4336033(GGT2)	K01580+K00681
Metabolism	Metabolism of cofactors and vitamins	Thiamine metabolism	2	21	0.362005	0.821848	ko00730	ncbi_4337358(Os04g0671100);ncbi_4338566(TPK3)	K00939+K00949
Metabolism	Carbohydrate metabolism	Ascorbate and aldarate metabolism	4	52	0.38063	0.821848	ko00053	ncbi_4328113(TDR);ncbi_4334169(UGD3);ncbi_4335896(APX7);ncbi_4341335(AAO)	K16190+K00012+K00434+K00423
Metabolism	Metabolism of terpenoids and polyketides	Brassinosteroid biosynthesis	2	22	0.383986	0.821848	ko00905	ncbi_4341450(CYP734A4);ncbi_4347176(CYP75B2)	K15639+K20623
Metabolism	Amino acid metabolism	Arginine biosynthesis	3	37	0.384695	0.821848	ko00220	ncbi_4330164(GDH3);ncbi_4330649(GLN1-1);ncbi_4333177(NAGS2)	K00261+K01915+K14682
Metabolism	Metabolism of cofactors and vitamins	Biotin metabolism	2	23	0.405635	0.847325	ko00780	ncbi_4340334(At3g03980);ncbi_4348791(At3g03980)	K00059+K00059
Metabolism	Biosynthesis of other secondary metabolites	Isoquinoline alkaloid biosynthesis	2	24	0.426911	0.872384	ko00950	ncbi_4344636(TDC1);ncbi_4344637(TDC1)	K01593+K01593
Metabolism	Carbohydrate metabolism	Butanoate metabolism	2	25	0.447783	0.880062	ko00650	ncbi_4332184(GAD1);ncbi_4344928(Os08g0205900)	K01580+K16871
Metabolism	Amino acid metabolism	Tryptophan metabolism	4	57	0.449394	0.880062	ko00380	ncbi_4334956(AMI1);ncbi_4335108(At4g34880);ncbi_4344636(TDC1);ncbi_4344637(TDC1)	K01426+K01426+K01593+K01593
Metabolism	Metabolism of terpenoids and polyketides	Monoterpenoid biosynthesis	1	10	0.461726	0.88576	ko00902	ncbi_4328124(LIS)	K15086
Metabolism	Carbohydrate metabolism	Pentose phosphate pathway	4	59	0.476263	0.890861	ko00030	ncbi_4329889(G6PDH);ncbi_4338034(PFK3);ncbi_4344545(FBA1);MSTRG.24597(ALDP)	K00036+K00850+K01623+K01623
Metabolism	Amino acid metabolism	Glycine, serine and threonine metabolism	5	76	0.483339	0.890861	ko00260	ncbi_4334794(AK1);ncbi_4336402(THA1);ncbi_4341584(trpB2);ncbi_4345710(PGDH2);ncbi_9270715(PSAT1)	K00928+K01620+K06001+K00058+K00831
Metabolism	Amino acid metabolism	Tyrosine metabolism	3	44	0.497202	0.896424	ko00350	ncbi_4331893(At5g42250);ncbi_4344636(TDC1);ncbi_4344637(TDC1)	K00121+K01593+K01593
Metabolism	Carbohydrate metabolism	Propanoate metabolism	2	28	0.50771	0.896424	ko00640	ncbi_4328012(LDHA);ncbi_4335745(ACS)	K00016+K01895
Metabolism	Carbohydrate metabolism	Inositol phosphate metabolism	4	62	0.515582	0.896424	ko00562	ncbi_4327497(ERG1);ncbi_4329509(IPK2);ncbi_4337686(PLC2);ncbi_4352524(PLC6)	K01803+K00915+K05857+K05857
Metabolism	Biosynthesis of other secondary metabolites	Monobactam biosynthesis	1	12	0.524504	0.896424	ko00261	ncbi_4334794(AK1)	K00928
Metabolism	Lipid metabolism	Cutin, suberine and wax biosynthesis	2	30	0.545239	0.912127	ko00073	ncbi_4330012(CER1);ncbi_4348947(CYP86B1)	K15404+K15402
Metabolism	Metabolism of terpenoids and polyketides	Sesquiterpenoid and triterpenoid biosynthesis	1	13	0.553098	0.912127	ko00909	ncbi_4344635(TPS2)	K15803
Metabolism	Metabolism of cofactors and vitamins	Ubiquinone and other terpenoid-quinone biosynthesis	3	49	0.570916	0.925277	ko00130	ncbi_4328485(4CL3);ncbi_4329329(CYP73A14);ncbi_4345717(4CL5)	K01904+K00487+K01904
Metabolism	Biosynthesis of other secondary metabolites	Indole alkaloid biosynthesis	3	50	0.584838	0.931776	ko00901	ncbi_4344636(TDC1);ncbi_4344637(TDC1);MSTRG.21825(At1g28570)	K01593+K01593+K21026
Metabolism	Metabolism of cofactors and vitamins	Vitamin B6 metabolism	1	15	0.605245	0.93269	ko00750	ncbi_9270715(PSAT1)	K00831
Metabolism	Carbohydrate metabolism	Glyoxylate and dicarboxylate metabolism	5	87	0.605256	0.93269	ko00630	ncbi_4330649(GLN1-1);ncbi_4335745(ACS);ncbi_4337048(GLO3);ncbi_4337447(AAE3);ncbi_4345657(At3g47520)	K01915+K01895+K11517+K22133+K00026
Metabolism	Global and overview maps	Fatty acid metabolism	5	88	0.61551	0.933193	ko01212	ncbi_4324393(LACS4);ncbi_4333144(Os03g0423300);ncbi_4340334(At3g03980);ncbi_4340972(ACX4);ncbi_4348791(At3g03980)	K01897+K03921+K00059+K00232+K00059
Metabolism	Lipid metabolism	Fatty acid degradation	3	55	0.650013	0.969861	ko00071	ncbi_4324393(LACS4);ncbi_4331893(At5g42250);ncbi_4340972(ACX4)	K01897+K00121+K00232
Metabolism	Lipid metabolism	Fatty acid elongation	3	56	0.662138	0.970914	ko00062	ncbi_4328676(KCS11);ncbi_4339684(KCS11);ncbi_4341445(KCS11)	K15397+K15397+K15397
Metabolism	Carbohydrate metabolism	Glycolysis / Gluconeogenesis	8	150	0.686631	0.970914	ko00010	ncbi_4324666(HXK9);ncbi_4327497(ERG1);ncbi_4328012(LDHA);ncbi_4331893(At5g42250);ncbi_4335745(ACS);ncbi_4338034(PFK3);ncbi_4344545(FBA1);MSTRG.24597(ALDP)	K00844+K01803+K00016+K00121+K01895+K00850+K01623+K01623
Metabolism	Energy metabolism	Sulfur metabolism	2	39	0.688691	0.970914	ko00920	ncbi_4341322(CYSK);ncbi_9272308(APK3)	K01738+K00860
Metabolism	Amino acid metabolism	Valine, leucine and isoleucine biosynthesis	1	19	0.692035	0.970914	ko00290	ncbi_4332151(BCAT5)	K00826
Metabolism	Global and overview maps	2-Oxocarboxylic acid metabolism	3	62	0.728485	1	ko01210	ncbi_4332151(BCAT5);ncbi_4333177(NAGS2);ncbi_4334794(AK1)	K00826+K14682+K00928
Metabolism	Amino acid metabolism	Arginine and proline metabolism	3	63	0.73849	1	ko00330	ncbi_4334956(AMI1);ncbi_4335108(At4g34880);ncbi_4337359(PAO2)	K01426+K01426+K17839
Metabolism	Metabolism of other amino acids	beta-Alanine metabolism	2	45	0.762093	1	ko00410	ncbi_4332184(GAD1);ncbi_4337359(PAO2)	K01580+K17839
Genetic Information Processing	Folding, sorting and degradation	SNARE interactions in vesicular transport	2	47	0.783003	1	ko04130	ncbi_4352920(VAMP725);ncbi_9271609(--)	K08515+K08507
Metabolism	Energy metabolism	Carbon fixation in photosynthetic organisms	4	88	0.783141	1	ko00710	ncbi_4327497(ERG1);ncbi_4344545(FBA1);ncbi_4345657(At3g47520);MSTRG.24597(ALDP)	K01803+K01623+K00026+K01623
Metabolism	Lipid metabolism	Glycerophospholipid metabolism	6	129	0.795475	1	ko00564	ncbi_4324704(At1g17710);ncbi_4325649(LPP2);ncbi_4328061(GPAT6);ncbi_4337126(DGK5);ncbi_4339516(NMT2);ncbi_4352530(GPAT3)	K06124+K18693+K13508+K00901+K05929+K13508
Metabolism	Global and overview maps	Carbon metabolism	14	289	0.835505	1	ko01200	ncbi_4324666(HXK9);ncbi_4327497(ERG1);ncbi_4329889(G6PDH);ncbi_4330164(GDH3);ncbi_4331893(At5g42250);ncbi_4335745(ACS);ncbi_4337048(GLO3);ncbi_4338034(PFK3);ncbi_4341322(CYSK);ncbi_4344545(FBA1);ncbi_4345657(At3g47520);ncbi_4345710(PGDH2);ncbi_9270715(PSAT1);MSTRG.24597(ALDP)	K00844+K01803+K00036+K00261+K00121+K01895+K11517+K00850+K01738+K01623+K00026+K00058+K00831+K01623
Cellular Processes	Transport and catabolism	Phagosome	4	97	0.842782	1	ko04145	ncbi_107275306(SAG39);ncbi_4325326(OsI_14861);ncbi_4339262(CRT3);ncbi_4341383(SAG39)	K01365+K01365+K08057+K01365
Metabolism	Biosynthesis of other secondary metabolites	Tropane, piperidine and pyridine alkaloid biosynthesis	1	30	0.84455	1	ko00960	ncbi_4326814(At5g06060)	K08081
Metabolism	Nucleotide metabolism	Purine metabolism	8	182	0.863711	1	ko00230	ncbi_4329972(APT2);ncbi_4334671(PUR5);ncbi_4337358(Os04g0671100);ncbi_4337890(CRSH2);ncbi_4347182(RSH3);ncbi_4351367(APY3);ncbi_9272152(NRPB12);ncbi_9272308(APK3)	K00759+K01933+K00939+K00951+K00951+K14641+K03009+K00860
Environmental Information Processing	Membrane transport	ABC transporters	1	33	0.871023	1	ko02010	ncbi_4323896(ABCB11)	K05658
Metabolism	Carbohydrate metabolism	Pentose and glucuronate interconversions	3	81	0.87289	1	ko00040	ncbi_4325861(PME2.1);ncbi_4328113(TDR);ncbi_4334169(UGD3)	K01051+K16190+K00012
Metabolism	Carbohydrate metabolism	Pyruvate metabolism	3	92	0.921037	1	ko00620	ncbi_4328012(LDHA);ncbi_4335745(ACS);ncbi_4345657(At3g47520)	K00016+K01895+K00026
Cellular Processes	Transport and catabolism	Peroxisome	3	96	0.933948	1	ko04146	ncbi_4324393(LACS4);ncbi_4337048(GLO3);ncbi_4340972(ACX4)	K01897+K11517+K00232
Metabolism	Metabolism of cofactors and vitamins	Porphyrin and chlorophyll metabolism	1	48	0.949361	1	ko00860	ncbi_4347672(SGR)	K22013
Metabolism	Amino acid metabolism	Valine, leucine and isoleucine degradation	1	50	0.955304	1	ko00280	ncbi_4332151(BCAT5)	K00826
Genetic Information Processing	Transcription	RNA polymerase	1	52	0.960551	1	ko03020	ncbi_9272152(NRPB12)	K03009
Organismal Systems	Environmental adaptation	Circadian rhythm - plant	1	52	0.960551	1	ko04712	ncbi_4337752(APG)	K12126
Metabolism	Nucleotide metabolism	Pyrimidine metabolism	4	140	0.972659	1	ko00240	ncbi_4330910(Os02g0778400);ncbi_4336398(Dctpp1);ncbi_4351367(APY3);ncbi_9272152(NRPB12)	K13800+K16904+K14641+K03009
Genetic Information Processing	Folding, sorting and degradation	Protein processing in endoplasmic reticulum	9	254	0.973257	1	ko04141	ncbi_4327812(P58B);ncbi_4328075(BIP1);ncbi_4334011(AERO1);ncbi_4337860(ERDJ3B);ncbi_4339262(CRT3);ncbi_4342077(HSP90);ncbi_4347226(PDIL2-3);ncbi_4352688(--);MSTRG.25399(HSP70)	K09523+K09490+K10950+K09517+K08057+K09487+K09584+K03094+K03283
Metabolism	Carbohydrate metabolism	Citrate cycle (TCA cycle)	1	62	0.978887	1	ko00020	ncbi_4345657(At3g47520)	K00026
Metabolism	Energy metabolism	Oxidative phosphorylation	4	165	0.991216	1	ko00190	ncbi_4326846(AVP1);ncbi_4338911(IPP);ncbi_4342621(LHA1);ncbi_4349859(--)	K01507+K01507+K01535+K00416
Genetic Information Processing	Folding, sorting and degradation	RNA degradation	2	121	0.995406	1	ko03018	ncbi_4337457(CAF1-11);ncbi_4338034(PFK3)	K12581+K00850
Genetic Information Processing	Transcription	Spliceosome	2	206	0.999966	1	ko03040	ncbi_4342037(--);MSTRG.25399(HSP70)	K12868+K03283
Genetic Information Processing	Folding, sorting and degradation	Ubiquitin mediated proteolysis	1	166	0.99997	1	ko04120	ncbi_4352688(--)	K03094
Cellular Processes	Transport and catabolism	Endocytosis	1	179	0.999987	1	ko04144	MSTRG.25399(HSP70)	K03283
Genetic Information Processing	Translation	Ribosome	2	372	1	1	ko03010	ncbi_4324446(ispH);ncbi_4331939(Os03g0196400)	K02945+K02923

## Sheet: Table S24 ZJ22b-vs-pir1b
Table S24. All enrichment pathways of the comparison between ZJ22b and pir1b.
KEGG_A_class	KEGG_B_class	Pathway	ZJ22b-vs-Pir1b (1229)	All (5882)	Pvalue	Qvalue	Pathway ID	Genes	K_IDs
Metabolism	Global and overview maps	Biosynthesis of secondary metabolites	435	1422	8.88903e-24	1.12891e-21	ko01110	ncbi_107275849(PNC1);ncbi_107276220(PRS1);ncbi_107276259(KSL8);ncbi_107276302(KCR1);ncbi_107276526(UGT88F3);ncbi_107277076(At1g31550);ncbi_107277102(ARSM2);ncbi_107277128(CYP71Z7);ncbi_107277220(rccR);ncbi_107277295(IPT3);ncbi_107277437(TYRAAT2);ncbi_107279821(OPR1);ncbi_107281167(At5g44410);ncbi_112936006(XTH24);ncbi_112936021(CYP701A19);ncbi_112936094(OPR1);ncbi_4324066(PDC1);ncbi_4324166(RhGT1…	K00430+K00948+K04121+K10251+K22845+K21026+K12502+K21291+K13545+K10760+K15227+K05894+K22395+K11752+K04122+K05894+K01568+K22845+K22845+K05933+K06444+K00264+K00430+K00430+K00844+K16084+K09591+K13508+K15849+K03841+K04125+K21026+K22845+K21026+K01114+K13832+K13832+K04125+K14454+K18693+K00227+K05894+K01623+K00626+K17913+K21026+K10527+K00844+K00844+K08081+K00430+K01850+K00430+K00789+K00430+K03809+K00430+…
Metabolism	Global and overview maps	Metabolic pathways	623	2371	7.76477e-17	4.93063e-15	ko01100	ncbi_107275849(PNC1);ncbi_107275865(Os12g0290150);ncbi_107276047(PSBR);ncbi_107276048(CSLD4);ncbi_107276220(PRS1);ncbi_107276259(KSL8);ncbi_107276302(KCR1);ncbi_107276432(CYP71D55);ncbi_107277102(ARSM2);ncbi_107277295(IPT3);ncbi_107277437(TYRAAT2);ncbi_107279124(atpA);ncbi_107279821(OPR1);ncbi_107281167(At5g44410);ncbi_112936006(XTH24);ncbi_112936021(CYP701A19);ncbi_112936094(OPR1);ncbi_112937969…	K00430+K03517+K03541+K00770+K00948+K04121+K10251+K00512+K12502+K10760+K15227+K02111+K05894+K22395+K11752+K04122+K05894+K03043+K02690+K03940+K05573+K02111+K02109+K02108+K05572+K05573+K05573+K05575+K05577+K02634+K02635+K02637+K02689+K02690+K02691+K02703+K02705+K02706+K03046+K05581+K05582+K05574+K05579+K01183+K01568+K05933+K06444+K00696+K01897+K00264+K02716+K18592+K02155+K00430+K00430+K08912+K05605+…
Metabolism	Metabolism of terpenoids and polyketides	Diterpenoid biosynthesis	34	54	2.03481e-11	8.61402e-10	ko00904	ncbi_107276259(KSL8);ncbi_107277128(CYP71Z7);ncbi_112936021(CYP701A19);ncbi_4324690(CYP76M7);ncbi_4325145(GA2OX3);ncbi_4325537(GA2OX3);ncbi_4329013(CPS1);ncbi_4329722(CYP76M8);ncbi_4329723(CYP76M7);ncbi_4329724(KSL7);ncbi_4329725(CYP71Z6);ncbi_4329726(CYP71Z7);ncbi_4329728(KSL5);ncbi_4333585(CYP75B1);ncbi_4334841(GA20OX1);ncbi_4335090(CPS4);ncbi_4335091(CYP99A3);ncbi_4335092(Os04g0179200);ncbi_43…	K04121+K21291+K04122+K16084+K04125+K04125+K04120+K16084+K16084+K14036+K16083+K21291+K14038+K22639+K05282+K14043+K16085+K13070+K13070+K14046+K16085+K04122+K21719+K04122+K16084+K21291+K21291+K21291+K14044+K14037+K04120+K04125+K04125+K14036
Metabolism	Energy metabolism	Photosynthesis	41	80	1.44737e-09	4.5954e-08	ko00195	ncbi_107276047(PSBR);ncbi_107279124(atpA);ncbi_112939012(psaB);ncbi_3131390(atpA);ncbi_3131391(atpF);ncbi_3131393(atpI);ncbi_3131402(petA);ncbi_3131403(petB);ncbi_3131404(petD);ncbi_3131406(psaA);ncbi_3131407(psaB);ncbi_3131408(psaC);ncbi_3131409(psbA);ncbi_3131411(psbC);ncbi_3131412(psbD);ncbi_4324479(PSBO);ncbi_4327150(PSBW);ncbi_4328000(LFNR2);ncbi_4329766(PNSL2);ncbi_4332431(ATPG);ncbi_433274…	K03541+K02111+K02690+K02111+K02109+K02108+K02634+K02635+K02637+K02689+K02690+K02691+K02703+K02705+K02706+K02716+K02721+K02641+K08901+K02109+K08902+K02694+K02641+K02639+K02639+K14332+K03542+K02695+K02638+K02641+K02717+K02641+K02693+K02115+K08901+K02636+K02723+K03541+K02692+K02699+K02639
Environmental Information Processing	Signal transduction	MAPK signaling pathway - plant	79	212	1.82315e-08	4.63081e-07	ko04016	ncbi_107275346(--);ncbi_107277170(PRMS);ncbi_107277171(PRMS);ncbi_107278041(RBOHC);ncbi_107278128(PRMS);ncbi_107279291(CRK37);ncbi_107281682(CML27);ncbi_4324182(Os01g0656200);ncbi_4324384(CAM1-1);ncbi_4325301(MAPKKK17);ncbi_4325422(PRMS);ncbi_4326027(RBOHB);ncbi_4326903(CAM3);ncbi_4327351(CML1);ncbi_4327518(WRKY24);ncbi_4328073(CATA);ncbi_4328223(MPK13);ncbi_4328297(MPK3);ncbi_4329746(EIL1);ncbi_…	K13449+K13449+K13449+K13447+K13449+K13414+K02183+K14497+K02183+K20716+K13449+K13447+K02183+K02183+K13424+K03781+K20538+K20535+K14514+K20718+K03781+K20547+K20536+K14498+K20547+K14498+K13414+K02183+K02183+K20714+K20772+K13420+K14509+K20547+K14496+K13424+K20726+K20716+K20716+K14497+K20718+K13413+K17686+K02183+K20547+K20547+K03781+K13449+K13449+K13449+K13449+K13449+K13449+K14516+K02183+K02183+K20600+…
Metabolism	Energy metabolism	Photosynthesis - antenna proteins	12	15	1.59751e-06	3.38139e-05	ko00196	ncbi_4324599(CAB2R);ncbi_4324705(CAB2R);ncbi_4328623(CAB8);ncbi_4330828(LHCA5);ncbi_4333359(OsI_012078);ncbi_4336028(CAP10B);ncbi_4340892(LHC);ncbi_4343583(LHCB4.1);ncbi_4343709(CAB7);ncbi_4345663(lhcA-P4);ncbi_4347166(LHCA6);ncbi_4350176(LHCB5)	K08912+K08912+K08909+K08911+K08913+K08917+K08907+K08915+K08908+K08910+K08908+K08916
Metabolism	Lipid metabolism	alpha-Linolenic acid metabolism	27	56	4.37256e-06	7.93308e-05	ko00592	ncbi_107279821(OPR1);ncbi_112936094(OPR1);ncbi_4325705(OPR1);ncbi_4326503(MFP2);ncbi_4328040(CYP74B2);ncbi_4328603(LOX2.3);ncbi_4328742(CYP74A3);ncbi_4328997(MFP);ncbi_4331515(4CLL4);ncbi_4332121(CYP74A2);ncbi_4336987(LCAT4);ncbi_4337529(SAMT);ncbi_4337904(ACX4);ncbi_4338358(LOX1.6);ncbi_4338541(MFP2);ncbi_4340485(OPR1);ncbi_4340486(OPR1);ncbi_4340972(ACX4);ncbi_4340986(ACX3);ncbi_4345762(OPR7);n…	K05894+K05894+K05894+K10527+K10528+K00454+K01723+K10527+K10526+K01723+K22389+K08241+K00232+K00454+K10527+K05894+K05894+K00232+K00232+K05894+K00454+K07513+K18857+K18857+K10529+K00454+K22389
Metabolism	Biosynthesis of other secondary metabolites	Phenylpropanoid biosynthesis	86	271	1.23033e-05	0.000195315	ko00940	ncbi_107275849(PNC1);ncbi_107281167(At5g44410);ncbi_4324554(Sb03g046810);ncbi_4324556(Sb03g046810);ncbi_4326376(ALDH2C4);ncbi_4326874(PER72);ncbi_4326969(PER1);ncbi_4327002(PER1);ncbi_4327052(PER56);ncbi_4327593(BGLU3);ncbi_4328485(4CL3);ncbi_4328552(CAD2);ncbi_4328841(PER70);ncbi_4328842(GSVIVT00023967001);ncbi_4329959(HCT2);ncbi_4330034(PAL);ncbi_4330036(ZB8);ncbi_4330037(ZB8);ncbi_4330040(ZB8)…	K00430+K22395+K00430+K00430+K12355+K00430+K00430+K00430+K00430+K01188+K01904+K00083+K00430+K00430+K13065+K13064+K10775+K10775+K10775+K01904+K01188+K00430+K05350+K05349+K00430+K00430+K00083+K01188+K01188+K13065+K05350+K05350+K05350+K10775+K00083+K13065+K00430+K00430+K00430+K00487+K01188+K01188+K10775+K13065+K13065+K00430+K00430+K01188+K00430+K00430+K00430+K01904+K01188+K00430+K00430+K11188+K05350+…
Metabolism	Metabolism of other amino acids	Glutathione metabolism	46	125	2.62322e-05	0.000370166	ko00480	ncbi_4324525(GGT3);ncbi_4324574(GSTU6);ncbi_4325437(GST1);ncbi_4325642(GSTU6);ncbi_4325643(GSTU6);ncbi_4325704(GST4);ncbi_4325709(GSTF1);ncbi_4325710(GSTF1);ncbi_4325712(GSTF1);ncbi_4325715(GSTF1);ncbi_4325763(GSTU8);ncbi_4325766(HSP26-A);ncbi_4325768(GSTU8);ncbi_4326483(GST4);ncbi_4326828(GST3);ncbi_4327213(CICDH);ncbi_4328910(SPMS);ncbi_4329321(GGCT2;2);ncbi_4329643(APX8);ncbi_4329889(G6PDH);nc…	K18592+K00799+K00799+K00799+K00799+K00799+K00799+K00799+K00799+K00799+K00799+K00799+K00799+K00799+K00799+K00031+K00797+K22596+K00434+K00036+K00383+K00799+K00434+K21888+K00799+K00799+K00432+K00799+K00799+K00799+K00799+K00383+K00799+K00799+K00799+K00799+K00799+K00799+K00799+K00799+K01255+K00434+K00799+K00799+K00799+K00799
Metabolism	Amino acid metabolism	Tyrosine metabolism	21	44	6.14371e-05	0.000780251	ko00350	ncbi_4324941(AAT);ncbi_4325621(Os01g0760600);ncbi_4328425(HPD);ncbi_4331893(At5g42250);ncbi_4331894(At1g22440);ncbi_4334655(FAHD2);ncbi_4340945(At1g31672);ncbi_4340946(At1g31672);ncbi_4340970(naat-A);ncbi_4341252(ASP1);ncbi_4344636(TDC1);ncbi_4344637(TDC1);ncbi_4348152(At1g64710);ncbi_4348564(TYDC1);ncbi_4350053(ADH1);ncbi_4350054(ADH2);ncbi_4350055(ADH2);ncbi_4350712(naat-A);ncbi_4351017(naat-A)…	K15849+K14454+K00457+K00121+K00121+K01557+K00276+K00276+K00815+K14455+K01593+K01593+K00001+K01593+K18857+K18857+K00001+K00815+K00815+K01800+K01800
Metabolism	Amino acid metabolism	Phenylalanine metabolism	26	60	6.81919e-05	0.000787306	ko00360	ncbi_4324941(AAT);ncbi_4325621(Os01g0760600);ncbi_4325632(hbdA);ncbi_4328425(HPD);ncbi_4328485(4CL3);ncbi_4330034(PAL);ncbi_4330036(ZB8);ncbi_4330037(ZB8);ncbi_4330040(ZB8);ncbi_4331650(4CLL1);ncbi_4334956(AMI1);ncbi_4335108(At4g34880);ncbi_4336415(PAL);ncbi_4338409(CYP73A2);ncbi_4338861(ZB8);ncbi_4340945(At1g31672);ncbi_4340946(At1g31672);ncbi_4340970(naat-A);ncbi_4341252(ASP1);ncbi_4341718(4CL4…	K15849+K14454+K00074+K00457+K01904+K13064+K10775+K10775+K10775+K01904+K01426+K01426+K10775+K00487+K10775+K00276+K00276+K00815+K14455+K01904+K01593+K01593+K01904+K01593+K00815+K00815
Metabolism	Carbohydrate metabolism	Butanoate metabolism	14	25	0.000121273	0.00128347	ko00650	ncbi_4325632(hbdA);ncbi_4326136(At5g47720);ncbi_4326266(HMGCL);ncbi_4328053(GABA-T);ncbi_4329938(At2g31810);ncbi_4332184(GAD1);ncbi_4335672(ALS2);ncbi_4335977(GAD4);ncbi_4336982(OsI_17384);ncbi_4336983(OSL2);ncbi_4344928(Os08g0205900);ncbi_4349718(HMGCL);ncbi_4351434(HMGCL);ncbi_9267109(ALDH5F1)	K00074+K00626+K01640+K16871+K01653+K01580+K01652+K01580+K16871+K16871+K16871+K01640+K01640+K17761
Metabolism	Global and overview maps	Carbon metabolism	85	289	0.000279679	0.00273225	ko01200	ncbi_107276220(PRS1);ncbi_4324637(At1g06550);ncbi_4324666(HXK9);ncbi_4325071(CFBP1);ncbi_4325531(PPC3);ncbi_4325621(Os01g0760600);ncbi_4326074(FBA3);ncbi_4326136(At5g47720);ncbi_4326516(HXK3);ncbi_4326776(HXK8);ncbi_4327173(PKP2);ncbi_4327196(PFK3);ncbi_4327213(CICDH);ncbi_4327239(tal);ncbi_4327301(PFK3);ncbi_4327423(At3g47520);ncbi_4327497(ERG1);ncbi_4327981(HPR);ncbi_4328073(CATA);ncbi_4328435(…	K00948+K05605+K00844+K03841+K01595+K14454+K01623+K00626+K00844+K00844+K00873+K00850+K00031+K00616+K00850+K00026+K01803+K15893+K03781+K00927+K01647+K01895+K00036+K00261+K00855+K01834+K03781+K00121+K00121+K01913+K01913+K01679+K01006+K11517+K15919+K15919+K15919+K00161+K00615+K01807+K00658+K01895+K00030+K19269+K00261+K00025+K11517+K00605+K00029+K00850+K01623+K01006+K00927+K01689+K01738+K14455+K01623+…
Metabolism	Carbohydrate metabolism	Glyoxylate and dicarboxylate metabolism	32	87	0.000436945	0.00396372	ko00630	ncbi_4326136(At5g47720);ncbi_4327423(At3g47520);ncbi_4327981(HPR);ncbi_4328073(CATA);ncbi_4328598(CSY4);ncbi_4329518(ACS);ncbi_4331509(CAT1);ncbi_4332108(GLN1-2);ncbi_4332592(AAE7);ncbi_4332593(AAE7);ncbi_4333896(GLN1-3);ncbi_4334349(GLO1);ncbi_4334913(HPR3);ncbi_4334914(HPR3);ncbi_4334916(HPR3);ncbi_4335745(ACS);ncbi_4336245(PGLP1B);ncbi_4336595(Os10g0478200);ncbi_4337048(GLO3);ncbi_4337051(GDCS…	K00626+K00026+K15893+K03781+K01647+K01895+K03781+K01915+K01913+K01913+K01915+K11517+K15919+K15919+K15919+K01895+K19269+K00025+K11517+K00605+K22133+K00281+K02437+K03781+K11517+K01637+K00026+K02437+K01602+K00026+K01638+K01601
Metabolism	Amino acid metabolism	Alanine, aspartate and glutamate metabolism	22	53	0.000509139	0.00404129	ko00250	ncbi_4324398(Os01g0681900);ncbi_4325621(Os01g0760600);ncbi_4328053(GABA-T);ncbi_4328220(Os02g0134400);ncbi_4330164(GDH3);ncbi_4332108(GLN1-2);ncbi_4332184(GAD1);ncbi_4332506(Os03g0291500);ncbi_4332775(At3g08860);ncbi_4333815(PURA2);ncbi_4333896(GLN1-3);ncbi_4335977(GAD4);ncbi_4336554(GDH2);ncbi_4336982(OsI_17384);ncbi_4336983(OSL2);ncbi_4339095(At3g08860);ncbi_4339561(Os05g0555600);ncbi_4341252(A…	K00264+K14454+K16871+K00278+K00261+K01915+K01580+K01953+K00827+K01939+K01915+K01580+K00261+K16871+K16871+K00827+K00264+K14455+K16871+K00609+K00814+K17761
Metabolism	Amino acid metabolism	Phenylalanine, tyrosine and tryptophan biosynthesis	22	53	0.000509139	0.00404129	ko00400	ncbi_107277437(TYRAAT2);ncbi_4324941(AAT);ncbi_4325444(EMB3004);ncbi_4325446(EMB3004);ncbi_4325621(Os01g0760600);ncbi_4326889(CM3);ncbi_4328957(PAI1);ncbi_4331468(PAT1);ncbi_4333918(ASB2);ncbi_4335756(ADT6);ncbi_4337165(SK3);ncbi_4340026(At2g45300);ncbi_4340547(SK2);ncbi_4340970(naat-A);ncbi_4341252(ASP1);ncbi_4341584(trpB2);ncbi_4342571(TSA1);ncbi_4344612(TSB2);ncbi_4345257(IGPS);ncbi_4346529(IG…	K15227+K15849+K13832+K13832+K14454+K01850+K01817+K00766+K01658+K05359+K00891+K00800+K00891+K00815+K14455+K06001+K01695+K01696+K01609+K01609+K00815+K00815
Metabolism	Biosynthesis of other secondary metabolites	Flavonoid biosynthesis	25	64	0.000650532	0.00461576	ko00941	ncbi_107276526(UGT88F3);ncbi_4324166(RhGT1);ncbi_4324169(UGT88F3);ncbi_4325293(UGT88B1);ncbi_4327868(RhGT1);ncbi_4329959(HCT2);ncbi_4332919(CYP75A1);ncbi_4334736(RhGT1);ncbi_4336306(HCT1);ncbi_4337098(ANR);ncbi_4337100(ANR);ncbi_4337311(AHT1);ncbi_4338409(CYP73A2);ncbi_4339386(RhGT1);ncbi_4339387(UGT88F3);ncbi_4339388(UGT88B1);ncbi_4340333(PHT1);ncbi_4340338(HCT4);ncbi_4349607(CHI3);ncbi_4350636(…	K22845+K22845+K22845+K22845+K22845+K13065+K13083+K22845+K13065+K08695+K08695+K13065+K00487+K22845+K22845+K22845+K13065+K13065+K01859+K00660+K01859+K01859+K00475+K09754+K22845
Cellular Processes	Transport and catabolism	Peroxisome	34	96	0.000654203	0.00461576	ko04146	ncbi_107276049(--);ncbi_107276319(FAR4);ncbi_107278422(FAR1);ncbi_4324393(LACS4);ncbi_4326266(HMGCL);ncbi_4327186(mpv17);ncbi_4327213(CICDH);ncbi_4327232(DCI1);ncbi_4328073(CATA);ncbi_4331509(CAT1);ncbi_4332347(PXN);ncbi_4332846(SODCC1);ncbi_4333863(Os03g0708100);ncbi_4334349(GLO1);ncbi_4337048(GLO3);ncbi_4337714(LACS1);ncbi_4337904(ACX4);ncbi_4340187(LACS4);ncbi_4340972(ACX4);ncbi_4340986(ACX3);…	K13347+K13356+K13356+K01897+K01640+K13348+K00031+K12663+K03781+K03781+K13354+K04565+K00477+K11517+K11517+K01897+K00232+K01897+K00232+K00232+K03781+K11517+K04565+K17879+K13356+K13348+K11147+K13356+K07513+K13347+K01640+K01640+K00306+K13356
Metabolism	Carbohydrate metabolism	Galactose metabolism	26	69	0.000968557	0.00647404	ko00052	ncbi_4324666(HXK9);ncbi_4325200(RFS);ncbi_4326516(HXK3);ncbi_4326776(HXK8);ncbi_4327196(PFK3);ncbi_4327301(PFK3);ncbi_4329561(CIN1);ncbi_4335789(CIN3);ncbi_4336037(Galm);ncbi_4336039(Galm);ncbi_4336515(IVR1);ncbi_4337313(CIN5);ncbi_4338034(PFK3);ncbi_4339812(UGE-1);ncbi_4341967(USP);ncbi_4342654(HXK4);ncbi_4342703(RFS2);ncbi_4344290(AGAL3);ncbi_4344351(GOLS2);ncbi_4346723(UGE-4);ncbi_4347638(UGE-…	K00844+K06617+K00844+K00844+K00850+K00850+K01193+K01193+K01785+K01785+K01193+K01193+K00850+K01784+K12447+K00844+K06617+K07407+K18819+K01784+K01784+K01785+K01835+K00850+K07407+K07407
Metabolism	Metabolism of other amino acids	Cyanoamino acid metabolism	23	59	0.00109277	0.0069391	ko00460	ncbi_4324525(GGT3);ncbi_4327593(BGLU3);ncbi_4330077(NIT4);ncbi_4332041(BGLU6);ncbi_4333842(BGLU8);ncbi_4334114(BACOVA_02659);ncbi_4334792(CYP71E1);ncbi_4336145(BGLU12);ncbi_4336146(BGLU13);ncbi_4336388(BGLU14);ncbi_4336389(BGLU16);ncbi_4336391(BGLU18);ncbi_4338558(BGLU21);ncbi_4338560(BGLU22);ncbi_4340890(BGLU24);ncbi_4341870(BGLU25);ncbi_4344146(BGLU26);ncbi_4345995(BGLU27);ncbi_4345996(BGLU28);…	K18592+K01188+K13035+K01188+K05350+K05349+K13029+K01188+K01188+K05350+K05350+K05350+K01188+K01188+K01188+K01188+K05350+K01188+K01188+K01188+K01188+K01188+K01188
Organismal Systems	Environmental adaptation	Plant-pathogen interaction	112	415	0.0012394	0.00749543	ko04626	ncbi_107275346(--);ncbi_107276351(CML22);ncbi_107277170(PRMS);ncbi_107277171(PRMS);ncbi_107278041(RBOHC);ncbi_107278128(PRMS);ncbi_107278244(TCL2);ncbi_107278749(At5g43740);ncbi_107279291(CRK37);ncbi_107279827(RPM1);ncbi_107281682(CML27);ncbi_4323897(MYB5);ncbi_4324037(CML11);ncbi_4324241(MYB2);ncbi_4324384(CAM1-1);ncbi_4324664(RAX2);ncbi_4325408(CML31);ncbi_4325422(PRMS);ncbi_4325693(CML16);ncbi…	K13449+K13448+K13449+K13449+K13447+K13449+K09422+K13459+K13414+K13457+K02183+K09422+K13448+K09422+K02183+K09422+K13448+K13449+K13448+K13448+K13448+K09422+K13447+K09422+K02183+K09422+K02183+K13424+K15397+K09422+K05391+K13412+K15397+K15397+K13430+K20536+K13448+K13412+K13414+K02183+K09422+K13412+K02183+K01373+K13456+K09422+K09422+K13412+K09422+K13420+K00864+K13448+K13448+K13424+K09422+K15397+K15397+…
Metabolism	Metabolism of terpenoids and polyketides	Brassinosteroid biosynthesis	11	22	0.00226407	0.0130699	ko00905	ncbi_4324809(DET2);ncbi_4325222(CYP734A6);ncbi_4327329(CYP90D2);ncbi_4332134(CYP90B2);ncbi_4333399(CYP85A1);ncbi_4341450(CYP734A4);ncbi_4347176(CYP75B2);ncbi_4349746(CYP90A3);ncbi_4351461(CYP90A4);ncbi_9266092(CYP90D2);ncbi_9268939(CYP734A2)	K09591+K15639+K09589+K09587+K09590+K15639+K20623+K09588+K09588+K09589+K15639
Metabolism	Lipid metabolism	Fatty acid degradation	21	55	0.00240146	0.0132603	ko00071	ncbi_4324393(LACS4);ncbi_4326136(At5g47720);ncbi_4326503(MFP2);ncbi_4328997(MFP);ncbi_4330149(ALDH3F1);ncbi_4330612(ALDH2B7);ncbi_4331893(At5g42250);ncbi_4331894(At1g22440);ncbi_4337714(LACS1);ncbi_4337904(ACX4);ncbi_4338541(MFP2);ncbi_4339402(ECI3);ncbi_4340187(LACS4);ncbi_4340972(ACX4);ncbi_4340986(ACX3);ncbi_4347172(ALDH7B4);ncbi_4348152(At1g64710);ncbi_4348804(PED1);ncbi_4350053(ADH1);ncbi_43…	K01897+K00626+K10527+K10527+K00128+K00128+K00121+K00121+K01897+K00232+K10527+K07517+K01897+K00232+K00232+K14085+K00001+K07513+K18857+K18857+K00001
Metabolism	Carbohydrate metabolism	Glycolysis / Gluconeogenesis	46	150	0.00280819	0.01486	ko00010	ncbi_4324066(PDC1);ncbi_4324666(HXK9);ncbi_4325071(CFBP1);ncbi_4326074(FBA3);ncbi_4326516(HXK3);ncbi_4326776(HXK8);ncbi_4327164(--);ncbi_4327173(PKP2);ncbi_4327196(PFK3);ncbi_4327301(PFK3);ncbi_4327497(ERG1);ncbi_4328435(PGK3);ncbi_4329518(ACS);ncbi_4330149(ALDH3F1);ncbi_4330512(PFP-ALPHA);ncbi_4330612(ALDH2B7);ncbi_4330747(gpmA);ncbi_4331893(At5g42250);ncbi_4331894(At1g22440);ncbi_4332592(AAE7);…	K01568+K00844+K03841+K01623+K00844+K00844+K01792+K00873+K00850+K00850+K01803+K00927+K01895+K00128+K00895+K00128+K01834+K00121+K00121+K01913+K01913+K03103+K00161+K01895+K01785+K01785+K00850+K01623+K00927+K01689+K01623+K00927+K00844+K01623+K00895+K14085+K01785+K00001+K01835+K00850+K18857+K18857+K00001+K00873+K00162+K00895
Metabolism	Carbohydrate metabolism	Starch and sucrose metabolism	53	179	0.00325222	0.0165213	ko00500	ncbi_4324364(SPS1);ncbi_4324666(HXK9);ncbi_4326516(HXK3);ncbi_4326776(HXK8);ncbi_4327593(BGLU3);ncbi_4329561(CIN1);ncbi_4330221(TPP1);ncbi_4330753(TPP4);ncbi_4331577(BAMY2);ncbi_4332041(BGLU6);ncbi_4332112(TPS6);ncbi_4332788(SUS4);ncbi_4332950(At3g13560);ncbi_4332996(TPP9);ncbi_4333062(SUS1);ncbi_4333842(BGLU8);ncbi_4334114(BACOVA_02659);ncbi_4335447(SUS5);ncbi_4335789(CIN3);ncbi_4336145(BGLU12);…	K00696+K00844+K00844+K00844+K01188+K01193+K01087+K01087+K01177+K01188+K16055+K00695+K19892+K01087+K00695+K05350+K05349+K00695+K01193+K01188+K01188+K05350+K05350+K05350+K01193+K01193+K07024+K01214+K01188+K01188+K00975+K01087+K01188+K01188+K01176+K00844+K19891+K05350+K19893+K16055+K16055+K01188+K01188+K16055+K01188+K01188+K01188+K01835+K01177+K01194+K01087+K00696+K01188
Metabolism	Energy metabolism	Nitrogen metabolism	15	37	0.00507424	0.0247857	ko00910	ncbi_4324249(NRT2.3);ncbi_4324398(Os01g0681900);ncbi_4326583(BCA2);ncbi_4330164(GDH3);ncbi_4330867(NAR-7);ncbi_4332108(GLN1-2);ncbi_4333896(GLN1-3);ncbi_4335782(ACA1);ncbi_4336554(GDH2);ncbi_4339561(Os05g0555600);ncbi_4345604(ACA7);ncbi_4345798(NIA1);ncbi_4347305(BCA5);ncbi_9268297(ACA7);ncbi_9270004(ACA5)	K02575+K00264+K01673+K00261+K10534+K01915+K01915+K01674+K00261+K00264+K01674+K10534+K01673+K01674+K01674
Metabolism	Biosynthesis of other secondary metabolites	Isoquinoline alkaloid biosynthesis	11	24	0.00530479	0.0249522	ko00950	ncbi_4324941(AAT);ncbi_4325621(Os01g0760600);ncbi_4340945(At1g31672);ncbi_4340946(At1g31672);ncbi_4340970(naat-A);ncbi_4341252(ASP1);ncbi_4344636(TDC1);ncbi_4344637(TDC1);ncbi_4348564(TYDC1);ncbi_4350712(naat-A);ncbi_4351017(naat-A)	K15849+K14454+K00276+K00276+K00815+K14455+K01593+K01593+K01593+K00815+K00815
Environmental Information Processing	Signal transduction	Plant hormone signal transduction	82	305	0.00605273	0.0274535	ko04075	ncbi_107275346(--);ncbi_107277170(PRMS);ncbi_107277171(PRMS);ncbi_107278128(PRMS);ncbi_107278650(PHP5);ncbi_107281458(IAA25);ncbi_4324182(Os01g0656200);ncbi_4324818(COI1A);ncbi_4325061(ABI5);ncbi_4325078(BZIP12);ncbi_4325422(PRMS);ncbi_4325503(NPR2);ncbi_4325890(IAA3);ncbi_4325922(D8);ncbi_4326893(GH3.2);ncbi_4327590(DPBF3);ncbi_4328605(TGAL9);ncbi_4329459(--);ncbi_4329746(EIL1);ncbi_4330132(SAUR…	K13449+K13449+K13449+K13449+K14490+K14484+K14497+K13463+K14432+K14432+K13449+K14508+K14484+K14494+K14487+K14432+K14431+K14488+K14514+K14488+K14484+K14432+K14488+K14491+K14484+K13464+K13464+K14431+K14498+K14498+K14484+K13464+K14486+K14492+K14488+K14504+K12126+K14487+K14509+K14493+K14432+K13946+K14496+K14497+K14491+K13413+K14432+K14431+K14488+K13449+K13449+K13449+K13449+K13449+K13449+K14516+K14487+…
Metabolism	Carbohydrate metabolism	Pentose phosphate pathway	21	59	0.00629198	0.0275546	ko00030	ncbi_107276220(PRS1);ncbi_4325071(CFBP1);ncbi_4326074(FBA3);ncbi_4327196(PFK3);ncbi_4327239(tal);ncbi_4327301(PFK3);ncbi_4329889(G6PDH);ncbi_4330512(PFP-ALPHA);ncbi_4335330(TKL-2);ncbi_4335430(RPI1);ncbi_4338034(PFK3);ncbi_4338737(FBA1);ncbi_4341496(FBA5);ncbi_4341535(Os06g0617800);ncbi_4344545(FBA1);ncbi_4345338(PFP-ALPHA);ncbi_4346232(Os08g0547100);ncbi_4348230(PGMP);ncbi_4348582(PFK5);ncbi_926…	K00948+K03841+K01623+K00850+K00616+K00850+K00036+K00895+K00615+K01807+K00850+K01623+K01623+K00948+K01623+K00895+K01057+K01835+K00850+K00851+K00895
Metabolism	Amino acid metabolism	Tryptophan metabolism	20	57	0.00903987	0.0382688	ko00380	ncbi_4325177(YUC10);ncbi_4325178(YUC10);ncbi_4325198(TAR2);ncbi_4326136(At5g47720);ncbi_4328073(CATA);ncbi_4330149(ALDH3F1);ncbi_4330612(ALDH2B7);ncbi_4331509(CAT1);ncbi_4334381(Os03g0790700);ncbi_4334956(AMI1);ncbi_4334994(YUC5);ncbi_4335108(At4g34880);ncbi_4342124(CATB);ncbi_4344403(ogdh);ncbi_4344636(TDC1);ncbi_4344637(TDC1);ncbi_4346795(ASMT1);ncbi_4347172(ALDH7B4);ncbi_4347994(ASMT2);ncbi_43…	K11816+K11816+K16903+K00626+K03781+K00128+K00128+K03781+K11817+K01426+K11816+K01426+K03781+K00164+K01593+K01593+K22588+K14085+K22588+K01593
Metabolism	Metabolism of cofactors and vitamins	Thiamine metabolism	9	21	0.0188762	0.0773315	ko00730	ncbi_4332604(TENA2);ncbi_4333719(THIC);ncbi_4337358(Os04g0671100);ncbi_4338768(CLA1);ncbi_4342614(Os07g0190000);ncbi_4343443(THI1-2);ncbi_4344470(Os08g0109300);ncbi_4344534(Os08g0118900);ncbi_4351850(ADK-A)	K20896+K03147+K00939+K01662+K01662+K03146+K00939+K00939+K00939
Metabolism	Biosynthesis of other secondary metabolites	Betalain biosynthesis	4	6	0.0198066	0.0786075	ko00965	ncbi_4325095(LIGB);ncbi_4344636(TDC1);ncbi_4344637(TDC1);ncbi_4348564(TYDC1)	K15777+K01593+K01593+K01593
Metabolism	Carbohydrate metabolism	Amino sugar and nucleotide sugar metabolism	49	182	0.0287651	0.110702	ko00520	ncbi_107276048(CSLD4);ncbi_112936042(ASD1);ncbi_4323899(CHIT3);ncbi_4324666(HXK9);ncbi_4325066(CHIT3);ncbi_4326516(HXK3);ncbi_4326776(HXK8);ncbi_4327295(UXS4);ncbi_4328266(ARA1);ncbi_4330975(GAE1);ncbi_4331519(Cht11);ncbi_4332258(GAE2);ncbi_4332441(UXS1);ncbi_4333121(Cht12);ncbi_4336263(Cht4);ncbi_4337011(UEL-2);ncbi_4337139(GAUT10);ncbi_4338208(Chib3H-h);ncbi_4338546(UXS2);ncbi_4338718(Cht2);ncb…	K00770+K01209+K01183+K00844+K01183+K00844+K00844+K08678+K12446+K08679+K20547+K08679+K08678+K20547+K01183+K12448+K13648+K01183+K08678+K20547+K00975+K01784+K01183+K12447+K20547+K20547+K00844+K12373+K08678+K20547+K01183+K08679+K01784+K08679+K01784+K01835+K20547+K01209+K01209+K15920+K10046+K01809+K01183+K01183+K00012+K13648+K13648+K20547+K01209
Metabolism	Global and overview maps	Biosynthesis of amino acids	65	253	0.0351539	0.13131	ko01230	ncbi_107276220(PRS1);ncbi_107277437(TYRAAT2);ncbi_4324398(Os01g0681900);ncbi_4324941(AAT);ncbi_4325444(EMB3004);ncbi_4325446(EMB3004);ncbi_4325621(Os01g0760600);ncbi_4326074(FBA3);ncbi_4326889(CM3);ncbi_4326996(SAM2);ncbi_4327173(PKP2);ncbi_4327196(PFK3);ncbi_4327213(CICDH);ncbi_4327239(tal);ncbi_4327301(PFK3);ncbi_4327497(ERG1);ncbi_4328435(PGK3);ncbi_4328598(CSY4);ncbi_4328957(PAI1);ncbi_432993…	K00948+K15227+K00264+K15849+K13832+K13832+K14454+K01623+K01850+K00789+K00873+K00850+K00031+K00616+K00850+K01803+K00927+K01647+K01817+K01653+K01834+K00766+K00765+K10206+K01915+K00826+K14682+K01915+K01658+K00928+K01476+K00615+K01807+K01652+K05359+K00030+K00891+K00850+K01623+K00927+K00264+K00800+K01689+K01738+K00891+K00815+K14455+K01623+K00948+K06001+K00927+K01695+K01623+K01696+K01609+K00058+K01609+…
Metabolism	Metabolism of cofactors and vitamins	Ubiquinone and other terpenoid-quinone biosynthesis	16	49	0.0364869	0.132395	ko00130	ncbi_107277102(ARSM2);ncbi_4327039(FQR1);ncbi_4328425(HPD);ncbi_4328485(4CL3);ncbi_4330437(VTE4);ncbi_4331650(4CLL1);ncbi_4334108(At4g36750);ncbi_4338409(CYP73A2);ncbi_4339236(FQR1);ncbi_4340158(COQ3);ncbi_4340970(naat-A);ncbi_4341718(4CL4);ncbi_4345469(PPT1);ncbi_4345717(4CL5);ncbi_4350712(naat-A);ncbi_4351017(naat-A)	K12502+K03809+K00457+K01904+K05928+K01904+K03809+K00487+K03809+K00591+K00815+K01904+K06125+K01904+K00815+K00815
Metabolism	Metabolism of terpenoids and polyketides	Zeatin biosynthesis	12	35	0.0460052	0.162296	ko00908	ncbi_107277295(IPT3);ncbi_4325668(CKX1);ncbi_4326218(UGT73C6);ncbi_4326219(UGT73C6);ncbi_4327333(CKX2);ncbi_4332879(UGT73C5);ncbi_4342810(BX9);ncbi_4344176(CISZOG1);ncbi_4345764(CKX11);ncbi_4348200(UGT73C5);ncbi_4348932(CKX3);ncbi_9269428(CYP735A2)	K10760+K00279+K13496+K13496+K00279+K13496+K13493+K13495+K00279+K13496+K00279+K10717
Metabolism	Amino acid metabolism	Arginine and proline metabolism	19	63	0.0525281	0.180299	ko00330	ncbi_4325621(Os01g0760600);ncbi_4327828(PAO5);ncbi_4328910(SPMS);ncbi_4329955(SAMDC);ncbi_4330149(ALDH3F1);ncbi_4330612(ALDH2B7);ncbi_4333554(OAT);ncbi_4334196(P4H9);ncbi_4334477(P4H7);ncbi_4334912(ARG1);ncbi_4334956(AMI1);ncbi_4335108(At4g34880);ncbi_4335530(P4H1);ncbi_4337359(PAO2);ncbi_4341252(ASP1);ncbi_4346881(PAO);ncbi_4347172(ALDH7B4);ncbi_4349318(POX2);ncbi_9272649(AIH)	K14454+K12259+K00797+K01611+K00128+K00128+K00819+K00472+K00472+K01476+K01426+K01426+K00472+K17839+K14455+K13366+K14085+K00318+K10536
Metabolism	Energy metabolism	Carbon fixation in photosynthetic organisms	25	88	0.0568456	0.189984	ko00710	ncbi_4325071(CFBP1);ncbi_4325531(PPC3);ncbi_4325621(Os01g0760600);ncbi_4326074(FBA3);ncbi_4327423(At3g47520);ncbi_4327497(ERG1);ncbi_4328435(PGK3);ncbi_4330413(At1g32060);ncbi_4333181(PPDK2);ncbi_4335330(TKL-2);ncbi_4335430(RPI1);ncbi_4336595(Os10g0478200);ncbi_4338007(ME6);ncbi_4338737(FBA1);ncbi_4338750(PPDK1);ncbi_4339204(At1g56190);ncbi_4341252(ASP1);ncbi_4341496(FBA5);ncbi_4341792(PGK3);ncbi…	K03841+K01595+K14454+K01623+K00026+K01803+K00927+K00855+K01006+K00615+K01807+K00025+K00029+K01623+K01006+K00927+K14455+K01623+K00927+K01623+K00026+K00814+K01602+K00026+K01601
Metabolism	Amino acid metabolism	Glycine, serine and threonine metabolism	22	76	0.0591333	0.191148	ko00260	ncbi_4327981(HPR);ncbi_4330747(gpmA);ncbi_4332775(At3g08860);ncbi_4334794(AK1);ncbi_4334913(HPR3);ncbi_4334914(HPR3);ncbi_4334916(HPR3);ncbi_4336081(BADH1);ncbi_4337051(GDCST);ncbi_4339095(At3g08860);ncbi_4340945(At1g31672);ncbi_4340946(At1g31672);ncbi_4341516(GDCSP);ncbi_4341584(trpB2);ncbi_4341790(GDH2);ncbi_4342571(TSA1);ncbi_4344612(TSB2);ncbi_4345710(PGDH2);ncbi_4347172(ALDH7B4);ncbi_4349114…	K15893+K01834+K00827+K00928+K15919+K15919+K15919+K00130+K00605+K00827+K00276+K00276+K00281+K06001+K02437+K01695+K01696+K00058+K14085+K02437+K00306+K00831
Metabolism	Amino acid metabolism	Cysteine and methionine metabolism	33	122	0.0604847	0.191148	ko00270	ncbi_4324194(ACO1);ncbi_4325157(CpNIFS3);ncbi_4325621(Os01g0760600);ncbi_4326460(OsI_36120);ncbi_4326996(SAM2);ncbi_4327423(At3g47520);ncbi_4328910(SPMS);ncbi_4329955(SAMDC);ncbi_4330873(ACO1);ncbi_4332095(HMT-1);ncbi_4332151(BCAT5);ncbi_4332775(At3g08860);ncbi_4334794(AK1);ncbi_4336595(Os10g0478200);ncbi_4336750(ACS1);ncbi_4337818(MAO1B);ncbi_4339095(At3g08860);ncbi_4340142(RCS3);ncbi_4340970(na…	K05933+K22207+K14454+K09880+K00789+K00026+K00797+K01611+K05933+K00547+K00826+K00827+K00928+K00025+K20772+K05933+K00827+K01738+K00815+K14455+K00026+K05933+K08967+K08967+K01761+K00815+K00815+K00547+K01738+K00026+K01738+K05933+K09880
Metabolism	Lipid metabolism	Glycerolipid metabolism	27	97	0.0617092	0.191148	ko00561	ncbi_4324826(GPAT6);ncbi_4325649(LPP2);ncbi_4327055(DGK5);ncbi_4327293(CSE);ncbi_4328061(GPAT6);ncbi_4330149(ALDH3F1);ncbi_4330612(ALDH2B7);ncbi_4334681(GPAT2);ncbi_4335812(DGD1);ncbi_4337126(DGK5);ncbi_4337206(GLPK);ncbi_4338289(GPAT3);ncbi_4338997(GPAT5);ncbi_4339026(PAH1);ncbi_4339523(LPP2);ncbi_4340911(DGAT2D);ncbi_4341317(DGAT1-2);ncbi_4344290(AGAL3);ncbi_4346971(Rv0183);ncbi_4347172(ALDH7B4…	K13508+K18693+K00901+K01054+K13508+K00128+K00128+K13508+K09480+K00901+K00864+K13508+K13508+K15728+K18693+K22848+K11155+K07407+K01054+K14085+K07407+K07407+K01054+K09480+K13508+K21362+K01054
Metabolism	Lipid metabolism	Synthesis and degradation of ketone bodies	4	8	0.0647244	0.195714	ko00072	ncbi_4326136(At5g47720);ncbi_4326266(HMGCL);ncbi_4349718(HMGCL);ncbi_4351434(HMGCL)	K00626+K01640+K01640+K01640
Metabolism	Metabolism of other amino acids	beta-Alanine metabolism	14	45	0.0703097	0.204985	ko00410	ncbi_4324637(At1g06550);ncbi_4327828(PAO5);ncbi_4328910(SPMS);ncbi_4330149(ALDH3F1);ncbi_4330612(ALDH2B7);ncbi_4330657(PYD1);ncbi_4332184(GAD1);ncbi_4335977(GAD4);ncbi_4337359(PAO2);ncbi_4340945(At1g31672);ncbi_4340946(At1g31672);ncbi_4343249(PYD3);ncbi_4346881(PAO);ncbi_4347172(ALDH7B4)	K05605+K12259+K00797+K00128+K00128+K00207+K01580+K01580+K17839+K00276+K00276+K01431+K13366+K14085
Environmental Information Processing	Signal transduction	Phosphatidylinositol signaling system	23	82	0.074451	0.204985	ko04070	ncbi_107281682(CML27);ncbi_4324384(CAM1-1);ncbi_4326903(CAM3);ncbi_4327055(DGK5);ncbi_4327351(CML1);ncbi_4329322(ITPK4);ncbi_4329509(IPK2);ncbi_4332497(PLC6);ncbi_4334072(CML4);ncbi_4334549(CML21);ncbi_4337126(DGK5);ncbi_4337509(FAB1A);ncbi_4337686(PLC2);ncbi_4341908(CML29);ncbi_4343924(--);ncbi_4343925(--);ncbi_4344166(PIP5K4);ncbi_4349699(CML3);ncbi_4349758(PIP5K4);ncbi_4350858(CML46);ncbi_4351…	K02183+K02183+K02183+K00901+K02183+K00913+K00915+K05857+K02183+K02183+K00901+K00921+K05857+K02183+K02183+K02183+K00889+K02183+K00889+K02183+K15422+K00889+K02183
Metabolism	Carbohydrate metabolism	Fructose and mannose metabolism	21	74	0.0770416	0.204985	ko00051	ncbi_4324666(HXK9);ncbi_4325071(CFBP1);ncbi_4326074(FBA3);ncbi_4326516(HXK3);ncbi_4326776(HXK8);ncbi_4327196(PFK3);ncbi_4327301(PFK3);ncbi_4327497(ERG1);ncbi_4327860(MAN1);ncbi_4330512(PFP-ALPHA);ncbi_4338034(PFK3);ncbi_4338737(FBA1);ncbi_4340863(MAN6);ncbi_4341496(FBA5);ncbi_4342654(HXK4);ncbi_4344545(FBA1);ncbi_4345338(PFP-ALPHA);ncbi_4348582(PFK5);ncbi_4350861(PMI1);ncbi_9266557(MAN3);ncbi_927…	K00844+K03841+K01623+K00844+K00844+K00850+K00850+K01803+K19355+K00895+K00850+K01623+K19355+K01623+K00844+K01623+K00895+K00850+K01809+K19355+K00895
Metabolism	Lipid metabolism	Cutin, suberine and wax biosynthesis	10	30	0.0778674	0.204985	ko00073	ncbi_107276319(FAR4);ncbi_107278422(FAR1);ncbi_4330012(CER1);ncbi_4336376(PXG);ncbi_4340664(PXG4);ncbi_4346301(FAR1);ncbi_4347887(FAR4);ncbi_4350569(HHT1);ncbi_9267086(SOP1);ncbi_9267826(FAR1)	K13356+K13356+K15404+K17991+K17991+K13356+K13356+K15400+K17991+K13356
Metabolism	Biosynthesis of other secondary metabolites	Tropane, piperidine and pyridine alkaloid biosynthesis	10	30	0.0778674	0.204985	ko00960	ncbi_4324941(AAT);ncbi_4325621(Os01g0760600);ncbi_4326814(At5g06060);ncbi_4340945(At1g31672);ncbi_4340946(At1g31672);ncbi_4340970(naat-A);ncbi_4341252(ASP1);ncbi_4350416(At5g06060);ncbi_4350712(naat-A);ncbi_4351017(naat-A)	K15849+K14454+K08081+K00276+K00276+K00815+K14455+K08081+K00815+K00815
Metabolism	Metabolism of terpenoids and polyketides	Terpenoid backbone biosynthesis	17	58	0.0812114	0.204985	ko00900	ncbi_4326136(At5g47720);ncbi_4326560(IMCEL2);ncbi_4327968(ISPE);ncbi_4329911(ISPG);ncbi_4330711(CHLP);ncbi_4331944(NUS1);ncbi_4338768(CLA1);ncbi_4338791(IPI1);ncbi_4339489(FPS);ncbi_4342614(Os07g0190000);ncbi_4343721(GGPS);ncbi_4347443(HMG3);ncbi_4351957(SPS3);ncbi_9269735(--);ncbi_9272383(GGPPS1);ncbi_9272427(HMG1);ncbi_9272514(SPS1)	K00626+K15889+K00919+K03526+K10960+K11778+K01662+K01823+K00787+K01662+K13789+K00021+K05356+K15891+K13789+K00021+K14066
Metabolism	Lipid metabolism	Linoleic acid metabolism	7	19	0.082076	0.204985	ko00591	ncbi_4328603(LOX2.3);ncbi_4333821(LOX1.1);ncbi_4333823(Os03g0700700);ncbi_4338358(LOX1.6);ncbi_4345994(CM-LOX2);ncbi_4350766(Os03g0699700);ncbi_9267158(Os03g0179900)	K00454+K15718+K15718+K00454+K00454+K15718+K00454
Metabolism	Amino acid metabolism	Valine, leucine and isoleucine degradation	15	50	0.0823168	0.204985	ko00280	ncbi_4324637(At1g06550);ncbi_4326136(At5g47720);ncbi_4326266(HMGCL);ncbi_4330149(ALDH3F1);ncbi_4330183(At4g16800);ncbi_4330612(ALDH2B7);ncbi_4332151(BCAT5);ncbi_4332775(At3g08860);ncbi_4337676(Os05g0125500);ncbi_4339095(At3g08860);ncbi_4347172(ALDH7B4);ncbi_4348804(PED1);ncbi_4349718(HMGCL);ncbi_4351434(HMGCL);ncbi_4351684(At5g09300)	K05605+K00626+K01640+K00128+K05607+K00128+K00826+K00827+K00253+K00827+K14085+K07513+K01640+K01640+K00166
Metabolism	Biosynthesis of other secondary metabolites	Indole alkaloid biosynthesis	15	50	0.0823168	0.204985	ko00901	ncbi_107277076(At1g31550);ncbi_4325258(At5g45910);ncbi_4325322(At2g27360);ncbi_4326254(At1g28600);ncbi_4332911(At1g31550);ncbi_4338092(At5g45910);ncbi_4340183(At5g45910);ncbi_4341208(At5g45910);ncbi_4341925(AAE);ncbi_4344636(TDC1);ncbi_4344637(TDC1);ncbi_4348540(At2g27360);ncbi_4348564(TYDC1);ncbi_9266623(At1g28580);MSTRG.21825(At1g28570)	K21026+K21026+K21026+K21026+K21026+K21026+K21026+K21026+K21026+K01593+K01593+K21026+K01593+K21026+K21026
Metabolism	Metabolism of terpenoids and polyketides	Carotenoid biosynthesis	10	31	0.0943494	0.23043	ko00906	ncbi_4324196(LUT2);ncbi_4326177(CCD8B);ncbi_4327933(CCD8A);ncbi_4330451(NCED1);ncbi_4331460(CA2);ncbi_4333566(NCED3);ncbi_4336591(CCD7);ncbi_4342932(Os07g0282300);ncbi_4349224(BETA-OHASE);ncbi_4352846(PSY)	K06444+K17913+K17913+K09840+K15746+K09840+K17912+K09842+K15746+K02291
Metabolism	Biosynthesis of other secondary metabolites	Benzoxazinoid biosynthesis	2	3	0.112678	0.270003	ko00402	ncbi_4334427(BX1);ncbi_9270552(BX1)	K13222+K13222
Metabolism	Carbohydrate metabolism	Pyruvate metabolism	24	92	0.13531	0.31823	ko00620	ncbi_4325531(PPC3);ncbi_4326136(At5g47720);ncbi_4327173(PKP2);ncbi_4327423(At3g47520);ncbi_4329021(At1g67280);ncbi_4329518(ACS);ncbi_4330149(ALDH3F1);ncbi_4330612(ALDH2B7);ncbi_4332592(AAE7);ncbi_4332593(AAE7);ncbi_4332774(FUM1);ncbi_4333181(PPDK2);ncbi_4334968(Os04g0119400);ncbi_4335745(ACS);ncbi_4336595(Os10g0478200);ncbi_4338007(ME6);ncbi_4338750(PPDK1);ncbi_4340702(acyP);ncbi_4345657(At3g4752…	K01595+K00626+K00873+K00026+K01759+K01895+K00128+K00128+K01913+K01913+K01679+K01006+K00161+K01895+K00025+K00029+K01006+K01512+K00026+K14085+K00873+K00162+K00026+K01638
Metabolism	Energy metabolism	Oxidative phosphorylation	40	165	0.164241	0.379248	ko00190	ncbi_107276159(Os04g0656100);ncbi_107279124(atpA);ncbi_112939627(At5g11770);ncbi_112939907(ndhB1);ncbi_3131390(atpA);ncbi_3131391(atpF);ncbi_3131393(atpI);ncbi_3131395(ndhA);ncbi_3131396(ndhB1);ncbi_3131397(ndhB1);ncbi_3131398(ndhD);ncbi_3131400(ndhF);ncbi_3131458(ndhJ);ncbi_3131459(ndhK);ncbi_3131460(ndhC);ncbi_3131489(ndhH);ncbi_4324550(VATP-P1);ncbi_4325317(COX5B-1);ncbi_4326846(AVP1);ncbi_433…	K01535+K02111+K03940+K05573+K02111+K02109+K02108+K05572+K05573+K05573+K05575+K05577+K05581+K05582+K05574+K05579+K02155+K02265+K01507+K02152+K01507+K02260+K01507+K02109+K02151+K02267+K01507+K03955+K01507+K03940+K02147+K00234+K01535+K02115+K01535+K00416+K02155+K01535+K02144+K00412
Metabolism	Carbohydrate metabolism	Ascorbate and aldarate metabolism	14	52	0.181491	0.411595	ko00053	ncbi_4329643(APX8);ncbi_4330149(ALDH3F1);ncbi_4330612(ALDH2B7);ncbi_4335896(APX7);ncbi_4337622(DHAR1);ncbi_4341305(Os06g0561000);ncbi_4341337(AAO);ncbi_4341967(USP);ncbi_4346299(MDAR4);ncbi_4347172(ALDH7B4);ncbi_4350816(GME-2);ncbi_4351698(VTC5);ncbi_4352147(UGD5);ncbi_9269342(APX4)	K00434+K00128+K00128+K00434+K21888+K00469+K00423+K12447+K08232+K14085+K10046+K14190+K00012+K00434
Metabolism	Carbohydrate metabolism	Inositol phosphate metabolism	16	62	0.208853	0.465339	ko00562	ncbi_4325407(NPC2);ncbi_4327497(ERG1);ncbi_4329322(ITPK4);ncbi_4329509(IPK2);ncbi_4331917(RINO1);ncbi_4332497(PLC6);ncbi_4334577(mipp1);ncbi_4334641(NPC1);ncbi_4334815(NPC4);ncbi_4337509(FAB1A);ncbi_4337686(PLC2);ncbi_4341305(Os06g0561000);ncbi_4344166(PIP5K4);ncbi_4349758(PIP5K4);ncbi_4351685(Os12g0183300);ncbi_9267438(PIP5K4)	K01114+K01803+K00913+K00915+K01858+K05857+K03103+K01114+K01114+K00921+K05857+K00469+K00889+K00889+K15422+K00889
Metabolism	Metabolism of cofactors and vitamins	Folate biosynthesis	8	28	0.21554	0.471957	ko00790	ncbi_4326358(DAAT);ncbi_4328992(DAAT);ncbi_4329834(--);ncbi_4337297(GCH1);ncbi_4338203(DAAT);ncbi_4339017(RIBA3);ncbi_4341959(ADCS);ncbi_9271078(DRTS)	K18482+K18482+K01113+K01495+K18482+K14652+K13950+K13998
Metabolism	Glycan biosynthesis and metabolism	Glycosphingolipid biosynthesis - globo and isoglobo series	4	12	0.229542	0.494098	ko00603	ncbi_4343697(HEXO2);ncbi_4344290(AGAL3);ncbi_4348984(AGAL1);ncbi_4348988(Os10g0493600)	K12373+K07407+K07407+K07407
Metabolism	Biosynthesis of other secondary metabolites	Flavone and flavonol biosynthesis	2	5	0.281101	0.594997	ko00944	ncbi_4326220(UGT73C6);ncbi_4332919(CYP75A1)	K22771+K13083
Metabolism	Lipid metabolism	Biosynthesis of unsaturated fatty acids	12	48	0.291661	0.607228	ko01040	ncbi_107276302(KCR1);ncbi_4334949(KCR1);ncbi_4335627(Os04g0379900);ncbi_4337904(ACX4);ncbi_4340972(ACX4);ncbi_4340986(ACX3);ncbi_4343026(DES2);ncbi_4343027(DES2);ncbi_4344897(OsI_28174);ncbi_4348791(At3g03980);ncbi_4348804(PED1);ncbi_9272625(PAS2A)	K10251+K10251+K03921+K00232+K00232+K00232+K10256+K10256+K03921+K00059+K07513+K10703
Metabolism	Metabolism of cofactors and vitamins	Pantothenate and CoA biosynthesis	8	32	0.347914	0.700394	ko00770	ncbi_4329938(At2g31810);ncbi_4330657(PYD1);ncbi_4332151(BCAT5);ncbi_4335672(ALS2);ncbi_4340439(Os06g0207000);ncbi_4343249(PYD3);ncbi_4351429(--);ncbi_9271371(Os02g0134000)	K01653+K00207+K00826+K01652+K09680+K01431+K06133+K02201
Metabolism	Biosynthesis of other secondary metabolites	Stilbenoid, diarylheptanoid and gingerol biosynthesis	8	32	0.347914	0.700394	ko00945	ncbi_4329959(HCT2);ncbi_4336306(HCT1);ncbi_4337311(AHT1);ncbi_4338409(CYP73A2);ncbi_4340333(PHT1);ncbi_4340338(HCT4);ncbi_9266155(ASMT3);MSTRG.21586(CYP98A1)	K13065+K13065+K13065+K00487+K13065+K13065+K16040+K09754
Metabolism	Lipid metabolism	Glycerophospholipid metabolism	29	129	0.36076	0.700394	ko00564	ncbi_4323890(NMT1);ncbi_4324826(GPAT6);ncbi_4325332(At1g74320);ncbi_4325407(NPC2);ncbi_4325649(LPP2);ncbi_4327055(DGK5);ncbi_4327647(PLD1);ncbi_4327964(Os01g0801600);ncbi_4328061(GPAT6);ncbi_4329820(Os03g0232800);ncbi_4334641(NPC1);ncbi_4334681(GPAT2);ncbi_4334815(NPC4);ncbi_4336987(LCAT4);ncbi_4337126(DGK5);ncbi_4337942(PLD1);ncbi_4338289(GPAT3);ncbi_4338997(GPAT5);ncbi_4339026(PAH1);ncbi_433920…	K05929+K13508+K14156+K01114+K18693+K00901+K01115+K00006+K13508+K06129+K01114+K13508+K01114+K22389+K00901+K01115+K13508+K13508+K15728+K00006+K05929+K18693+K01115+K13510+K00967+K01115+K13508+K14156+K22389
Metabolism	Amino acid metabolism	Arginine biosynthesis	9	37	0.364398	0.700394	ko00220	ncbi_4325621(Os01g0760600);ncbi_4330164(GDH3);ncbi_4332108(GLN1-2);ncbi_4333177(NAGS2);ncbi_4333896(GLN1-3);ncbi_4334912(ARG1);ncbi_4336554(GDH2);ncbi_4341252(ASP1);ncbi_4348524(ALAAT2)	K14454+K00261+K01915+K14682+K01915+K01476+K00261+K14455+K00814
Metabolism	Biosynthesis of other secondary metabolites	Caffeine metabolism	1	2	0.374256	0.700394	ko00232	ncbi_4324793(At2g26230)	K00365
Metabolism	Global and overview maps	Fatty acid metabolism	20	88	0.375788	0.700394	ko01212	ncbi_107276302(KCR1);ncbi_4324393(LACS4);ncbi_4326136(At5g47720);ncbi_4326503(MFP2);ncbi_4328997(MFP);ncbi_4334949(KCR1);ncbi_4335627(Os04g0379900);ncbi_4337714(LACS1);ncbi_4337904(ACX4);ncbi_4338541(MFP2);ncbi_4340187(LACS4);ncbi_4340972(ACX4);ncbi_4340986(ACX3);ncbi_4343026(DES2);ncbi_4343027(DES2);ncbi_4343906(KAS2);ncbi_4344897(OsI_28174);ncbi_4348791(At3g03980);ncbi_4348804(PED1);ncbi_927262…	K10251+K01897+K00626+K10527+K10527+K10251+K03921+K01897+K00232+K10527+K01897+K00232+K00232+K10256+K10256+K09458+K03921+K00059+K07513+K10703
Metabolism	Lipid metabolism	Ether lipid metabolism	8	33	0.382876	0.700394	ko00565	ncbi_4325407(NPC2);ncbi_4327647(PLD1);ncbi_4334641(NPC1);ncbi_4334815(NPC4);ncbi_4337942(PLD1);ncbi_4341468(PLD2);ncbi_4342043(LPEAT2);ncbi_4349161(PLDBETA1)	K01114+K01115+K01114+K01114+K01115+K01115+K13510+K01115
Metabolism	Lipid metabolism	Fatty acid elongation	13	56	0.38477	0.700394	ko00062	ncbi_107276302(KCR1);ncbi_4328676(KCS11);ncbi_4331009(abhd17c);ncbi_4331836(FDH);ncbi_4332090(CUT1);ncbi_4334949(KCR1);ncbi_4339645(KCS4);ncbi_4339684(KCS11);ncbi_4340694(KCS5);ncbi_4341445(KCS11);ncbi_4341592(abhd17c);ncbi_4348145(KCS1);ncbi_9272625(PAS2A)	K10251+K15397+K01076+K15397+K15397+K10251+K15397+K15397+K15397+K15397+K01076+K15397+K10703
Metabolism	Metabolism of cofactors and vitamins	Nicotinate and nicotinamide metabolism	6	24	0.386044	0.700394	ko00760	ncbi_107275865(Os12g0290150);ncbi_4328220(Os02g0134400);ncbi_4332401(--);ncbi_4335862(NAPRT2);ncbi_4346302(URH1);ncbi_4347891(URH2)	K03517+K00278+K18551+K00763+K01240+K01240
Metabolism	Glycan biosynthesis and metabolism	Other types of O-glycan biosynthesis	3	11	0.412305	0.737504	ko00514	ncbi_4325171(HPAT3);ncbi_4333340(XEG113);ncbi_4343677(OFUT36)	K20782+K20784+K03691
Metabolism	Metabolism of cofactors and vitamins	Porphyrin and chlorophyll metabolism	11	48	0.420398	0.741535	ko00860	ncbi_107277220(rccR);ncbi_4330711(CHLP);ncbi_4331611(PAO);ncbi_4333259(CHLI);ncbi_4336237(POX2);ncbi_4337415(PORA);ncbi_4341462(HO1);ncbi_4347672(SGR);ncbi_4348519(rccR);ncbi_4348648(CLH2);ncbi_4349044(Os10g0502400)	K13545+K10960+K13071+K03405+K00231+K00218+K21480+K22013+K13545+K08099+K02492
Metabolism	Carbohydrate metabolism	C5-Branched dibasic acid metabolism	2	7	0.447809	0.779065	ko00660	ncbi_4329938(At2g31810);ncbi_4335672(ALS2)	K01653+K01652
Metabolism	Metabolism of other amino acids	Taurine and hypotaurine metabolism	5	21	0.45497	0.780827	ko00430	ncbi_4324525(GGT3);ncbi_4332184(GAD1);ncbi_4333605(PCO3);ncbi_4335977(GAD4);ncbi_9268985(PCO1)	K18592+K01580+K10712+K01580+K10712
Metabolism	Glycan biosynthesis and metabolism	Glycosaminoglycan degradation	4	17	0.488431	0.827077	ko00531	ncbi_4331042(At5g34940);ncbi_4340299(At5g34940);ncbi_4343697(HEXO2);ncbi_4352626(At5g07830)	K07964+K07964+K12373+K07964
Metabolism	Amino acid metabolism	Lysine degradation	9	42	0.5271	0.874613	ko00310	ncbi_4326136(At5g47720);ncbi_4330149(ALDH3F1);ncbi_4330612(ALDH2B7);ncbi_4330940(LKR/SDH);ncbi_4335689(At4g26910);ncbi_4344403(ogdh);ncbi_4345509(SUVH5);ncbi_4347172(ALDH7B4);ncbi_4352447(At2g24580)	K00626+K00128+K00128+K14157+K00658+K00164+K11420+K14085+K00306
Metabolism	Metabolism of terpenoids and polyketides	Sesquiterpenoid and triterpenoid biosynthesis	3	13	0.531064	0.874613	ko00909	ncbi_4342663(SQS1);ncbi_4350288(Os11g0285000);ncbi_9269735(--)	K00801+K19011+K15891
Metabolism	Metabolism of cofactors and vitamins	Riboflavin metabolism	4	18	0.537208	0.874613	ko00740	ncbi_112936006(XTH24);ncbi_4332195(PAP3);ncbi_4336286(At2g44050);ncbi_4339017(RIBA3)	K11752+K14379+K00794+K14652
Metabolism	Carbohydrate metabolism	Citrate cycle (TCA cycle)	13	62	0.544918	0.874613	ko00020	ncbi_4327213(CICDH);ncbi_4327423(At3g47520);ncbi_4328598(CSY4);ncbi_4332774(FUM1);ncbi_4334968(Os04g0119400);ncbi_4335689(At4g26910);ncbi_4336169(IDH1);ncbi_4336595(Os10g0478200);ncbi_4342350(SDH1);ncbi_4344403(ogdh);ncbi_4345657(At3g47520);ncbi_4352803(Os12g0616900);ncbi_4352871(Os12g0632700)	K00031+K00026+K01647+K01679+K00161+K00658+K00030+K00025+K00234+K00164+K00026+K00162+K00026
Environmental Information Processing	Membrane transport	ABC transporters	7	33	0.550937	0.874613	ko02010	ncbi_4323895(ABCB11);ncbi_4323896(ABCB11);ncbi_4324533(ABCB4);ncbi_4325158(ABCB21);ncbi_4326284(ABCC4);ncbi_4335177(ABCC4);ncbi_4346344(ABCB1)	K05658+K05658+K05658+K05658+K05665+K05665+K05658
Cellular Processes	Transport and catabolism	Phagosome	20	97	0.567525	0.889823	ko04145	ncbi_107275306(SAG39);ncbi_4324550(VATP-P1);ncbi_4325325(OsI_14861);ncbi_4325326(OsI_14861);ncbi_4325879(RAC1);ncbi_4326917(TUBB1);ncbi_4327180(RAB7);ncbi_4327550(TUBB4);ncbi_4330438(VATG1);ncbi_4330693(RAC3);ncbi_4332042(sec61a);ncbi_4334675(Os07g0246200);ncbi_4335014(VHA-F);ncbi_4337509(FAB1A);ncbi_4338790(TUBB6);ncbi_4340590(RAC4);ncbi_4341339(VHA-B2);ncbi_4341383(SAG39);ncbi_4351612(VATP-P1);…	K01365+K02155+K01365+K01365+K04392+K07375+K07897+K07375+K02152+K04392+K10956+K08057+K02151+K00921+K07375+K04392+K02147+K01365+K02155+K02144
Metabolism	Metabolism of terpenoids and polyketides	Monoterpenoid biosynthesis	2	10	0.650804	1	ko00902	ncbi_4328124(LIS);ncbi_4336494(SALR)	K15086+K15095
Organismal Systems	Environmental adaptation	Circadian rhythm - plant	10	52	0.670321	1	ko04712	ncbi_107276171(HD3A);ncbi_4327123(HY5);ncbi_4328662(HY5);ncbi_4330868(COP1);ncbi_4337752(APG);ncbi_4341272(FT);ncbi_4344703(LHY);ncbi_4347674(PRR95);ncbi_4350636(CHS1);ncbi_9268282(FT)	K16223+K16241+K16241+K10143+K12126+K16223+K12133+K12130+K00660+K16223
Genetic Information Processing	Folding, sorting and degradation	SNARE interactions in vesicular transport	9	47	0.672723	1	ko04130	ncbi_4324461(YKT61);ncbi_4333608(MEMB11);ncbi_4334356(SYP121);ncbi_4334472(VAMP725);ncbi_4340257(SYP132);ncbi_4341413(SYP124);ncbi_4345157(SYP52);ncbi_4346340(BET11);ncbi_4352920(VAMP725)	K08516+K08496+K08486+K08515+K08486+K08486+K08503+K08504+K08515
Metabolism	Amino acid metabolism	Histidine metabolism	4	22	0.704847	1	ko00340	ncbi_4330149(ALDH3F1);ncbi_4330612(ALDH2B7);ncbi_4331530(Os03g0134300);ncbi_4347172(ALDH7B4)	K00128+K00128+K00765+K14085
Metabolism	Carbohydrate metabolism	Propanoate metabolism	5	28	0.725561	1	ko00640	ncbi_4324637(At1g06550);ncbi_4326136(At5g47720);ncbi_4329518(ACS);ncbi_4335745(ACS);ncbi_4351684(At5g09300)	K05605+K00626+K01895+K01895+K00166
Metabolism	Energy metabolism	Sulfur metabolism	7	39	0.73504	1	ko00920	ncbi_4340142(RCS3);ncbi_4343348(APR1);ncbi_4343582(SAL2);ncbi_4351685(Os12g0183300);ncbi_4352839(RCS1);ncbi_9266140(RCS3);ncbi_9272308(APK3)	K01738+K05907+K01082+K15422+K01738+K01738+K00860
Metabolism	Lipid metabolism	Sphingolipid metabolism	6	34	0.743719	1	ko00600	ncbi_4326459(SPL);ncbi_4330198(CERK);ncbi_4344290(AGAL3);ncbi_4348984(AGAL1);ncbi_4348988(Os10g0493600);ncbi_9268279(SBH2)	K01634+K04715+K07407+K07407+K07407+K04713
Metabolism	Metabolism of cofactors and vitamins	One carbon pool by folate	3	18	0.758685	1	ko00670	ncbi_4337051(GDCST);ncbi_4347204(THFS);ncbi_9271078(DRTS)	K00605+K01938+K13998
Metabolism	Global and overview maps	2-Oxocarboxylic acid metabolism	11	62	0.775837	1	ko01210	ncbi_4325621(Os01g0760600);ncbi_4327213(CICDH);ncbi_4328598(CSY4);ncbi_4329938(At2g31810);ncbi_4332151(BCAT5);ncbi_4333177(NAGS2);ncbi_4334794(AK1);ncbi_4335672(ALS2);ncbi_4336169(IDH1);ncbi_4341252(ASP1);ncbi_4348524(ALAAT2)	K14454+K00031+K01647+K01653+K00826+K14682+K00928+K01652+K00030+K14455+K00814
Metabolism	Amino acid metabolism	Valine, leucine and isoleucine biosynthesis	3	19	0.791529	1	ko00290	ncbi_4329938(At2g31810);ncbi_4332151(BCAT5);ncbi_4335672(ALS2)	K01653+K00826+K01652
Metabolism	Glycan biosynthesis and metabolism	Glycosphingolipid biosynthesis - ganglio series	1	7	0.806337	1	ko00604	ncbi_4343697(HEXO2)	K12373
Metabolism	Biosynthesis of other secondary metabolites	Glucosinolate biosynthesis	1	7	0.806337	1	ko00966	ncbi_4332151(BCAT5)	K00826
Metabolism	Amino acid metabolism	Lysine biosynthesis	2	14	0.823807	1	ko00300	ncbi_4331930(ALD1);ncbi_4334794(AK1)	K10206+K00928
Metabolism	Lipid metabolism	Arachidonic acid metabolism	2	14	0.823807	1	ko00590	ncbi_4324525(GGT3);ncbi_4340341(GPX1)	K18592+K00432
Metabolism	Metabolism of other amino acids	Phosphonate and phosphinate metabolism	1	8	0.84685	1	ko00440	ncbi_4344972(PECT1)	K00967
Metabolism	Metabolism of cofactors and vitamins	Vitamin B6 metabolism	2	15	0.852848	1	ko00750	ncbi_4328780(At1g17710);ncbi_9270715(PSAT1)	K13248+K00831
Metabolism	Lipid metabolism	Fatty acid biosynthesis	7	46	0.87419	1	ko00061	ncbi_4324393(LACS4);ncbi_4335627(Os04g0379900);ncbi_4337714(LACS1);ncbi_4340187(LACS4);ncbi_4343906(KAS2);ncbi_4344897(OsI_28174);ncbi_4348791(At3g03980)	K01897+K03921+K01897+K01897+K09458+K03921+K00059
Metabolism	Lipid metabolism	Steroid biosynthesis	7	48	0.900484	1	ko00100	ncbi_4325687(STE1);ncbi_4328054(CYP51);ncbi_4329175(CYP51);ncbi_4342663(SQS1);ncbi_4346120(LIP2);ncbi_4350295(Os11g0285000);ncbi_4351226(SMO2-1)	K00227+K05917+K05917+K00801+K01052+K01853+K14424
Cellular Processes	Transport and catabolism	Endocytosis	31	179	0.903431	1	ko04144	ncbi_107279207(DRP2A);ncbi_4326442(LIR1);ncbi_4327163(VPS25);ncbi_4327180(RAB7);ncbi_4327388(MED37C);ncbi_4327647(PLD1);ncbi_4327852(AMSH2);ncbi_4328374(SKD1);ncbi_4332413(HSP70);ncbi_4332420(HSP70);ncbi_4333874(--);ncbi_4334746(RABA2A);ncbi_4337942(PLD1);ncbi_4339012(MED37C);ncbi_4341266(RIC2);ncbi_4341468(PLD2);ncbi_4341894(EHD1);ncbi_4342644(RABE1E);ncbi_4342802(RABE1C);ncbi_4344166(PIP5K4);nc…	K01528+K12198+K12189+K07897+K03283+K01115+K11866+K12196+K03283+K03283+K19476+K07904+K01115+K03283+K07904+K01115+K12483+K07901+K07901+K00889+K19476+K12194+K07904+K12192+K01115+K00889+K05754+K12191+K11827+K00889+K10591
Metabolism	Glycan biosynthesis and metabolism	Other glycan degradation	2	19	0.930257	1	ko00511	ncbi_4343697(HEXO2);ncbi_4348080(At5g66150)	K12373+K01191
Cellular Processes	Transport and catabolism	Autophagy - other eukaryotes	6	45	0.931426	1	ko04136	ncbi_4331441(ATG1A);ncbi_4333557(ATG6);ncbi_4340429(ATG12);ncbi_4343365(ATG8A);ncbi_4349525(ATG8D);MSTRG.24257(ATG8D)	K08269+K08334+K08336+K08341+K08341+K08341
Metabolism	Biosynthesis of other secondary metabolites	Monobactam biosynthesis	1	12	0.94013	1	ko00261	ncbi_4334794(AK1)	K00928
Metabolism	Metabolism of other amino acids	Selenocompound metabolism	2	20	0.942445	1	ko00450	ncbi_4337554(MMT1);ncbi_4349123(MGL)	K08247+K01761
Metabolism	Nucleotide metabolism	Purine metabolism	30	182	0.946136	1	ko00230	ncbi_107276220(PRS1);ncbi_112937969(rpoB);ncbi_3131433(rpoC1);ncbi_4324793(At2g26230);ncbi_4327173(PKP2);ncbi_4329458(POL2A);ncbi_4333815(PURA2);ncbi_4337358(Os04g0671100);ncbi_4337428(ALN);ncbi_4337890(CRSH2);ncbi_4341535(Os06g0617800);ncbi_4343246(APT3);ncbi_4343883(RSH3);ncbi_4344470(Os08g0109300);ncbi_4344534(Os08g0118900);ncbi_4347182(RSH3);ncbi_4348230(PGMP);ncbi_4349643(APY3);ncbi_4349748(…	K00948+K03043+K03046+K00365+K00873+K02324+K01939+K00939+K01466+K00951+K00948+K00759+K00951+K00939+K00939+K00951+K01835+K14641+K03013+K00873+K14641+K14641+K01522+K03013+K00939+K00942+K00940+K18151+K00860+K03040
Metabolism	Metabolism of cofactors and vitamins	Biotin metabolism	2	23	0.967987	1	ko00780	ncbi_4343906(KAS2);ncbi_4348791(At3g03980)	K09458+K00059
Genetic Information Processing	Folding, sorting and degradation	Protein export	7	62	0.98441	1	ko03060	ncbi_4331226(Sec11c);ncbi_4332042(sec61a);ncbi_4338334(Sec11a);ncbi_4339274(SRP54-2);ncbi_4347239(TPP2);ncbi_4349143(OXA1L);ncbi_4352728(CIPK4)	K13280+K10956+K13280+K03106+K03100+K03217+K03116
Genetic Information Processing	Transcription	RNA polymerase	5	52	0.990901	1	ko03020	ncbi_112937969(rpoB);ncbi_3131433(rpoC1);ncbi_4349748(NRPE5A);ncbi_4351463(NRPE5A);MSTRG.10119(rpoA)	K03043+K03046+K03013+K03013+K03040
Metabolism	Nucleotide metabolism	Pyrimidine metabolism	19	140	0.990912	1	ko00240	ncbi_112937969(rpoB);ncbi_3131433(rpoC1);ncbi_4325937(CDA1);ncbi_4329458(POL2A);ncbi_4330657(PYD1);ncbi_4336398(Dctpp1);ncbi_4343249(PYD3);ncbi_4345071(PYRB);ncbi_4346302(URH1);ncbi_4347891(URH2);ncbi_4349643(APY3);ncbi_4349748(NRPE5A);ncbi_4350420(APY3);ncbi_4350421(APY3);ncbi_4351463(NRPE5A);ncbi_4352460(NDPK2);ncbi_9271078(DRTS);MSTRG.10119(rpoA);MSTRG.16719(--)	K03043+K03046+K01489+K02324+K00207+K16904+K01431+K00609+K01240+K01240+K14641+K03013+K14641+K14641+K03013+K00940+K13998+K03040+K01520
Genetic Information Processing	Folding, sorting and degradation	RNA degradation	15	121	0.994923	1	ko03018	ncbi_107275738(CPN60B4);ncbi_4324917(rrp40);ncbi_4325536(Cnot4);ncbi_4327196(PFK3);ncbi_4327301(PFK3);ncbi_4327993(CPN60B2);ncbi_4331133(EXOSC1);ncbi_4331379(HSP1);ncbi_4332655(ABCI20);ncbi_4335888(RECQL4A);ncbi_4337457(CAF1-11);ncbi_4338034(PFK3);ncbi_4340042(ENO1);ncbi_4345683(CAF1-7);ncbi_4348582(PFK5)	K04077+K03681+K10643+K00850+K00850+K04077+K07573+K04043+K12608+K03654+K12581+K00850+K01689+K12581+K00850
Genetic Information Processing	Replication and repair	Base excision repair	3	47	0.998585	1	ko03410	ncbi_4329458(POL2A);ncbi_4330890(MAG);ncbi_4331062(Os02g0805200)	K02324+K03652+K04802
Metabolism	Carbohydrate metabolism	Pentose and glucuronate interconversions	6	81	0.999774	1	ko00040	ncbi_4325861(PME2.1);ncbi_4332569(PME21);ncbi_4341967(USP);ncbi_4344369(PME21);ncbi_4352147(UGD5);ncbi_4352874(XK2)	K01051+K01051+K12447+K01051+K00012+K00854
Genetic Information Processing	Translation	Aminoacyl-tRNA biosynthesis	4	66	0.999818	1	ko00970	ncbi_107276265(At2g33840);ncbi_4328255(IBI1);ncbi_4346171(At1g29880);ncbi_9272228(At1g09620)	K01866+K22503+K01880+K01869
Metabolism	Glycan biosynthesis and metabolism	N-Glycan biosynthesis	1	40	0.999918	1	ko00510	ncbi_4332492(LPPG)	K07252
Genetic Information Processing	Folding, sorting and degradation	Ubiquitin mediated proteolysis	17	166	0.999928	1	ko04120	ncbi_4324290(UBC25);ncbi_4328940(UBC5B);ncbi_4329066(SINAT4);ncbi_4330868(COP1);ncbi_4331606(RZPF34);ncbi_4332833(SRFP1);ncbi_4339013(UBC7);ncbi_4339037(UPL4);ncbi_4341133(UBC28);ncbi_4343962(SKP1);ncbi_4346639(UBC5A);ncbi_4346643(UBC25);ncbi_4346713(RCE1);ncbi_4348796(RZPF34);ncbi_9266295(DIS1);ncbi_9267363(DDB1B);MSTRG.20856(UPL5)	K10581+K06689+K04506+K10143+K10144+K10144+K10575+K10590+K06689+K03094+K06689+K10581+K10579+K10144+K04506+K10610+K10591
Genetic Information Processing	Transcription	Basal transcription factors	2	55	0.999963	1	ko03022	ncbi_4325286(TAF11);ncbi_9266910(RAP74)	K03135+K03138
Genetic Information Processing	Replication and repair	DNA replication	5	83	0.999965	1	ko03030	ncbi_4327706(RPA3);ncbi_4329458(POL2A);ncbi_4331062(Os02g0805200);ncbi_4349480(RFC3);ncbi_9266900(--)	K10740+K02324+K04802+K10756+K10744
Genetic Information Processing	Replication and repair	Mismatch repair	3	68	0.99998	1	ko03430	ncbi_4327706(RPA3);ncbi_4331062(Os02g0805200);ncbi_4349480(RFC3)	K10740+K04802+K10756
Genetic Information Processing	Translation	Ribosome biogenesis in eukaryotes	5	93	0.999995	1	ko03008	ncbi_107277778(--);ncbi_4325312(RAN1);ncbi_4326910(EIF6-2);ncbi_4336736(CBF5);MSTRG.7059(--)	K14565+K07936+K03264+K11131+K07562
Genetic Information Processing	Folding, sorting and degradation	Proteasome	2	67	0.999997	1	ko03050	ncbi_4343891(PAA1);ncbi_4346117(PBF1)	K02730+K02732
Genetic Information Processing	Replication and repair	Nucleotide excision repair	5	100	0.999999	1	ko03420	ncbi_4327706(RPA3);ncbi_4329458(POL2A);ncbi_4331062(Os02g0805200);ncbi_4349480(RFC3);ncbi_9267363(DDB1B)	K10740+K02324+K04802+K10756+K10610
Genetic Information Processing	Translation	mRNA surveillance pathway	6	119	1	1	ko03015	ncbi_4329282(Gspt1);ncbi_4338603(ERF1-2);ncbi_4339558(B'KAPPA);ncbi_4341950(gar2);ncbi_4342912(B'ETA);ncbi_4344356(PAPS3)	K03267+K03265+K11584+K14407+K11584+K14376
Genetic Information Processing	Translation	Ribosome	19	372	1	1	ko03010	ncbi_107277614(UB-EP52);ncbi_107278968(rps7-A);ncbi_107280605(rpl2-A);ncbi_107281219(RPS10);ncbi_107281766(rps7-A);ncbi_112937410(RPS3);ncbi_112937968(rps7-A);ncbi_112938705(rps7-A);ncbi_3131421(rpl2-A);ncbi_3131424(rpl2-A);ncbi_3131436(rps14);ncbi_3131440(rps18);ncbi_3131441(rps19-A);ncbi_3131486(rpl32);ncbi_4324446(ispH);ncbi_4331939(Os03g0196400);ncbi_4339648(RPL12-2);ncbi_9266027(Os08g0130500…	K02977+K02992+K02886+K02946+K02992+K02982+K02992+K02992+K02886+K02886+K02954+K02963+K02965+K02911+K02945+K02923+K02935+K02941+K02959
Genetic Information Processing	Translation	RNA transport	7	182	1	1	ko03013	ncbi_4324359(SUMO1);ncbi_4325312(RAN1);ncbi_4328129(--);ncbi_4330343(--);ncbi_4332526(KPNB1);ncbi_4339637(COR413IM1);MSTRG.7059(--)	K12160+K07936+K03245+K14315+K14293+K03251+K07562
Genetic Information Processing	Transcription	Spliceosome	10	206	1	1	ko03040	ncbi_107275655(SKIPB);ncbi_4327388(MED37C);ncbi_4332413(HSP70);ncbi_4332420(HSP70);ncbi_4333826(prpf18);ncbi_4339012(MED37C);ncbi_4342037(--);ncbi_4344009(SCL30A);ncbi_4348330(CRNKL1);MSTRG.1100(SR30)	K06063+K03283+K03283+K03283+K12817+K03283+K12868+K12900+K12869+K12890
Genetic Information Processing	Replication and repair	Homologous recombination	3	96	1	1	ko03440	ncbi_4327706(RPA3);ncbi_4332589(At4g02110);ncbi_4337213(EME1)	K10740+K10728+K10882
Genetic Information Processing	Folding, sorting and degradation	Protein processing in endoplasmic reticulum	22	254	1	1	ko04141	ncbi_4325492(rnf-5);ncbi_4325695(HSP17.9B);ncbi_4325697(HSP16.9A);ncbi_4327388(MED37C);ncbi_4328171(HSP18.9);ncbi_4328940(UBC5B);ncbi_4329652(PDIL1-3);ncbi_4332042(sec61a);ncbi_4332357(HSP17.9A);ncbi_4332360(HSP17.4);ncbi_4332361(HSP18.1);ncbi_4332413(HSP70);ncbi_4332420(HSP70);ncbi_4333580(DNAJ1);ncbi_4334675(Os07g0246200);ncbi_4339012(MED37C);ncbi_4339013(UBC7);ncbi_4340661(HSP16.0);ncbi_434113…	K10666+K13993+K13993+K03283+K13993+K06689+K09580+K10956+K13993+K13993+K13993+K03283+K03283+K09503+K08057+K03283+K10575+K13993+K06689+K03094+K06689+K14003

## Sheet: Table S25 ZJ22c-vs-pir1c
Table S25. All enrichment pathways of the comparison between ZJ22c and pir1c.
KEGG_A_class	KEGG_B_class	Pathway	ZJ22c-vs-Pir1c (870)	All (5882)	Pvalue	Qvalue	Pathway ID	Genes	K_IDs
Metabolism	Global and overview maps	Biosynthesis of secondary metabolites	334	1422	1.93833e-24	2.38415e-22	ko01110	ncbi_107275849(PNC1);ncbi_107276220(PRS1);ncbi_107276259(KSL8);ncbi_107276353(tilS/hprT);ncbi_107277102(ARSM2);ncbi_107277128(CYP71Z7);ncbi_107277220(rccR);ncbi_107277295(IPT3);ncbi_107277437(TYRAAT2);ncbi_107279821(OPR1);ncbi_112936006(XTH24);ncbi_112936021(CYP701A19);ncbi_4323892(FPS);ncbi_4324050(BGLU1);ncbi_4324066(PDC1);ncbi_4324169(UGT88F3);ncbi_4324398(Os01g0681900);ncbi_4324556(Sb03g04681…	K00430+K00948+K04121+K00760+K12502+K21291+K13545+K10760+K15227+K05894+K11752+K04122+K00787+K05350+K01568+K22845+K00264+K00430+K00430+K00844+K09591+K13508+K15849+K00789+K21026+K22845+K21026+K01114+K13832+K14454+K00227+K05894+K01623+K08730+K17913+K21026+K00430+K00844+K08081+K00430+K00430+K00789+K00430+K03809+K00901+K00873+K13606+K00616+K00026+K01803+K00430+K09753+K17913+K00919+K10528+K13508+K03781+…
Metabolism	Metabolism of terpenoids and polyketides	Diterpenoid biosynthesis	32	54	4.88915e-14	3.00683e-12	ko00904	ncbi_107276259(KSL8);ncbi_107277128(CYP71Z7);ncbi_112936021(CYP701A19);ncbi_4329013(CPS1);ncbi_4329722(CYP76M8);ncbi_4329723(CYP76M7);ncbi_4329724(KSL7);ncbi_4329725(CYP71Z6);ncbi_4329726(CYP71Z7);ncbi_4329728(KSL5);ncbi_4334841(GA20OX1);ncbi_4335090(CPS4);ncbi_4335091(CYP99A3);ncbi_4335092(Os04g0179200);ncbi_4335093(Os04g0179200);ncbi_4335094(KSL4);ncbi_4335096(CYP99A2);ncbi_4341340(CYP701A9);nc…	K04121+K21291+K04122+K04120+K16084+K16084+K14036+K16083+K21291+K14038+K05282+K14043+K16085+K13070+K13070+K14046+K16085+K04122+K21719+K16084+K21291+K21291+K04120+K04123+K21291+K14044+K14037+K04120+K04125+K04125+K04125+K14036
Metabolism	Biosynthesis of other secondary metabolites	Phenylpropanoid biosynthesis	80	271	1.5471e-10	6.34309e-09	ko00940	ncbi_107275849(PNC1);ncbi_4324050(BGLU1);ncbi_4324556(Sb03g046810);ncbi_4324557(Sb03g046810);ncbi_4326273(PER24);ncbi_4326376(ALDH2C4);ncbi_4326874(PER72);ncbi_4326969(PER1);ncbi_4327002(PER1);ncbi_4327648(PER25);ncbi_4327909(CCR1);ncbi_4328552(CAD2);ncbi_4328841(PER70);ncbi_4328842(GSVIVT00023967001);ncbi_4329959(HCT2);ncbi_4330034(PAL);ncbi_4330036(ZB8);ncbi_4330037(ZB8);ncbi_4330040(ZB8);ncbi_…	K00430+K05350+K00430+K00430+K00430+K12355+K00430+K00430+K00430+K00430+K09753+K00083+K00430+K00430+K13065+K13064+K10775+K10775+K10775+K01904+K01188+K00430+K05350+K05349+K01188+K00430+K00430+K01188+K01188+K13065+K05350+K05350+K10775+K13065+K00430+K00430+K00430+K00487+K01188+K10775+K05349+K00430+K00430+K00430+K00430+K00430+K00430+K01904+K01188+K00430+K00430+K11188+K00430+K00430+K00430+K00430+K00430+…
Metabolism	Global and overview maps	Metabolic pathways	433	2371	6.01132e-10	1.84848e-08	ko01100	ncbi_107275849(PNC1);ncbi_107276047(PSBR);ncbi_107276220(PRS1);ncbi_107276259(KSL8);ncbi_107276353(tilS/hprT);ncbi_107277102(ARSM2);ncbi_107277295(IPT3);ncbi_107277437(TYRAAT2);ncbi_107279124(atpA);ncbi_107279821(OPR1);ncbi_112936006(XTH24);ncbi_112936021(CYP701A19);ncbi_112937969(rpoB);ncbi_112939907(ndhB1);ncbi_3131390(atpA);ncbi_3131391(atpF);ncbi_3131395(ndhA);ncbi_3131396(ndhB1);ncbi_3131397…	K00430+K03541+K00948+K04121+K00760+K12502+K10760+K15227+K02111+K05894+K11752+K04122+K03043+K05573+K02111+K02109+K05572+K05573+K05573+K05575+K02637+K02691+K02703+K02705+K02706+K05581+K05582+K05574+K12449+K00787+K05350+K01568+K00696+K00264+K00681+K00430+K00430+K08912+K05605+K00844+K06124+K08912+K09591+K13508+K15849+K01183+K22207+K00789+K11816+K16903+K02265+K14156+K01114+K13832+K14156+K14454+K00227+…
Environmental Information Processing	Signal transduction	MAPK signaling pathway - plant	62	212	2.97819e-08	7.32634e-07	ko04016	ncbi_107275346(--);ncbi_107275512(--);ncbi_107277170(PRMS);ncbi_107277171(PRMS);ncbi_107277316(PRMS);ncbi_107278041(RBOHC);ncbi_107278128(PRMS);ncbi_107278243(--);ncbi_107279291(CRK37);ncbi_4324182(Os01g0656200);ncbi_4325422(PRMS);ncbi_4326027(RBOHB);ncbi_4327351(CML1);ncbi_4327518(WRKY24);ncbi_4328073(CATA);ncbi_4328223(MPK13);ncbi_4328953(WRKY27);ncbi_4329746(EIL1);ncbi_4331519(Cht11);ncbi_4332…	K13449+K20725+K13449+K13449+K13449+K13447+K13449+K02183+K13414+K14497+K13449+K13447+K02183+K13424+K03781+K20538+K13425+K14514+K20547+K14497+K20536+K14498+K20547+K14498+K13414+K17686+K20772+K13420+K14509+K20547+K13424+K20726+K14497+K20718+K17686+K13449+K13449+K13449+K13449+K13449+K13449+K14516+K02183+K13416+K20547+K14514+K14497+K13449+K20547+K02183+K00940+K14516+K14516+K20725+K13449+K02183+K20725+…
Organismal Systems	Environmental adaptation	Plant-pathogen interaction	95	415	3.41185e-06	6.9943e-05	ko04626	ncbi_107275346(--);ncbi_107277170(PRMS);ncbi_107277171(PRMS);ncbi_107277316(PRMS);ncbi_107278041(RBOHC);ncbi_107278128(PRMS);ncbi_107278243(--);ncbi_107278244(TCL2);ncbi_107278749(At5g43740);ncbi_107279291(CRK37);ncbi_107279827(RPM1);ncbi_4324037(CML11);ncbi_4324241(MYB2);ncbi_4324302(MYBAS2);ncbi_4324770(MYB308);ncbi_4325408(CML31);ncbi_4325415(RPS5);ncbi_4325422(PRMS);ncbi_4325760(CML25);ncbi_4…	K13449+K13449+K13449+K13449+K13447+K13449+K02183+K09422+K13459+K13414+K13457+K13448+K09422+K09422+K09422+K13448+K13459+K13449+K13448+K13448+K09422+K13447+K09422+K09422+K02183+K13424+K09422+K13425+K09422+K09422+K05391+K13412+K15397+K15397+K13430+K20536+K13412+K13414+K09422+K13412+K01373+K13456+K09422+K09422+K13412+K09422+K13420+K13424+K09422+K15397+K15397+K13448+K09422+K09422+K09422+K15397+K09422+…
Metabolism	Amino acid metabolism	Phenylalanine metabolism	23	60	6.04606e-06	0.000106238	ko00360	ncbi_4324941(AAT);ncbi_4325621(Os01g0760600);ncbi_4328425(HPD);ncbi_4330034(PAL);ncbi_4330036(ZB8);ncbi_4330037(ZB8);ncbi_4330040(ZB8);ncbi_4331650(4CLL1);ncbi_4334956(AMI1);ncbi_4335108(At4g34880);ncbi_4335335(At1g62810);ncbi_4336415(PAL);ncbi_4338409(CYP73A2);ncbi_4338861(ZB8);ncbi_4340945(At1g31672);ncbi_4340946(At1g31672);ncbi_4340970(naat-A);ncbi_4341718(4CL4);ncbi_4344636(TDC1);ncbi_4344637…	K15849+K14454+K00457+K13064+K10775+K10775+K10775+K01904+K01426+K01426+K00276+K10775+K00487+K10775+K00276+K00276+K00815+K01904+K01593+K01593+K01904+K01904+K00815
Environmental Information Processing	Signal transduction	Plant hormone signal transduction	72	305	1.88643e-05	0.000290039	ko04075	ncbi_107275346(--);ncbi_107277170(PRMS);ncbi_107277171(PRMS);ncbi_107277316(PRMS);ncbi_107278128(PRMS);ncbi_107281458(IAA25);ncbi_4324182(Os01g0656200);ncbi_4325422(PRMS);ncbi_4325890(IAA3);ncbi_4325922(D8);ncbi_4326541(IAA6);ncbi_4326893(GH3.2);ncbi_4328605(TGAL9);ncbi_4329459(--);ncbi_4329746(EIL1);ncbi_4330132(SAUR36);ncbi_4330855(--);ncbi_4331832(TIFY11A);ncbi_4331833(TIFY11C);ncbi_4331834(TI…	K13449+K13449+K13449+K13449+K13449+K14484+K14497+K13449+K14484+K14494+K14484+K14487+K14431+K14488+K14514+K14488+K14488+K13464+K13464+K13464+K14497+K14498+K14498+K14484+K13464+K14486+K14492+K14488+K14488+K13464+K14487+K14509+K14493+K13946+K14497+K14491+K14432+K14431+K14504+K14488+K13449+K13449+K13449+K13449+K13449+K13449+K14516+K14487+K13464+K13416+K14514+K14431+K14497+K13464+K13449+K13464+K13464+…
Metabolism	Metabolism of other amino acids	Glutathione metabolism	36	125	3.59654e-05	0.000491527	ko00480	ncbi_4324526(GGT3);ncbi_4324574(GSTU6);ncbi_4325643(GSTU6);ncbi_4325704(GST4);ncbi_4325709(GSTF1);ncbi_4325710(GSTF1);ncbi_4325712(GSTF1);ncbi_4325715(GSTF1);ncbi_4325763(GSTU8);ncbi_4325766(HSP26-A);ncbi_4325768(GSTU8);ncbi_4326828(GST3);ncbi_4329321(GGCT2;2);ncbi_4329889(G6PDH);ncbi_4332455(GSTZ5);ncbi_4335896(APX7);ncbi_4337622(DHAR1);ncbi_4337814(GSTF1);ncbi_4340341(GPX1);ncbi_4342499(GSTU6);…	K00681+K00799+K00799+K00799+K00799+K00799+K00799+K00799+K00799+K00799+K00799+K00799+K22596+K00036+K00799+K00434+K21888+K00799+K00432+K00799+K00799+K00799+K00383+K00799+K00799+K00799+K00799+K00799+K00799+K00799+K00799+K01255+K00799+K00799+K00799+K00799
Metabolism	Metabolism of other amino acids	Cyanoamino acid metabolism	20	59	0.000182754	0.00224787	ko00460	ncbi_4324050(BGLU1);ncbi_4324526(GGT3);ncbi_4330077(NIT4);ncbi_4332041(BGLU6);ncbi_4333841(BGLU7);ncbi_4334114(BACOVA_02659);ncbi_4334116(BACOVA_02659);ncbi_4334792(CYP71E1);ncbi_4336145(BGLU12);ncbi_4336146(BGLU13);ncbi_4336388(BGLU14);ncbi_4336391(BGLU18);ncbi_4338560(BGLU22);ncbi_4338956(BACOVA_02659);ncbi_4341870(BGLU25);ncbi_4345995(BGLU27);ncbi_4345996(BGLU28);ncbi_4347545(BGLU31);ncbi_4347…	K05350+K00681+K13035+K01188+K05350+K05349+K01188+K13029+K01188+K01188+K05350+K05350+K01188+K05349+K01188+K01188+K01188+K01188+K01188+K01188
Metabolism	Biosynthesis of other secondary metabolites	Flavonoid biosynthesis	21	64	0.000213783	0.00239048	ko00941	ncbi_4324169(UGT88F3);ncbi_4325293(UGT88B1);ncbi_4329959(HCT2);ncbi_4332919(CYP75A1);ncbi_4334736(RhGT1);ncbi_4336306(HCT1);ncbi_4337098(ANR);ncbi_4337100(ANR);ncbi_4337311(AHT1);ncbi_4338409(CYP73A2);ncbi_4339387(UGT88F3);ncbi_4339388(UGT88B1);ncbi_4340967(RhGT1);ncbi_4348304(CYP75B3);ncbi_4349607(CHI3);ncbi_4350636(CHS1);ncbi_4351323(VSR1);ncbi_9269169(VSR1);ncbi_9270463(F3H-1);MSTRG.21586(CYP9…	K22845+K22845+K13065+K13083+K22845+K13065+K08695+K08695+K13065+K00487+K22845+K22845+K22845+K05280+K01859+K00660+K01859+K01859+K00475+K09754+K22845
Metabolism	Lipid metabolism	alpha-Linolenic acid metabolism	19	56	0.000260152	0.00266656	ko00592	ncbi_107279821(OPR1);ncbi_4325705(OPR1);ncbi_4328040(CYP74B2);ncbi_4328603(LOX2.3);ncbi_4328742(CYP74A3);ncbi_4331515(4CLL4);ncbi_4332121(CYP74A2);ncbi_4334233(CYP74A1);ncbi_4337529(SAMT);ncbi_4337904(ACX4);ncbi_4338358(LOX1.6);ncbi_4338541(MFP2);ncbi_4340485(OPR1);ncbi_4340486(OPR1);ncbi_4340972(ACX4);ncbi_4345994(CM-LOX2);ncbi_4350054(ADH2);ncbi_4352160(DOX1);ncbi_9267158(Os03g0179900)	K05894+K05894+K10528+K00454+K01723+K10526+K01723+K01723+K08241+K00232+K00454+K10527+K05894+K05894+K00232+K00454+K18857+K10529+K00454
Metabolism	Carbohydrate metabolism	Starch and sucrose metabolism	43	179	0.00062398	0.00590381	ko00500	ncbi_4324050(BGLU1);ncbi_4324364(SPS1);ncbi_4324666(HXK9);ncbi_4326516(HXK3);ncbi_4330753(TPP4);ncbi_4332041(BGLU6);ncbi_4332950(At3g13560);ncbi_4332996(TPP9);ncbi_4333062(SUS1);ncbi_4333841(BGLU7);ncbi_4334114(BACOVA_02659);ncbi_4334116(BACOVA_02659);ncbi_4335763(SBEI);ncbi_4335789(CIN3);ncbi_4336145(BGLU12);ncbi_4336146(BGLU13);ncbi_4336388(BGLU14);ncbi_4336391(BGLU18);ncbi_4336515(IVR1);ncbi_4…	K05350+K00696+K00844+K00844+K01087+K01188+K19892+K01087+K00695+K05350+K05349+K01188+K00700+K01193+K01188+K01188+K05350+K05350+K01193+K01193+K07024+K01214+K01188+K05349+K00975+K13679+K01087+K01188+K13679+K19892+K00705+K19893+K16055+K16055+K01176+K01188+K01188+K16055+K01188+K01188+K01835+K01087+K01188
Metabolism	Amino acid metabolism	Tyrosine metabolism	15	44	0.00107724	0.0094643	ko00350	ncbi_4324941(AAT);ncbi_4325621(Os01g0760600);ncbi_4328425(HPD);ncbi_4331894(At1g22440);ncbi_4335335(At1g62810);ncbi_4340945(At1g31672);ncbi_4340946(At1g31672);ncbi_4340970(naat-A);ncbi_4344636(TDC1);ncbi_4344637(TDC1);ncbi_4348152(At1g64710);ncbi_4350054(ADH2);ncbi_4350055(ADH2);ncbi_4351017(naat-A);ncbi_9266826(GSTZ1)	K15849+K14454+K00457+K00121+K00276+K00276+K00276+K00815+K01593+K01593+K00001+K18857+K00001+K00815+K01800
Metabolism	Biosynthesis of other secondary metabolites	Flavone and flavonol biosynthesis	4	5	0.00209859	0.0172084	ko00944	ncbi_4326220(UGT73C6);ncbi_4332919(CYP75A1);ncbi_4348304(CYP75B3);ncbi_4350462(RT)	K22771+K13083+K05280+K22772
Metabolism	Lipid metabolism	Cutin, suberine and wax biosynthesis	11	30	0.00255752	0.019661	ko00073	ncbi_107278422(FAR1);ncbi_4330012(CER1);ncbi_4330250(CYP86A2);ncbi_4332103(PXG);ncbi_4336376(PXG);ncbi_4336648(CYP86A22);ncbi_4346301(FAR1);ncbi_4348947(CYP86B1);ncbi_4350569(HHT1);ncbi_9267086(SOP1);ncbi_9267826(FAR1)	K13356+K15404+K15398+K17991+K17991+K15398+K13356+K15402+K15400+K17991+K13356
Metabolism	Biosynthesis of other secondary metabolites	Indole alkaloid biosynthesis	15	50	0.00445583	0.0322392	ko00901	ncbi_4325258(At5g45910);ncbi_4325322(At2g27360);ncbi_4326254(At1g28600);ncbi_4332910(At1g28600);ncbi_4332911(At1g31550);ncbi_4338092(At5g45910);ncbi_4340183(At5g45910);ncbi_4341208(At5g45910);ncbi_4341925(AAE);ncbi_4344636(TDC1);ncbi_4344637(TDC1);ncbi_4348540(At2g27360);ncbi_9266623(At1g28580);ncbi_9270994(AAE);MSTRG.21825(At1g28570)	K21026+K21026+K21026+K21026+K21026+K21026+K21026+K21026+K21026+K01593+K01593+K21026+K21026+K21026+K21026
Metabolism	Biosynthesis of other secondary metabolites	Isoquinoline alkaloid biosynthesis	9	24	0.00524762	0.0358588	ko00950	ncbi_4324941(AAT);ncbi_4325621(Os01g0760600);ncbi_4335335(At1g62810);ncbi_4340945(At1g31672);ncbi_4340946(At1g31672);ncbi_4340970(naat-A);ncbi_4344636(TDC1);ncbi_4344637(TDC1);ncbi_4351017(naat-A)	K15849+K14454+K00276+K00276+K00276+K00815+K01593+K01593+K00815
Metabolism	Carbohydrate metabolism	Pentose phosphate pathway	16	59	0.00978966	0.0633752	ko00030	ncbi_107276220(PRS1);ncbi_4326074(FBA3);ncbi_4327239(tal);ncbi_4329889(G6PDH);ncbi_4330512(PFP-ALPHA);ncbi_4335330(TKL-2);ncbi_4335430(RPI1);ncbi_4338034(PFK3);ncbi_4338737(FBA1);ncbi_4340909(PFP-ALPHA);ncbi_4341535(Os06g0617800);ncbi_4345338(PFP-ALPHA);ncbi_4346232(Os08g0547100);ncbi_4348230(PGMP);ncbi_9266365(IDNK);ncbi_9271821(PFP-ALPHA)	K00948+K01623+K00616+K00036+K00895+K00615+K01807+K00850+K01623+K00895+K00948+K00895+K01057+K01835+K00851+K00895
Metabolism	Energy metabolism	Nitrogen metabolism	11	37	0.0150342	0.0924602	ko00910	ncbi_4324249(NRT2.3);ncbi_4324398(Os01g0681900);ncbi_4330164(GDH3);ncbi_4332108(GLN1-2);ncbi_4335782(ACA1);ncbi_4336554(GDH2);ncbi_4339561(Os05g0555600);ncbi_4345604(ACA7);ncbi_4345798(NIA1);ncbi_9268297(ACA7);ncbi_9270004(ACA5)	K02575+K00264+K00261+K01915+K01674+K00261+K00264+K01674+K10534+K01674+K01674
Metabolism	Carbohydrate metabolism	Glycolysis / Gluconeogenesis	32	150	0.0182932	0.10662	ko00010	ncbi_4324066(PDC1);ncbi_4324666(HXK9);ncbi_4326074(FBA3);ncbi_4326516(HXK3);ncbi_4327173(PKP2);ncbi_4327497(ERG1);ncbi_4330146(ALDH3F1);ncbi_4330149(ALDH3F1);ncbi_4330512(PFP-ALPHA);ncbi_4330612(ALDH2B7);ncbi_4331894(At1g22440);ncbi_4332519(PDC2);ncbi_4332592(AAE7);ncbi_4332593(AAE7);ncbi_4334968(Os04g0119400);ncbi_4335745(ACS);ncbi_4336037(Galm);ncbi_4336039(Galm);ncbi_4337862(LPD1);ncbi_4338034…	K01568+K00844+K01623+K00844+K00873+K01803+K00128+K00128+K00895+K00128+K00121+K01568+K01913+K01913+K00161+K01895+K01785+K01785+K00382+K00850+K01623+K01689+K00895+K00895+K01785+K00001+K01835+K15634+K18857+K00001+K00873+K00895
Metabolism	Amino acid metabolism	Phenylalanine, tyrosine and tryptophan biosynthesis	14	53	0.0190702	0.10662	ko00400	ncbi_107277437(TYRAAT2);ncbi_4324941(AAT);ncbi_4325446(EMB3004);ncbi_4325621(Os01g0760600);ncbi_4333918(ASB2);ncbi_4335756(ADT6);ncbi_4340547(SK2);ncbi_4340970(naat-A);ncbi_4341584(trpB2);ncbi_4342571(TSA1);ncbi_4345257(IGPS);ncbi_4346529(IGPS);ncbi_4349410(DHS2);ncbi_4351017(naat-A)	K15227+K15849+K13832+K14454+K01658+K05359+K00891+K00815+K06001+K01695+K01609+K01609+K01626+K00815
Metabolism	Carbohydrate metabolism	Galactose metabolism	17	69	0.0207195	0.110804	ko00052	ncbi_4324666(HXK9);ncbi_4326516(HXK3);ncbi_4332654(GOLS1);ncbi_4335789(CIN3);ncbi_4336037(Galm);ncbi_4336039(Galm);ncbi_4336515(IVR1);ncbi_4337313(CIN5);ncbi_4338034(PFK3);ncbi_4339812(UGE-1);ncbi_4342703(RFS2);ncbi_4346723(UGE-4);ncbi_4348138(GALM);ncbi_4348230(PGMP);ncbi_4348984(AGAL1);ncbi_4348988(Os10g0493600);ncbi_4352490(RFS2)	K00844+K00844+K18819+K01193+K01785+K01785+K01193+K01193+K00850+K01784+K06617+K01784+K01785+K01835+K07407+K07407+K06617
Metabolism	Metabolism of cofactors and vitamins	Ubiquinone and other terpenoid-quinone biosynthesis	13	49	0.0226162	0.115908	ko00130	ncbi_107277102(ARSM2);ncbi_4327039(FQR1);ncbi_4328425(HPD);ncbi_4331650(4CLL1);ncbi_4334108(At4g36750);ncbi_4338409(CYP73A2);ncbi_4340970(naat-A);ncbi_4341718(4CL4);ncbi_4344633(At4g27270);ncbi_4345054(4CL1);ncbi_4345469(PPT1);ncbi_4345717(4CL5);ncbi_4351017(naat-A)	K12502+K03809+K00457+K01904+K03809+K00487+K00815+K01904+K03809+K01904+K06125+K01904+K00815
Metabolism	Lipid metabolism	Glycerolipid metabolism	22	97	0.0239763	0.117963	ko00561	ncbi_4324826(GPAT6);ncbi_4327055(DGK5);ncbi_4327293(CSE);ncbi_4327366(--);ncbi_4328061(GPAT6);ncbi_4330146(ALDH3F1);ncbi_4330149(ALDH3F1);ncbi_4330612(ALDH2B7);ncbi_4334681(GPAT2);ncbi_4337126(DGK5);ncbi_4338289(GPAT3);ncbi_4338997(GPAT5);ncbi_4339523(LPP2);ncbi_4341317(DGAT1-2);ncbi_4346971(Rv0183);ncbi_4348984(AGAL1);ncbi_4348988(Os10g0493600);ncbi_4349527(MGLL);ncbi_4349835(DGD1);ncbi_4351119(…	K13508+K00901+K01054+K01054+K13508+K00128+K00128+K00128+K13508+K00901+K13508+K13508+K18693+K11155+K01054+K07407+K07407+K01054+K09480+K13508+K21362+K01054
Metabolism	Metabolism of terpenoids and polyketides	Sesquiterpenoid and triterpenoid biosynthesis	5	13	0.0321797	0.152235	ko00909	ncbi_4332153(SQE1);ncbi_4334492(SQS1);ncbi_4350288(Os11g0285000);ncbi_9268610(Os11g0189600);ncbi_9269735(--)	K00511+K00801+K19011+K19010+K15891
Metabolism	Metabolism of terpenoids and polyketides	Brassinosteroid biosynthesis	7	22	0.034135	0.152715	ko00905	ncbi_4324809(DET2);ncbi_4325222(CYP734A6);ncbi_4332134(CYP90B2);ncbi_4341450(CYP734A4);ncbi_4349746(CYP90A3);ncbi_4351461(CYP90A4);ncbi_9268939(CYP734A2)	K09591+K15639+K09587+K15639+K09588+K09588+K15639
Metabolism	Amino acid metabolism	Tryptophan metabolism	14	57	0.0347645	0.152715	ko00380	ncbi_4325177(YUC10);ncbi_4325198(TAR2);ncbi_4328073(CATA);ncbi_4330146(ALDH3F1);ncbi_4330149(ALDH3F1);ncbi_4330612(ALDH2B7);ncbi_4334956(AMI1);ncbi_4334994(YUC5);ncbi_4335108(At4g34880);ncbi_4343079(YUC5);ncbi_4344403(ogdh);ncbi_4344636(TDC1);ncbi_4344637(TDC1);ncbi_4346795(ASMT1)	K11816+K16903+K03781+K00128+K00128+K00128+K01426+K11816+K01426+K11816+K00164+K01593+K01593+K22588
Metabolism	Amino acid metabolism	Alanine, aspartate and glutamate metabolism	13	53	0.0414328	0.175732	ko00250	ncbi_4324398(Os01g0681900);ncbi_4325621(Os01g0760600);ncbi_4328053(GABA-T);ncbi_4330164(GDH3);ncbi_4332108(GLN1-2);ncbi_4332184(GAD1);ncbi_4332506(Os03g0291500);ncbi_4332775(At3g08860);ncbi_4336554(GDH2);ncbi_4339561(Os05g0555600);ncbi_4344928(Os08g0205900);ncbi_4345071(PYRB);ncbi_4348524(ALAAT2)	K00264+K14454+K16871+K00261+K01915+K01580+K01953+K00827+K00261+K00264+K16871+K00609+K00814
Metabolism	Lipid metabolism	Linoleic acid metabolism	6	19	0.0503433	0.206407	ko00591	ncbi_4328603(LOX2.3);ncbi_4333823(Os03g0700700);ncbi_4338358(LOX1.6);ncbi_4345994(CM-LOX2);ncbi_4350766(Os03g0699700);ncbi_9267158(Os03g0179900)	K00454+K15718+K00454+K00454+K15718+K00454
Metabolism	Metabolism of terpenoids and polyketides	Zeatin biosynthesis	9	35	0.0634274	0.248717	ko00908	ncbi_107277295(IPT3);ncbi_4325668(CKX1);ncbi_4326218(UGT73C6);ncbi_4336683(CISZOG1);ncbi_4342810(BX9);ncbi_4345764(CKX11);ncbi_4348200(UGT73C5);ncbi_4348932(CKX3);ncbi_9269428(CYP735A2)	K10760+K00279+K13496+K13495+K13493+K00279+K13496+K00279+K10717
Metabolism	Biosynthesis of other secondary metabolites	Tropane, piperidine and pyridine alkaloid biosynthesis	8	30	0.0647068	0.248717	ko00960	ncbi_4324941(AAT);ncbi_4325621(Os01g0760600);ncbi_4326814(At5g06060);ncbi_4335335(At1g62810);ncbi_4340945(At1g31672);ncbi_4340946(At1g31672);ncbi_4340970(naat-A);ncbi_4351017(naat-A)	K15849+K14454+K08081+K00276+K00276+K00276+K00815+K00815
Metabolism	Lipid metabolism	Fatty acid degradation	12	55	0.103255	0.384861	ko00071	ncbi_4330146(ALDH3F1);ncbi_4330149(ALDH3F1);ncbi_4330612(ALDH2B7);ncbi_4331894(At1g22440);ncbi_4337714(LACS1);ncbi_4337904(ACX4);ncbi_4338541(MFP2);ncbi_4340187(LACS4);ncbi_4340972(ACX4);ncbi_4348152(At1g64710);ncbi_4350054(ADH2);ncbi_4350055(ADH2)	K00128+K00128+K00128+K00121+K01897+K00232+K10527+K01897+K00232+K00001+K18857+K00001
Metabolism	Metabolism of other amino acids	beta-Alanine metabolism	10	45	0.118069	0.427133	ko00410	ncbi_4324637(At1g06550);ncbi_4330146(ALDH3F1);ncbi_4330149(ALDH3F1);ncbi_4330612(ALDH2B7);ncbi_4330657(PYD1);ncbi_4332184(GAD1);ncbi_4335335(At1g62810);ncbi_4340945(At1g31672);ncbi_4340946(At1g31672);ncbi_4346881(PAO)	K05605+K00128+K00128+K00128+K00207+K01580+K00276+K00276+K00276+K13366
Metabolism	Energy metabolism	Photosynthesis	16	80	0.124295	0.436806	ko00195	ncbi_107276047(PSBR);ncbi_107279124(atpA);ncbi_3131390(atpA);ncbi_3131391(atpF);ncbi_3131404(petD);ncbi_3131408(psaC);ncbi_3131409(psbA);ncbi_3131411(psbC);ncbi_3131412(psbD);ncbi_4334701(FDX3);ncbi_4337500(PSBS);ncbi_4339593(PSAH);ncbi_4342399(Os07g0147900);ncbi_4344439(ADI1);ncbi_4344539(PSBY);ncbi_9270637(FDX6)	K03541+K02111+K02111+K02109+K02637+K02691+K02703+K02705+K02706+K02639+K03542+K02695+K02641+K02639+K02723+K02639
Metabolism	Lipid metabolism	Biosynthesis of unsaturated fatty acids	10	48	0.162374	0.554777	ko01040	ncbi_4329424(CLKR27);ncbi_4333144(Os03g0423300);ncbi_4334949(KCR1);ncbi_4337904(ACX4);ncbi_4340816(KCR1);ncbi_4340972(ACX4);ncbi_4343026(DES2);ncbi_4343027(DES2);ncbi_4344897(OsI_28174);ncbi_9272625(PAS2A)	K00059+K03921+K10251+K00232+K10251+K00232+K10256+K10256+K03921+K10703
Metabolism	Energy metabolism	Photosynthesis - antenna proteins	4	15	0.170704	0.567476	ko00196	ncbi_4324599(CAB2R);ncbi_4324705(CAB2R);ncbi_4336028(CAP10B);ncbi_4343583(LHCB4.1)	K08912+K08912+K08917+K08915
Metabolism	Metabolism of cofactors and vitamins	Thiamine metabolism	5	21	0.189206	0.612431	ko00730	ncbi_4333719(THIC);ncbi_4342614(Os07g0190000);ncbi_4344470(Os08g0109300);ncbi_4344534(Os08g0118900);ncbi_4351850(ADK-A)	K03147+K01662+K00939+K00939+K00939
Metabolism	Carbohydrate metabolism	Glyoxylate and dicarboxylate metabolism	16	87	0.207907	0.655707	ko00630	ncbi_4327423(At3g47520);ncbi_4328073(CATA);ncbi_4332108(GLN1-2);ncbi_4332592(AAE7);ncbi_4332593(AAE7);ncbi_4334913(HPR3);ncbi_4334916(HPR3);ncbi_4335745(ACS);ncbi_4337048(GLO3);ncbi_4337447(AAE3);ncbi_4337862(LPD1);ncbi_4343441(ICL);ncbi_4345657(At3g47520);ncbi_4352016(RBCS-A);ncbi_9268154(MS);MSTRG.9222(--)	K00026+K03781+K01915+K01913+K01913+K15919+K15919+K01895+K11517+K22133+K00382+K01637+K00026+K01602+K01638+K01601
Metabolism	Biosynthesis of other secondary metabolites	Betalain biosynthesis	2	6	0.218562	0.662438	ko00965	ncbi_4344636(TDC1);ncbi_4344637(TDC1)	K01593+K01593
Metabolism	Carbohydrate metabolism	Amino sugar and nucleotide sugar metabolism	31	182	0.220813	0.662438	ko00520	ncbi_112936042(ASD1);ncbi_4323835(Os01g0969100);ncbi_4324666(HXK9);ncbi_4325066(CHIT3);ncbi_4326516(HXK3);ncbi_4330975(GAE1);ncbi_4331519(Cht11);ncbi_4332441(UXS1);ncbi_4333121(Cht12);ncbi_4336265(Cht5);ncbi_4336928(GALAK);ncbi_4338208(Chib3H-h);ncbi_4338211(Chib3H-h);ncbi_4338718(Cht2);ncbi_4339718(AGPL3);ncbi_4339812(UGE-1);ncbi_4343697(HEXO2);ncbi_4344260(UXS2);ncbi_4345302(LRK10L-2.6);ncbi_43…	K01209+K12449+K00844+K01183+K00844+K08679+K20547+K08678+K20547+K01183+K18677+K01183+K01183+K20547+K00975+K01784+K12373+K08678+K20547+K01784+K08679+K01835+K20547+K01809+K01183+K01183+K00012+K13648+K01209+K20547+K20547
Metabolism	Glycan biosynthesis and metabolism	Glycosaminoglycan degradation	4	17	0.236096	0.691423	ko00531	ncbi_4331042(At5g34940);ncbi_4340299(At5g34940);ncbi_4343697(HEXO2);ncbi_4352626(At5g07830)	K07964+K07964+K12373+K07964
Metabolism	Glycan biosynthesis and metabolism	Glycosphingolipid biosynthesis - globo and isoglobo series	3	12	0.256902	0.706063	ko00603	ncbi_4343697(HEXO2);ncbi_4348984(AGAL1);ncbi_4348988(Os10g0493600)	K12373+K07407+K07407
Metabolism	Amino acid metabolism	Cysteine and methionine metabolism	21	122	0.257844	0.706063	ko00270	ncbi_4325157(CpNIFS3);ncbi_4325163(METK3);ncbi_4325621(Os01g0760600);ncbi_4326460(OsI_36120);ncbi_4326996(SAM2);ncbi_4327423(At3g47520);ncbi_4332151(BCAT5);ncbi_4332775(At3g08860);ncbi_4336750(ACS1);ncbi_4337818(MAO1B);ncbi_4340142(RCS3);ncbi_4340970(naat-A);ncbi_4342575(MET1B);ncbi_4345657(At3g47520);ncbi_4347224(ACO1);ncbi_4347225(ACO1);ncbi_4351017(naat-A);ncbi_4352747(HMT-2);ncbi_9266140(RCS3…	K22207+K00789+K14454+K09880+K00789+K00026+K00826+K00827+K20772+K05933+K01738+K00815+K00558+K00026+K05933+K05933+K00815+K00547+K01738+K05933+K09880
Metabolism	Global and overview maps	Carbon metabolism	47	289	0.258316	0.706063	ko01200	ncbi_107276220(PRS1);ncbi_4324637(At1g06550);ncbi_4324666(HXK9);ncbi_4325621(Os01g0760600);ncbi_4326074(FBA3);ncbi_4326516(HXK3);ncbi_4327173(PKP2);ncbi_4327239(tal);ncbi_4327423(At3g47520);ncbi_4327497(ERG1);ncbi_4328073(CATA);ncbi_4329889(G6PDH);ncbi_4330164(GDH3);ncbi_4331894(At1g22440);ncbi_4332592(AAE7);ncbi_4332593(AAE7);ncbi_4334913(HPR3);ncbi_4334916(HPR3);ncbi_4334968(Os04g0119400);ncbi_…	K00948+K05605+K00844+K14454+K01623+K00844+K00873+K00616+K00026+K01803+K03781+K00036+K00261+K00121+K01913+K01913+K15919+K15919+K00161+K00615+K01807+K01895+K00261+K11517+K00382+K00029+K00850+K01623+K01006+K01689+K01738+K00948+K01637+K00164+K00026+K00058+K01057+K01938+K00814+K15634+K00873+K01079+K01602+K01738+K00851+K01638+K01601
Metabolism	Lipid metabolism	Glycerophospholipid metabolism	22	129	0.266161	0.711692	ko00564	ncbi_4323890(NMT1);ncbi_4324704(At1g17710);ncbi_4324826(GPAT6);ncbi_4325332(At1g74320);ncbi_4325407(NPC2);ncbi_4325586(At1g74320);ncbi_4326076(PSS1);ncbi_4327055(DGK5);ncbi_4328061(GPAT6);ncbi_4329820(Os03g0232800);ncbi_4329823(Os03g0232800);ncbi_4334681(GPAT2);ncbi_4334815(NPC4);ncbi_4337126(DGK5);ncbi_4338289(GPAT3);ncbi_4338997(GPAT5);ncbi_4339516(NMT2);ncbi_4339523(LPP2);ncbi_4340428(AAPT1);n…	K05929+K06124+K13508+K14156+K01114+K14156+K08730+K00901+K13508+K06129+K06129+K13508+K01114+K00901+K13508+K13508+K05929+K18693+K00993+K01115+K13508+K14156
Metabolism	Carbohydrate metabolism	Pyruvate metabolism	16	92	0.279936	0.728041	ko00620	ncbi_4327173(PKP2);ncbi_4327423(At3g47520);ncbi_4329021(At1g67280);ncbi_4330146(ALDH3F1);ncbi_4330149(ALDH3F1);ncbi_4330612(ALDH2B7);ncbi_4332592(AAE7);ncbi_4332593(AAE7);ncbi_4334968(Os04g0119400);ncbi_4335745(ACS);ncbi_4337862(LPD1);ncbi_4338007(ME6);ncbi_4338750(PPDK1);ncbi_4345657(At3g47520);ncbi_4350078(OsI_35105);ncbi_9268154(MS)	K00873+K00026+K01759+K00128+K00128+K00128+K01913+K01913+K00161+K01895+K00382+K00029+K01006+K00026+K00873+K01638
Metabolism	Global and overview maps	Biosynthesis of amino acids	41	253	0.284113	0.728041	ko01230	ncbi_107276220(PRS1);ncbi_107277437(TYRAAT2);ncbi_4324398(Os01g0681900);ncbi_4324941(AAT);ncbi_4325163(METK3);ncbi_4325446(EMB3004);ncbi_4325621(Os01g0760600);ncbi_4326074(FBA3);ncbi_4326996(SAM2);ncbi_4327173(PKP2);ncbi_4327239(tal);ncbi_4327497(ERG1);ncbi_4329938(At2g31810);ncbi_4331930(ALD1);ncbi_4332108(GLN1-2);ncbi_4332151(BCAT5);ncbi_4333177(NAGS2);ncbi_4333918(ASB2);ncbi_4335330(TKL-2);ncb…	K00948+K15227+K00264+K15849+K00789+K13832+K14454+K01623+K00789+K00873+K00616+K01803+K01653+K10206+K01915+K00826+K14682+K01658+K00615+K01807+K05359+K00850+K01623+K00264+K01689+K01738+K00891+K00815+K00948+K06001+K01695+K01609+K00058+K01609+K00814+K01626+K15634+K00873+K01079+K00815+K01738
Metabolism	Carbohydrate metabolism	Fructose and mannose metabolism	13	74	0.294647	0.73456	ko00051	ncbi_4324666(HXK9);ncbi_4326074(FBA3);ncbi_4326516(HXK3);ncbi_4327497(ERG1);ncbi_4327860(MAN1);ncbi_4330512(PFP-ALPHA);ncbi_4338034(PFK3);ncbi_4338737(FBA1);ncbi_4340909(PFP-ALPHA);ncbi_4345338(PFP-ALPHA);ncbi_4350861(PMI1);ncbi_9266557(MAN3);ncbi_9271821(PFP-ALPHA)	K00844+K01623+K00844+K01803+K19355+K00895+K00850+K01623+K00895+K00895+K01809+K19355+K00895
Metabolism	Metabolism of terpenoids and polyketides	Carotenoid biosynthesis	6	31	0.305053	0.73456	ko00906	ncbi_4326177(CCD8B);ncbi_4327933(CCD8A);ncbi_4342932(Os07g0282300);ncbi_4345810(CYP707A6);ncbi_9269675(CYP707A5);ncbi_9270250(NCED5)	K17913+K17913+K09842+K09843+K09843+K09840
Metabolism	Carbohydrate metabolism	Inositol phosphate metabolism	11	62	0.305118	0.73456	ko00562	ncbi_4325407(NPC2);ncbi_4327497(ERG1);ncbi_4329509(IPK2);ncbi_4332497(PLC6);ncbi_4333833(PIPK1);ncbi_4334815(NPC4);ncbi_4337509(FAB1A);ncbi_4337686(PLC2);ncbi_4341305(Os06g0561000);ncbi_4351685(Os12g0183300);ncbi_9267438(PIP5K4)	K01114+K01803+K00915+K05857+K00889+K01114+K00921+K05857+K00469+K15422+K00889
Metabolism	Lipid metabolism	Fatty acid elongation	10	56	0.310546	0.73456	ko00062	ncbi_4331009(abhd17c);ncbi_4331836(FDH);ncbi_4332090(CUT1);ncbi_4334949(KCR1);ncbi_4339645(KCS4);ncbi_4339684(KCS11);ncbi_4340694(KCS5);ncbi_4340816(KCR1);ncbi_4350817(KCS20);ncbi_9272625(PAS2A)	K01076+K15397+K15397+K10251+K15397+K15397+K15397+K10251+K15397+K10703
Environmental Information Processing	Signal transduction	Phosphatidylinositol signaling system	14	82	0.323308	0.744344	ko04070	ncbi_107278243(--);ncbi_4327055(DGK5);ncbi_4327351(CML1);ncbi_4329509(IPK2);ncbi_4332497(PLC6);ncbi_4333833(PIPK1);ncbi_4337126(DGK5);ncbi_4337509(FAB1A);ncbi_4337686(PLC2);ncbi_4343925(--);ncbi_4350858(CML46);ncbi_4351685(Os12g0183300);ncbi_9267438(PIP5K4);ncbi_9268821(--)	K02183+K00901+K02183+K00915+K05857+K00889+K00901+K00921+K05857+K02183+K02183+K15422+K00889+K02183
Metabolism	Amino acid metabolism	Glycine, serine and threonine metabolism	13	76	0.329942	0.744344	ko00260	ncbi_4332775(At3g08860);ncbi_4334913(HPR3);ncbi_4334916(HPR3);ncbi_4335335(At1g62810);ncbi_4337862(LPD1);ncbi_4340945(At1g31672);ncbi_4340946(At1g31672);ncbi_4341584(trpB2);ncbi_4342571(TSA1);ncbi_4345710(PGDH2);ncbi_4349723(At3g50520);ncbi_4350964(PSP);ncbi_4352447(At2g24580)	K00827+K15919+K15919+K00276+K00382+K00276+K00276+K06001+K01695+K00058+K15634+K01079+K00306
Metabolism	Metabolism of cofactors and vitamins	Pantothenate and CoA biosynthesis	6	32	0.332837	0.744344	ko00770	ncbi_4329938(At2g31810);ncbi_4330657(PYD1);ncbi_4332151(BCAT5);ncbi_4340439(Os06g0207000);ncbi_4351429(--);ncbi_9271371(Os02g0134000)	K01653+K00207+K00826+K09680+K06133+K02201
Metabolism	Carbohydrate metabolism	Ascorbate and aldarate metabolism	9	52	0.360261	0.778791	ko00053	ncbi_4330146(ALDH3F1);ncbi_4330149(ALDH3F1);ncbi_4330612(ALDH2B7);ncbi_4335896(APX7);ncbi_4337622(DHAR1);ncbi_4341305(Os06g0561000);ncbi_4341335(AAO);ncbi_4351698(VTC5);ncbi_4352146(UGD4)	K00128+K00128+K00128+K00434+K21888+K00469+K00423+K14190+K00012
Environmental Information Processing	Membrane transport	ABC transporters	6	33	0.360903	0.778791	ko02010	ncbi_107276580(ABCB19);ncbi_4323895(ABCB11);ncbi_4324533(ABCB4);ncbi_4325158(ABCB21);ncbi_4335177(ABCC4);ncbi_4337173(ABCB19)	K05658+K05658+K05658+K05658+K05665+K05658
Metabolism	Metabolism of other amino acids	Taurine and hypotaurine metabolism	4	21	0.378018	0.795093	ko00430	ncbi_4324526(GGT3);ncbi_4332184(GAD1);ncbi_4333605(PCO3);ncbi_9268985(PCO1)	K00681+K01580+K10712+K10712
Metabolism	Biosynthesis of other secondary metabolites	Benzoxazinoid biosynthesis	1	3	0.381386	0.795093	ko00402	ncbi_9270552(BX1)	K13222
Metabolism	Global and overview maps	Fatty acid metabolism	14	88	0.428504	0.878433	ko01212	ncbi_4329424(CLKR27);ncbi_4333144(Os03g0423300);ncbi_4334949(KCR1);ncbi_4337714(LACS1);ncbi_4337904(ACX4);ncbi_4338541(MFP2);ncbi_4340187(LACS4);ncbi_4340816(KCR1);ncbi_4340972(ACX4);ncbi_4343026(DES2);ncbi_4343027(DES2);ncbi_4343906(KAS2);ncbi_4344897(OsI_28174);ncbi_9272625(PAS2A)	K00059+K03921+K10251+K01897+K00232+K10527+K01897+K10251+K00232+K10256+K10256+K09458+K03921+K10703
Cellular Processes	Transport and catabolism	Peroxisome	15	96	0.452253	0.91192	ko04146	ncbi_107276049(--);ncbi_107278422(FAR1);ncbi_4327186(mpv17);ncbi_4328073(CATA);ncbi_4332347(PXN);ncbi_4337048(GLO3);ncbi_4337714(LACS1);ncbi_4337904(ACX4);ncbi_4340187(LACS4);ncbi_4340972(ACX4);ncbi_4344210(SODCC2);ncbi_4346301(FAR1);ncbi_4346360(PMP22);ncbi_4352447(At2g24580);ncbi_9267826(FAR1)	K13347+K13356+K13348+K03781+K13354+K11517+K01897+K00232+K01897+K00232+K04565+K13356+K13348+K00306+K13356
Metabolism	Amino acid metabolism	Arginine biosynthesis	6	37	0.472989	0.938349	ko00220	ncbi_4325621(Os01g0760600);ncbi_4330164(GDH3);ncbi_4332108(GLN1-2);ncbi_4333177(NAGS2);ncbi_4336554(GDH2);ncbi_4348524(ALAAT2)	K14454+K00261+K01915+K14682+K00261+K00814
Metabolism	Carbohydrate metabolism	Butanoate metabolism	4	25	0.517323	0.997437	ko00650	ncbi_4328053(GABA-T);ncbi_4329938(At2g31810);ncbi_4332184(GAD1);ncbi_4344928(Os08g0205900)	K16871+K01653+K01580+K16871
Metabolism	Biosynthesis of other secondary metabolites	Stilbenoid, diarylheptanoid and gingerol biosynthesis	5	32	0.522648	0.997437	ko00945	ncbi_4329959(HCT2);ncbi_4336306(HCT1);ncbi_4337311(AHT1);ncbi_4338409(CYP73A2);MSTRG.21586(CYP98A1)	K13065+K13065+K13065+K00487+K09754
Metabolism	Energy metabolism	Sulfur metabolism	6	39	0.527101	0.997437	ko00920	ncbi_4334073(APS3);ncbi_4340142(RCS3);ncbi_4343348(APR1);ncbi_4343582(SAL2);ncbi_4351685(Os12g0183300);ncbi_9266140(RCS3)	K13811+K01738+K05907+K01082+K15422+K01738
Metabolism	Energy metabolism	Carbon fixation in photosynthetic organisms	13	88	0.54847	1	ko00710	ncbi_4325621(Os01g0760600);ncbi_4326074(FBA3);ncbi_4327423(At3g47520);ncbi_4327497(ERG1);ncbi_4335330(TKL-2);ncbi_4335430(RPI1);ncbi_4338007(ME6);ncbi_4338737(FBA1);ncbi_4338750(PPDK1);ncbi_4345657(At3g47520);ncbi_4348524(ALAAT2);ncbi_4352016(RBCS-A);MSTRG.9222(--)	K14454+K01623+K00026+K01803+K00615+K01807+K00029+K01623+K01006+K00026+K00814+K01602+K01601
Metabolism	Lipid metabolism	Steroid biosynthesis	7	48	0.57871	1	ko00100	ncbi_4325687(STE1);ncbi_4329175(CYP51);ncbi_4332153(SQE1);ncbi_4334492(SQS1);ncbi_4346120(LIP2);ncbi_4350295(Os11g0285000);ncbi_9270556(FK)	K00227+K05917+K00511+K00801+K01052+K01853+K00222
Metabolism	Amino acid metabolism	Arginine and proline metabolism	9	63	0.599878	1	ko00330	ncbi_4325621(Os01g0760600);ncbi_4330146(ALDH3F1);ncbi_4330149(ALDH3F1);ncbi_4330612(ALDH2B7);ncbi_4334477(P4H7);ncbi_4334956(AMI1);ncbi_4335108(At4g34880);ncbi_4346881(PAO);ncbi_4349318(POX2)	K14454+K00128+K00128+K00128+K00472+K01426+K01426+K13366+K00318
Metabolism	Amino acid metabolism	Lysine degradation	6	42	0.603562	1	ko00310	ncbi_4330146(ALDH3F1);ncbi_4330149(ALDH3F1);ncbi_4330612(ALDH2B7);ncbi_4344403(ogdh);ncbi_4345509(SUVH5);ncbi_4352447(At2g24580)	K00128+K00128+K00128+K00164+K11420+K00306
Metabolism	Metabolism of cofactors and vitamins	Folate biosynthesis	4	28	0.611464	1	ko00790	ncbi_4326358(DAAT);ncbi_4328992(DAAT);ncbi_4337297(GCH1);ncbi_4338203(DAAT)	K18482+K18482+K01495+K18482
Metabolism	Amino acid metabolism	Valine, leucine and isoleucine degradation	7	50	0.623968	1	ko00280	ncbi_4324637(At1g06550);ncbi_4330146(ALDH3F1);ncbi_4330149(ALDH3F1);ncbi_4330612(ALDH2B7);ncbi_4332151(BCAT5);ncbi_4332775(At3g08860);ncbi_4337862(LPD1)	K05605+K00128+K00128+K00128+K00826+K00827+K00382
Metabolism	Metabolism of terpenoids and polyketides	Terpenoid backbone biosynthesis	8	58	0.64181	1	ko00900	ncbi_4323892(FPS);ncbi_4327968(ISPE);ncbi_4331944(NUS1);ncbi_4342614(Os07g0190000);ncbi_4347443(HMG3);ncbi_9269735(--);ncbi_9272427(HMG1);ncbi_9272514(SPS1)	K00787+K00919+K11778+K01662+K00021+K15891+K00021+K14066
Metabolism	Amino acid metabolism	Histidine metabolism	3	22	0.652273	1	ko00340	ncbi_4330146(ALDH3F1);ncbi_4330149(ALDH3F1);ncbi_4330612(ALDH2B7)	K00128+K00128+K00128
Metabolism	Glycan biosynthesis and metabolism	Glycosphingolipid biosynthesis - ganglio series	1	7	0.674064	1	ko00604	ncbi_4343697(HEXO2)	K12373
Metabolism	Carbohydrate metabolism	C5-Branched dibasic acid metabolism	1	7	0.674064	1	ko00660	ncbi_4329938(At2g31810)	K01653
Metabolism	Biosynthesis of other secondary metabolites	Glucosinolate biosynthesis	1	7	0.674064	1	ko00966	ncbi_4332151(BCAT5)	K00826
Metabolism	Lipid metabolism	Fatty acid biosynthesis	6	46	0.694049	1	ko00061	ncbi_4329424(CLKR27);ncbi_4333144(Os03g0423300);ncbi_4337714(LACS1);ncbi_4340187(LACS4);ncbi_4343906(KAS2);ncbi_4344897(OsI_28174)	K00059+K03921+K01897+K01897+K09458+K03921
Metabolism	Metabolism of cofactors and vitamins	Nicotinate and nicotinamide metabolism	3	24	0.711198	1	ko00760	ncbi_4332401(--);ncbi_4334711(NAPRT2);ncbi_4347891(URH2)	K18551+K00763+K01240
Metabolism	Metabolism of other amino acids	Phosphonate and phosphinate metabolism	1	8	0.72233	1	ko00440	ncbi_4340428(AAPT1)	K00993
Metabolism	Energy metabolism	Oxidative phosphorylation	22	165	0.736129	1	ko00190	ncbi_107276159(Os04g0656100);ncbi_107279124(atpA);ncbi_112939907(ndhB1);ncbi_3131390(atpA);ncbi_3131391(atpF);ncbi_3131395(ndhA);ncbi_3131396(ndhB1);ncbi_3131397(ndhB1);ncbi_3131398(ndhD);ncbi_3131458(ndhJ);ncbi_3131459(ndhK);ncbi_3131460(ndhC);ncbi_4325317(COX5B-1);ncbi_4326846(AVP1);ncbi_4331044(AVP1);ncbi_4337476(IPP);ncbi_4340298(AVP1);ncbi_4342621(LHA1);ncbi_4343941(COX6B-1);ncbi_4345039(Os0…	K01535+K02111+K05573+K02111+K02109+K05572+K05573+K05573+K05575+K05581+K05582+K05574+K02265+K01507+K01507+K01507+K01507+K01535+K02267+K01535+K00416+K02132
Metabolism	Lipid metabolism	Ether lipid metabolism	4	33	0.740686	1	ko00565	ncbi_4325407(NPC2);ncbi_4334815(NPC4);ncbi_4340428(AAPT1);ncbi_4341468(PLD2)	K01114+K01114+K00993+K01115
Metabolism	Amino acid metabolism	Valine, leucine and isoleucine biosynthesis	2	19	0.795114	1	ko00290	ncbi_4329938(At2g31810);ncbi_4332151(BCAT5)	K01653+K00826
Metabolism	Glycan biosynthesis and metabolism	Other glycan degradation	2	19	0.795114	1	ko00511	ncbi_4343697(HEXO2);ncbi_4344485(Gba2)	K12373+K17108
Metabolism	Metabolism of terpenoids and polyketides	Monoterpenoid biosynthesis	1	10	0.798496	1	ko00902	ncbi_4336494(SALR)	K15095
Metabolism	Carbohydrate metabolism	Propanoate metabolism	3	28	0.805505	1	ko00640	ncbi_4324637(At1g06550);ncbi_4335745(ACS);ncbi_4337862(LPD1)	K05605+K01895+K00382
Metabolism	Biosynthesis of other secondary metabolites	Monobactam biosynthesis	1	12	0.853787	1	ko00261	ncbi_4334073(APS3)	K13811
Metabolism	Metabolism of cofactors and vitamins	Porphyrin and chlorophyll metabolism	5	48	0.858066	1	ko00860	ncbi_107277220(rccR);ncbi_4327178(NYC1);ncbi_4337415(PORA);ncbi_4341462(HO1);ncbi_4347672(SGR)	K13545+K13606+K00218+K21480+K22013
Cellular Processes	Transport and catabolism	Phagosome	11	97	0.868617	1	ko04145	ncbi_107275306(SAG39);ncbi_4325325(OsI_14861);ncbi_4325326(OsI_14861);ncbi_4325879(RAC1);ncbi_4326917(TUBB1);ncbi_4327550(TUBB4);ncbi_4334675(Os07g0246200);ncbi_4337509(FAB1A);ncbi_4338790(TUBB6);ncbi_4340590(RAC4);ncbi_4341383(SAG39)	K01365+K01365+K01365+K04392+K07375+K07375+K08057+K00921+K07375+K04392+K01365
Metabolism	Metabolism of cofactors and vitamins	Biotin metabolism	2	23	0.874753	1	ko00780	ncbi_4329424(CLKR27);ncbi_4343906(KAS2)	K00059+K09458
Metabolism	Amino acid metabolism	Lysine biosynthesis	1	14	0.893919	1	ko00300	ncbi_4331930(ALD1)	K10206
Metabolism	Lipid metabolism	Arachidonic acid metabolism	1	14	0.893919	1	ko00590	ncbi_4340341(GPX1)	K00432
Metabolism	Lipid metabolism	Sphingolipid metabolism	3	34	0.897587	1	ko00600	ncbi_4344485(Gba2);ncbi_4348984(AGAL1);ncbi_4348988(Os10g0493600)	K17108+K07407+K07407
Organismal Systems	Environmental adaptation	Circadian rhythm - plant	5	52	0.901131	1	ko04712	ncbi_107276171(HD3A);ncbi_4341272(FT);ncbi_4350636(CHS1);ncbi_9268282(FT);ncbi_9268301(HY5)	K16223+K16223+K00660+K16223+K16241
Metabolism	Metabolism of cofactors and vitamins	Vitamin B6 metabolism	1	15	0.909647	1	ko00750	ncbi_4328780(At1g17710)	K13248
Metabolism	Nucleotide metabolism	Purine metabolism	21	182	0.917002	1	ko00230	ncbi_107276220(PRS1);ncbi_107276353(tilS/hprT);ncbi_112937969(rpoB);ncbi_4327173(PKP2);ncbi_4329458(POL2A);ncbi_4334073(APS3);ncbi_4337890(CRSH2);ncbi_4341535(Os06g0617800);ncbi_4343246(APT3);ncbi_4343883(RSH3);ncbi_4344470(Os08g0109300);ncbi_4344534(Os08g0118900);ncbi_4348230(PGMP);ncbi_4349748(NRPE5A);ncbi_4350078(OsI_35105);ncbi_4351354(FHIT);ncbi_4351463(NRPE5A);ncbi_4351850(ADK-A);ncbi_43523…	K00948+K00760+K03043+K00873+K02324+K13811+K00951+K00948+K00759+K00951+K00939+K00939+K01835+K03013+K00873+K01522+K03013+K00939+K00942+K00940+K03040
Metabolism	Metabolism of cofactors and vitamins	One carbon pool by folate	1	18	0.944181	1	ko00670	ncbi_4347204(THFS)	K01938
Metabolism	Metabolism of cofactors and vitamins	Riboflavin metabolism	1	18	0.944181	1	ko00740	ncbi_112936006(XTH24)	K11752
Metabolism	Metabolism of other amino acids	Selenocompound metabolism	1	20	0.959516	1	ko00450	ncbi_4334073(APS3)	K13811
Genetic Information Processing	Transcription	RNA polymerase	4	52	0.96042	1	ko03020	ncbi_112937969(rpoB);ncbi_4349748(NRPE5A);ncbi_4351463(NRPE5A);MSTRG.10119(rpoA)	K03043+K03013+K03013+K03040
Metabolism	Carbohydrate metabolism	Citrate cycle (TCA cycle)	5	62	0.962848	1	ko00020	ncbi_4327423(At3g47520);ncbi_4334968(Os04g0119400);ncbi_4337862(LPD1);ncbi_4344403(ogdh);ncbi_4345657(At3g47520)	K00026+K00161+K00382+K00164+K00026
Metabolism	Global and overview maps	2-Oxocarboxylic acid metabolism	5	62	0.962848	1	ko01210	ncbi_4325621(Os01g0760600);ncbi_4329938(At2g31810);ncbi_4332151(BCAT5);ncbi_4333177(NAGS2);ncbi_4348524(ALAAT2)	K14454+K01653+K00826+K14682+K00814
Genetic Information Processing	Folding, sorting and degradation	SNARE interactions in vesicular transport	3	47	0.977821	1	ko04130	ncbi_4334356(SYP121);ncbi_4340257(SYP132);ncbi_4352920(VAMP725)	K08486+K08486+K08515
Metabolism	Glycan biosynthesis and metabolism	Glycosylphosphatidylinositol(GPI)-anchor biosynthesis	1	26	0.984567	1	ko00563	ncbi_4328046(Pigb)	K05286
Metabolism	Nucleotide metabolism	Pyrimidine metabolism	12	140	0.990759	1	ko00240	ncbi_112937969(rpoB);ncbi_4325937(CDA1);ncbi_4329458(POL2A);ncbi_4330657(PYD1);ncbi_4335533(DCTPP1);ncbi_4336398(Dctpp1);ncbi_4345071(PYRB);ncbi_4347891(URH2);ncbi_4349748(NRPE5A);ncbi_4351463(NRPE5A);ncbi_4352460(NDPK2);MSTRG.10119(rpoA)	K03043+K01489+K02324+K00207+K16904+K16904+K00609+K01240+K03013+K03013+K00940+K03040
Metabolism	Carbohydrate metabolism	Pentose and glucuronate interconversions	5	81	0.995366	1	ko00040	ncbi_4325861(PME2.1);ncbi_4332569(PME21);ncbi_4344369(PME21);ncbi_4349982(PECS-2.1);ncbi_4352146(UGD4)	K01051+K01051+K01051+K01051+K00012
Genetic Information Processing	Folding, sorting and degradation	Protein export	3	62	0.996748	1	ko03060	ncbi_4339274(SRP54-2);ncbi_4347239(TPP2);ncbi_4352728(CIPK4)	K03106+K03100+K03116
Cellular Processes	Transport and catabolism	Endocytosis	14	179	0.99858	1	ko04144	ncbi_107279207(DRP2A);ncbi_4326442(LIR1);ncbi_4327388(MED37C);ncbi_4328374(SKD1);ncbi_4328629(AGD12);ncbi_4333833(PIPK1);ncbi_4333874(--);ncbi_4333899(DRP1C);ncbi_4339324(RIC2);ncbi_4341468(PLD2);ncbi_4344788(Ist1);ncbi_4349637(VPS32.2);ncbi_9267214(GN);ncbi_9267438(PIP5K4)	K01528+K12198+K03283+K12196+K12486+K00889+K19476+K01528+K07904+K01115+K19476+K12194+K18443+K00889
Genetic Information Processing	Folding, sorting and degradation	Ubiquitin mediated proteolysis	12	166	0.999165	1	ko04120	ncbi_4324290(UBC25);ncbi_4331606(RZPF34);ncbi_4332833(SRFP1);ncbi_4337658(UPL4);ncbi_4339908(ASK4);ncbi_4343962(SKP1);ncbi_4346639(UBC5A);ncbi_4346713(RCE1);ncbi_4348796(RZPF34);ncbi_9266295(DIS1);ncbi_9266835(LOG2);ncbi_9270435(--)	K10581+K10144+K10144+K10590+K03094+K03094+K06689+K10579+K10144+K04506+K10604+K03094
Cellular Processes	Transport and catabolism	Autophagy - other eukaryotes	1	45	0.999277	1	ko04136	ncbi_4349525(ATG8D)	K08341
Genetic Information Processing	Replication and repair	Base excision repair	1	47	0.999476	1	ko03410	ncbi_4329458(POL2A)	K02324
Genetic Information Processing	Folding, sorting and degradation	RNA degradation	7	121	0.999487	1	ko03018	ncbi_4324917(rrp40);ncbi_4325536(Cnot4);ncbi_4327993(CPN60B2);ncbi_4335888(RECQL4A);ncbi_4337457(CAF1-11);ncbi_4338034(PFK3);ncbi_4340042(ENO1)	K03681+K10643+K04077+K03654+K12581+K00850+K01689
Genetic Information Processing	Translation	Aminoacyl-tRNA biosynthesis	2	66	0.999695	1	ko00970	ncbi_107276265(At2g33840);ncbi_9272464(At4g10320)	K01866+K01870
Genetic Information Processing	Replication and repair	Mismatch repair	2	68	0.999773	1	ko03430	ncbi_4327899(EXO1);ncbi_9266781(RPA2C)	K10746+K10739
Genetic Information Processing	Replication and repair	DNA replication	3	83	0.999814	1	ko03030	ncbi_4329458(POL2A);ncbi_9266781(RPA2C);ncbi_9266900(--)	K02324+K10739+K10744
Genetic Information Processing	Transcription	Basal transcription factors	1	55	0.999856	1	ko03022	ncbi_9266910(RAP74)	K03138
Genetic Information Processing	Replication and repair	Homologous recombination	3	96	0.99997	1	ko03440	ncbi_4332589(At4g02110);ncbi_4337655(RAD51B);ncbi_9266781(RPA2C)	K10728+K10869+K10739
Genetic Information Processing	Translation	Ribosome biogenesis in eukaryotes	2	93	0.999995	1	ko03008	ncbi_4336736(CBF5);MSTRG.7059(--)	K11131+K07562
Genetic Information Processing	Replication and repair	Nucleotide excision repair	2	100	0.999998	1	ko03420	ncbi_4329458(POL2A);ncbi_9266781(RPA2C)	K02324+K10739
Genetic Information Processing	Translation	Ribosome	16	372	1	1	ko03010	ncbi_107277614(UB-EP52);ncbi_107278968(rps7-A);ncbi_107280605(rpl2-A);ncbi_107281219(RPS10);ncbi_112937968(rps7-A);ncbi_112938705(rps7-A);ncbi_3131421(rpl2-A);ncbi_3131424(rpl2-A);ncbi_3131425(rpl20);ncbi_3131440(rps18);ncbi_3131486(rpl32);ncbi_4324162(rplT);ncbi_4324446(ispH);ncbi_4341262(RPL11);ncbi_9269245(RPL6);MSTRG.21709(rps16)	K02977+K02992+K02886+K02946+K02992+K02992+K02886+K02886+K02887+K02963+K02911+K02887+K02945+K02868+K02933+K02959
Genetic Information Processing	Translation	RNA transport	5	182	1	1	ko03013	ncbi_4324359(SUMO1);ncbi_4339637(COR413IM1);ncbi_4341162(Os06g0520600);ncbi_9267365(NUP58);MSTRG.7059(--)	K12160+K03251+K03260+K14307+K07562
Genetic Information Processing	Translation	mRNA surveillance pathway	1	119	1	1	ko03015	ncbi_4329282(Gspt1)	K03267
Genetic Information Processing	Transcription	Spliceosome	4	206	1	1	ko03040	ncbi_4327388(MED37C);ncbi_4342037(--);ncbi_4348330(CRNKL1);MSTRG.2019(U2AF35A)	K03283+K12868+K12869+K12836
Genetic Information Processing	Folding, sorting and degradation	Protein processing in endoplasmic reticulum	12	254	1	1	ko04141	ncbi_107276927(Ufd1-like);ncbi_4325695(HSP17.9B);ncbi_4325697(HSP16.9A);ncbi_4327388(MED37C);ncbi_4329652(PDIL1-3);ncbi_4332357(HSP17.9A);ncbi_4332363(HSP17.7);ncbi_4334675(Os07g0246200);ncbi_4339908(ASK4);ncbi_4343962(SKP1);ncbi_4346639(UBC5A);ncbi_9270435(--)	K14016+K13993+K13993+K03283+K09580+K13993+K13993+K08057+K03094+K03094+K06689+K03094

## Sheet: Table S26 pir1a-vs-pir1b
Table S26. All enrichment pathways of the comparison between pir1a and pir1b.
KEGG_A_class	KEGG_B_class	Pathway	Pir1a-vs-Pir1b (1244)	All (5882)	Pvalue	Qvalue	Pathway ID	Genes	K_IDs
Metabolism	Global and overview maps	Biosynthesis of secondary metabolites	442	1422	1.17372e-24	1.47889e-22	ko01110	ncbi_107276133(5GT);ncbi_107276220(PRS1);ncbi_107276259(KSL8);ncbi_107276302(KCR1);ncbi_107276307(UGT75L6);ncbi_107276373(At3g50520);ncbi_107276526(UGT88F3);ncbi_107277076(At1g31550);ncbi_107277128(CYP71Z7);ncbi_107277152(At3g50520);ncbi_107277220(rccR);ncbi_107277295(IPT3);ncbi_107277488(PLDZETA1);ncbi_112936021(CYP701A19);ncbi_112936094(OPR1);ncbi_112938752(Os04g0692600);ncbi_4323892(FPS);ncbi_…	K21371+K00948+K04121+K10251+K21371+K15634+K22845+K21026+K21291+K15634+K13545+K10760+K01115+K04122+K05894+K22013+K00787+K05350+K01568+K22845+K22845+K22845+K00264+K00430+K00703+K00844+K00764+K13508+K03841+K01188+K21026+K21026+K22845+K21026+K00053+K01114+K13832+K14454+K18693+K00227+K05894+K01623+K00626+K17913+K21026+K21026+K00430+K10527+K13508+K00430+K08081+K00430+K00382+K00430+K00430+K14674+K03809+…
Metabolism	Global and overview maps	Metabolic pathways	638	2371	7.288e-19	4.59144e-17	ko01100	ncbi_107275865(Os12g0290150);ncbi_107276047(PSBR);ncbi_107276080(MTK2);ncbi_107276220(PRS1);ncbi_107276259(KSL8);ncbi_107276302(KCR1);ncbi_107276373(At3g50520);ncbi_107276432(CYP71D55);ncbi_107277152(At3g50520);ncbi_107277295(IPT3);ncbi_107277488(PLDZETA1);ncbi_112936021(CYP701A19);ncbi_112936094(OPR1);ncbi_112937008(rbcL);ncbi_112938260(atpB);ncbi_112939627(At5g11770);ncbi_3131391(atpF);ncbi_313…	K03517+K03541+K00899+K00948+K04121+K10251+K15634+K00512+K15634+K10760+K01115+K04122+K05894+K01601+K02112+K03940+K02109+K02110+K02108+K05572+K05575+K05577+K02634+K02635+K02637+K02689+K02690+K02703+K02704+K02705+K02706+K05582+K05574+K02112+K01601+K05579+K00787+K05350+K01568+K00696+K00264+K02716+K02155+K00430+K08912+K05605+K00703+K00844+K06124+K08912+K00029+K00764+K00365+K13508+K03542+K01183+K01183+…
Metabolism	Energy metabolism	Photosynthesis	52	80	1.91654e-17	8.04947e-16	ko00195	ncbi_107276047(PSBR);ncbi_112938260(atpB);ncbi_3131391(atpF);ncbi_3131392(atpH);ncbi_3131393(atpI);ncbi_3131402(petA);ncbi_3131403(petB);ncbi_3131404(petD);ncbi_3131406(psaA);ncbi_3131407(psaB);ncbi_3131409(psbA);ncbi_3131410(psbB);ncbi_3131411(psbC);ncbi_3131412(psbD);ncbi_3131462(atpB);ncbi_4324479(PSBO);ncbi_4324933(PSBS);ncbi_4326537(PSB28);ncbi_4327150(PSBW);ncbi_4328000(LFNR2);ncbi_4329766(…	K03541+K02112+K02109+K02110+K02108+K02634+K02635+K02637+K02689+K02690+K02703+K02704+K02705+K02706+K02112+K02716+K03542+K08903+K02721+K02641+K08901+K02109+K08902+K02694+K02641+K02639+K02639+K14332+K03542+K02695+K02638+K02641+K08901+K02717+K03541+K02641+K02698+K02693+K02115+K08901+K02636+K02639+K02723+K03541+K02717+K02692+K08905+K02701+K02699+K02113+K02704+K02109
Metabolism	Energy metabolism	Photosynthesis - antenna proteins	14	15	4.07866e-09	1.28478e-07	ko00196	ncbi_4324599(CAB2R);ncbi_4324705(CAB2R);ncbi_4328623(CAB8);ncbi_4330828(LHCA5);ncbi_4333359(OsI_012078);ncbi_4336028(CAP10B);ncbi_4340892(LHC);ncbi_4343583(LHCB4.1);ncbi_4343604(LHBC);ncbi_4343709(CAB7);ncbi_4345663(lhcA-P4);ncbi_4346803(CAB1R);ncbi_4347166(LHCA6);ncbi_4350176(LHCB5)	K08912+K08912+K08909+K08911+K08913+K08917+K08907+K08915+K08914+K08908+K08910+K08912+K08908+K08916
Metabolism	Lipid metabolism	alpha-Linolenic acid metabolism	31	56	1.86496e-08	4.6997e-07	ko00592	ncbi_112936094(OPR1);ncbi_4325705(OPR1);ncbi_4326503(MFP2);ncbi_4327023(SDP1);ncbi_4328040(CYP74B2);ncbi_4328603(LOX2.3);ncbi_4328742(CYP74A3);ncbi_4328997(MFP);ncbi_4331150(PED1);ncbi_4331515(4CLL4);ncbi_4332121(CYP74A2);ncbi_4333862(PLA2-III);ncbi_4334233(CYP74A1);ncbi_4334536(SDP1);ncbi_4336987(LCAT4);ncbi_4337529(SAMT);ncbi_4337904(ACX4);ncbi_4338358(LOX1.6);ncbi_4338541(MFP2);ncbi_4340485(OP…	K05894+K05894+K10527+K14674+K10528+K00454+K01723+K10527+K07513+K10526+K01723+K01047+K01723+K14674+K22389+K08241+K00232+K00454+K10527+K05894+K05894+K05894+K00232+K00232+K00454+K18857+K18857+K00232+K10529+K00454+K22389
Metabolism	Metabolism of terpenoids and polyketides	Diterpenoid biosynthesis	30	54	2.8387e-08	5.96126e-07	ko00904	ncbi_107276259(KSL8);ncbi_107277128(CYP71Z7);ncbi_112936021(CYP701A19);ncbi_4329013(CPS1);ncbi_4329722(CYP76M8);ncbi_4329723(CYP76M7);ncbi_4329724(KSL7);ncbi_4329725(CYP71Z6);ncbi_4329726(CYP71Z7);ncbi_4329728(KSL5);ncbi_4329729(KSL6);ncbi_4334841(GA20OX1);ncbi_4335090(CPS4);ncbi_4335091(CYP99A3);ncbi_4335093(Os04g0179200);ncbi_4335094(KSL4);ncbi_4335096(CYP99A2);ncbi_4336431(GA2OX6);ncbi_4339310…	K04121+K21291+K04122+K04120+K16084+K16084+K14036+K16083+K21291+K14038+K16082+K05282+K14043+K16085+K13070+K14046+K16085+K04125+K04125+K04122+K21719+K04122+K16084+K21291+K21291+K21291+K14044+K14037+K04120+K14036
Metabolism	Global and overview maps	Carbon metabolism	100	289	4.05067e-08	7.29121e-07	ko01200	ncbi_107276220(PRS1);ncbi_107276373(At3g50520);ncbi_107277152(At3g50520);ncbi_112937008(rbcL);ncbi_3131463(rbcL);ncbi_4324637(At1g06550);ncbi_4324666(HXK9);ncbi_4324717(MODA);ncbi_4325071(CFBP1);ncbi_4325531(PPC3);ncbi_4325621(Os01g0760600);ncbi_4326074(FBA3);ncbi_4326136(At5g47720);ncbi_4326980(LPD1);ncbi_4327213(CICDH);ncbi_4327239(tal);ncbi_4327423(At3g47520);ncbi_4328073(CATA);ncbi_4328441(GD…	K00948+K15634+K15634+K01601+K01601+K05605+K00844+K00029+K03841+K01595+K14454+K01623+K00626+K00382+K00031+K00616+K00026+K03781+K02437+K01647+K01595+K01895+K00036+K00261+K00855+K01783+K00121+K00121+K01689+K03841+K01913+K01913+K00036+K01679+K00036+K01006+K01738+K01807+K00261+K00297+K15919+K15919+K15919+K00161+K01100+K00615+K01807+K01895+K05298+K19269+K00261+K11517+K00605+K00058+K00382+K00844+K00850+…
Metabolism	Lipid metabolism	Fatty acid degradation	29	55	2.2322e-07	3.51571e-06	ko00071	ncbi_4326136(At5g47720);ncbi_4326503(MFP2);ncbi_4328997(MFP);ncbi_4330146(ALDH3F1);ncbi_4330149(ALDH3F1);ncbi_4330612(ALDH2B7);ncbi_4331150(PED1);ncbi_4331893(At5g42250);ncbi_4331894(At1g22440);ncbi_4337714(LACS1);ncbi_4337904(ACX4);ncbi_4338395(LACS8);ncbi_4338541(MFP2);ncbi_4339402(ECI3);ncbi_4340187(LACS4);ncbi_4340972(ACX4);ncbi_4340986(ACX3);ncbi_4344267(IBR3);ncbi_4346520(AAT1);ncbi_4347172…	K00626+K10527+K10527+K00128+K00128+K00128+K07513+K00121+K00121+K01897+K00232+K01897+K10527+K07517+K01897+K00232+K00232+K00249+K00626+K14085+K00001+K01897+K00128+K18857+K18857+K00001+K00232+K01897+K00128
Metabolism	Carbohydrate metabolism	Pentose phosphate pathway	30	59	3.92309e-07	5.49232e-06	ko00030	ncbi_107276220(PRS1);ncbi_4325071(CFBP1);ncbi_4326074(FBA3);ncbi_4327239(tal);ncbi_4329889(G6PDH);ncbi_4330512(PFP-ALPHA);ncbi_4331761(RPE);ncbi_4332364(Os03g0267300);ncbi_4332659(At1g09420);ncbi_4333103(APG1);ncbi_4334316(RPI4);ncbi_4335330(TKL-2);ncbi_4335430(RPI1);ncbi_4338034(PFK3);ncbi_4338737(FBA1);ncbi_4339369(PFK3);ncbi_4340909(PFP-ALPHA);ncbi_4341496(FBA5);ncbi_4341535(Os06g0617800);ncbi…	K00948+K03841+K01623+K00616+K00036+K00895+K01783+K03841+K00036+K00036+K01807+K00615+K01807+K00850+K01623+K00850+K00895+K01623+K00948+K01807+K01057+K00616+K00895+K01057+K01783+K01835+K00850+K00851+K00895+K01623
Metabolism	Biosynthesis of other secondary metabolites	Phenylpropanoid biosynthesis	91	271	7.91053e-07	9.96727e-06	ko00940	ncbi_4324050(BGLU1);ncbi_4324554(Sb03g046810);ncbi_4325106(BGLU4);ncbi_4326273(PER24);ncbi_4326376(ALDH2C4);ncbi_4326716(PER2);ncbi_4326969(PER1);ncbi_4327001(PER1);ncbi_4327002(PER1);ncbi_4328552(CAD2);ncbi_4328832(PER52);ncbi_4328841(PER70);ncbi_4328842(GSVIVT00023967001);ncbi_4329329(CYP73A14);ncbi_4329959(HCT2);ncbi_4330036(ZB8);ncbi_4330037(ZB8);ncbi_4330407(4CL2);ncbi_4331271(PER64);ncbi_43…	K05350+K00430+K01188+K00430+K12355+K00430+K00430+K00430+K00430+K00083+K00430+K00430+K00430+K00487+K13065+K10775+K10775+K01904+K00430+K01904+K01188+K05349+K01188+K00430+K00430+K00430+K01188+K01188+K01188+K13065+K05350+K05350+K10775+K13065+K00430+K00430+K00430+K00430+K01188+K01188+K13065+K00430+K00430+K01188+K00430+K00430+K12355+K01904+K00430+K01188+K00430+K00430+K00430+K11188+K05350+K00430+K00430+…
Metabolism	Energy metabolism	Carbon fixation in photosynthetic organisms	37	88	6.68547e-06	7.6579e-05	ko00710	ncbi_112937008(rbcL);ncbi_3131463(rbcL);ncbi_4324717(MODA);ncbi_4325071(CFBP1);ncbi_4325531(PPC3);ncbi_4325621(Os01g0760600);ncbi_4326074(FBA3);ncbi_4327423(At3g47520);ncbi_4328859(PEPC);ncbi_4330413(At1g32060);ncbi_4331761(RPE);ncbi_4332364(Os03g0267300);ncbi_4333181(PPDK2);ncbi_4334316(RPI4);ncbi_4335227(At3g55800);ncbi_4335330(TKL-2);ncbi_4335430(RPI1);ncbi_4336044(GAPA);ncbi_4338737(FBA1);ncb…	K01601+K01601+K00029+K03841+K01595+K14454+K01623+K00026+K01595+K00855+K01783+K03841+K01006+K01807+K01100+K00615+K01807+K05298+K01623+K00927+K14455+K01623+K00927+K01807+K00814+K00134+K01783+K01803+K00814+K00814+K01602+K01602+K01602+K01602+K00026+K01623+K01601
Metabolism	Carbohydrate metabolism	Glyoxylate and dicarboxylate metabolism	36	87	1.36764e-05	0.000143602	ko00630	ncbi_112937008(rbcL);ncbi_3131463(rbcL);ncbi_4326136(At5g47720);ncbi_4326980(LPD1);ncbi_4327423(At3g47520);ncbi_4328073(CATA);ncbi_4328441(GDH2);ncbi_4328812(CSY3);ncbi_4329518(ACS);ncbi_4332592(AAE7);ncbi_4332593(AAE7);ncbi_4333896(GLN1-3);ncbi_4334913(HPR3);ncbi_4334914(HPR3);ncbi_4334916(HPR3);ncbi_4335745(ACS);ncbi_4336245(PGLP1B);ncbi_4337048(GLO3);ncbi_4337051(GDCST);ncbi_4337272(GLN2);ncbi…	K01601+K01601+K00626+K00382+K00026+K03781+K02437+K01647+K01895+K01913+K01913+K01915+K15919+K15919+K15919+K01895+K19269+K11517+K00605+K01915+K22133+K00382+K00122+K00281+K03781+K11517+K01637+K00626+K02437+K01602+K01602+K01602+K01602+K00026+K01638+K01601
Metabolism	Amino acid metabolism	Alanine, aspartate and glutamate metabolism	25	53	2.00098e-05	0.000193941	ko00250	ncbi_4324398(Os01g0681900);ncbi_4324764(ASE1);ncbi_4325621(Os01g0760600);ncbi_4328053(GABA-T);ncbi_4330164(GDH3);ncbi_4332506(Os03g0291500);ncbi_4332596(At5g10920);ncbi_4332775(At3g08860);ncbi_4333896(GLN1-3);ncbi_4334405(GDH1);ncbi_4336554(GDH2);ncbi_4336982(OsI_17384);ncbi_4336983(OSL2);ncbi_4337272(GLN2);ncbi_4339095(At3g08860);ncbi_4339561(Os05g0555600);ncbi_4341252(ASP1);ncbi_4343916(ALAAT2)…	K00264+K00764+K14454+K16871+K00261+K01953+K01755+K00827+K01915+K00261+K00261+K16871+K16871+K01915+K00827+K00264+K14455+K00814+K16871+K00609+K01580+K00814+K00814+K17761+K00294
Metabolism	Carbohydrate metabolism	Glycolysis / Gluconeogenesis	53	150	3.51893e-05	0.000316704	ko00010	ncbi_107276373(At3g50520);ncbi_107277152(At3g50520);ncbi_4324066(PDC1);ncbi_4324666(HXK9);ncbi_4325071(CFBP1);ncbi_4326074(FBA3);ncbi_4326980(LPD1);ncbi_4328139(S6PDH);ncbi_4329518(ACS);ncbi_4330146(ALDH3F1);ncbi_4330149(ALDH3F1);ncbi_4330512(PFP-ALPHA);ncbi_4330612(ALDH2B7);ncbi_4331893(At5g42250);ncbi_4331894(At1g22440);ncbi_4332253(ENO1);ncbi_4332364(Os03g0267300);ncbi_4332592(AAE7);ncbi_43325…	K15634+K15634+K01568+K00844+K03841+K01623+K00382+K00002+K01895+K00128+K00128+K00895+K00128+K00121+K00121+K01689+K03841+K01913+K01913+K03103+K00161+K01895+K01785+K01785+K00382+K00844+K00850+K01623+K00927+K00850+K01689+K00895+K01623+K00927+K00134+K00895+K01792+K14085+K01803+K01785+K00001+K01835+K00850+K15634+K00128+K18857+K18857+K00001+K00873+K01792+K00128+K00895+K01623
Metabolism	Metabolism of other amino acids	Cyanoamino acid metabolism	26	59	5.97937e-05	0.000502267	ko00460	ncbi_4324050(BGLU1);ncbi_4325106(BGLU4);ncbi_4330076(NIT4);ncbi_4332041(BGLU6);ncbi_4334114(BACOVA_02659);ncbi_4334116(BACOVA_02659);ncbi_4334792(CYP71E1);ncbi_4336142(BGLU10);ncbi_4336145(BGLU12);ncbi_4336146(BGLU13);ncbi_4336388(BGLU14);ncbi_4336391(BGLU18);ncbi_4338558(BGLU21);ncbi_4338560(BGLU22);ncbi_4340890(BGLU24);ncbi_4341870(BGLU25);ncbi_4344146(BGLU26);ncbi_4345995(BGLU27);ncbi_4345996(…	K05350+K01188+K01501+K01188+K05349+K01188+K13029+K01188+K01188+K01188+K05350+K05350+K01188+K01188+K01188+K01188+K05350+K01188+K01188+K01188+K01188+K01188+K01188+K08248+K01188+K01188
Metabolism	Carbohydrate metabolism	Starch and sucrose metabolism	57	179	0.000454606	0.00358002	ko00500	ncbi_4324050(BGLU1);ncbi_4324364(SPS1);ncbi_4324654(SS4);ncbi_4324666(HXK9);ncbi_4325106(BGLU4);ncbi_4330221(TPP1);ncbi_4330753(TPP4);ncbi_4331577(BAMY2);ncbi_4332041(BGLU6);ncbi_4332788(SUS4);ncbi_4332950(At3g13560);ncbi_4333062(SUS1);ncbi_4334020(AGPL1);ncbi_4334114(BACOVA_02659);ncbi_4334116(BACOVA_02659);ncbi_4335789(CIN3);ncbi_4336142(BGLU10);ncbi_4336145(BGLU12);ncbi_4336146(BGLU13);ncbi_43…	K05350+K00696+K00703+K00844+K01188+K01087+K01087+K01177+K01188+K00695+K19892+K00695+K00975+K05349+K01188+K01193+K01188+K01188+K01188+K05350+K05350+K01193+K01193+K00844+K01188+K01188+K01214+K00975+K00695+K01087+K01188+K00700+K01188+K01176+K00705+K05350+K19893+K16055+K01188+K01188+K01214+K00975+K01087+K16055+K01188+K01188+K01188+K01188+K01835+K01177+K01194+K01087+K00696+K16055+K01188+K00703+K01188
Metabolism	Lipid metabolism	Linoleic acid metabolism	11	19	0.000504955	0.00374261	ko00591	ncbi_4327023(SDP1);ncbi_4328603(LOX2.3);ncbi_4333821(LOX1.1);ncbi_4333823(Os03g0700700);ncbi_4333862(PLA2-III);ncbi_4334049(LOX1.1);ncbi_4334536(SDP1);ncbi_4338358(LOX1.6);ncbi_4345994(CM-LOX2);ncbi_4350766(Os03g0699700);ncbi_4352505(LOX2.1)	K14674+K00454+K15718+K15718+K01047+K15718+K14674+K00454+K00454+K15718+K00454
Metabolism	Carbohydrate metabolism	Butanoate metabolism	13	25	0.000634995	0.00442372	ko00650	ncbi_4325632(hbdA);ncbi_4326136(At5g47720);ncbi_4326266(HMGCL);ncbi_4328053(GABA-T);ncbi_4329938(At2g31810);ncbi_4335672(ALS2);ncbi_4336982(OsI_17384);ncbi_4336983(OSL2);ncbi_4344928(Os08g0205900);ncbi_4345787(GAD);ncbi_4346520(AAT1);ncbi_4350218(At2g31810);ncbi_9267109(ALDH5F1)	K00074+K00626+K01640+K16871+K01653+K01652+K16871+K16871+K16871+K01580+K00626+K01653+K17761
Metabolism	Biosynthesis of other secondary metabolites	Indole alkaloid biosynthesis	21	50	0.00066707	0.00442372	ko00901	ncbi_107277076(At1g31550);ncbi_4325257(At5g45910);ncbi_4325258(At5g45910);ncbi_4325322(At2g27360);ncbi_4326250(At1g28600);ncbi_4326254(At1g28600);ncbi_4332911(At1g31550);ncbi_4338092(At5g45910);ncbi_4340180(At5g45910);ncbi_4340183(At5g45910);ncbi_4341207(At5g45910);ncbi_4341208(At5g45910);ncbi_4341925(AAE);ncbi_4344636(TDC1);ncbi_4344637(TDC1);ncbi_4348540(At2g27360);ncbi_4348564(TYDC1);ncbi_9266…	K21026+K21026+K21026+K21026+K21026+K21026+K21026+K21026+K21026+K21026+K21026+K21026+K21026+K01593+K01593+K21026+K01593+K21026+K21026+K21026+K21026
Metabolism	Amino acid metabolism	Tyrosine metabolism	19	44	0.00079186	0.00498872	ko00350	ncbi_4325621(Os01g0760600);ncbi_4328425(HPD);ncbi_4331893(At5g42250);ncbi_4331894(At1g22440);ncbi_4334655(FAHD2);ncbi_4339844(HGO);ncbi_4340945(At1g31672);ncbi_4340946(At1g31672);ncbi_4341252(ASP1);ncbi_4344636(TDC1);ncbi_4344637(TDC1);ncbi_4348152(At1g64710);ncbi_4348564(TYDC1);ncbi_4350053(ADH1);ncbi_4350054(ADH2);ncbi_4350055(ADH2);ncbi_4351017(naat-A);ncbi_4351775(GSTZ1);ncbi_9266826(GSTZ1)	K14454+K00457+K00121+K00121+K01557+K00451+K00276+K00276+K14455+K01593+K01593+K00001+K01593+K18857+K18857+K00001+K00815+K01800+K01800
Metabolism	Metabolism of other amino acids	Glutathione metabolism	41	125	0.00147004	0.00882026	ko00480	ncbi_4324574(GSTU6);ncbi_4325642(GSTU6);ncbi_4325643(GSTU6);ncbi_4325704(GST4);ncbi_4325709(GSTF1);ncbi_4325712(GSTF1);ncbi_4325763(GSTU8);ncbi_4325766(HSP26-A);ncbi_4325768(GSTU8);ncbi_4327213(CICDH);ncbi_4329643(APX8);ncbi_4329889(G6PDH);ncbi_4331112(GRC2);ncbi_4332659(At1g09420);ncbi_4333103(APG1);ncbi_4335896(APX7);ncbi_4336627(CSA);ncbi_4336886(CLEB3J9);ncbi_4337622(DHAR1);ncbi_4339981(RNR2B…	K00799+K00799+K00799+K00799+K00799+K00799+K00799+K00799+K00799+K00031+K00434+K00036+K00383+K00036+K00036+K00434+K00432+K00434+K21888+K10808+K00432+K21888+K00799+K00799+K00799+K00383+K00799+K00799+K00799+K00799+K00799+K00799+K00799+K00799+K00799+K00799+K01255+K00434+K00799+K00799+K00799
Metabolism	Amino acid metabolism	Valine, leucine and isoleucine degradation	20	50	0.00183273	0.0104965	ko00280	ncbi_4324637(At1g06550);ncbi_4326136(At5g47720);ncbi_4326266(HMGCL);ncbi_4326980(LPD1);ncbi_4330146(ALDH3F1);ncbi_4330149(ALDH3F1);ncbi_4330612(ALDH2B7);ncbi_4331150(PED1);ncbi_4332151(BCAT5);ncbi_4332775(At3g08860);ncbi_4337676(Os05g0125500);ncbi_4337862(LPD1);ncbi_4339095(At3g08860);ncbi_4344267(IBR3);ncbi_4346520(AAT1);ncbi_4347172(ALDH7B4);ncbi_4349966(ALDH3H1);ncbi_4351684(At5g09300);ncbi_92…	K05605+K00626+K01640+K00382+K00128+K00128+K00128+K07513+K00826+K00827+K00253+K00382+K00827+K00249+K00626+K14085+K00128+K00166+K00020+K00128
Metabolism	Biosynthesis of other secondary metabolites	Flavonoid biosynthesis	24	64	0.00192754	0.0105595	ko00941	ncbi_107276526(UGT88F3);ncbi_4324166(RhGT1);ncbi_4324167(RhGT1);ncbi_4324169(UGT88F3);ncbi_4325293(UGT88B1);ncbi_4329329(CYP73A14);ncbi_4329959(HCT2);ncbi_4336306(HCT1);ncbi_4337098(ANR);ncbi_4337100(ANR);ncbi_4337101(ANR);ncbi_4337311(AHT1);ncbi_4339386(RhGT1);ncbi_4339387(UGT88F3);ncbi_4340333(PHT1);ncbi_4343353(UGT88B1);ncbi_4348299(CYP75B4);ncbi_4348304(CYP75B3);ncbi_4350636(CHS1);ncbi_435132…	K22845+K22845+K22845+K22845+K22845+K00487+K13065+K13065+K08695+K08695+K08695+K13065+K22845+K22845+K13065+K22845+K05280+K05280+K00660+K01859+K01859+K00475+K09754+K22845
Metabolism	Metabolism of terpenoids and polyketides	Terpenoid backbone biosynthesis	22	58	0.00247872	0.0130133	ko00900	ncbi_4323892(FPS);ncbi_4326136(At5g47720);ncbi_4326560(IMCEL2);ncbi_4327968(ISPE);ncbi_4328034(MVD2);ncbi_4329911(ISPG);ncbi_4330711(CHLP);ncbi_4331944(NUS1);ncbi_4338768(CLA1);ncbi_4338791(IPI1);ncbi_4339489(FPS);ncbi_4340090(TKT2);ncbi_4340251(At2g17570);ncbi_4342614(Os07g0190000);ncbi_4343721(GGPS);ncbi_4346520(AAT1);ncbi_4347443(HMG3);ncbi_4351259(Os01g0832000);ncbi_9269735(--);ncbi_9272383(G…	K00787+K00626+K15889+K00919+K01597+K03526+K10960+K11778+K01662+K01823+K00787+K01662+K11778+K01662+K13789+K00626+K00021+K15892+K15891+K13789+K00021+K14066
Environmental Information Processing	Signal transduction	MAPK signaling pathway - plant	62	212	0.00286648	0.0144471	ko04016	ncbi_107275346(--);ncbi_107277170(PRMS);ncbi_107277171(PRMS);ncbi_107277316(PRMS);ncbi_107278041(RBOHC);ncbi_107278128(PRMS);ncbi_107278750(EIN3);ncbi_107279291(CRK37);ncbi_107281682(CML27);ncbi_4324182(Os01g0656200);ncbi_4324384(CAM1-1);ncbi_4325301(MAPKKK17);ncbi_4325422(PRMS);ncbi_4326027(RBOHB);ncbi_4326903(CAM3);ncbi_4327351(CML1);ncbi_4328073(CATA);ncbi_4329746(EIL1);ncbi_4330905(ERECTA);nc…	K13449+K13449+K13449+K13449+K13447+K13449+K14514+K13414+K02183+K14497+K02183+K20716+K13449+K13447+K02183+K02183+K03781+K14514+K20718+K13413+K14498+K20547+K02183+K14516+K14498+K13420+K14509+K20547+K13424+K20726+K14497+K20718+K17686+K02183+K20547+K03781+K13449+K13449+K13449+K13449+K13449+K14516+K02183+K02183+K20547+K14497+K13449+K20547+K14498+K02183+K02183+K13447+K14516+K14516+K13425+K20725+K13449+…
Metabolism	Lipid metabolism	Glycerolipid metabolism	32	97	0.00422226	0.0204617	ko00561	ncbi_4324826(GPAT6);ncbi_4325649(LPP2);ncbi_4326672(GPAT1);ncbi_4327023(SDP1);ncbi_4327055(DGK5);ncbi_4328061(GPAT6);ncbi_4328139(S6PDH);ncbi_4330146(ALDH3F1);ncbi_4330149(ALDH3F1);ncbi_4330612(ALDH2B7);ncbi_4334536(SDP1);ncbi_4334681(GPAT2);ncbi_4335812(DGD1);ncbi_4337126(DGK5);ncbi_4337206(GLPK);ncbi_4338289(GPAT3);ncbi_4338545(CSE);ncbi_4338997(GPAT5);ncbi_4339026(PAH1);ncbi_4339523(LPP2);ncbi…	K13508+K18693+K13508+K14674+K00901+K13508+K00002+K00128+K00128+K00128+K14674+K13508+K09480+K00901+K00864+K13508+K01054+K13508+K15728+K18693+K22848+K07407+K00901+K14085+K07407+K07407+K01054+K00128+K15728+K13508+K01054+K00128
Metabolism	Lipid metabolism	Glycerophospholipid metabolism	40	129	0.00516923	0.0241231	ko00564	ncbi_107277488(PLDZETA1);ncbi_4323890(NMT1);ncbi_4324704(At1g17710);ncbi_4324826(GPAT6);ncbi_4325332(At1g74320);ncbi_4325407(NPC2);ncbi_4325649(LPP2);ncbi_4326672(GPAT1);ncbi_4327023(SDP1);ncbi_4327055(DGK5);ncbi_4327647(PLD1);ncbi_4327964(Os01g0801600);ncbi_4328061(GPAT6);ncbi_4329820(Os03g0232800);ncbi_4329823(Os03g0232800);ncbi_4329826(Os03g0232800);ncbi_4333862(PLA2-III);ncbi_4334536(SDP1);nc…	K01115+K05929+K06124+K13508+K14156+K01114+K18693+K13508+K14674+K00901+K01115+K00006+K13508+K06129+K06129+K06129+K01047+K14674+K01114+K13508+K01114+K22389+K00901+K13511+K13508+K13508+K15728+K05929+K18693+K01115+K01115+K16860+K00901+K01517+K01115+K00968+K15728+K13508+K14156+K22389
Metabolism	Energy metabolism	Nitrogen metabolism	15	37	0.0057182	0.0257319	ko00910	ncbi_107277478(NRT2.4);ncbi_4324249(NRT2.3);ncbi_4324398(Os01g0681900);ncbi_4326583(BCA2);ncbi_4329556(ACA1);ncbi_4330076(NIT4);ncbi_4330164(GDH3);ncbi_4333896(GLN1-3);ncbi_4334405(GDH1);ncbi_4335782(ACA1);ncbi_4336554(GDH2);ncbi_4337272(GLN2);ncbi_4339561(Os05g0555600);ncbi_4345798(NIA1);ncbi_9268297(ACA7)	K02575+K02575+K00264+K01673+K01674+K01501+K00261+K01915+K00261+K01674+K00261+K01915+K00264+K10534+K01674
Metabolism	Carbohydrate metabolism	Ascorbate and aldarate metabolism	19	52	0.00760825	0.0330565	ko00053	ncbi_4328113(TDR);ncbi_4329643(APX8);ncbi_4330146(ALDH3F1);ncbi_4330149(ALDH3F1);ncbi_4330612(ALDH2B7);ncbi_4335896(APX7);ncbi_4336886(CLEB3J9);ncbi_4337622(DHAR1);ncbi_4340581(DHAR2);ncbi_4341305(Os06g0561000);ncbi_4341337(AAO);ncbi_4341967(USP);ncbi_4346299(MDAR4);ncbi_4347172(ALDH7B4);ncbi_4349966(ALDH3H1);ncbi_4351698(VTC5);ncbi_4352147(UGD5);ncbi_9269342(APX4);ncbi_9271186(ALDH3H1)	K16190+K00434+K00128+K00128+K00128+K00434+K00434+K21888+K21888+K00469+K00423+K12447+K08232+K14085+K00128+K14190+K00012+K00434+K00128
Metabolism	Biosynthesis of other secondary metabolites	Benzoxazinoid biosynthesis	3	3	0.0094419	0.039656	ko00402	ncbi_4334427(BX1);ncbi_9268807(BX1);ncbi_9270552(BX1)	K13222+K13222+K13222
Metabolism	Amino acid metabolism	Tryptophan metabolism	20	57	0.0103565	0.0420942	ko00380	ncbi_4325177(YUC10);ncbi_4325178(YUC10);ncbi_4326136(At5g47720);ncbi_4328073(CATA);ncbi_4330076(NIT4);ncbi_4330146(ALDH3F1);ncbi_4330149(ALDH3F1);ncbi_4330612(ALDH2B7);ncbi_4334956(AMI1);ncbi_4334994(YUC5);ncbi_4342124(CATB);ncbi_4344403(ogdh);ncbi_4344636(TDC1);ncbi_4344637(TDC1);ncbi_4346520(AAT1);ncbi_4346795(ASMT1);ncbi_4347172(ALDH7B4);ncbi_4348564(TYDC1);ncbi_4349966(ALDH3H1);ncbi_9271186(A…	K11816+K11816+K00626+K03781+K01501+K00128+K00128+K00128+K01426+K11816+K03781+K00164+K01593+K01593+K00626+K22588+K14085+K01593+K00128+K00128
Environmental Information Processing	Signal transduction	Plant hormone signal transduction	81	305	0.012034	0.0456027	ko04075	ncbi_107275346(--);ncbi_107277170(PRMS);ncbi_107277171(PRMS);ncbi_107277316(PRMS);ncbi_107278128(PRMS);ncbi_107278750(EIN3);ncbi_107281458(IAA25);ncbi_4323871(IAA1);ncbi_4324182(Os01g0656200);ncbi_4324749(Os01g0856500);ncbi_4324818(COI1A);ncbi_4325078(BZIP12);ncbi_4325422(PRMS);ncbi_4325747(RR4);ncbi_4325890(IAA3);ncbi_4325922(D8);ncbi_4326893(GH3.2);ncbi_4327014(ARF3);ncbi_4327590(DPBF3);ncbi_43…	K13449+K13449+K13449+K13449+K13449+K14514+K14484+K14484+K14497+K13946+K13463+K14432+K13449+K14492+K14484+K14494+K14487+K14486+K14432+K14431+K14484+K14488+K14492+K14514+K14488+K14484+K13413+K14491+K14500+K13464+K14431+K14498+K14508+K14516+K14498+K14486+K14492+K14488+K13464+K14487+K14485+K14509+K14502+K13946+K13463+K14497+K14491+K14432+K14431+K14504+K14488+K13449+K13449+K13449+K13449+K13449+K14516+…
Metabolism	Global and overview maps	Fatty acid metabolism	28	88	0.0122113	0.0456027	ko01212	ncbi_107276302(KCR1);ncbi_4326136(At5g47720);ncbi_4326503(MFP2);ncbi_4328997(MFP);ncbi_4331150(PED1);ncbi_4333144(Os03g0423300);ncbi_4334949(KCR1);ncbi_4335627(Os04g0379900);ncbi_4337714(LACS1);ncbi_4337904(ACX4);ncbi_4338395(LACS8);ncbi_4338541(MFP2);ncbi_4340187(LACS4);ncbi_4340334(At3g03980);ncbi_4340817(KCR1);ncbi_4340820(KCR1);ncbi_4340972(ACX4);ncbi_4340986(ACX3);ncbi_4343026(DES2);ncbi_434…	K10251+K00626+K10527+K10527+K07513+K03921+K10251+K03921+K01897+K00232+K01897+K10527+K01897+K00059+K10251+K10251+K00232+K00232+K10256+K10256+K09458+K00249+K03921+K00626+K00059+K01897+K00232+K01897
Metabolism	Carbohydrate metabolism	Galactose metabolism	23	69	0.0123055	0.0456027	ko00052	ncbi_4324666(HXK9);ncbi_4325200(RFS);ncbi_4325748(lacZ);ncbi_4335789(CIN3);ncbi_4336037(Galm);ncbi_4336039(Galm);ncbi_4336515(IVR1);ncbi_4337313(CIN5);ncbi_4338010(HXK7);ncbi_4338034(PFK3);ncbi_4339369(PFK3);ncbi_4339812(UGE-1);ncbi_4340274(RFS6);ncbi_4341967(USP);ncbi_4342703(RFS2);ncbi_4344290(AGAL3);ncbi_4344351(GOLS2);ncbi_4346723(UGE-4);ncbi_4348138(GALM);ncbi_4348230(PGMP);ncbi_4348582(PFK5…	K00844+K06617+K01190+K01193+K01785+K01785+K01193+K01193+K00844+K00850+K00850+K01784+K06617+K12447+K06617+K07407+K18819+K01784+K01785+K01835+K00850+K07407+K07407
Cellular Processes	Transport and catabolism	Peroxisome	30	96	0.012712	0.0457631	ko04146	ncbi_107276319(FAR4);ncbi_107278422(FAR1);ncbi_4324427(--);ncbi_4326266(HMGCL);ncbi_4327213(CICDH);ncbi_4327232(DCI1);ncbi_4328073(CATA);ncbi_4331150(PED1);ncbi_4332347(PXN);ncbi_4333171(XDH);ncbi_4333863(Os03g0708100);ncbi_4337048(GLO3);ncbi_4337714(LACS1);ncbi_4337904(ACX4);ncbi_4338395(LACS8);ncbi_4340187(LACS4);ncbi_4340972(ACX4);ncbi_4340986(ACX3);ncbi_4342124(CATB);ncbi_4342420(GLO5);ncbi_4…	K13356+K13356+K13348+K01640+K00031+K12663+K03781+K07513+K13354+K00106+K00477+K11517+K01897+K00232+K01897+K01897+K00232+K00232+K03781+K11517+K04565+K13356+K13348+K11147+K13356+K01897+K00232+K01897+K00306+K13356
Metabolism	Lipid metabolism	Cutin, suberine and wax biosynthesis	12	30	0.0145654	0.0505421	ko00073	ncbi_107276319(FAR4);ncbi_107278422(FAR1);ncbi_4330012(CER1);ncbi_4330643(PXG4);ncbi_4336376(PXG);ncbi_4340664(PXG4);ncbi_4340665(PXG4);ncbi_4346301(FAR1);ncbi_4347887(FAR4);ncbi_4348947(CYP86B1);ncbi_4350569(HHT1);ncbi_9267826(FAR1)	K13356+K13356+K15404+K17991+K17991+K17991+K17991+K13356+K13356+K15402+K15400+K13356
Metabolism	Amino acid metabolism	Arginine biosynthesis	14	37	0.0148417	0.0505421	ko00220	ncbi_4325621(Os01g0760600);ncbi_4330164(GDH3);ncbi_4332596(At5g10920);ncbi_4333896(GLN1-3);ncbi_4334405(GDH1);ncbi_4334912(ARG1);ncbi_4336554(GDH2);ncbi_4336590(NAGK);ncbi_4337272(GLN2);ncbi_4341252(ASP1);ncbi_4343916(ALAAT2);ncbi_4346012(Acy1);ncbi_4348524(ALAAT2);ncbi_4348525(ALAAT2)	K14454+K00261+K01755+K01915+K00261+K01476+K00261+K00930+K01915+K14455+K00814+K14677+K00814+K00814
Metabolism	Amino acid metabolism	Phenylalanine metabolism	20	60	0.0188246	0.0624186	ko00360	ncbi_4325621(Os01g0760600);ncbi_4325632(hbdA);ncbi_4328425(HPD);ncbi_4329329(CYP73A14);ncbi_4330036(ZB8);ncbi_4330037(ZB8);ncbi_4330407(4CL2);ncbi_4331650(4CLL1);ncbi_4334956(AMI1);ncbi_4336415(PAL);ncbi_4340945(At1g31672);ncbi_4340946(At1g31672);ncbi_4341252(ASP1);ncbi_4341718(4CL4);ncbi_4344636(TDC1);ncbi_4344637(TDC1);ncbi_4345054(4CL1);ncbi_4348564(TYDC1);ncbi_4351017(naat-A);ncbi_9272068(4CL…	K14454+K00074+K00457+K00487+K10775+K10775+K01904+K01904+K01426+K10775+K00276+K00276+K14455+K01904+K01593+K01593+K01904+K01593+K00815+K01904
Metabolism	Biosynthesis of other secondary metabolites	Betalain biosynthesis	4	6	0.0206919	0.0668508	ko00965	ncbi_4325095(LIGB);ncbi_4344636(TDC1);ncbi_4344637(TDC1);ncbi_4348564(TYDC1)	K15777+K01593+K01593+K01593
Metabolism	Amino acid metabolism	Glycine, serine and threonine metabolism	24	76	0.021302	0.0671011	ko00260	ncbi_107276373(At3g50520);ncbi_107277152(At3g50520);ncbi_4326980(LPD1);ncbi_4328441(GDH2);ncbi_4332775(At3g08860);ncbi_4334425(TRPA1);ncbi_4334913(HPR3);ncbi_4334914(HPR3);ncbi_4334916(HPR3);ncbi_4336402(THA1);ncbi_4337051(GDCST);ncbi_4337230(PGDH1);ncbi_4337862(LPD1);ncbi_4339095(At3g08860);ncbi_4340945(At1g31672);ncbi_4340946(At1g31672);ncbi_4341516(GDCSP);ncbi_4341584(trpB2);ncbi_4342571(TSA1)…	K15634+K15634+K00382+K02437+K00827+K01695+K15919+K15919+K15919+K01620+K00605+K00058+K00382+K00827+K00276+K00276+K00281+K06001+K01695+K00058+K14085+K02437+K15634+K00306
Environmental Information Processing	Signal transduction	Phosphatidylinositol signaling system	25	82	0.0292919	0.0900189	ko04070	ncbi_107281682(CML27);ncbi_4324384(CAM1-1);ncbi_4326903(CAM3);ncbi_4327055(DGK5);ncbi_4327351(CML1);ncbi_4328439(IMPL1);ncbi_4329322(ITPK4);ncbi_4332497(PLC6);ncbi_4333967(ITPK3);ncbi_4334549(CML21);ncbi_4337126(DGK5);ncbi_4337286(IPK1);ncbi_4337509(FAB1A);ncbi_4340685(FAB1A);ncbi_4341908(CML29);ncbi_4343924(--);ncbi_4343925(--);ncbi_4344166(PIP5K4);ncbi_4345076(DGK4);ncbi_4346290(MTM1);ncbi_4349…	K02183+K02183+K02183+K00901+K02183+K01092+K00913+K05857+K00913+K02183+K00901+K10572+K00921+K00921+K02183+K02183+K02183+K00889+K00901+K18081+K02183+K02183+K15422+K00889+K02183
Metabolism	Lipid metabolism	Ether lipid metabolism	12	33	0.0320714	0.0962141	ko00565	ncbi_107277488(PLDZETA1);ncbi_4325407(NPC2);ncbi_4327023(SDP1);ncbi_4327647(PLD1);ncbi_4333862(PLA2-III);ncbi_4334536(SDP1);ncbi_4334641(NPC1);ncbi_4334815(NPC4);ncbi_4341467(PLD2);ncbi_4341468(PLD2);ncbi_4341683(pldZ);ncbi_4349161(PLDBETA1)	K01115+K01114+K14674+K01115+K01047+K14674+K01114+K01114+K01115+K01115+K16860+K01115
Metabolism	Lipid metabolism	Biosynthesis of unsaturated fatty acids	16	48	0.0335594	0.0983369	ko01040	ncbi_107276302(KCR1);ncbi_4331150(PED1);ncbi_4333144(Os03g0423300);ncbi_4334949(KCR1);ncbi_4335627(Os04g0379900);ncbi_4337904(ACX4);ncbi_4340334(At3g03980);ncbi_4340817(KCR1);ncbi_4340820(KCR1);ncbi_4340972(ACX4);ncbi_4340986(ACX3);ncbi_4343026(DES2);ncbi_4343027(DES2);ncbi_4344897(OsI_28174);ncbi_4348791(At3g03980);ncbi_4350881(ACX2)	K10251+K07513+K03921+K10251+K03921+K00232+K00059+K10251+K10251+K00232+K00232+K10256+K10256+K03921+K00059+K00232
Metabolism	Carbohydrate metabolism	Pyruvate metabolism	27	92	0.0386191	0.110591	ko00620	ncbi_4324717(MODA);ncbi_4325531(PPC3);ncbi_4326136(At5g47720);ncbi_4326980(LPD1);ncbi_4327423(At3g47520);ncbi_4328859(PEPC);ncbi_4329021(At1g67280);ncbi_4329518(ACS);ncbi_4330146(ALDH3F1);ncbi_4330149(ALDH3F1);ncbi_4330612(ALDH2B7);ncbi_4332592(AAE7);ncbi_4332593(AAE7);ncbi_4332736(GLX2-2);ncbi_4332774(FUM1);ncbi_4333181(PPDK2);ncbi_4334968(Os04g0119400);ncbi_4335745(ACS);ncbi_4337862(LPD1);ncbi_…	K00029+K01595+K00626+K00382+K00026+K01595+K01759+K01895+K00128+K00128+K00128+K01913+K01913+K01069+K01679+K01006+K00161+K01895+K00382+K01759+K00626+K14085+K00128+K00873+K00026+K01638+K00128
Metabolism	Biosynthesis of other secondary metabolites	Caffeine metabolism	2	2	0.0447008	0.123681	ko00232	ncbi_4324793(At2g26230);ncbi_4333171(XDH)	K00365+K00106
Organismal Systems	Environmental adaptation	Plant-pathogen interaction	102	415	0.0451534	0.123681	ko04626	ncbi_107275346(--);ncbi_107276351(CML22);ncbi_107277170(PRMS);ncbi_107277171(PRMS);ncbi_107277316(PRMS);ncbi_107278041(RBOHC);ncbi_107278128(PRMS);ncbi_107278244(TCL2);ncbi_107278580(At1g51480);ncbi_107278749(At5g43740);ncbi_107279291(CRK37);ncbi_107279827(RPM1);ncbi_107280253(P);ncbi_107280380(MYB306);ncbi_107281682(CML27);ncbi_4324037(CML11);ncbi_4324241(MYB2);ncbi_4324384(CAM1-1);ncbi_4324770(…	K13449+K13448+K13449+K13449+K13449+K13447+K13449+K09422+K13457+K13459+K13414+K13457+K09422+K09422+K02183+K13448+K09422+K02183+K09422+K13449+K09422+K13447+K13457+K02183+K09422+K02183+K13412+K13412+K09422+K09422+K05391+K09422+K13413+K13430+K13412+K13412+K02183+K13456+K01373+K13456+K09422+K13412+K09422+K13420+K00864+K09422+K13448+K09422+K13424+K15397+K13448+K09422+K09422+K05391+K09422+K15397+K02183+…
Metabolism	Carbohydrate metabolism	Inositol phosphate metabolism	19	62	0.0503939	0.135099	ko00562	ncbi_4325407(NPC2);ncbi_4328439(IMPL1);ncbi_4329322(ITPK4);ncbi_4331917(RINO1);ncbi_4332497(PLC6);ncbi_4333967(ITPK3);ncbi_4334577(mipp1);ncbi_4334641(NPC1);ncbi_4334815(NPC4);ncbi_4337286(IPK1);ncbi_4337509(FAB1A);ncbi_4340685(FAB1A);ncbi_4341305(Os06g0561000);ncbi_4344166(PIP5K4);ncbi_4346290(MTM1);ncbi_4347597(ITPK6);ncbi_4347691(TPIP1);ncbi_4351685(Os12g0183300);ncbi_9267438(PIP5K4)	K01114+K01092+K00913+K01858+K05857+K00913+K03103+K01114+K01114+K10572+K00921+K00921+K00469+K00889+K18081+K01765+K01803+K15422+K00889
Metabolism	Metabolism of cofactors and vitamins	Pantothenate and CoA biosynthesis	11	32	0.05818	0.152723	ko00770	ncbi_4325375(Os05g0573700);ncbi_4329938(At2g31810);ncbi_4330657(PYD1);ncbi_4332151(BCAT5);ncbi_4335672(ALS2);ncbi_4340439(Os06g0207000);ncbi_4343249(PYD3);ncbi_4346318(DHAD);ncbi_4350218(At2g31810);ncbi_4351429(--);ncbi_9271371(Os02g0134000)	K00053+K01653+K00207+K00826+K01652+K09680+K01431+K01687+K01653+K06133+K02201
Metabolism	Biosynthesis of other secondary metabolites	Flavone and flavonol biosynthesis	3	5	0.0670454	0.172402	ko00944	ncbi_4326220(UGT73C6);ncbi_4348299(CYP75B4);ncbi_4348304(CYP75B3)	K22771+K05280+K05280
Metabolism	Metabolism of terpenoids and polyketides	Brassinosteroid biosynthesis	8	22	0.0740173	0.186524	ko00905	ncbi_4329954(CYP734A4);ncbi_4332134(CYP90B2);ncbi_4333399(CYP85A1);ncbi_4341450(CYP734A4);ncbi_4349746(CYP90A3);ncbi_4351461(CYP90A4);ncbi_9268939(CYP734A2);ncbi_9271796(CYP75B2)	K15639+K09587+K09590+K15639+K09588+K09588+K15639+K20623
Metabolism	Metabolism of other amino acids	beta-Alanine metabolism	14	45	0.0764899	0.188975	ko00410	ncbi_4324637(At1g06550);ncbi_4330146(ALDH3F1);ncbi_4330149(ALDH3F1);ncbi_4330612(ALDH2B7);ncbi_4330657(PYD1);ncbi_4340945(At1g31672);ncbi_4340946(At1g31672);ncbi_4343249(PYD3);ncbi_4344267(IBR3);ncbi_4345787(GAD);ncbi_4346881(PAO);ncbi_4347172(ALDH7B4);ncbi_4349966(ALDH3H1);ncbi_9271186(ALDH3H1)	K05605+K00128+K00128+K00128+K00207+K00276+K00276+K01431+K00249+K01580+K13366+K14085+K00128+K00128
Metabolism	Carbohydrate metabolism	Fructose and mannose metabolism	21	74	0.0855179	0.207216	ko00051	ncbi_4324666(HXK9);ncbi_4325071(CFBP1);ncbi_4326074(FBA3);ncbi_4327472(Os01g0847200);ncbi_4330512(PFP-ALPHA);ncbi_4332364(Os03g0267300);ncbi_4332523(FKFBP);ncbi_4338010(HXK7);ncbi_4338034(PFK3);ncbi_4338737(FBA1);ncbi_4339369(PFK3);ncbi_4340909(PFP-ALPHA);ncbi_4341496(FBA5);ncbi_4341699(Os06g0652400);ncbi_4345338(PFP-ALPHA);ncbi_4347691(TPIP1);ncbi_4348582(PFK5);ncbi_4350861(PMI1);ncbi_9266557(MA…	K00844+K03841+K01623+K00966+K00895+K03841+K01103+K00844+K00850+K01623+K00850+K00895+K01623+K02377+K00895+K01803+K00850+K01809+K19355+K00895+K01623
Metabolism	Metabolism of terpenoids and polyketides	Zeatin biosynthesis	11	35	0.102542	0.243778	ko00908	ncbi_107277295(IPT3);ncbi_4325668(CKX1);ncbi_4326218(UGT73C6);ncbi_4326219(UGT73C6);ncbi_4327333(CKX2);ncbi_4336438(UGT73C6);ncbi_4336630(CISZOG1);ncbi_4339535(IPT1);ncbi_4344176(CISZOG1);ncbi_4345764(CKX11);ncbi_4348932(CKX3)	K10760+K00279+K13496+K13496+K00279+K13496+K13495+K10760+K13495+K00279+K00279
Metabolism	Global and overview maps	Biosynthesis of amino acids	62	253	0.105532	0.246242	ko01230	ncbi_107276220(PRS1);ncbi_107276373(At3g50520);ncbi_107277152(At3g50520);ncbi_4324398(Os01g0681900);ncbi_4325375(Os05g0573700);ncbi_4325446(EMB3004);ncbi_4325621(Os01g0760600);ncbi_4326074(FBA3);ncbi_4327213(CICDH);ncbi_4327239(tal);ncbi_4328812(CSY3);ncbi_4329938(At2g31810);ncbi_4331761(RPE);ncbi_4332151(BCAT5);ncbi_4332253(ENO1);ncbi_4332596(At5g10920);ncbi_4333014(DAHPS1);ncbi_4333896(GLN1-3);…	K00948+K15634+K15634+K00264+K00053+K13832+K14454+K01623+K00031+K00616+K01647+K01653+K01783+K00826+K01689+K01755+K01626+K01915+K01658+K01738+K01807+K01695+K01476+K00615+K01807+K01652+K01620+K00930+K00058+K01915+K00850+K01623+K00927+K00850+K00264+K01689+K01738+K00891+K14455+K01623+K00948+K06001+K00927+K01807+K01695+K00814+K00134+K00616+K01609+K00058+K14677+K01687+K01783+K01803+K00814+K00814+K00850+…
Metabolism	Biosynthesis of other secondary metabolites	Isoquinoline alkaloid biosynthesis	8	24	0.115189	0.26382	ko00950	ncbi_4325621(Os01g0760600);ncbi_4340945(At1g31672);ncbi_4340946(At1g31672);ncbi_4341252(ASP1);ncbi_4344636(TDC1);ncbi_4344637(TDC1);ncbi_4348564(TYDC1);ncbi_4351017(naat-A)	K14454+K00276+K00276+K14455+K01593+K01593+K01593+K00815
Metabolism	Carbohydrate metabolism	Propanoate metabolism	9	28	0.118333	0.26382	ko00640	ncbi_4324637(At1g06550);ncbi_4326136(At5g47720);ncbi_4326980(LPD1);ncbi_4329518(ACS);ncbi_4335745(ACS);ncbi_4337862(LPD1);ncbi_4344267(IBR3);ncbi_4346520(AAT1);ncbi_4351684(At5g09300)	K05605+K00626+K00382+K01895+K01895+K00382+K00249+K00626+K00166
Metabolism	Metabolism of cofactors and vitamins	Porphyrin and chlorophyll metabolism	14	48	0.119347	0.26382	ko00860	ncbi_107277220(rccR);ncbi_112938752(Os04g0692600);ncbi_4330711(CHLP);ncbi_4331611(PAO);ncbi_4332843(DVR);ncbi_4333604(NOL);ncbi_4336237(POX2);ncbi_4337415(PORA);ncbi_4340015(CHLM);ncbi_4341462(HO1);ncbi_4347672(SGR);ncbi_4348519(rccR);ncbi_4348648(CLH2);ncbi_4349044(Os10g0502400)	K13545+K22013+K10960+K13071+K19073+K13606+K00231+K00218+K03428+K21480+K22013+K13545+K08099+K02492
Metabolism	Metabolism of cofactors and vitamins	Ubiquinone and other terpenoid-quinone biosynthesis	14	49	0.136215	0.291137	ko00130	ncbi_4327039(FQR1);ncbi_4328425(HPD);ncbi_4329329(CYP73A14);ncbi_4329918(--);ncbi_4330407(4CL2);ncbi_4331650(4CLL1);ncbi_4334108(At4g36750);ncbi_4339236(FQR1);ncbi_4340158(COQ3);ncbi_4341718(4CL4);ncbi_4345054(4CL1);ncbi_4345469(PPT1);ncbi_4351017(naat-A);ncbi_9272068(4CLL2)	K03809+K00457+K00487+K12501+K01904+K01904+K03809+K03809+K00591+K01904+K01904+K06125+K00815+K01904
Metabolism	Metabolism of cofactors and vitamins	Thiamine metabolism	7	21	0.136326	0.291137	ko00730	ncbi_4332604(TENA2);ncbi_4333719(THIC);ncbi_4338768(CLA1);ncbi_4340090(TKT2);ncbi_4342614(Os07g0190000);ncbi_4351850(ADK-A);ncbi_9269112(THIM)	K20896+K03147+K01662+K01662+K01662+K00939+K00878
Metabolism	Lipid metabolism	Arachidonic acid metabolism	5	14	0.155513	0.326578	ko00590	ncbi_4327023(SDP1);ncbi_4333862(PLA2-III);ncbi_4334536(SDP1);ncbi_4336627(CSA);ncbi_4340341(GPX1)	K14674+K01047+K14674+K00432+K00432
Metabolism	Amino acid metabolism	Lysine degradation	12	42	0.159895	0.328779	ko00310	ncbi_4326136(At5g47720);ncbi_4330146(ALDH3F1);ncbi_4330149(ALDH3F1);ncbi_4330612(ALDH2B7);ncbi_4330940(LKR/SDH);ncbi_4344403(ogdh);ncbi_4345509(SUVH5);ncbi_4346520(AAT1);ncbi_4347172(ALDH7B4);ncbi_4349966(ALDH3H1);ncbi_4352447(At2g24580);ncbi_9271186(ALDH3H1)	K00626+K00128+K00128+K00128+K14157+K00164+K11420+K00626+K14085+K00128+K00306+K00128
Metabolism	Amino acid metabolism	Arginine and proline metabolism	17	63	0.16178	0.328779	ko00330	ncbi_4325621(Os01g0760600);ncbi_4330146(ALDH3F1);ncbi_4330149(ALDH3F1);ncbi_4330612(ALDH2B7);ncbi_4333554(OAT);ncbi_4334477(P4H7);ncbi_4334912(ARG1);ncbi_4334956(AMI1);ncbi_4335530(P4H1);ncbi_4341252(ASP1);ncbi_4346881(PAO);ncbi_4347172(ALDH7B4);ncbi_4349318(POX2);ncbi_4349966(ALDH3H1);ncbi_9269289(ALDH12A1);ncbi_9271186(ALDH3H1);ncbi_9272649(AIH)	K14454+K00128+K00128+K00128+K00819+K00472+K01476+K01426+K00472+K14455+K13366+K14085+K00318+K00128+K00294+K00128+K10536
Metabolism	Carbohydrate metabolism	C5-Branched dibasic acid metabolism	3	7	0.168244	0.336489	ko00660	ncbi_4329938(At2g31810);ncbi_4335672(ALS2);ncbi_4350218(At2g31810)	K01653+K01652+K01653
Metabolism	Carbohydrate metabolism	Amino sugar and nucleotide sugar metabolism	44	182	0.177174	0.348811	ko00520	ncbi_107280744(UAM2);ncbi_112936042(ASD1);ncbi_4324666(HXK9);ncbi_4325066(CHIT3);ncbi_4325067(CHIT3);ncbi_4326722(BXL2);ncbi_4327295(UXS4);ncbi_4327472(Os01g0847200);ncbi_4328113(TDR);ncbi_4328266(ARA1);ncbi_4332441(UXS1);ncbi_4333121(Cht12);ncbi_4334020(AGPL1);ncbi_4337011(UEL-2);ncbi_4337139(GAUT10);ncbi_4337166(BXL4);ncbi_4338010(HXK7);ncbi_4338208(Chib3H-h);ncbi_4338718(Cht2);ncbi_4339718(AGP…	K13379+K01209+K00844+K01183+K01183+K15920+K08678+K00966+K16190+K12446+K08678+K20547+K00975+K12448+K13648+K15920+K00844+K01183+K20547+K00975+K01784+K02377+K12447+K20547+K12373+K08678+K00972+K20547+K00975+K01784+K08679+K01835+K20547+K01209+K01209+K15920+K01809+K01183+K01183+K01209+K00012+K13648+K20547+K01209
Cellular Processes	Transport and catabolism	Endocytosis	43	179	0.192852	0.373836	ko04144	ncbi_107277488(PLDZETA1);ncbi_4326442(LIR1);ncbi_4327195(EPSIN1);ncbi_4327388(MED37C);ncbi_4327647(PLD1);ncbi_4327852(AMSH2);ncbi_4328363(EHD1);ncbi_4328374(SKD1);ncbi_4331337(VPS24-1);ncbi_4332413(HSP70);ncbi_4332420(HSP70);ncbi_4333874(--);ncbi_4334619(RAB11C);ncbi_4334746(RABA2A);ncbi_4334954(GNL2);ncbi_4339012(MED37C);ncbi_4339157(ARF);ncbi_4339324(RIC2);ncbi_4339450(RABG3B);ncbi_4341266(RIC2…	K01115+K12198+K12471+K03283+K01115+K11866+K12483+K12196+K12193+K03283+K03283+K19476+K07904+K07904+K18443+K03283+K07937+K07904+K07897+K07904+K01115+K01115+K12194+K12483+K07901+K12486+K00889+K19476+K07904+K12194+K07904+K10591+K07904+K12192+K12200+K01115+K05754+K12191+K03283+K07889+K00889+K03283+K03283
Metabolism	Amino acid metabolism	Valine, leucine and isoleucine biosynthesis	6	19	0.197258	0.376584	ko00290	ncbi_4325375(Os05g0573700);ncbi_4329938(At2g31810);ncbi_4332151(BCAT5);ncbi_4335672(ALS2);ncbi_4346318(DHAD);ncbi_4350218(At2g31810)	K00053+K01653+K00826+K01652+K01687+K01653
Metabolism	Lipid metabolism	Synthesis and degradation of ketone bodies	3	8	0.228809	0.427306	ko00072	ncbi_4326136(At5g47720);ncbi_4326266(HMGCL);ncbi_4346520(AAT1)	K00626+K01640+K00626
Metabolism	Metabolism of cofactors and vitamins	Nicotinate and nicotinamide metabolism	7	24	0.230609	0.427306	ko00760	ncbi_107275865(Os12g0290150);ncbi_4332401(--);ncbi_4335862(NAPRT2);ncbi_4344018(--);ncbi_4346302(URH1);ncbi_4347891(URH2);ncbi_9266306(--)	K03517+K18551+K00763+K18551+K01240+K01240+K18551
Metabolism	Glycan biosynthesis and metabolism	Glycosphingolipid biosynthesis - globo and isoglobo series	4	12	0.236647	0.432138	ko00603	ncbi_4343697(HEXO2);ncbi_4344290(AGAL3);ncbi_4348984(AGAL1);ncbi_4348988(Os10g0493600)	K12373+K07407+K07407+K07407
Metabolism	Lipid metabolism	Sphingolipid metabolism	9	34	0.281368	0.506462	ko00600	ncbi_4325748(lacZ);ncbi_4326459(SPL);ncbi_4326966(Os01g0928800);ncbi_4330198(CERK);ncbi_4332339(Os03g0264000);ncbi_4344290(AGAL3);ncbi_4344674(LCBK1);ncbi_4348984(AGAL1);ncbi_4348988(Os10g0493600)	K01190+K01634+K00654+K04715+K04710+K07407+K04715+K07407+K07407
Metabolism	Metabolism of terpenoids and polyketides	Sesquiterpenoid and triterpenoid biosynthesis	4	13	0.288545	0.510463	ko00909	ncbi_4344635(TPS2);ncbi_4350288(Os11g0285000);ncbi_9269735(--);MSTRG.15227(Os11g0189600)	K15803+K19011+K15891+K19011
Metabolism	Biosynthesis of other secondary metabolites	Tropane, piperidine and pyridine alkaloid biosynthesis	8	30	0.291693	0.510463	ko00960	ncbi_4325621(Os01g0760600);ncbi_4326814(At5g06060);ncbi_4340945(At1g31672);ncbi_4340946(At1g31672);ncbi_4341252(ASP1);ncbi_4350416(At5g06060);ncbi_4350428(At5g06060);ncbi_4351017(naat-A)	K14454+K08081+K00276+K00276+K14455+K08081+K08081+K00815
Cellular Processes	Transport and catabolism	Phagosome	23	97	0.303283	0.523474	ko04145	ncbi_4324550(VATP-P1);ncbi_4325325(OsI_14861);ncbi_4325326(OsI_14861);ncbi_4325879(RAC1);ncbi_4326917(TUBB1);ncbi_4327550(TUBB4);ncbi_4327833(VHA-B2);ncbi_4328116(RAC6);ncbi_4328492(Os02g0178400);ncbi_4330438(VATG1);ncbi_4330693(RAC3);ncbi_4333632(TUBB8);ncbi_4334675(Os07g0246200);ncbi_4335014(VHA-F);ncbi_4337509(FAB1A);ncbi_4338790(TUBB6);ncbi_4339450(RABG3B);ncbi_4340685(FAB1A);ncbi_4341383(SAG…	K02155+K01365+K01365+K04392+K07375+K07375+K02147+K04392+K07342+K02152+K04392+K07375+K08057+K02151+K00921+K07375+K07897+K00921+K01365+K02145+K01365+K02155+K07889
Metabolism	Amino acid metabolism	Histidine metabolism	6	22	0.314704	0.535847	ko00340	ncbi_4330146(ALDH3F1);ncbi_4330149(ALDH3F1);ncbi_4330612(ALDH2B7);ncbi_4347172(ALDH7B4);ncbi_4349966(ALDH3H1);ncbi_9271186(ALDH3H1)	K00128+K00128+K00128+K14085+K00128+K00128
Metabolism	Global and overview maps	2-Oxocarboxylic acid metabolism	15	62	0.323727	0.543209	ko01210	ncbi_4325375(Os05g0573700);ncbi_4325621(Os01g0760600);ncbi_4327213(CICDH);ncbi_4328812(CSY3);ncbi_4329938(At2g31810);ncbi_4332151(BCAT5);ncbi_4335672(ALS2);ncbi_4336590(NAGK);ncbi_4341252(ASP1);ncbi_4343916(ALAAT2);ncbi_4346012(Acy1);ncbi_4346318(DHAD);ncbi_4348524(ALAAT2);ncbi_4348525(ALAAT2);ncbi_4350218(At2g31810)	K00053+K14454+K00031+K01647+K01653+K00826+K01652+K00930+K14455+K00814+K14677+K01687+K00814+K00814+K01653
Metabolism	Metabolism of cofactors and vitamins	One carbon pool by folate	5	18	0.32765	0.543209	ko00670	ncbi_4324118(fmt);ncbi_4334554(Os03g0815200);ncbi_4337051(GDCST);ncbi_4347204(THFS);ncbi_9271078(DRTS)	K00604+K00297+K00605+K01938+K13998
Metabolism	Lipid metabolism	Fatty acid biosynthesis	11	46	0.377918	0.611684	ko00061	ncbi_4333144(Os03g0423300);ncbi_4335627(Os04g0379900);ncbi_4337714(LACS1);ncbi_4338395(LACS8);ncbi_4340187(LACS4);ncbi_4340334(At3g03980);ncbi_4343906(KAS2);ncbi_4344897(OsI_28174);ncbi_4348791(At3g03980);ncbi_4349764(LACS6);ncbi_4351483(LACS6)	K03921+K03921+K01897+K01897+K01897+K00059+K09458+K03921+K00059+K01897+K01897
Metabolism	Metabolism of cofactors and vitamins	Folate biosynthesis	7	28	0.378661	0.611684	ko00790	ncbi_4326358(DAAT);ncbi_4328992(DAAT);ncbi_4329834(--);ncbi_4338203(DAAT);ncbi_4339017(RIBA3);ncbi_4346285(FOLB2);ncbi_9271078(DRTS)	K18482+K18482+K01113+K18482+K14652+K01633+K13998
Metabolism	Energy metabolism	Sulfur metabolism	9	39	0.445792	0.71101	ko00920	ncbi_4326319(GLY3);ncbi_4328418(STR1);ncbi_4334101(RCS3);ncbi_4340142(RCS3);ncbi_4343348(APR1);ncbi_4343581(SAL2);ncbi_4343582(SAL2);ncbi_4351685(Os12g0183300);ncbi_9272308(APK3)	K17725+K01011+K01738+K01738+K05907+K01082+K01082+K15422+K00860
Metabolism	Glycan biosynthesis and metabolism	Glycosaminoglycan degradation	4	17	0.498935	0.785823	ko00531	ncbi_4331042(At5g34940);ncbi_4340299(At5g34940);ncbi_4343697(HEXO2);ncbi_4352626(At5g07830)	K07964+K07964+K12373+K07964
Metabolism	Biosynthesis of other secondary metabolites	Stilbenoid, diarylheptanoid and gingerol biosynthesis	7	32	0.529528	0.823711	ko00945	ncbi_4329329(CYP73A14);ncbi_4329959(HCT2);ncbi_4336306(HCT1);ncbi_4337311(AHT1);ncbi_4340333(PHT1);ncbi_4343171(ASMT3);MSTRG.21586(CYP98A1)	K00487+K13065+K13065+K13065+K13065+K16040+K09754
Metabolism	Amino acid metabolism	Phenylalanine, tyrosine and tryptophan biosynthesis	11	53	0.58258	0.895184	ko00400	ncbi_4325446(EMB3004);ncbi_4325621(Os01g0760600);ncbi_4333014(DAHPS1);ncbi_4333918(ASB2);ncbi_4334425(TRPA1);ncbi_4340547(SK2);ncbi_4341252(ASP1);ncbi_4341584(trpB2);ncbi_4342571(TSA1);ncbi_4345257(IGPS);ncbi_4351017(naat-A)	K13832+K14454+K01626+K01658+K01695+K00891+K14455+K06001+K01695+K01609+K00815
Metabolism	Metabolism of terpenoids and polyketides	Monoterpenoid biosynthesis	2	10	0.65811	0.999059	ko00902	ncbi_4328124(LIS);ncbi_4336494(SALR)	K15086+K15095
Genetic Information Processing	Folding, sorting and degradation	SNARE interactions in vesicular transport	9	47	0.68796	1	ko04130	ncbi_107276918(KN);ncbi_4324461(YKT61);ncbi_4334472(VAMP725);ncbi_4339929(SYP43);ncbi_4340257(SYP132);ncbi_4340278(VAMP713);ncbi_4345157(SYP52);ncbi_4346340(BET11);ncbi_4352920(VAMP725)	K08486+K08516+K08515+K08489+K08486+K08515+K08503+K08504+K08515
Metabolism	Lipid metabolism	Steroid biosynthesis	9	48	0.713194	1	ko00100	ncbi_4325687(STE1);ncbi_4327023(SDP1);ncbi_4328054(CYP51);ncbi_4329175(CYP51);ncbi_4334536(SDP1);ncbi_4338097(CYP51);ncbi_4342171(SMO2-1);ncbi_4349278(SMO1-1);ncbi_4350295(Os11g0285000)	K00227+K14674+K05917+K05917+K14674+K05917+K14424+K14423+K01853
Environmental Information Processing	Membrane transport	ABC transporters	6	33	0.727684	1	ko02010	ncbi_107280670(ABCG5);ncbi_4323895(ABCB11);ncbi_4324533(ABCB4);ncbi_4335177(ABCC4);ncbi_4346344(ABCB1);ncbi_9270100(ABCB11)	K05681+K05658+K05658+K05665+K05658+K05658
Metabolism	Glycan biosynthesis and metabolism	Other glycan degradation	3	19	0.799036	1	ko00511	ncbi_4325748(lacZ);ncbi_4343697(HEXO2);ncbi_4348080(At5g66150)	K01190+K12373+K01191
Metabolism	Energy metabolism	Oxidative phosphorylation	31	165	0.801018	1	ko00190	ncbi_112938260(atpB);ncbi_112939627(At5g11770);ncbi_3131391(atpF);ncbi_3131392(atpH);ncbi_3131393(atpI);ncbi_3131395(ndhA);ncbi_3131398(ndhD);ncbi_3131400(ndhF);ncbi_3131459(ndhK);ncbi_3131460(ndhC);ncbi_3131462(atpB);ncbi_3131489(ndhH);ncbi_4324550(VATP-P1);ncbi_4326846(AVP1);ncbi_4327833(VHA-B2);ncbi_4330438(VATG1);ncbi_4330457(IPP);ncbi_4332431(ATPG);ncbi_4335014(VHA-F);ncbi_4337476(IPP);ncbi_…	K02112+K03940+K02109+K02110+K02108+K05572+K05575+K05577+K05582+K05574+K02112+K05579+K02155+K01507+K02147+K02152+K01507+K02109+K02151+K01507+K01507+K03940+K02145+K00234+K02115+K01535+K03966+K02155+K01535+K02113+K02109
Metabolism	Glycan biosynthesis and metabolism	Glycosphingolipid biosynthesis - ganglio series	1	7	0.810668	1	ko00604	ncbi_4343697(HEXO2)	K12373
Metabolism	Biosynthesis of other secondary metabolites	Glucosinolate biosynthesis	1	7	0.810668	1	ko00966	ncbi_4332151(BCAT5)	K00826
Metabolism	Metabolism of other amino acids	Phosphonate and phosphinate metabolism	1	8	0.850758	1	ko00440	ncbi_4349510(CCT2)	K00968
Metabolism	Metabolism of other amino acids	Taurine and hypotaurine metabolism	3	21	0.852496	1	ko00430	ncbi_4333605(PCO3);ncbi_4345787(GAD);ncbi_9268985(PCO1)	K10712+K01580+K10712
Metabolism	Metabolism of cofactors and vitamins	Vitamin B6 metabolism	2	15	0.85808	1	ko00750	ncbi_4328780(At1g17710);ncbi_4347937(PDX12)	K13248+K06215
Metabolism	Carbohydrate metabolism	Citrate cycle (TCA cycle)	10	62	0.872904	1	ko00020	ncbi_4326980(LPD1);ncbi_4327213(CICDH);ncbi_4327423(At3g47520);ncbi_4328812(CSY3);ncbi_4332774(FUM1);ncbi_4334968(Os04g0119400);ncbi_4337862(LPD1);ncbi_4342350(SDH1);ncbi_4344403(ogdh);ncbi_4352871(Os12g0632700)	K00382+K00031+K00026+K01647+K01679+K00161+K00382+K00234+K00164+K00026
Metabolism	Metabolism of cofactors and vitamins	Biotin metabolism	3	23	0.8931	1	ko00780	ncbi_4340334(At3g03980);ncbi_4343906(KAS2);ncbi_4348791(At3g03980)	K00059+K09458+K00059
Metabolism	Metabolism of terpenoids and polyketides	Carotenoid biosynthesis	4	31	0.918659	1	ko00906	ncbi_4326177(CCD8B);ncbi_4327933(CCD8A);ncbi_4336753(CA2);ncbi_4349224(BETA-OHASE)	K17913+K17913+K15746+K15746
Metabolism	Metabolism of cofactors and vitamins	Riboflavin metabolism	2	18	0.919406	1	ko00740	ncbi_4332195(PAP3);ncbi_4339017(RIBA3)	K14379+K14652
Metabolism	Amino acid metabolism	Cysteine and methionine metabolism	20	122	0.924529	1	ko00270	ncbi_107276080(MTK2);ncbi_4325621(Os01g0760600);ncbi_4326460(OsI_36120);ncbi_4327423(At3g47520);ncbi_4327479(At3g03630);ncbi_4328418(STR1);ncbi_4330873(ACO1);ncbi_4332151(BCAT5);ncbi_4332775(At3g08860);ncbi_4334101(RCS3);ncbi_4337347(MTK1);ncbi_4339095(At3g08860);ncbi_4340142(RCS3);ncbi_4341252(ASP1);ncbi_4347224(ACO1);ncbi_4347225(ACO1);ncbi_4347954(CMT3);ncbi_4348646(HSFA2C);ncbi_4351017(naat-A…	K00899+K14454+K09880+K00026+K22846+K01011+K05933+K00826+K00827+K01738+K00899+K00827+K01738+K14455+K05933+K05933+K00558+K08967+K00815+K00026
Metabolism	Glycan biosynthesis and metabolism	Other types of O-glycan biosynthesis	1	11	0.926924	1	ko00514	ncbi_4333340(XEG113)	K20784
Metabolism	Lipid metabolism	Fatty acid elongation	8	56	0.929205	1	ko00062	ncbi_107276302(KCR1);ncbi_4331009(abhd17c);ncbi_4334949(KCR1);ncbi_4339684(KCS11);ncbi_4340694(KCS5);ncbi_4340817(KCR1);ncbi_4340820(KCR1);ncbi_4348145(KCS1)	K10251+K01076+K10251+K15397+K15397+K10251+K10251+K15397
Genetic Information Processing	Folding, sorting and degradation	Sulfur relay system	1	14	0.964234	1	ko04122	ncbi_4328418(STR1)	K01011
Genetic Information Processing	Replication and repair	Base excision repair	5	47	0.981601	1	ko03410	ncbi_4329546(PARP3);ncbi_4330890(MAG);ncbi_4337886(DPB2);ncbi_9269803(MYH);ncbi_9272626(tag)	K10798+K03652+K02325+K03575+K01246
Metabolism	Nucleotide metabolism	Purine metabolism	28	182	0.981604	1	ko00230	ncbi_107276220(PRS1);ncbi_4324764(ASE1);ncbi_4324793(At2g26230);ncbi_4333171(XDH);ncbi_4336412(ADK2);ncbi_4337886(DPB2);ncbi_4337890(CRSH2);ncbi_4338495(AMPD);ncbi_4339981(RNR2B);ncbi_4341535(Os06g0617800);ncbi_4343883(RSH3);ncbi_4344386(AMPD);ncbi_4346295(Os07g0688000);ncbi_4347182(RSH3);ncbi_4348230(PGMP);ncbi_4348803(Os10g0457500);ncbi_4349643(APY3);ncbi_4349985(NRPB10L);ncbi_4350078(OsI_35105…	K00948+K00764+K00365+K00106+K00856+K02325+K00951+K01490+K10808+K00948+K00951+K01490+K01517+K00951+K01835+K01519+K14641+K03007+K00873+K14641+K14641+K01522+K14641+K01945+K00939+K18151+K00951+K00860
Metabolism	Glycan biosynthesis and metabolism	Glycosylphosphatidylinositol(GPI)-anchor biosynthesis	2	26	0.983624	1	ko00563	ncbi_4330366(PIGU);ncbi_4337416(gpi12)	K05293+K03434
Metabolism	Carbohydrate metabolism	Pentose and glucuronate interconversions	10	81	0.986272	1	ko00040	ncbi_4327285(PECS-1.1);ncbi_4328113(TDR);ncbi_4328139(S6PDH);ncbi_4331761(RPE);ncbi_4332569(PME21);ncbi_4338538(PME41);ncbi_4341967(USP);ncbi_4347508(Os09g0505700);ncbi_4352147(UGD5);ncbi_4352874(XK2)	K01051+K16190+K00002+K01783+K01051+K01051+K12447+K01783+K00012+K00854
Metabolism	Metabolism of other amino acids	Selenocompound metabolism	1	20	0.991443	1	ko00450	ncbi_4337554(MMT1)	K08247
Organismal Systems	Environmental adaptation	Circadian rhythm - plant	5	52	0.991869	1	ko04712	ncbi_4336228(FT);ncbi_4344399(PRR37);ncbi_4344703(LHY);ncbi_4350636(CHS1);ncbi_9268282(FT)	K16223+K12129+K12133+K00660+K16223
Genetic Information Processing	Replication and repair	DNA replication	9	83	0.995686	1	ko03030	ncbi_107275673(MCM4);ncbi_4325130(At4g28440);ncbi_4327706(RPA3);ncbi_4331016(MCM5);ncbi_4331236(RPA2A);ncbi_4332052(RPA1B);ncbi_4337886(DPB2);ncbi_4339099(MCM3);ncbi_4352514(MCM7)	K02212+K07466+K10740+K02209+K10739+K07466+K02325+K02541+K02210
Metabolism	Nucleotide metabolism	Pyrimidine metabolism	18	140	0.996205	1	ko00240	ncbi_4325740(UMPS2);ncbi_4325937(CDA1);ncbi_4330657(PYD1);ncbi_4337886(DPB2);ncbi_4339882(Os06g0109600);ncbi_4339981(RNR2B);ncbi_4343249(PYD3);ncbi_4345071(PYRB);ncbi_4345970(psuG);ncbi_4346302(URH1);ncbi_4347891(URH2);ncbi_4349643(APY3);ncbi_4349985(NRPB10L);ncbi_4350420(APY3);ncbi_4350421(APY3);ncbi_4351367(APY3);ncbi_9271078(DRTS);MSTRG.16719(--)	K13421+K01489+K00207+K02325+K13800+K10808+K01431+K00609+K16329+K01240+K01240+K14641+K03007+K14641+K14641+K14641+K13998+K01520
Cellular Processes	Transport and catabolism	Autophagy - other eukaryotes	3	45	0.99814	1	ko04136	ncbi_4333557(ATG6);ncbi_4343365(ATG8A);ncbi_4349525(ATG8D)	K08334+K08341+K08341
Genetic Information Processing	Replication and repair	Mismatch repair	6	68	0.998179	1	ko03430	ncbi_4325130(At4g28440);ncbi_4325353(MSH7);ncbi_4327706(RPA3);ncbi_4327899(EXO1);ncbi_4331236(RPA2A);ncbi_4332052(RPA1B)	K07466+K08737+K10740+K10746+K10739+K07466
Genetic Information Processing	Transcription	Basal transcription factors	4	55	0.998723	1	ko03022	ncbi_4323838(TFIIAy);ncbi_4325286(TAF11);ncbi_4345330(TFA1);ncbi_9266910(RAP74)	K03123+K03135+K03136+K03138
Genetic Information Processing	Folding, sorting and degradation	RNA degradation	13	121	0.99922	1	ko03018	ncbi_4327993(CPN60B2);ncbi_4331133(EXOSC1);ncbi_4331379(HSP1);ncbi_4331590(CPN60I);ncbi_4332253(ENO1);ncbi_4336974(cnot9);ncbi_4338034(PFK3);ncbi_4339369(PFK3);ncbi_4339466(CPN60-2);ncbi_4340042(ENO1);ncbi_4343622(cnot9);ncbi_4345683(CAF1-7);ncbi_4348582(PFK5)	K04077+K07573+K04043+K04077+K01689+K12606+K00850+K00850+K04077+K01689+K12606+K12581+K00850
Genetic Information Processing	Folding, sorting and degradation	Ubiquitin mediated proteolysis	20	166	0.999297	1	ko04120	ncbi_4324280(UBC26);ncbi_4324290(UBC25);ncbi_4324761(ATCSA-1);ncbi_4325174(UBC20);ncbi_4325735(CUL1);ncbi_4328940(UBC5B);ncbi_4329066(SINAT4);ncbi_4332833(SRFP1);ncbi_4334386(UBC2);ncbi_4336760(SCE1);ncbi_4339013(UBC7);ncbi_4339037(UPL4);ncbi_4343962(SKP1);ncbi_4344013(APC13);ncbi_4346639(UBC5A);ncbi_4347416(UPL5);ncbi_4347721(SKP1);ncbi_4348796(RZPF34);ncbi_4352688(--);ncbi_9266295(DIS1)	K10581+K10581+K10570+K06688+K03347+K06689+K04506+K10144+K10573+K10577+K10575+K10590+K03094+K12456+K06689+K10591+K03094+K10144+K03094+K04506
Genetic Information Processing	Folding, sorting and degradation	Protein export	4	62	0.999665	1	ko03060	ncbi_4324712(SRP54-2);ncbi_4328492(Os02g0178400);ncbi_4331226(Sec11c);ncbi_4339274(SRP54-2)	K03106+K07342+K13280+K03106
Genetic Information Processing	Translation	Aminoacyl-tRNA biosynthesis	4	66	0.999846	1	ko00970	ncbi_107276265(At2g33840);ncbi_4324118(fmt);ncbi_9267455(TWN2);ncbi_9272228(At1g09620)	K01866+K00604+K01873+K01869
Genetic Information Processing	Folding, sorting and degradation	Protein processing in endoplasmic reticulum	32	254	0.999887	1	ko04141	ncbi_107276413(EIF2AK2);ncbi_4325492(rnf-5);ncbi_4325565(BZIP02);ncbi_4325695(HSP17.9B);ncbi_4325697(HSP16.9A);ncbi_4325735(CUL1);ncbi_4327388(MED37C);ncbi_4327708(SAR1A);ncbi_4328492(Os02g0178400);ncbi_4328940(UBC5B);ncbi_4329652(PDIL1-3);ncbi_4332357(HSP17.9A);ncbi_4332361(HSP18.1);ncbi_4332363(HSP17.7);ncbi_4332413(HSP70);ncbi_4332420(HSP70);ncbi_4333580(DNAJ1);ncbi_4334675(Os07g0246200);ncbi_…	K16196+K10666+K04374+K13993+K13993+K03347+K03283+K07953+K07342+K06689+K09580+K13993+K13993+K13993+K03283+K03283+K09503+K08057+K14009+K03283+K10575+K01456+K03094+K09487+K06689+K03094+K03283+K03094+K10666+K10088+K03283+K03283
Genetic Information Processing	Replication and repair	Homologous recombination	7	96	0.99995	1	ko03440	ncbi_4325130(At4g28440);ncbi_4327706(RPA3);ncbi_4331236(RPA2A);ncbi_4332052(RPA1B);ncbi_4332589(At4g02110);ncbi_4337213(EME1);ncbi_4339481(brcc3)	K07466+K10740+K10739+K07466+K10728+K10882+K11864
Genetic Information Processing	Replication and repair	Nucleotide excision repair	7	100	0.999976	1	ko03420	ncbi_4324761(ATCSA-1);ncbi_4325130(At4g28440);ncbi_4326441(CSB);ncbi_4327706(RPA3);ncbi_4331236(RPA2A);ncbi_4332052(RPA1B);ncbi_4337886(DPB2)	K10570+K07466+K10841+K10740+K10739+K07466+K02325
Genetic Information Processing	Transcription	RNA polymerase	1	52	0.999996	1	ko03020	ncbi_4349985(NRPB10L)	K03007
Genetic Information Processing	Translation	Ribosome biogenesis in eukaryotes	5	93	0.999996	1	ko03008	ncbi_4332840(NOP5-2);ncbi_4332841(NOP5-2);ncbi_4336736(CBF5);ncbi_4340741(At5g08180);ncbi_4352882(--)	K14565+K14565+K11131+K11129+K14546
Genetic Information Processing	Folding, sorting and degradation	Proteasome	2	67	0.999998	1	ko03050	ncbi_4343891(PAA1);ncbi_4346117(PBF1)	K02730+K02732
Genetic Information Processing	Translation	Ribosome	15	372	1	1	ko03010	ncbi_107277614(UB-EP52);ncbi_107280605(rpl2-A);ncbi_112937410(RPS3);ncbi_3131421(rpl2-A);ncbi_3131424(rpl2-A);ncbi_3131436(rps14);ncbi_3131441(rps19-A);ncbi_3131486(rpl32);ncbi_4328635(rplL);ncbi_4328826(RPL11);ncbi_4331939(Os03g0196400);ncbi_4339648(RPL12-2);ncbi_9266027(Os08g0130500);ncbi_9270965(Os08g0130500);MSTRG.12653(rplM)	K02977+K02886+K02982+K02886+K02886+K02954+K02965+K02911+K02935+K02868+K02923+K02935+K02941+K02941+K02871
Genetic Information Processing	Translation	RNA transport	9	182	1	1	ko03013	ncbi_4324359(SUMO1);ncbi_4326570(RAE1);ncbi_4330343(--);ncbi_4332526(KPNB1);ncbi_4336760(SCE1);ncbi_4339203(--);ncbi_4343967(Acin1);ncbi_4349688(AAAS);ncbi_9269845(HST1)	K12160+K14298+K14315+K14293+K10577+K03245+K12875+K14320+K14289
Genetic Information Processing	Translation	mRNA surveillance pathway	5	119	1	1	ko03015	ncbi_4326511(ERF1-3);ncbi_4338603(ERF1-2);ncbi_4339558(B'KAPPA);ncbi_4343967(Acin1);ncbi_4344356(PAPS3)	K03265+K03265+K11584+K12875+K14376
Genetic Information Processing	Transcription	Spliceosome	16	206	1	1	ko03040	ncbi_4325413(U2AF2);ncbi_4327388(MED37C);ncbi_4332413(HSP70);ncbi_4332420(HSP70);ncbi_4333826(prpf18);ncbi_4339012(MED37C);ncbi_4342037(--);ncbi_4343967(Acin1);ncbi_4344009(SCL30A);ncbi_4351208(HSC-2);ncbi_4351215(SCL30A);ncbi_9268567(U2AF35A);MSTRG.1100(SR30);MSTRG.2019(U2AF35A);MSTRG.25399(HSP70);MSTRG.25401(HSP70)	K12837+K03283+K03283+K03283+K12817+K03283+K12868+K12875+K12900+K03283+K12900+K12836+K12890+K12836+K03283+K03283

## Sheet: Table S27 pir1a-vs-pir1c
Table S27. All enrichment pathways of the comparison between pir1a and pir1c.
KEGG_A_class	KEGG_B_class	Pathway	Pir1a-vs-Pir1c (1250)	All (5882)	Pvalue	Qvalue	Pathway ID	Genes	K_IDs
Metabolism	Global and overview maps	Biosynthesis of secondary metabolites	425	1422	3.87494e-19	4.88242e-17	ko01110	ncbi_107276133(5GT);ncbi_107276220(PRS1);ncbi_107276259(KSL8);ncbi_107276307(UGT75L6);ncbi_107277076(At1g31550);ncbi_107277102(ARSM2);ncbi_107277152(At3g50520);ncbi_107277220(rccR);ncbi_107277437(TYRAAT2);ncbi_107278247(IPT1);ncbi_107279821(OPR1);ncbi_112936021(CYP701A19);ncbi_112936094(OPR1);ncbi_112938752(Os04g0692600);ncbi_4323892(FPS);ncbi_4324050(BGLU1);ncbi_4324066(PDC1);ncbi_4324166(RhGT1)…	K21371+K00948+K04121+K21371+K21026+K12502+K15634+K13545+K15227+K10760+K05894+K04122+K05894+K22013+K00787+K05350+K01568+K22845+K22845+K22845+K05933+K00264+K00703+K00844+K16084+K00764+K00600+K13508+K03841+K21026+K22845+K21026+K00053+K01114+K13832+K04125+K14454+K00227+K05894+K01623+K00626+K17913+K21026+K21026+K00430+K10527+K13508+K00430+K00430+K00382+K00430+K00430+K14674+K03809+K00901+K01792+K00616+…
Metabolism	Global and overview maps	Metabolic pathways	596	2371	1.59132e-09	1.00253e-07	ko01100	ncbi_107275814(TPP6);ncbi_107276047(PSBR);ncbi_107276048(CSLD4);ncbi_107276080(MTK2);ncbi_107276220(PRS1);ncbi_107276259(KSL8);ncbi_107277102(ARSM2);ncbi_107277152(At3g50520);ncbi_107277437(TYRAAT2);ncbi_107278247(IPT1);ncbi_107279821(OPR1);ncbi_112936021(CYP701A19);ncbi_112936094(OPR1);ncbi_112937008(rbcL);ncbi_112937969(rpoB);ncbi_112938260(atpB);ncbi_3131391(atpF);ncbi_3131400(ndhF);ncbi_31314…	K01087+K03541+K00770+K00899+K00948+K04121+K12502+K15634+K15227+K10760+K05894+K04122+K05894+K01601+K03043+K02112+K02109+K05577+K02634+K02637+K02703+K02705+K02706+K05582+K05574+K01601+K12449+K00787+K05350+K01568+K01937+K05933+K00264+K05289+K02716+K08912+K05605+K00703+K00844+K06124+K08912+K00029+K00764+K00600+K00365+K13508+K03542+K01183+K01183+K03841+K11816+K11816+K16903+K14156+K00053+K01114+K13832+…
Metabolism	Energy metabolism	Photosynthesis	41	80	2.47315e-09	1.03872e-07	ko00195	ncbi_107276047(PSBR);ncbi_112938260(atpB);ncbi_3131391(atpF);ncbi_3131402(petA);ncbi_3131404(petD);ncbi_3131409(psbA);ncbi_3131411(psbC);ncbi_3131412(psbD);ncbi_4324479(PSBO);ncbi_4324933(PSBS);ncbi_4326537(PSB28);ncbi_4327150(PSBW);ncbi_4328000(LFNR2);ncbi_4329766(PNSL2);ncbi_4332431(ATPG);ncbi_4332745(PSB27-1);ncbi_4334300(PSAF);ncbi_4334338(Os03g0784700);ncbi_4334701(FDX3);ncbi_4335779(petF);n…	K03541+K02112+K02109+K02634+K02637+K02703+K02705+K02706+K02716+K03542+K08903+K02721+K02641+K08901+K02109+K08902+K02694+K02641+K02639+K02639+K14332+K03542+K02695+K02638+K02641+K08901+K02717+K03541+K02641+K02698+K02693+K02115+K08901+K02636+K02639+K02723+K03541+K02692+K08905+K02699+K02113
Metabolism	Biosynthesis of other secondary metabolites	Phenylpropanoid biosynthesis	95	271	5.62307e-08	1.77127e-06	ko00940	ncbi_4324050(BGLU1);ncbi_4326273(PER24);ncbi_4326375(ALDH2C4);ncbi_4326376(ALDH2C4);ncbi_4326716(PER2);ncbi_4326969(PER1);ncbi_4327001(PER1);ncbi_4327002(PER1);ncbi_4328509(CCR1);ncbi_4328552(CAD2);ncbi_4328832(PER52);ncbi_4328833(PER70);ncbi_4328841(PER70);ncbi_4328842(GSVIVT00023967001);ncbi_4329324(CYP73A14);ncbi_4329329(CYP73A14);ncbi_4329959(HCT2);ncbi_4330036(ZB8);ncbi_4330037(ZB8);ncbi_433…	K05350+K00430+K12355+K12355+K00430+K00430+K00430+K00430+K09753+K00083+K00430+K00430+K00430+K00430+K00487+K00487+K13065+K10775+K10775+K10775+K01904+K00430+K00430+K01904+K05350+K05349+K01188+K00430+K00083+K00430+K01188+K01188+K01188+K13065+K05350+K05350+K10775+K13065+K00430+K00430+K00430+K00430+K00430+K01188+K00430+K00430+K01188+K00430+K00430+K00430+K22395+K12355+K01904+K00430+K01188+K00430+K11188+…
Metabolism	Lipid metabolism	alpha-Linolenic acid metabolism	30	56	9.64811e-08	2.43132e-06	ko00592	ncbi_107279821(OPR1);ncbi_112936094(OPR1);ncbi_4325705(OPR1);ncbi_4326503(MFP2);ncbi_4327023(SDP1);ncbi_4328040(CYP74B2);ncbi_4328603(LOX2.3);ncbi_4328742(CYP74A3);ncbi_4328997(MFP);ncbi_4331515(4CLL4);ncbi_4332121(CYP74A2);ncbi_4333862(PLA2-III);ncbi_4334536(SDP1);ncbi_4336987(LCAT4);ncbi_4337529(SAMT);ncbi_4337904(ACX4);ncbi_4338358(LOX1.6);ncbi_4338541(MFP2);ncbi_4340485(OPR1);ncbi_4340486(OPR…	K05894+K05894+K05894+K10527+K14674+K10528+K00454+K01723+K10527+K10526+K01723+K01047+K14674+K22389+K08241+K00232+K00454+K10527+K05894+K05894+K05894+K00232+K00232+K00454+K00454+K18857+K18857+K00232+K10529+K00454
Metabolism	Metabolism of terpenoids and polyketides	Diterpenoid biosynthesis	29	54	1.4725e-07	3.09224e-06	ko00904	ncbi_107276259(KSL8);ncbi_112936021(CYP701A19);ncbi_4324690(CYP76M7);ncbi_4325537(GA2OX3);ncbi_4329013(CPS1);ncbi_4329722(CYP76M8);ncbi_4329723(CYP76M7);ncbi_4329724(KSL7);ncbi_4329725(CYP71Z6);ncbi_4329726(CYP71Z7);ncbi_4329728(KSL5);ncbi_4329729(KSL6);ncbi_4334841(GA20OX1);ncbi_4335090(CPS4);ncbi_4335091(CYP99A3);ncbi_4335093(Os04g0179200);ncbi_4335094(KSL4);ncbi_4335096(CYP99A2);ncbi_4336431(G…	K04121+K04122+K16084+K04125+K04120+K16084+K16084+K14036+K16083+K21291+K14038+K16082+K05282+K14043+K16085+K13070+K14046+K16085+K04125+K04125+K04122+K16084+K21291+K21291+K14044+K14037+K04125+K04125+K14036
Metabolism	Energy metabolism	Photosynthesis - antenna proteins	12	15	1.93562e-06	3.48412e-05	ko00196	ncbi_4324599(CAB2R);ncbi_4324705(CAB2R);ncbi_4328623(CAB8);ncbi_4330828(LHCA5);ncbi_4333359(OsI_012078);ncbi_4336028(CAP10B);ncbi_4340892(LHC);ncbi_4343583(LHCB4.1);ncbi_4343604(LHBC);ncbi_4343709(CAB7);ncbi_4346803(CAB1R);ncbi_4350176(LHCB5)	K08912+K08912+K08909+K08911+K08913+K08917+K08907+K08915+K08914+K08908+K08912+K08916
Metabolism	Lipid metabolism	Fatty acid degradation	25	55	4.78033e-05	0.000752901	ko00071	ncbi_4326136(At5g47720);ncbi_4326503(MFP2);ncbi_4328997(MFP);ncbi_4330146(ALDH3F1);ncbi_4330149(ALDH3F1);ncbi_4330612(ALDH2B7);ncbi_4331893(At5g42250);ncbi_4331894(At1g22440);ncbi_4337714(LACS1);ncbi_4337904(ACX4);ncbi_4338541(MFP2);ncbi_4339402(ECI3);ncbi_4340187(LACS4);ncbi_4340972(ACX4);ncbi_4340986(ACX3);ncbi_4344267(IBR3);ncbi_4346520(AAT1);ncbi_4347172(ALDH7B4);ncbi_4348152(At1g64710);ncbi_…	K00626+K10527+K10527+K00128+K00128+K00128+K00121+K00121+K01897+K00232+K10527+K07517+K01897+K00232+K00232+K00249+K00626+K14085+K00001+K01897+K00128+K18857+K18857+K00001+K00232
Metabolism	Biosynthesis of other secondary metabolites	Flavonoid biosynthesis	27	64	0.000118387	0.00165742	ko00941	ncbi_4324166(RhGT1);ncbi_4324167(RhGT1);ncbi_4324169(UGT88F3);ncbi_4325293(UGT88B1);ncbi_4329324(CYP73A14);ncbi_4329329(CYP73A14);ncbi_4329959(HCT2);ncbi_4332919(CYP75A1);ncbi_4336306(HCT1);ncbi_4337098(ANR);ncbi_4337100(ANR);ncbi_4337101(ANR);ncbi_4337311(AHT1);ncbi_4339387(UGT88F3);ncbi_4339388(UGT88B1);ncbi_4340967(RhGT1);ncbi_4343353(UGT88B1);ncbi_4348299(CYP75B4);ncbi_4348304(CYP75B3);ncbi_4…	K22845+K22845+K22845+K22845+K00487+K00487+K13065+K13083+K13065+K08695+K08695+K08695+K13065+K22845+K22845+K22845+K22845+K05280+K05280+K00660+K01859+K01859+K13065+K01859+K00475+K09754+K22845
Organismal Systems	Environmental adaptation	Plant-pathogen interaction	118	415	0.000200158	0.002522	ko04626	ncbi_107275346(--);ncbi_107278041(RBOHC);ncbi_107278128(PRMS);ncbi_107278244(TCL2);ncbi_107278580(At1g51480);ncbi_107278749(At5g43740);ncbi_107279291(CRK37);ncbi_107279827(RPM1);ncbi_107280253(P);ncbi_107280380(MYB306);ncbi_107281803(--);ncbi_107281807(PRY3);ncbi_4324037(CML11);ncbi_4324241(MYB2);ncbi_4324302(MYBAS2);ncbi_4324384(CAM1-1);ncbi_4324770(MYB308);ncbi_4325415(RPS5);ncbi_4325424(PRMS);…	K13449+K13447+K13449+K09422+K13457+K13459+K13414+K13457+K09422+K09422+K09422+K13449+K13448+K09422+K09422+K02183+K09422+K13459+K13449+K09422+K13447+K13457+K02183+K09422+K02183+K13412+K13412+K09422+K09422+K01373+K09422+K09422+K05391+K09422+K15397+K05391+K05391+K15397+K13430+K02183+K13412+K02183+K09422+K13412+K01373+K13456+K13448+K09422+K13457+K13412+K09422+K13420+K00864+K09422+K09422+K13424+K09422+…
Metabolism	Carbohydrate metabolism	Glyoxylate and dicarboxylate metabolism	33	87	0.000256521	0.00260988	ko00630	ncbi_112937008(rbcL);ncbi_3131463(rbcL);ncbi_4324773(SHM7);ncbi_4326136(At5g47720);ncbi_4326980(LPD1);ncbi_4328073(CATA);ncbi_4328441(GDH2);ncbi_4329518(ACS);ncbi_4332592(AAE7);ncbi_4332593(AAE7);ncbi_4334913(HPR3);ncbi_4334914(HPR3);ncbi_4334916(HPR3);ncbi_4335745(ACS);ncbi_4336245(PGLP1B);ncbi_4337048(GLO3);ncbi_4337051(GDCST);ncbi_4337272(GLN2);ncbi_4337862(LPD1);ncbi_4341069(Os06g0486800);ncb…	K01601+K01601+K00600+K00626+K00382+K03781+K02437+K01895+K01913+K01913+K15919+K15919+K15919+K01895+K19269+K11517+K00605+K01915+K00382+K00122+K00281+K03781+K01637+K11517+K00026+K00626+K02437+K01602+K01602+K01602+K00026+K01638+K01601
Metabolism	Amino acid metabolism	Phenylalanine metabolism	25	60	0.000265382	0.00260988	ko00360	ncbi_4325621(Os01g0760600);ncbi_4325632(hbdA);ncbi_4329324(CYP73A14);ncbi_4329329(CYP73A14);ncbi_4330036(ZB8);ncbi_4330037(ZB8);ncbi_4330040(ZB8);ncbi_4330407(4CL2);ncbi_4331017(ASP5);ncbi_4331650(4CLL1);ncbi_4334956(AMI1);ncbi_4334958(AMI1);ncbi_4335108(At4g34880);ncbi_4335335(At1g62810);ncbi_4336415(PAL);ncbi_4340945(At1g31672);ncbi_4340946(At1g31672);ncbi_4341252(ASP1);ncbi_4341718(4CL4);ncbi_…	K14454+K00074+K00487+K00487+K10775+K10775+K10775+K01904+K00811+K01904+K01426+K01426+K01426+K00276+K10775+K00276+K00276+K14455+K01904+K00276+K01593+K01593+K01593+K01904+K01426
Metabolism	Amino acid metabolism	Tyrosine metabolism	20	44	0.000270854	0.00260988	ko00350	ncbi_4325621(Os01g0760600);ncbi_4331017(ASP5);ncbi_4331893(At5g42250);ncbi_4331894(At1g22440);ncbi_4334655(FAHD2);ncbi_4335335(At1g62810);ncbi_4339844(HGO);ncbi_4340945(At1g31672);ncbi_4340946(At1g31672);ncbi_4341252(ASP1);ncbi_4343673(At1g31672);ncbi_4344636(TDC1);ncbi_4344637(TDC1);ncbi_4348152(At1g64710);ncbi_4348564(TYDC1);ncbi_4350053(ADH1);ncbi_4350054(ADH2);ncbi_4350055(ADH2);ncbi_4351775(…	K14454+K00811+K00121+K00121+K01557+K00276+K00451+K00276+K00276+K14455+K00276+K01593+K01593+K00001+K01593+K18857+K18857+K00001+K01800+K01800
Metabolism	Amino acid metabolism	Tryptophan metabolism	24	57	0.000289987	0.00260988	ko00380	ncbi_4325177(YUC10);ncbi_4325178(YUC10);ncbi_4325198(TAR2);ncbi_4326136(At5g47720);ncbi_4328073(CATA);ncbi_4330146(ALDH3F1);ncbi_4330149(ALDH3F1);ncbi_4330612(ALDH2B7);ncbi_4331709(YUC7);ncbi_4334381(Os03g0790700);ncbi_4334956(AMI1);ncbi_4334958(AMI1);ncbi_4334994(YUC5);ncbi_4335108(At4g34880);ncbi_4342124(CATB);ncbi_4344636(TDC1);ncbi_4344637(TDC1);ncbi_4346520(AAT1);ncbi_4346795(ASMT1);ncbi_434…	K11816+K11816+K16903+K00626+K03781+K00128+K00128+K00128+K11816+K11817+K01426+K01426+K11816+K01426+K03781+K01593+K01593+K00626+K22588+K14085+K22588+K01593+K00128+K01426
Metabolism	Biosynthesis of other secondary metabolites	Flavone and flavonol biosynthesis	5	5	0.00043071	0.00361796	ko00944	ncbi_4326220(UGT73C6);ncbi_4332919(CYP75A1);ncbi_4348299(CYP75B4);ncbi_4348304(CYP75B3);ncbi_4350462(RT)	K22771+K13083+K05280+K05280+K22772
Metabolism	Lipid metabolism	Linoleic acid metabolism	11	19	0.000527667	0.00415538	ko00591	ncbi_4327023(SDP1);ncbi_4328603(LOX2.3);ncbi_4333821(LOX1.1);ncbi_4333862(PLA2-III);ncbi_4334049(LOX1.1);ncbi_4334536(SDP1);ncbi_4338358(LOX1.6);ncbi_4345993(CM-LOX1);ncbi_4345994(CM-LOX2);ncbi_4350766(Os03g0699700);ncbi_4352505(LOX2.1)	K14674+K00454+K15718+K01047+K15718+K14674+K00454+K00454+K00454+K15718+K00454
Metabolism	Biosynthesis of other secondary metabolites	Indole alkaloid biosynthesis	21	50	0.000713449	0.00528792	ko00901	ncbi_107277076(At1g31550);ncbi_4325257(At5g45910);ncbi_4325322(At2g27360);ncbi_4326250(At1g28600);ncbi_4326254(At1g28600);ncbi_4332910(At1g28600);ncbi_4332911(At1g31550);ncbi_4338092(At5g45910);ncbi_4340180(At5g45910);ncbi_4340183(At5g45910);ncbi_4341207(At5g45910);ncbi_4341208(At5g45910);ncbi_4344636(TDC1);ncbi_4344637(TDC1);ncbi_4348564(TYDC1);ncbi_9266623(At1g28580);ncbi_9269310(At5g45910);ncb…	K21026+K21026+K21026+K21026+K21026+K21026+K21026+K21026+K21026+K21026+K21026+K21026+K01593+K01593+K01593+K21026+K21026+K21026+K21026+K21026+K21026
Metabolism	Metabolism of other amino acids	Cyanoamino acid metabolism	23	59	0.00139256	0.00974796	ko00460	ncbi_4324050(BGLU1);ncbi_4324773(SHM7);ncbi_4333841(BGLU7);ncbi_4334114(BACOVA_02659);ncbi_4334116(BACOVA_02659);ncbi_4334792(CYP71E1);ncbi_4336142(BGLU10);ncbi_4336145(BGLU12);ncbi_4336146(BGLU13);ncbi_4336388(BGLU14);ncbi_4336389(BGLU16);ncbi_4338560(BGLU22);ncbi_4340890(BGLU24);ncbi_4341870(BGLU25);ncbi_4344146(BGLU26);ncbi_4345995(BGLU27);ncbi_4345996(BGLU28);ncbi_4347546(BGLU32);ncbi_4347547…	K05350+K00600+K05350+K05349+K01188+K13029+K01188+K01188+K01188+K05350+K05350+K01188+K01188+K01188+K05350+K01188+K01188+K01188+K01188+K08248+K01188+K01188+K01188
Metabolism	Amino acid metabolism	Alanine, aspartate and glutamate metabolism	21	53	0.00174606	0.0115792	ko00250	ncbi_4324398(Os01g0681900);ncbi_4324764(ASE1);ncbi_4325621(Os01g0760600);ncbi_4326346(CARB);ncbi_4328053(GABA-T);ncbi_4331017(ASP5);ncbi_4332506(Os03g0291500);ncbi_4332596(At5g10920);ncbi_4332775(At3g08860);ncbi_4334405(GDH1);ncbi_4335977(GAD4);ncbi_4336554(GDH2);ncbi_4336983(OSL2);ncbi_4337272(GLN2);ncbi_4341252(ASP1);ncbi_4344928(Os08g0205900);ncbi_4345071(PYRB);ncbi_4348524(ALAAT2);ncbi_434852…	K00264+K00764+K14454+K01955+K16871+K00811+K01953+K01755+K00827+K00261+K01580+K00261+K16871+K01915+K14455+K16871+K00609+K00814+K00814+K01940+K17761
Metabolism	Global and overview maps	Carbon metabolism	82	289	0.00200869	0.0126548	ko01200	ncbi_107276220(PRS1);ncbi_107277152(At3g50520);ncbi_112937008(rbcL);ncbi_3131463(rbcL);ncbi_4324637(At1g06550);ncbi_4324666(HXK9);ncbi_4324717(MODA);ncbi_4324773(SHM7);ncbi_4325071(CFBP1);ncbi_4325531(PPC3);ncbi_4325621(Os01g0760600);ncbi_4326074(FBA3);ncbi_4326136(At5g47720);ncbi_4326980(LPD1);ncbi_4327239(tal);ncbi_4328073(CATA);ncbi_4328441(GDH2);ncbi_4328859(PEPC);ncbi_4329518(ACS);ncbi_43298…	K00948+K15634+K01601+K01601+K05605+K00844+K00029+K00600+K03841+K01595+K14454+K01623+K00626+K00382+K00616+K03781+K02437+K01595+K01895+K00036+K00855+K01783+K00640+K00121+K00121+K01913+K01913+K00036+K00261+K00297+K15919+K15919+K15919+K00161+K01100+K00615+K01807+K01895+K05298+K19269+K00261+K11517+K00605+K00058+K00382+K00844+K00850+K00927+K01689+K01738+K00850+K01810+K00122+K14455+K01623+K00281+K03781+…
Metabolism	Carbohydrate metabolism	Butanoate metabolism	12	25	0.00260629	0.0156377	ko00650	ncbi_4325632(hbdA);ncbi_4326136(At5g47720);ncbi_4326266(HMGCL);ncbi_4328053(GABA-T);ncbi_4329938(At2g31810);ncbi_4335672(ALS2);ncbi_4335977(GAD4);ncbi_4336983(OSL2);ncbi_4344928(Os08g0205900);ncbi_4346520(AAT1);ncbi_4350218(At2g31810);ncbi_9267109(ALDH5F1)	K00074+K00626+K01640+K16871+K01653+K01652+K01580+K16871+K16871+K00626+K01653+K17761
Metabolism	Metabolism of other amino acids	Glutathione metabolism	40	125	0.00304882	0.0174614	ko00480	ncbi_4324574(GSTU6);ncbi_4325704(GST4);ncbi_4325709(GSTF1);ncbi_4325712(GSTF1);ncbi_4325715(GSTF1);ncbi_4325766(HSP26-A);ncbi_4325768(GSTU8);ncbi_4329321(GGCT2;2);ncbi_4329643(APX8);ncbi_4329889(G6PDH);ncbi_4331112(GRC2);ncbi_4332456(Os03g0283200);ncbi_4332659(At1g09420);ncbi_4335202(APX3);ncbi_4335896(APX7);ncbi_4335982(GGCT2;3);ncbi_4336886(CLEB3J9);ncbi_4337622(DHAR1);ncbi_4338787(GSTU7);ncbi_…	K00799+K00799+K00799+K00799+K00799+K00799+K00799+K22596+K00434+K00036+K00383+K00799+K00036+K00434+K00434+K22596+K00434+K21888+K00799+K10808+K00432+K21888+K00799+K00799+K00383+K00799+K00799+K00799+K00799+K00799+K00799+K00799+K00799+K00799+K00799+K00432+K01255+K00434+K00799+K00799
Environmental Information Processing	Signal transduction	MAPK signaling pathway - plant	62	212	0.00322474	0.017666	ko04016	ncbi_107275346(--);ncbi_107275512(--);ncbi_107278041(RBOHC);ncbi_107278128(PRMS);ncbi_107278750(EIN3);ncbi_107279291(CRK37);ncbi_107281807(PRY3);ncbi_112937845(EIL1);ncbi_4324182(Os01g0656200);ncbi_4324201(PP2C06);ncbi_4324384(CAM1-1);ncbi_4325424(PRMS);ncbi_4326027(RBOHB);ncbi_4326903(CAM3);ncbi_4327351(CML1);ncbi_4328073(CATA);ncbi_4328223(MPK13);ncbi_4329746(EIL1);ncbi_4329907(OXI1);ncbi_43309…	K13449+K20725+K13447+K13449+K14514+K13414+K13449+K14514+K14497+K14497+K02183+K13449+K13447+K02183+K02183+K03781+K20538+K14514+K20714+K20718+K20547+K14497+K02183+K20547+K14498+K02183+K14516+K17686+K13420+K14509+K20547+K13424+K20718+K17686+K02183+K20547+K03781+K13449+K14516+K14516+K02183+K02183+K13416+K20547+K14514+K13447+K02183+K13449+K20547+K14498+K02183+K02183+K13447+K14516+K14516+K20725+K14497+…
Metabolism	Carbohydrate metabolism	Pentose phosphate pathway	22	59	0.00338517	0.0177722	ko00030	ncbi_107276220(PRS1);ncbi_4325071(CFBP1);ncbi_4326074(FBA3);ncbi_4327239(tal);ncbi_4329889(G6PDH);ncbi_4330512(PFP-ALPHA);ncbi_4331761(RPE);ncbi_4332659(At1g09420);ncbi_4335330(TKL-2);ncbi_4335430(RPI1);ncbi_4338034(PFK3);ncbi_4340153(PFK3);ncbi_4340677(Os06g0256500);ncbi_4340909(PFP-ALPHA);ncbi_4341496(FBA5);ncbi_4342543(RPI3);ncbi_4344683(tal);ncbi_4345338(PFP-ALPHA);ncbi_4347508(Os09g0505700);…	K00948+K03841+K01623+K00616+K00036+K00895+K01783+K00036+K00615+K01807+K00850+K00850+K01810+K00895+K01623+K01807+K00616+K00895+K01783+K01835+K00895+K01623
Metabolism	Carbohydrate metabolism	Glycolysis / Gluconeogenesis	46	150	0.00396356	0.0199764	ko00010	ncbi_107277152(At3g50520);ncbi_4324066(PDC1);ncbi_4324666(HXK9);ncbi_4325071(CFBP1);ncbi_4326074(FBA3);ncbi_4326980(LPD1);ncbi_4327164(--);ncbi_4328012(LDHA);ncbi_4328481(--);ncbi_4329518(ACS);ncbi_4330146(ALDH3F1);ncbi_4330149(ALDH3F1);ncbi_4330512(PFP-ALPHA);ncbi_4330612(ALDH2B7);ncbi_4331893(At5g42250);ncbi_4331894(At1g22440);ncbi_4332592(AAE7);ncbi_4332593(AAE7);ncbi_4334968(Os04g0119400);ncb…	K15634+K01568+K00844+K03841+K01623+K00382+K01792+K00016+K01792+K01895+K00128+K00128+K00895+K00128+K00121+K00121+K01913+K01913+K00161+K01895+K01785+K01785+K00382+K00844+K00850+K00927+K01689+K00850+K01810+K00895+K01623+K00895+K14085+K01803+K01785+K00001+K01835+K15634+K00128+K18857+K18857+K00001+K01792+K15634+K00895+K01623
Metabolism	Lipid metabolism	Glycerolipid metabolism	32	97	0.00456049	0.0221009	ko00561	ncbi_4324826(GPAT6);ncbi_4326672(GPAT1);ncbi_4327023(SDP1);ncbi_4327055(DGK5);ncbi_4327293(CSE);ncbi_4327939(CSE);ncbi_4328061(GPAT6);ncbi_4330146(ALDH3F1);ncbi_4330149(ALDH3F1);ncbi_4330612(ALDH2B7);ncbi_4332372(DGD2);ncbi_4333927(DDB_G0269086);ncbi_4334536(SDP1);ncbi_4334681(GPAT2);ncbi_4337126(DGK5);ncbi_4337206(GLPK);ncbi_4338289(GPAT3);ncbi_4338545(CSE);ncbi_4338997(GPAT5);ncbi_4339523(LPP2)…	K13508+K13508+K14674+K00901+K01054+K01054+K13508+K00128+K00128+K00128+K09480+K01054+K14674+K13508+K00901+K00864+K13508+K01054+K13508+K18693+K22848+K11155+K07407+K00901+K14085+K07407+K07407+K01054+K00128+K13508+K21362+K01054
Metabolism	Lipid metabolism	Cutin, suberine and wax biosynthesis	13	30	0.00528955	0.0246845	ko00073	ncbi_107278422(FAR1);ncbi_4330250(CYP86A2);ncbi_4330643(PXG4);ncbi_4332103(PXG);ncbi_4336376(PXG);ncbi_4336648(CYP86A22);ncbi_4340664(PXG4);ncbi_4340665(PXG4);ncbi_4345513(HTH);ncbi_4346301(FAR1);ncbi_4348947(CYP86B1);ncbi_4350569(HHT1);ncbi_9267826(FAR1)	K13356+K15398+K17991+K17991+K17991+K15398+K17991+K17991+K15403+K13356+K15402+K15400+K13356
Metabolism	Energy metabolism	Carbon fixation in photosynthetic organisms	29	88	0.00685043	0.0308269	ko00710	ncbi_112937008(rbcL);ncbi_3131463(rbcL);ncbi_4324717(MODA);ncbi_4325071(CFBP1);ncbi_4325531(PPC3);ncbi_4325621(Os01g0760600);ncbi_4326074(FBA3);ncbi_4328859(PEPC);ncbi_4330413(At1g32060);ncbi_4331761(RPE);ncbi_4335227(At3g55800);ncbi_4335330(TKL-2);ncbi_4335430(RPI1);ncbi_4336044(GAPA);ncbi_4339204(At1g56190);ncbi_4341252(ASP1);ncbi_4341496(FBA5);ncbi_4342543(RPI3);ncbi_4345657(At3g47520);ncbi_43…	K01601+K01601+K00029+K03841+K01595+K14454+K01623+K01595+K00855+K01783+K01100+K00615+K01807+K05298+K00927+K14455+K01623+K01807+K00026+K01783+K01803+K00814+K00814+K01602+K01602+K01602+K00026+K01623+K01601
Metabolism	Metabolism of other amino acids	beta-Alanine metabolism	17	45	0.00816298	0.0354667	ko00410	ncbi_4324637(At1g06550);ncbi_4327828(PAO5);ncbi_4330146(ALDH3F1);ncbi_4330149(ALDH3F1);ncbi_4330612(ALDH2B7);ncbi_4330657(PYD1);ncbi_4335335(At1g62810);ncbi_4335977(GAD4);ncbi_4340945(At1g31672);ncbi_4340946(At1g31672);ncbi_4342610(ALDH6B2);ncbi_4343249(PYD3);ncbi_4343673(At1g31672);ncbi_4344267(IBR3);ncbi_4346881(PAO);ncbi_4347172(ALDH7B4);ncbi_4349966(ALDH3H1)	K05605+K12259+K00128+K00128+K00128+K00207+K00276+K01580+K00276+K00276+K00140+K01431+K00276+K00249+K13366+K14085+K00128
Metabolism	Biosynthesis of other secondary metabolites	Benzoxazinoid biosynthesis	3	3	0.00957929	0.040233	ko00402	ncbi_4334427(BX1);ncbi_9268807(BX1);ncbi_9270552(BX1)	K13222+K13222+K13222
Metabolism	Amino acid metabolism	Valine, leucine and isoleucine biosynthesis	9	19	0.00993832	0.0403944	ko00290	ncbi_4325375(Os05g0573700);ncbi_4329938(At2g31810);ncbi_4332151(BCAT5);ncbi_4333613(IMDH2);ncbi_4335672(ALS2);ncbi_4346318(DHAD);ncbi_4349745(IPMSA);ncbi_4350218(At2g31810);ncbi_4351460(IPMSA)	K00053+K01653+K00826+K00052+K01652+K01687+K01649+K01653+K01649
Metabolism	Amino acid metabolism	Valine, leucine and isoleucine degradation	18	50	0.0115346	0.0452151	ko00280	ncbi_4324637(At1g06550);ncbi_4326136(At5g47720);ncbi_4326266(HMGCL);ncbi_4326980(LPD1);ncbi_4330146(ALDH3F1);ncbi_4330149(ALDH3F1);ncbi_4330183(At4g16800);ncbi_4330612(ALDH2B7);ncbi_4332151(BCAT5);ncbi_4332775(At3g08860);ncbi_4337676(Os05g0125500);ncbi_4337862(LPD1);ncbi_4342610(ALDH6B2);ncbi_4344267(IBR3);ncbi_4346520(AAT1);ncbi_4347172(ALDH7B4);ncbi_4349966(ALDH3H1);ncbi_9268115(At4g20930)	K05605+K00626+K01640+K00382+K00128+K00128+K05607+K00128+K00826+K00827+K00253+K00382+K00140+K00249+K00626+K14085+K00128+K00020
Metabolism	Amino acid metabolism	Glycine, serine and threonine metabolism	25	76	0.011842	0.0452151	ko00260	ncbi_107277152(At3g50520);ncbi_4324773(SHM7);ncbi_4326980(LPD1);ncbi_4328441(GDH2);ncbi_4331255(HSK);ncbi_4332775(At3g08860);ncbi_4334425(TRPA1);ncbi_4334913(HPR3);ncbi_4334914(HPR3);ncbi_4334916(HPR3);ncbi_4335335(At1g62810);ncbi_4336402(THA1);ncbi_4337051(GDCST);ncbi_4337230(PGDH1);ncbi_4337862(LPD1);ncbi_4340945(At1g31672);ncbi_4340946(At1g31672);ncbi_4341516(GDCSP);ncbi_4343673(At1g31672);ncb…	K15634+K00600+K00382+K02437+K00872+K00827+K01695+K15919+K15919+K15919+K00276+K01620+K00605+K00058+K00382+K00276+K00276+K00281+K00276+K00058+K14085+K02437+K15634+K00306+K15634
Metabolism	Carbohydrate metabolism	Starch and sucrose metabolism	51	179	0.0122167	0.0452735	ko00500	ncbi_107275814(TPP6);ncbi_4324050(BGLU1);ncbi_4324654(SS4);ncbi_4324666(HXK9);ncbi_4330221(TPP1);ncbi_4330753(TPP4);ncbi_4332788(SUS4);ncbi_4332996(TPP9);ncbi_4333062(SUS1);ncbi_4333841(BGLU7);ncbi_4334020(AGPL1);ncbi_4334029(GLU2);ncbi_4334114(BACOVA_02659);ncbi_4334116(BACOVA_02659);ncbi_4335789(CIN3);ncbi_4336142(BGLU10);ncbi_4336145(BGLU12);ncbi_4336146(BGLU13);ncbi_4336388(BGLU14);ncbi_43363…	K01087+K05350+K00703+K00844+K01087+K01087+K00695+K01087+K00695+K05350+K00975+K01179+K05349+K01188+K01193+K01188+K01188+K01188+K05350+K05350+K01193+K00844+K01188+K13679+K00695+K01810+K01188+K00700+K01188+K13679+K01087+K19892+K19892+K05350+K00705+K00847+K01176+K01188+K01188+K01214+K16055+K01188+K01188+K01179+K01835+K00696+K16055+K01188+K01193+K01188+K01188
Environmental Information Processing	Signal transduction	Plant hormone signal transduction	81	305	0.0135577	0.0488077	ko04075	ncbi_107275346(--);ncbi_107278128(PRMS);ncbi_107278750(EIN3);ncbi_107281458(IAA25);ncbi_107281807(PRY3);ncbi_112937845(EIL1);ncbi_4323871(IAA1);ncbi_4324182(Os01g0656200);ncbi_4324201(PP2C06);ncbi_4324650(GH3.3);ncbi_4324749(Os01g0856500);ncbi_4324818(COI1A);ncbi_4325424(PRMS);ncbi_4325747(RR4);ncbi_4325758(NPR5);ncbi_4325890(IAA3);ncbi_4325922(D8);ncbi_4326893(GH3.2);ncbi_4328516(RR24);ncbi_4328…	K13449+K13449+K14514+K14484+K13449+K14514+K14484+K14497+K14497+K14487+K13946+K13463+K13449+K14492+K14508+K14484+K14494+K14487+K14491+K14431+K14488+K14514+K14488+K14484+K14491+K14497+K14431+K14498+K14484+K14508+K14516+K14486+K14492+K14488+K13464+K14492+K12126+K14487+K14485+K14509+K14484+K14502+K13946+K13463+K14491+K14484+K14431+K14504+K14488+K13449+K16189+K14516+K14516+K14432+K14484+K13416+K14514+…
Metabolism	Biosynthesis of other secondary metabolites	Isoquinoline alkaloid biosynthesis	10	24	0.0189588	0.0663559	ko00950	ncbi_4325621(Os01g0760600);ncbi_4331017(ASP5);ncbi_4335335(At1g62810);ncbi_4340945(At1g31672);ncbi_4340946(At1g31672);ncbi_4341252(ASP1);ncbi_4343673(At1g31672);ncbi_4344636(TDC1);ncbi_4344637(TDC1);ncbi_4348564(TYDC1)	K14454+K00811+K00276+K00276+K00276+K14455+K00276+K01593+K01593+K01593
Metabolism	Metabolism of terpenoids and polyketides	Zeatin biosynthesis	13	35	0.02271	0.0773368	ko00908	ncbi_107278247(IPT1);ncbi_4325668(CKX1);ncbi_4326218(UGT73C6);ncbi_4326219(UGT73C6);ncbi_4326515(CKX4);ncbi_4327887(CKX5);ncbi_4336438(UGT73C6);ncbi_4336630(CISZOG1);ncbi_4336681(CISZOG1);ncbi_4336683(CISZOG1);ncbi_4339535(IPT1);ncbi_4345764(CKX11);ncbi_4348932(CKX3)	K10760+K00279+K13496+K13496+K00279+K00279+K13496+K13495+K13495+K13495+K10760+K00279+K00279
Metabolism	Carbohydrate metabolism	Galactose metabolism	22	69	0.0252552	0.083741	ko00052	ncbi_4324666(HXK9);ncbi_4325748(lacZ);ncbi_4332654(GOLS1);ncbi_4335789(CIN3);ncbi_4336037(Galm);ncbi_4336039(Galm);ncbi_4337313(CIN5);ncbi_4338010(HXK7);ncbi_4338034(PFK3);ncbi_4339812(UGE-1);ncbi_4340153(PFK3);ncbi_4340274(RFS6);ncbi_4342703(RFS2);ncbi_4344290(AGAL3);ncbi_4345925(RFS1);ncbi_4346723(UGE-4);ncbi_4348138(GALM);ncbi_4348230(PGMP);ncbi_4348984(AGAL1);ncbi_4348988(Os10g0493600);ncbi_4…	K00844+K01190+K18819+K01193+K01785+K01785+K01193+K00844+K00850+K01784+K00850+K06617+K06617+K07407+K06617+K01784+K01785+K01835+K07407+K07407+K06617+K01193
Metabolism	Carbohydrate metabolism	C5-Branched dibasic acid metabolism	4	7	0.0409366	0.132257	ko00660	ncbi_4329938(At2g31810);ncbi_4333613(IMDH2);ncbi_4335672(ALS2);ncbi_4350218(At2g31810)	K01653+K00052+K01652+K01653
Metabolism	Biosynthesis of other secondary metabolites	Caffeine metabolism	2	2	0.0451332	0.14217	ko00232	ncbi_4324793(At2g26230);ncbi_4333171(XDH)	K00365+K00106
Metabolism	Carbohydrate metabolism	Propanoate metabolism	10	28	0.0560064	0.172117	ko00640	ncbi_4324637(At1g06550);ncbi_4326136(At5g47720);ncbi_4326980(LPD1);ncbi_4328012(LDHA);ncbi_4329518(ACS);ncbi_4335745(ACS);ncbi_4337862(LPD1);ncbi_4342610(ALDH6B2);ncbi_4344267(IBR3);ncbi_4346520(AAT1)	K05605+K00626+K00382+K00016+K01895+K01895+K00382+K00140+K00249+K00626
Metabolism	Metabolism of cofactors and vitamins	Pantothenate and CoA biosynthesis	11	32	0.0599569	0.178342	ko00770	ncbi_4325375(Os05g0573700);ncbi_4329938(At2g31810);ncbi_4330657(PYD1);ncbi_4332151(BCAT5);ncbi_4335672(ALS2);ncbi_4340439(Os06g0207000);ncbi_4343249(PYD3);ncbi_4346318(DHAD);ncbi_4350218(At2g31810);ncbi_4351429(--);ncbi_9271371(Os02g0134000)	K00053+K01653+K00207+K00826+K01652+K09680+K01431+K01687+K01653+K06133+K02201
Metabolism	Amino acid metabolism	Arginine and proline metabolism	19	63	0.0608628	0.178342	ko00330	ncbi_4325621(Os01g0760600);ncbi_4327828(PAO5);ncbi_4330146(ALDH3F1);ncbi_4330149(ALDH3F1);ncbi_4330612(ALDH2B7);ncbi_4331017(ASP5);ncbi_4333554(OAT);ncbi_4334477(P4H7);ncbi_4334912(ARG1);ncbi_4334956(AMI1);ncbi_4334958(AMI1);ncbi_4335108(At4g34880);ncbi_4339305(PIP);ncbi_4341252(ASP1);ncbi_4346881(PAO);ncbi_4347172(ALDH7B4);ncbi_4348615(P4H7);ncbi_4349966(ALDH3H1);MSTRG.182(At4g34880)	K14454+K12259+K00128+K00128+K00128+K00811+K00819+K00472+K01476+K01426+K01426+K01426+K01259+K14455+K13366+K14085+K00472+K00128+K01426
Metabolism	Lipid metabolism	Glycerophospholipid metabolism	35	129	0.0644483	0.184557	ko00564	ncbi_4323890(NMT1);ncbi_4324704(At1g17710);ncbi_4324826(GPAT6);ncbi_4325318(--);ncbi_4325332(At1g74320);ncbi_4325407(NPC2);ncbi_4326672(GPAT1);ncbi_4327023(SDP1);ncbi_4327055(DGK5);ncbi_4327647(PLD1);ncbi_4328061(GPAT6);ncbi_4329820(Os03g0232800);ncbi_4329823(Os03g0232800);ncbi_4329826(Os03g0232800);ncbi_4333862(PLA2-III);ncbi_4334536(SDP1);ncbi_4334641(NPC1);ncbi_4334681(GPAT2);ncbi_4336987(LCAT…	K05929+K06124+K13508+K06130+K14156+K01114+K13508+K14674+K00901+K01115+K13508+K06129+K06129+K06129+K01047+K14674+K01114+K13508+K22389+K00901+K13511+K01115+K13508+K13508+K05929+K18693+K01115+K01115+K16860+K00901+K01517+K01115+K00968+K13508+K14156
Metabolism	Carbohydrate metabolism	Ascorbate and aldarate metabolism	16	52	0.0691436	0.193602	ko00053	ncbi_4328113(TDR);ncbi_4329643(APX8);ncbi_4330146(ALDH3F1);ncbi_4330149(ALDH3F1);ncbi_4330612(ALDH2B7);ncbi_4335202(APX3);ncbi_4335896(APX7);ncbi_4336886(CLEB3J9);ncbi_4337622(DHAR1);ncbi_4340581(DHAR2);ncbi_4341305(Os06g0561000);ncbi_4347172(ALDH7B4);ncbi_4349966(ALDH3H1);ncbi_4352146(UGD4);ncbi_4352147(UGD5);ncbi_9269342(APX4)	K16190+K00434+K00128+K00128+K00128+K00434+K00434+K00434+K21888+K21888+K00469+K14085+K00128+K00012+K00012+K00434
Metabolism	Lipid metabolism	Ether lipid metabolism	11	33	0.0733363	0.200878	ko00565	ncbi_4325407(NPC2);ncbi_4327023(SDP1);ncbi_4327647(PLD1);ncbi_4333862(PLA2-III);ncbi_4334536(SDP1);ncbi_4334641(NPC1);ncbi_4337942(PLD1);ncbi_4341467(PLD2);ncbi_4341468(PLD2);ncbi_4341683(pldZ);ncbi_4349161(PLDBETA1)	K01114+K14674+K01115+K01047+K14674+K01114+K01115+K01115+K01115+K16860+K01115
Metabolism	Amino acid metabolism	Arginine biosynthesis	12	37	0.075927	0.203549	ko00220	ncbi_4325621(Os01g0760600);ncbi_4331017(ASP5);ncbi_4332596(At5g10920);ncbi_4334405(GDH1);ncbi_4334912(ARG1);ncbi_4336554(GDH2);ncbi_4336590(NAGK);ncbi_4337272(GLN2);ncbi_4341252(ASP1);ncbi_4348524(ALAAT2);ncbi_4348525(ALAAT2);ncbi_4351847(At4g24830)	K14454+K00811+K01755+K00261+K01476+K00261+K00930+K01915+K14455+K00814+K00814+K01940
Metabolism	Amino acid metabolism	Lysine degradation	13	42	0.091685	0.240673	ko00310	ncbi_107276114(--);ncbi_4326136(At5g47720);ncbi_4327359(SUVH1);ncbi_4330146(ALDH3F1);ncbi_4330149(ALDH3F1);ncbi_4330612(ALDH2B7);ncbi_4345507(SUVH5);ncbi_4345509(SUVH5);ncbi_4346352(SUVH9);ncbi_4346520(AAT1);ncbi_4347172(ALDH7B4);ncbi_4349966(ALDH3H1);ncbi_4352447(At2g24580)	K19199+K00626+K11420+K00128+K00128+K00128+K11420+K11420+K11420+K00626+K14085+K00128+K00306
Metabolism	Metabolism of terpenoids and polyketides	Carotenoid biosynthesis	10	31	0.103352	0.262053	ko00906	ncbi_4326177(CCD8B);ncbi_4327933(CCD8A);ncbi_4333566(NCED3);ncbi_4336753(CA2);ncbi_4342479(AO1);ncbi_4345810(CYP707A6);ncbi_4347813(PSY);ncbi_4349224(BETA-OHASE);ncbi_4352846(PSY);ncbi_9270250(NCED5)	K17913+K17913+K09840+K15746+K09842+K09843+K02291+K15746+K02291+K09840
Metabolism	Carbohydrate metabolism	Pyruvate metabolism	25	92	0.103989	0.262053	ko00620	ncbi_4324717(MODA);ncbi_4325531(PPC3);ncbi_4326136(At5g47720);ncbi_4326980(LPD1);ncbi_4328012(LDHA);ncbi_4328859(PEPC);ncbi_4329021(At1g67280);ncbi_4329518(ACS);ncbi_4330146(ALDH3F1);ncbi_4330149(ALDH3F1);ncbi_4330612(ALDH2B7);ncbi_4332592(AAE7);ncbi_4332593(AAE7);ncbi_4332736(GLX2-2);ncbi_4334968(Os04g0119400);ncbi_4335745(ACS);ncbi_4337862(LPD1);ncbi_4345657(At3g47520);ncbi_4346520(AAT1);ncbi_4…	K00029+K01595+K00626+K00382+K00016+K01595+K01759+K01895+K00128+K00128+K00128+K01913+K01913+K01069+K00161+K01895+K00382+K00026+K00626+K14085+K01649+K00128+K01649+K00026+K01638
Metabolism	Carbohydrate metabolism	Amino sugar and nucleotide sugar metabolism	46	182	0.106101	0.262132	ko00520	ncbi_107276048(CSLD4);ncbi_112936042(ASD1);ncbi_4323835(Os01g0969100);ncbi_4324666(HXK9);ncbi_4325066(CHIT3);ncbi_4325067(CHIT3);ncbi_4326722(BXL2);ncbi_4327172(CHIT3);ncbi_4327295(UXS4);ncbi_4327472(Os01g0847200);ncbi_4328113(TDR);ncbi_4328266(ARA1);ncbi_4331519(Cht11);ncbi_4332441(UXS1);ncbi_4333121(Cht12);ncbi_4334020(AGPL1);ncbi_4336265(Cht5);ncbi_4337166(BXL4);ncbi_4338010(HXK7);ncbi_4338208…	K00770+K01209+K12449+K00844+K01183+K01183+K15920+K01183+K08678+K00966+K16190+K12446+K20547+K08678+K20547+K00975+K01183+K15920+K00844+K01183+K01183+K20547+K01784+K01810+K02377+K20547+K12373+K08678+K00847+K00972+K20547+K01784+K08679+K01835+K20547+K01209+K01209+K15920+K01183+K01183+K01209+K00012+K00012+K13648+K20547+K20547
Metabolism	Biosynthesis of other secondary metabolites	Betalain biosynthesis	3	6	0.114745	0.278035	ko00965	ncbi_4344636(TDC1);ncbi_4344637(TDC1);ncbi_4348564(TYDC1)	K01593+K01593+K01593
Metabolism	Metabolism of terpenoids and polyketides	Sesquiterpenoid and triterpenoid biosynthesis	5	13	0.121848	0.289677	ko00909	ncbi_4334492(SQS1);ncbi_4344635(TPS2);ncbi_4350288(Os11g0285000);ncbi_9269735(--);MSTRG.15227(Os11g0189600)	K00801+K15803+K19011+K15891+K19011
Metabolism	Energy metabolism	Nitrogen metabolism	11	37	0.144336	0.336784	ko00910	ncbi_107277478(NRT2.4);ncbi_112936571(NIA1);ncbi_4324249(NRT2.3);ncbi_4324398(Os01g0681900);ncbi_4326583(BCA2);ncbi_4329556(ACA1);ncbi_4334405(GDH1);ncbi_4335782(ACA1);ncbi_4336554(GDH2);ncbi_4337272(GLN2);ncbi_4345798(NIA1)	K02575+K10534+K02575+K00264+K01673+K01674+K00261+K01674+K00261+K01915+K10534
Metabolism	Lipid metabolism	Arachidonic acid metabolism	5	14	0.15793	0.357834	ko00590	ncbi_4327023(SDP1);ncbi_4333862(PLA2-III);ncbi_4334536(SDP1);ncbi_4340341(GPX1);ncbi_4350287(GPX2)	K14674+K01047+K14674+K00432+K00432
Metabolism	Global and overview maps	Fatty acid metabolism	23	88	0.159037	0.357834	ko01212	ncbi_4326136(At5g47720);ncbi_4326503(MFP2);ncbi_4328997(MFP);ncbi_4334949(KCR1);ncbi_4335627(Os04g0379900);ncbi_4337714(LACS1);ncbi_4337904(ACX4);ncbi_4338541(MFP2);ncbi_4340187(LACS4);ncbi_4340816(KCR1);ncbi_4340972(ACX4);ncbi_4340986(ACX3);ncbi_4342458(OsI_17065);ncbi_4343026(DES2);ncbi_4343027(DES2);ncbi_4343598(At3g03980);ncbi_4343906(KAS2);ncbi_4344267(IBR3);ncbi_4346520(AAT1);ncbi_4348791(A…	K00626+K10527+K10527+K10251+K03921+K01897+K00232+K10527+K01897+K10251+K00232+K00232+K10258+K10256+K10256+K00059+K09458+K00249+K00626+K00059+K01897+K00232+K10703
Metabolism	Metabolism of terpenoids and polyketides	Brassinosteroid biosynthesis	7	22	0.168506	0.367902	ko00905	ncbi_4329954(CYP734A4);ncbi_4332134(CYP90B2);ncbi_4341450(CYP734A4);ncbi_4349746(CYP90A3);ncbi_4351461(CYP90A4);ncbi_9268939(CYP734A2);ncbi_9271796(CYP75B2)	K15639+K09587+K15639+K09588+K09588+K15639+K20623
Metabolism	Biosynthesis of other secondary metabolites	Tropane, piperidine and pyridine alkaloid biosynthesis	9	30	0.169352	0.367902	ko00960	ncbi_4325621(Os01g0760600);ncbi_4331017(ASP5);ncbi_4335335(At1g62810);ncbi_4340945(At1g31672);ncbi_4340946(At1g31672);ncbi_4341252(ASP1);ncbi_4343673(At1g31672);ncbi_4350416(At5g06060);ncbi_4350428(At5g06060)	K14454+K00811+K00276+K00276+K00276+K14455+K00276+K08081+K08081
Metabolism	Lipid metabolism	Biosynthesis of unsaturated fatty acids	13	48	0.204338	0.436382	ko01040	ncbi_4334949(KCR1);ncbi_4335627(Os04g0379900);ncbi_4337904(ACX4);ncbi_4340816(KCR1);ncbi_4340972(ACX4);ncbi_4340986(ACX3);ncbi_4342458(OsI_17065);ncbi_4343026(DES2);ncbi_4343027(DES2);ncbi_4343598(At3g03980);ncbi_4348791(At3g03980);ncbi_4350881(ACX2);ncbi_9272625(PAS2A)	K10251+K03921+K00232+K10251+K00232+K00232+K10258+K10256+K10256+K00059+K00059+K00232+K10703
Metabolism	Lipid metabolism	Synthesis and degradation of ketone bodies	3	8	0.23115	0.485415	ko00072	ncbi_4326136(At5g47720);ncbi_4326266(HMGCL);ncbi_4346520(AAT1)	K00626+K01640+K00626
Metabolism	Glycan biosynthesis and metabolism	Glycosphingolipid biosynthesis - globo and isoglobo series	4	12	0.23951	0.494726	ko00603	ncbi_4343697(HEXO2);ncbi_4344290(AGAL3);ncbi_4348984(AGAL1);ncbi_4348988(Os10g0493600)	K12373+K07407+K07407+K07407
Environmental Information Processing	Signal transduction	Phosphatidylinositol signaling system	20	82	0.280688	0.570431	ko04070	ncbi_4324384(CAM1-1);ncbi_4326903(CAM3);ncbi_4327055(DGK5);ncbi_4327351(CML1);ncbi_4332631(CP1);ncbi_4333833(PIPK1);ncbi_4333967(ITPK3);ncbi_4334072(CML4);ncbi_4337126(DGK5);ncbi_4341908(CML29);ncbi_4343924(--);ncbi_4343925(--);ncbi_4344166(PIP5K4);ncbi_4345076(DGK4);ncbi_4347275(--);ncbi_4349699(CML3);ncbi_4351420(CML3);ncbi_4351685(Os12g0183300);ncbi_9267438(PIP5K4);MSTRG.18124(CAM1-1)	K02183+K02183+K00901+K02183+K02183+K00889+K00913+K02183+K00901+K02183+K02183+K02183+K00889+K00901+K02183+K02183+K02183+K15422+K00889+K02183
Metabolism	Glycan biosynthesis and metabolism	Glycosaminoglycan degradation	5	17	0.285386	0.570771	ko00531	ncbi_4326815(Hgsnat);ncbi_4331042(At5g34940);ncbi_4340299(At5g34940);ncbi_4343697(HEXO2);ncbi_4352626(At5g07830)	K10532+K07964+K07964+K12373+K07964
Metabolism	Carbohydrate metabolism	Fructose and mannose metabolism	18	74	0.299155	0.588961	ko00051	ncbi_4324666(HXK9);ncbi_4325071(CFBP1);ncbi_4326074(FBA3);ncbi_4327472(Os01g0847200);ncbi_4330512(PFP-ALPHA);ncbi_4332523(FKFBP);ncbi_4338010(HXK7);ncbi_4338034(PFK3);ncbi_4340153(PFK3);ncbi_4340909(PFP-ALPHA);ncbi_4341496(FBA5);ncbi_4341698(Os06g0652400);ncbi_4344497(FRK2);ncbi_4345338(PFP-ALPHA);ncbi_4347691(TPIP1);ncbi_9266557(MAN3);ncbi_9271821(PFP-ALPHA);MSTRG.24597(ALDP)	K00844+K03841+K01623+K00966+K00895+K01103+K00844+K00850+K00850+K00895+K01623+K02377+K00847+K00895+K01803+K19355+K00895+K01623
Metabolism	Global and overview maps	2-Oxocarboxylic acid metabolism	15	62	0.330986	0.633136	ko01210	ncbi_4325375(Os05g0573700);ncbi_4325621(Os01g0760600);ncbi_4329938(At2g31810);ncbi_4331017(ASP5);ncbi_4332151(BCAT5);ncbi_4333613(IMDH2);ncbi_4335672(ALS2);ncbi_4336590(NAGK);ncbi_4341252(ASP1);ncbi_4346318(DHAD);ncbi_4348524(ALAAT2);ncbi_4348525(ALAAT2);ncbi_4349745(IPMSA);ncbi_4350218(At2g31810);ncbi_4351460(IPMSA)	K00053+K14454+K01653+K00811+K00826+K00052+K01652+K00930+K14455+K01687+K00814+K00814+K01649+K01653+K01649
Metabolism	Metabolism of cofactors and vitamins	One carbon pool by folate	5	18	0.331643	0.633136	ko00670	ncbi_4324773(SHM7);ncbi_4334554(Os03g0815200);ncbi_4337051(GDCST);ncbi_4347204(THFS);ncbi_9271078(DRTS)	K00600+K00297+K00605+K01938+K13998
Metabolism	Metabolism of cofactors and vitamins	Ubiquinone and other terpenoid-quinone biosynthesis	12	49	0.341277	0.635502	ko00130	ncbi_107277102(ARSM2);ncbi_4327039(FQR1);ncbi_4329324(CYP73A14);ncbi_4329329(CYP73A14);ncbi_4330407(4CL2);ncbi_4331650(4CLL1);ncbi_4334108(At4g36750);ncbi_4340158(COQ3);ncbi_4341718(4CL4);ncbi_4344633(At4g27270);ncbi_4345469(PPT1);ncbi_9272068(4CLL2)	K12502+K03809+K00487+K00487+K01904+K01904+K03809+K00591+K01904+K03809+K06125+K01904
Metabolism	Metabolism of terpenoids and polyketides	Terpenoid backbone biosynthesis	14	58	0.342969	0.635502	ko00900	ncbi_4323892(FPS);ncbi_4326136(At5g47720);ncbi_4327968(ISPE);ncbi_4328034(MVD2);ncbi_4338768(CLA1);ncbi_4338791(IPI1);ncbi_4340090(TKT2);ncbi_4340251(At2g17570);ncbi_4346017(HMG3);ncbi_4346520(AAT1);ncbi_4351259(Os01g0832000);ncbi_9269735(--);ncbi_9272383(GGPPS1);ncbi_9272514(SPS1)	K00787+K00626+K00919+K01597+K01662+K01823+K01662+K11778+K00021+K00626+K15892+K15891+K13789+K14066
Metabolism	Biosynthesis of other secondary metabolites	Stilbenoid, diarylheptanoid and gingerol biosynthesis	8	32	0.366893	0.669979	ko00945	ncbi_4329324(CYP73A14);ncbi_4329329(CYP73A14);ncbi_4329959(HCT2);ncbi_4336306(HCT1);ncbi_4337311(AHT1);ncbi_4343171(ASMT3);ncbi_9268895(PHT2);MSTRG.21586(CYP98A1)	K00487+K00487+K13065+K13065+K13065+K16040+K13065+K09754
Metabolism	Global and overview maps	Biosynthesis of amino acids	56	253	0.387783	0.698009	ko01230	ncbi_107276220(PRS1);ncbi_107277152(At3g50520);ncbi_107277437(TYRAAT2);ncbi_4324398(Os01g0681900);ncbi_4324773(SHM7);ncbi_4325375(Os05g0573700);ncbi_4325446(EMB3004);ncbi_4325621(Os01g0760600);ncbi_4326074(FBA3);ncbi_4327239(tal);ncbi_4329938(At2g31810);ncbi_4330732(SK1);ncbi_4331017(ASP5);ncbi_4331255(HSK);ncbi_4331761(RPE);ncbi_4331861(SAT3);ncbi_4331930(ALD1);ncbi_4332151(BCAT5);ncbi_4332596(A…	K00948+K15634+K15227+K00264+K00600+K00053+K13832+K14454+K01623+K00616+K01653+K00891+K00811+K00872+K01783+K00640+K10206+K00826+K01755+K01626+K00052+K01658+K01695+K01476+K00615+K01807+K01652+K05359+K01620+K00930+K00058+K01915+K00850+K00927+K01689+K01738+K00850+K15227+K14455+K01623+K01807+K01626+K00616+K00058+K01687+K01783+K01803+K00814+K00814+K15634+K01649+K01653+K01649+K01940+K15634+K01623
Metabolism	Metabolism of cofactors and vitamins	Nicotinate and nicotinamide metabolism	6	24	0.403002	0.715187	ko00760	ncbi_4333827(--);ncbi_4334711(NAPRT2);ncbi_4335862(NAPRT2);ncbi_4344018(--);ncbi_4347891(URH2);ncbi_9266306(--)	K18551+K00763+K00763+K18551+K01240+K18551
Metabolism	Lipid metabolism	Sphingolipid metabolism	8	34	0.438403	0.767205	ko00600	ncbi_4325748(lacZ);ncbi_4326459(SPL);ncbi_4326966(Os01g0928800);ncbi_4344290(AGAL3);ncbi_4344674(LCBK1);ncbi_4348984(AGAL1);ncbi_4348988(Os10g0493600);ncbi_9268279(SBH2)	K01190+K01634+K00654+K07407+K04715+K07407+K07407+K04713
Metabolism	Amino acid metabolism	Phenylalanine, tyrosine and tryptophan biosynthesis	12	53	0.455567	0.786322	ko00400	ncbi_107277437(TYRAAT2);ncbi_4325446(EMB3004);ncbi_4325621(Os01g0760600);ncbi_4330732(SK1);ncbi_4331017(ASP5);ncbi_4333014(DAHPS1);ncbi_4333918(ASB2);ncbi_4334425(TRPA1);ncbi_4335756(ADT6);ncbi_4341232(TYRAAT2);ncbi_4341252(ASP1);ncbi_4343946(DAHPS2)	K15227+K13832+K14454+K00891+K00811+K01626+K01658+K01695+K05359+K15227+K14455+K01626
Cellular Processes	Transport and catabolism	Peroxisome	21	96	0.480746	0.818567	ko04146	ncbi_107278422(FAR1);ncbi_4326266(HMGCL);ncbi_4327232(DCI1);ncbi_4328073(CATA);ncbi_4332347(PXN);ncbi_4333171(XDH);ncbi_4337048(GLO3);ncbi_4337714(LACS1);ncbi_4337904(ACX4);ncbi_4340187(LACS4);ncbi_4340972(ACX4);ncbi_4340986(ACX3);ncbi_4342124(CATB);ncbi_4343908(GLO4);ncbi_4344210(SODCC2);ncbi_4346301(FAR1);ncbi_4346360(PMP22);ncbi_4349764(LACS6);ncbi_4350881(ACX2);ncbi_4352447(At2g24580);ncbi_92…	K13356+K01640+K12663+K03781+K13354+K00106+K11517+K01897+K00232+K01897+K00232+K00232+K03781+K11517+K04565+K13356+K13348+K01897+K00232+K00306+K13356
Metabolism	Amino acid metabolism	Histidine metabolism	5	22	0.516009	0.866895	ko00340	ncbi_4330146(ALDH3F1);ncbi_4330149(ALDH3F1);ncbi_4330612(ALDH2B7);ncbi_4347172(ALDH7B4);ncbi_4349966(ALDH3H1)	K00128+K00128+K00128+K14085+K00128
Metabolism	Lipid metabolism	Fatty acid elongation	12	56	0.540024	0.895303	ko00062	ncbi_4330627(CUT1);ncbi_4331836(FDH);ncbi_4334949(KCR1);ncbi_4339645(KCS4);ncbi_4339684(KCS11);ncbi_4340694(KCS5);ncbi_4340816(KCR1);ncbi_4342458(OsI_17065);ncbi_4348145(KCS1);ncbi_4348632(KCS20);ncbi_4350817(KCS20);ncbi_9272625(PAS2A)	K15397+K15397+K10251+K15397+K15397+K15397+K10251+K10258+K15397+K15397+K15397+K10703
Environmental Information Processing	Membrane transport	ABC transporters	7	33	0.570875	0.934159	ko02010	ncbi_107280670(ABCG5);ncbi_4323895(ABCB11);ncbi_4324533(ABCB4);ncbi_4325158(ABCB21);ncbi_4335177(ABCC4);ncbi_4336042(ABCB19);ncbi_9270100(ABCB11)	K05681+K05658+K05658+K05658+K05665+K05658+K05658
Metabolism	Lipid metabolism	Steroid biosynthesis	10	48	0.585388	0.945627	ko00100	ncbi_4325687(STE1);ncbi_4327023(SDP1);ncbi_4329175(CYP51);ncbi_4334492(SQS1);ncbi_4334536(SDP1);ncbi_4338097(CYP51);ncbi_4342171(SMO2-1);ncbi_4349278(SMO1-1);ncbi_4350295(Os11g0285000);ncbi_4350614(CYP51)	K00227+K14674+K05917+K00801+K14674+K05917+K14424+K14423+K01853+K05917
Metabolism	Energy metabolism	Sulfur metabolism	8	39	0.608034	0.969776	ko00920	ncbi_4331861(SAT3);ncbi_4334073(APS3);ncbi_4340142(RCS3);ncbi_4343348(APR1);ncbi_4343581(SAL2);ncbi_4343582(SAL2);ncbi_4351685(Os12g0183300);ncbi_9272308(APK3)	K00640+K13811+K01738+K05907+K01082+K01082+K15422+K00860
Metabolism	Metabolism of other amino acids	Selenocompound metabolism	4	20	0.64171	1	ko00450	ncbi_4334073(APS3);ncbi_4337554(MMT1);ncbi_4349123(MGL);MSTRG.4883(Os06g0327300)	K13811+K08247+K01761+K00384
Metabolism	Metabolism of cofactors and vitamins	Vitamin B6 metabolism	3	15	0.6477	1	ko00750	ncbi_4328188(PDX2);ncbi_4328780(At1g17710);ncbi_4347937(PDX12)	K08681+K13248+K06215
Metabolism	Metabolism of terpenoids and polyketides	Monoterpenoid biosynthesis	2	10	0.661005	1	ko00902	ncbi_4328124(LIS);ncbi_4336494(SALR)	K15086+K15095
Metabolism	Metabolism of cofactors and vitamins	Thiamine metabolism	4	21	0.681821	1	ko00730	ncbi_4332604(TENA2);ncbi_4338768(CLA1);ncbi_4340090(TKT2);ncbi_4351850(ADK-A)	K20896+K01662+K01662+K00939
Metabolism	Metabolism of cofactors and vitamins	Folate biosynthesis	5	28	0.740544	1	ko00790	ncbi_4326358(DAAT);ncbi_4327862(PDL2);ncbi_4328992(DAAT);ncbi_4338203(DAAT);ncbi_9271078(DRTS)	K18482+K01724+K18482+K18482+K13998
Cellular Processes	Transport and catabolism	Endocytosis	35	179	0.741213	1	ko04144	ncbi_4325738(AGD11);ncbi_4327195(EPSIN1);ncbi_4327388(MED37C);ncbi_4327647(PLD1);ncbi_4328363(EHD1);ncbi_4328374(SKD1);ncbi_4331337(VPS24-1);ncbi_4333833(PIPK1);ncbi_4333874(--);ncbi_4334619(RAB11C);ncbi_4334746(RABA2A);ncbi_4334954(GNL2);ncbi_4337942(PLD1);ncbi_4339012(MED37C);ncbi_4339157(ARF);ncbi_4339324(RIC2);ncbi_4339450(RABG3B);ncbi_4341266(RIC2);ncbi_4341467(PLD2);ncbi_4341468(PLD2);ncbi_…	K12486+K12471+K03283+K01115+K12483+K12196+K12193+K00889+K19476+K07904+K07904+K18443+K01115+K03283+K07937+K07904+K07897+K07904+K01115+K01115+K12486+K00889+K19476+K07904+K12194+K07904+K10591+K12192+K01115+K04646+K05754+K03283+K07889+K00889+K03283
Metabolism	Amino acid metabolism	Cysteine and methionine metabolism	23	122	0.775672	1	ko00270	ncbi_107276080(MTK2);ncbi_4324194(ACO1);ncbi_4325621(Os01g0760600);ncbi_4326460(OsI_36120);ncbi_4327479(At3g03630);ncbi_4328012(LDHA);ncbi_4330873(ACO1);ncbi_4331017(ASP5);ncbi_4331861(SAT3);ncbi_4332151(BCAT5);ncbi_4332775(At3g08860);ncbi_4337347(MTK1);ncbi_4340142(RCS3);ncbi_4341252(ASP1);ncbi_4342575(MET1B);ncbi_4345657(At3g47520);ncbi_4347224(ACO1);ncbi_4347225(ACO1);ncbi_4347954(CMT3);ncbi_4…	K00899+K05933+K14454+K09880+K22846+K00016+K05933+K00811+K00640+K00826+K00827+K00899+K01738+K14455+K00558+K00026+K05933+K05933+K00558+K00547+K01761+K00547+K00026
Metabolism	Glycan biosynthesis and metabolism	Other glycan degradation	3	19	0.801981	1	ko00511	ncbi_4325748(lacZ);ncbi_4343697(HEXO2);ncbi_4348080(At5g66150)	K01190+K12373+K01191
Metabolism	Glycan biosynthesis and metabolism	Glycosphingolipid biosynthesis - ganglio series	1	7	0.812377	1	ko00604	ncbi_4343697(HEXO2)	K12373
Metabolism	Biosynthesis of other secondary metabolites	Glucosinolate biosynthesis	1	7	0.812377	1	ko00966	ncbi_4332151(BCAT5)	K00826
Metabolism	Metabolism of cofactors and vitamins	Porphyrin and chlorophyll metabolism	8	48	0.830164	1	ko00860	ncbi_107277220(rccR);ncbi_112938752(Os04g0692600);ncbi_4337415(PORA);ncbi_4341462(HO1);ncbi_4347672(SGR);ncbi_4348519(rccR);ncbi_4348648(CLH2);ncbi_4349044(Os10g0502400)	K13545+K22013+K00218+K21480+K22013+K13545+K08099+K02492
Metabolism	Carbohydrate metabolism	Pentose and glucuronate interconversions	14	81	0.845527	1	ko00040	ncbi_4327282(PME41);ncbi_4327285(PECS-1.1);ncbi_4328113(TDR);ncbi_4331761(RPE);ncbi_4332569(PME21);ncbi_4335013(At3g07010);ncbi_4338538(PME41);ncbi_4339356(PME53);ncbi_4343861(QRT1);ncbi_4344369(PME21);ncbi_4347508(Os09g0505700);ncbi_4352146(UGD4);ncbi_4352147(UGD5);ncbi_4352874(XK2)	K01051+K01051+K16190+K01783+K01051+K01728+K01051+K01051+K01051+K01051+K01783+K00012+K00012+K00854
Cellular Processes	Transport and catabolism	Phagosome	17	97	0.84893	1	ko04145	ncbi_107275306(SAG39);ncbi_107280424(OsI_14861);ncbi_4325325(OsI_14861);ncbi_4325326(OsI_14861);ncbi_4325879(RAC1);ncbi_4326917(TUBB1);ncbi_4327550(TUBB4);ncbi_4328116(RAC6);ncbi_4330693(RAC3);ncbi_4333632(TUBB8);ncbi_4334675(Os07g0246200);ncbi_4338790(TUBB6);ncbi_4339450(RABG3B);ncbi_4341383(SAG39);ncbi_4342208(OsI_14861);ncbi_4342826(Os07g0246200);ncbi_4352862(RABF2A)	K01365+K01365+K01365+K01365+K04392+K07375+K07375+K04392+K04392+K07375+K08057+K07375+K07897+K01365+K01365+K08057+K07889
Metabolism	Metabolism of other amino acids	Phosphonate and phosphinate metabolism	1	8	0.852297	1	ko00440	ncbi_4349510(CCT2)	K00968
Metabolism	Metabolism of other amino acids	Taurine and hypotaurine metabolism	3	21	0.855004	1	ko00430	ncbi_4325656(PCO2);ncbi_4333605(PCO3);ncbi_4335977(GAD4)	K10712+K10712+K01580
Metabolism	Carbohydrate metabolism	Inositol phosphate metabolism	10	62	0.876842	1	ko00562	ncbi_4325407(NPC2);ncbi_4333833(PIPK1);ncbi_4333967(ITPK3);ncbi_4334641(NPC1);ncbi_4341305(Os06g0561000);ncbi_4342610(ALDH6B2);ncbi_4344166(PIP5K4);ncbi_4347691(TPIP1);ncbi_4351685(Os12g0183300);ncbi_9267438(PIP5K4)	K01114+K00889+K00913+K01114+K00469+K00140+K00889+K01803+K15422+K00889
Genetic Information Processing	Replication and repair	Non-homologous end-joining	1	9	0.883728	1	ko03450	ncbi_4334691(FEN1B)	K04799
Metabolism	Lipid metabolism	Fatty acid biosynthesis	7	46	0.885659	1	ko00061	ncbi_4335627(Os04g0379900);ncbi_4337714(LACS1);ncbi_4340187(LACS4);ncbi_4343598(At3g03980);ncbi_4343906(KAS2);ncbi_4348791(At3g03980);ncbi_4349764(LACS6)	K03921+K01897+K01897+K00059+K09458+K00059+K01897
Metabolism	Metabolism of cofactors and vitamins	Biotin metabolism	3	23	0.895172	1	ko00780	ncbi_4343598(At3g03980);ncbi_4343906(KAS2);ncbi_4348791(At3g03980)	K00059+K09458+K00059
Genetic Information Processing	Replication and repair	Base excision repair	7	47	0.898613	1	ko03410	ncbi_4329546(PARP3);ncbi_4330890(MAG);ncbi_4334691(FEN1B);ncbi_4337886(DPB2);ncbi_4344789(Os08g0175300);ncbi_9269803(MYH);ncbi_9272626(tag)	K10798+K03652+K04799+K02325+K02335+K03575+K01246
Genetic Information Processing	Folding, sorting and degradation	SNARE interactions in vesicular transport	7	47	0.898613	1	ko04130	ncbi_107276918(KN);ncbi_4334472(VAMP725);ncbi_4340257(SYP132);ncbi_4340278(VAMP713);ncbi_4345157(SYP52);ncbi_4346340(BET11);ncbi_4352920(VAMP725)	K08486+K08515+K08486+K08515+K08503+K08504+K08515
Genetic Information Processing	Translation	Ribosome biogenesis in eukaryotes	15	93	0.914375	1	ko03008	ncbi_4328001(Utp6);ncbi_4331644(Wdr3);ncbi_4332567(--);ncbi_4332840(NOP5-2);ncbi_4332841(NOP5-2);ncbi_4332852(NUG2);ncbi_4336833(Tbl3);ncbi_4340389(At1g50920);ncbi_4340741(At5g08180);ncbi_4342225(At1g50920);ncbi_4342750(SWA1);ncbi_4343011(AAK6);ncbi_4343836(At5g14050);ncbi_4352760(utp17);ncbi_4352882(--)	K14557+K14556+K14546+K14565+K14565+K14537+K14555+K06943+K11129+K06943+K14549+K18532+K14553+K14552+K14546
Genetic Information Processing	Replication and repair	DNA replication	13	83	0.921803	1	ko03030	ncbi_107275673(MCM4);ncbi_4325130(At4g28440);ncbi_4327706(RPA3);ncbi_4331016(MCM5);ncbi_4331236(RPA2A);ncbi_4332052(RPA1B);ncbi_4334691(FEN1B);ncbi_4337886(DPB2);ncbi_4338176(Os05g0235800);ncbi_4338202(At4g28440);ncbi_4339099(MCM3);ncbi_4344789(Os08g0175300);ncbi_4352514(MCM7)	K02212+K07466+K10740+K02209+K10739+K07466+K04799+K02325+K02542+K07466+K02541+K02335+K02210
Metabolism	Glycan biosynthesis and metabolism	Other types of O-glycan biosynthesis	1	11	0.927959	1	ko00514	MSTRG.9934(--)	K20783
Metabolism	Nucleotide metabolism	Pyrimidine metabolism	23	140	0.938882	1	ko00240	ncbi_112937969(rpoB);ncbi_4324172(ctps2);ncbi_4325740(UMPS2);ncbi_4326346(CARB);ncbi_4329995(PNP2);ncbi_4330657(PYD1);ncbi_4337886(DPB2);ncbi_4339882(Os06g0109600);ncbi_4339981(RNR2B);ncbi_4341464(--);ncbi_4343249(PYD3);ncbi_4344789(Os08g0175300);ncbi_4345071(PYRB);ncbi_4345970(psuG);ncbi_4347891(URH2);ncbi_4349643(APY3);ncbi_4349985(NRPB10L);ncbi_4350420(APY3);ncbi_4350421(APY3);ncbi_4351367(APY…	K03043+K01937+K13421+K01955+K00962+K00207+K02325+K13800+K10808+K03025+K01431+K02335+K00609+K16329+K01240+K14641+K03007+K14641+K14641+K14641+K02999+K13998+K01520
Metabolism	Biosynthesis of other secondary metabolites	Monobactam biosynthesis	1	12	0.943297	1	ko00261	ncbi_4334073(APS3)	K13811
Organismal Systems	Environmental adaptation	Circadian rhythm - plant	7	52	0.946176	1	ko04712	ncbi_4333930(PHYA);ncbi_4336228(FT);ncbi_4337752(APG);ncbi_4350636(CHS1);ncbi_9268282(FT);ncbi_9268301(HY5);ncbi_9270575(CRY2)	K12120+K16223+K12126+K00660+K16223+K16241+K12119
Metabolism	Nucleotide metabolism	Purine metabolism	30	182	0.957717	1	ko00230	ncbi_107276220(PRS1);ncbi_112937969(rpoB);ncbi_4324764(ASE1);ncbi_4324793(At2g26230);ncbi_4329972(APT2);ncbi_4329995(PNP2);ncbi_4333171(XDH);ncbi_4334073(APS3);ncbi_4337886(DPB2);ncbi_4337890(CRSH2);ncbi_4338495(AMPD);ncbi_4339981(RNR2B);ncbi_4341464(--);ncbi_4343011(AAK6);ncbi_4343883(RSH3);ncbi_4344789(Os08g0175300);ncbi_4345281(guaA);ncbi_4346295(Os07g0688000);ncbi_4348230(PGMP);ncbi_4349643(A…	K00948+K03043+K00764+K00365+K00759+K00962+K00106+K13811+K02325+K00951+K01490+K10808+K03025+K18532+K00951+K02335+K01951+K01517+K01835+K14641+K03007+K14641+K14641+K01522+K14641+K00939+K18151+K00951+K02999+K00860
Metabolism	Amino acid metabolism	Lysine biosynthesis	1	14	0.964877	1	ko00300	ncbi_4331930(ALD1)	K10206
Metabolism	Glycan biosynthesis and metabolism	Glycosylphosphatidylinositol(GPI)-anchor biosynthesis	2	26	0.984083	1	ko00563	ncbi_4324399(GPAA1);ncbi_4337416(gpi12)	K05289+K03434
Genetic Information Processing	Replication and repair	Mismatch repair	8	68	0.986011	1	ko03430	ncbi_4325130(At4g28440);ncbi_4325353(MSH7);ncbi_4327706(RPA3);ncbi_4327899(EXO1);ncbi_4331236(RPA2A);ncbi_4332052(RPA1B);ncbi_4338202(At4g28440);ncbi_4338271(MUS1)	K07466+K08737+K10740+K10746+K10739+K07466+K07466+K08735
Metabolism	Carbohydrate metabolism	Citrate cycle (TCA cycle)	6	62	0.995324	1	ko00020	ncbi_4326980(LPD1);ncbi_4334968(Os04g0119400);ncbi_4337862(LPD1);ncbi_4342350(SDH1);ncbi_4345657(At3g47520);ncbi_4352871(Os12g0632700)	K00382+K00161+K00382+K00234+K00026+K00026
Genetic Information Processing	Transcription	RNA polymerase	4	52	0.997875	1	ko03020	ncbi_112937969(rpoB);ncbi_4341464(--);ncbi_4349985(NRPB10L);ncbi_9270399(NRPA1)	K03043+K03025+K03007+K02999
Genetic Information Processing	Replication and repair	Nucleotide excision repair	10	100	0.999147	1	ko03420	ncbi_4325130(At4g28440);ncbi_4326441(CSB);ncbi_4327706(RPA3);ncbi_4331236(RPA2A);ncbi_4332052(RPA1B);ncbi_4337886(DPB2);ncbi_4338202(At4g28440);ncbi_4344789(Os08g0175300);MSTRG.1241(CSB);MSTRG.18728(CSB)	K07466+K10841+K10740+K10739+K07466+K02325+K07466+K02335+K10841+K10841
Metabolism	Energy metabolism	Oxidative phosphorylation	20	165	0.999282	1	ko00190	ncbi_112938260(atpB);ncbi_3131391(atpF);ncbi_3131400(ndhF);ncbi_3131459(ndhK);ncbi_3131460(ndhC);ncbi_4325072(IPP);ncbi_4326846(AVP1);ncbi_4330457(IPP);ncbi_4331044(AVP1);ncbi_4332431(ATPG);ncbi_4337257(Os04g0656100);ncbi_4337476(IPP);ncbi_4337608(PPA4);ncbi_4340298(AVP1);ncbi_4342350(SDH1);ncbi_4343366(ATPC1);ncbi_4345039(Os04g0656100);ncbi_4350530(AHA3);ncbi_4352910(LHA1);ncbi_9270776(ATPD)	K02112+K02109+K05577+K05582+K05574+K01507+K01507+K01507+K01507+K02109+K01535+K01507+K01507+K01507+K00234+K02115+K01535+K01535+K01535+K02113
Genetic Information Processing	Replication and repair	Homologous recombination	9	96	0.999451	1	ko03440	ncbi_107276010(BRCA1);ncbi_4325130(At4g28440);ncbi_4327706(RPA3);ncbi_4331236(RPA2A);ncbi_4332052(RPA1B);ncbi_4338202(At4g28440);ncbi_4339481(brcc3);ncbi_4344789(Os08g0175300);ncbi_4348951(NBS1)	K10683+K07466+K10740+K10739+K07466+K07466+K11864+K02335+K10867
Genetic Information Processing	Folding, sorting and degradation	Protein export	4	62	0.999685	1	ko03060	ncbi_4328075(BIP1);ncbi_4331226(Sec11c);ncbi_4339274(SRP54-2);ncbi_4350939(imp1)	K09490+K13280+K03106+K09647
Genetic Information Processing	Folding, sorting and degradation	Ubiquitin mediated proteolysis	19	166	0.999718	1	ko04120	ncbi_4324290(UBC25);ncbi_4324993(SKP2A);ncbi_4325174(UBC20);ncbi_4325736(CUL1);ncbi_4328114(UBC28);ncbi_4332833(SRFP1);ncbi_4334386(UBC2);ncbi_4339013(UBC7);ncbi_4339037(UPL4);ncbi_4339908(ASK4);ncbi_4343962(SKP1);ncbi_4344013(APC13);ncbi_4346639(UBC5A);ncbi_4347416(UPL5);ncbi_4347721(SKP1);ncbi_4348796(RZPF34);ncbi_4352688(--);ncbi_9266295(DIS1);ncbi_9266835(LOG2)	K10581+K03875+K06688+K03347+K06689+K10144+K10573+K10575+K10590+K03094+K03094+K12456+K06689+K10591+K03094+K10144+K03094+K04506+K10604
Cellular Processes	Transport and catabolism	Autophagy - other eukaryotes	2	45	0.999729	1	ko04136	ncbi_4343365(ATG8A);ncbi_4349525(ATG8D)	K08341+K08341
Genetic Information Processing	Transcription	Basal transcription factors	3	55	0.999768	1	ko03022	ncbi_4323838(TFIIAy);ncbi_4345330(TFA1);ncbi_9266910(RAP74)	K03123+K03136+K03138
Genetic Information Processing	Folding, sorting and degradation	Protein processing in endoplasmic reticulum	33	254	0.999805	1	ko04141	ncbi_107276413(EIF2AK2);ncbi_107278626(HSP23.6);ncbi_107280230(Eif2ak2);ncbi_4325492(rnf-5);ncbi_4325565(BZIP02);ncbi_4325695(HSP17.9B);ncbi_4325736(CUL1);ncbi_4327388(MED37C);ncbi_4327971(PDIL1-4);ncbi_4328075(BIP1);ncbi_4328114(UBC28);ncbi_4329652(PDIL1-3);ncbi_4332357(HSP17.9A);ncbi_4332361(HSP18.1);ncbi_4332363(HSP17.7);ncbi_4333580(DNAJ1);ncbi_4334675(Os07g0246200);ncbi_4334781(--);ncbi_4336…	K16196+K13993+K16196+K10666+K04374+K13993+K03347+K03283+K09580+K09490+K06689+K09580+K13993+K13993+K13993+K09503+K08057+K14009+K09503+K03283+K10575+K03094+K08057+K03094+K09487+K06689+K04079+K03094+K03283+K03094+K10666+K04079+K03283
Genetic Information Processing	Translation	Aminoacyl-tRNA biosynthesis	4	66	0.999857	1	ko00970	ncbi_107276265(At2g33840);ncbi_4347497(At1g09620);ncbi_9267455(TWN2);ncbi_9272228(At1g09620)	K01866+K01869+K01873+K01869
Genetic Information Processing	Folding, sorting and degradation	RNA degradation	10	121	0.999971	1	ko03018	ncbi_4327993(CPN60B2);ncbi_4329995(PNP2);ncbi_4331133(EXOSC1);ncbi_4331379(HSP1);ncbi_4331590(CPN60I);ncbi_4338034(PFK3);ncbi_4339466(CPN60-2);ncbi_4340042(ENO1);ncbi_4340153(PFK3);ncbi_4345683(CAF1-7)	K04077+K00962+K07573+K04043+K04077+K00850+K04077+K01689+K00850+K12581
Genetic Information Processing	Translation	RNA transport	18	182	0.999988	1	ko03013	ncbi_4324359(SUMO1);ncbi_4325429(NUP98A);ncbi_4326570(RAE1);ncbi_4330343(--);ncbi_4331810(REFA1);ncbi_4331812(REFA1);ncbi_4338508(KPNB1);ncbi_4339203(--);ncbi_4339637(COR413IM1);ncbi_4347240(NUP58);ncbi_4349688(AAAS);ncbi_4351405(AAAS);ncbi_4351597(NUP98A);ncbi_4352805(eif2b4);ncbi_9266576(AAAS);ncbi_9267365(NUP58);ncbi_9269589(--);ncbi_9269845(HST1)	K12160+K14297+K14298+K14315+K03231+K03231+K14293+K03245+K03251+K14307+K14320+K14320+K14297+K03680+K14320+K14307+K14311+K14289
Genetic Information Processing	Translation	Ribosome	25	372	1	1	ko03010	ncbi_107277301(RPS27);ncbi_107277606(RPL44);ncbi_107277614(UB-EP52);ncbi_107280605(rpl2-A);ncbi_112937410(RPS3);ncbi_4324162(rplT);ncbi_4326022(RPS4);ncbi_4326469(RPL23A);ncbi_4327674(RPL28A);ncbi_4328826(RPL11);ncbi_4331176(RPL28A);ncbi_4336914(RPL7D);ncbi_4338077(RPL11);ncbi_4338199(rplM);ncbi_4339475(RPL28A);ncbi_4339580(RPL21M);ncbi_4339648(RPL12-2);ncbi_4344590(Os08g0130500);ncbi_4344696(RPL…	K02978+K02929+K02977+K02886+K02982+K02887+K02987+K02893+K02903+K02868+K02903+K02937+K02868+K02871+K02903+K02888+K02935+K02941+K02915+K02910+K02969+K02941+K02865+K02941+K02871
Genetic Information Processing	Translation	mRNA surveillance pathway	4	119	1	1	ko03015	ncbi_107278551(--);ncbi_4326511(ERF1-3);ncbi_4329282(Gspt1);ncbi_4339558(B'KAPPA)	K14376+K03265+K03267+K11584
Genetic Information Processing	Transcription	Spliceosome	13	206	1	1	ko03040	ncbi_107277487(At1g07170);ncbi_107279393(--);ncbi_4325413(U2AF2);ncbi_4327388(MED37C);ncbi_4329951(RSZ23);ncbi_4333826(prpf18);ncbi_4339012(MED37C);ncbi_4343831(RBG3);ncbi_4344009(SCL30A);ncbi_4351208(HSC-2);ncbi_4351215(SCL30A);MSTRG.2019(U2AF35A);MSTRG.25399(HSP70)	K12834+K12741+K12837+K03283+K12896+K12817+K03283+K12741+K12900+K03283+K12900+K12836+K03283

## Sheet: Table S28 pir1b-vs-pir1c
Table S28. All enrichment pathways of the comparison between pir1b and pir1c.
KEGG_A_class	KEGG_B_class	Pathway	Pir1b-vs-Pir1c (266)	All (5882)	Pvalue	Qvalue	Pathway ID	Genes	K_IDs
Metabolism	Global and overview maps	Biosynthesis of secondary metabolites	115	1422	2.13508e-12	1.96427e-10	ko01110	ncbi_107276259(KSL8);ncbi_107276526(UGT88F3);ncbi_107277102(ARSM2);ncbi_107277295(IPT3);ncbi_107278247(IPT1);ncbi_4323880(UGT75L6);ncbi_4324050(BGLU1);ncbi_4324194(ACO1);ncbi_4324690(CYP76M7);ncbi_4324826(GPAT6);ncbi_4325407(NPC2);ncbi_4325537(GA2OX3);ncbi_4326716(PER2);ncbi_4326969(PER1);ncbi_4327052(PER56);ncbi_4327173(PKP2);ncbi_4328054(CYP51);ncbi_4328603(LOX2.3);ncbi_4329722(CYP76M8);ncbi_43…	K04121+K22845+K12502+K10760+K10760+K21371+K05350+K05933+K16084+K13508+K01114+K04125+K00430+K00430+K00430+K00873+K05917+K00454+K16084+K14036+K16083+K21718+K00128+K01904+K21374+K14157+K00430+K15746+K10206+K01188+K21026+K01626+K09590+K09840+K05350+K01188+K00801+K01114+K10251+K01580+K01785+K01785+K10251+K05350+K11517+K08695+K08695+K00430+K05917+K13508+K00827+K00430+K03809+K22845+K22845+K00264+K15397+…
Metabolism	Metabolism of terpenoids and polyketides	Diterpenoid biosynthesis	14	54	6.78836e-08	3.12265e-06	ko00904	ncbi_107276259(KSL8);ncbi_4324690(CYP76M7);ncbi_4325537(GA2OX3);ncbi_4329722(CYP76M8);ncbi_4329724(KSL7);ncbi_4329725(CYP71Z6);ncbi_4341340(CYP701A9);ncbi_4341343(CYP701A8);ncbi_4342734(CYP71Z7);ncbi_4352248(KSL10);ncbi_9266189(CPS2);ncbi_9266251(GA2OX6);ncbi_9266994(GA2OX2);MSTRG.5266(KSL7)	K04121+K16084+K04125+K16084+K14036+K16083+K04122+K21719+K21291+K14037+K04120+K04125+K04125+K14036
Metabolism	Carbohydrate metabolism	Starch and sucrose metabolism	24	179	1.30939e-06	4.01547e-05	ko00500	ncbi_4324050(BGLU1);ncbi_4331577(BAMY2);ncbi_4332041(BGLU6);ncbi_4332950(At3g13560);ncbi_4332996(TPP9);ncbi_4333841(BGLU7);ncbi_4334116(BACOVA_02659);ncbi_4336389(BGLU16);ncbi_4337313(CIN5);ncbi_4339718(AGPL3);ncbi_4341870(BGLU25);ncbi_4342055(AMY2A);ncbi_4343010(WAXY);ncbi_4344192(DPE2);ncbi_4344970(At5g58090);ncbi_4345814(AMY1.3);ncbi_4346656(AGPS1);ncbi_4346885(TPP7);ncbi_4347545(BGLU31);ncbi_…	K05350+K01177+K01188+K19892+K01087+K05350+K01188+K05350+K01193+K00975+K01188+K01176+K13679+K00705+K19893+K01176+K00975+K01087+K01188+K01177+K01194+K01087+K01177+K00703
Metabolism	Lipid metabolism	Cutin, suberine and wax biosynthesis	8	30	3.86536e-05	0.000889034	ko00073	ncbi_107276319(FAR4);ncbi_4330250(CYP86A2);ncbi_4336376(PXG);ncbi_4336648(CYP86A22);ncbi_4346301(FAR1);ncbi_4347887(FAR4);ncbi_4348947(CYP86B1);ncbi_4350569(HHT1)	K13356+K15398+K17991+K15398+K13356+K13356+K15402+K15400
Metabolism	Biosynthesis of other secondary metabolites	Phenylpropanoid biosynthesis	26	271	0.000197853	0.0036405	ko00940	ncbi_4324050(BGLU1);ncbi_4326375(ALDH2C4);ncbi_4326716(PER2);ncbi_4326969(PER1);ncbi_4327052(PER56);ncbi_4330407(4CL2);ncbi_4331437(GSVIVT00037159001);ncbi_4332041(BGLU6);ncbi_4333841(BGLU7);ncbi_4334116(BACOVA_02659);ncbi_4336389(BGLU16);ncbi_4337892(PER1);ncbi_4339223(PER3);ncbi_4340745(PER11);ncbi_4340843(PRX74);ncbi_4341870(BGLU25);ncbi_4344046(Os07g0638400);ncbi_4344281(PRX112);ncbi_4344393(…	K05350+K12355+K00430+K00430+K00430+K01904+K00430+K01188+K05350+K01188+K05350+K00430+K00430+K00430+K00430+K01188+K11188+K00430+K00430+K00430+K09753+K00083+K00083+K01188+K00083+K00430
Metabolism	Global and overview maps	Metabolic pathways	135	2371	0.000270878	0.00415347	ko01100	ncbi_107276259(KSL8);ncbi_107277102(ARSM2);ncbi_107277295(IPT3);ncbi_107278247(IPT1);ncbi_3131393(atpI);ncbi_4324050(BGLU1);ncbi_4324194(ACO1);ncbi_4324826(GPAT6);ncbi_4325407(NPC2);ncbi_4325861(PME2.1);ncbi_4325937(CDA1);ncbi_4326716(PER2);ncbi_4326969(PER1);ncbi_4327052(PER56);ncbi_4327172(CHIT3);ncbi_4327173(PKP2);ncbi_4327293(CSE);ncbi_4328054(CYP51);ncbi_4328425(HPD);ncbi_4328603(LOX2.3);ncb…	K04121+K12502+K10760+K10760+K02108+K05350+K05933+K13508+K01114+K01051+K01489+K00430+K00430+K00430+K01183+K00873+K01054+K05917+K00457+K00454+K00913+K14413+K00128+K00261+K15398+K01904+K21374+K14157+K00430+K15746+K10206+K01188+K01915+K14379+K01087+K01626+K01006+K09590+K09840+K10712+K05350+K01915+K01054+K01188+K00512+K00801+K03103+K01114+K10251+K01580+K01785+K01785+K10251+K01183+K01183+K05350+K15398+…
Metabolism	Metabolism of terpenoids and polyketides	Carotenoid biosynthesis	6	31	0.00228856	0.0300782	ko00906	ncbi_4331460(CA2);ncbi_4333566(NCED3);ncbi_4345810(CYP707A6);ncbi_4347813(PSY);ncbi_4352846(PSY);ncbi_9270250(NCED5)	K15746+K09840+K09843+K02291+K02291+K09840
Environmental Information Processing	Signal transduction	MAPK signaling pathway - plant	19	212	0.00317913	0.03656	ko04016	ncbi_107277170(PRMS);ncbi_107277171(PRMS);ncbi_107281682(CML27);ncbi_4324201(PP2C06);ncbi_4325301(MAPKKK17);ncbi_4332374(PP2C30);ncbi_4339496(MAPKKK17);ncbi_4339497(MAPKKK17);ncbi_4339671(PP2C51);ncbi_4342317(PRMS);ncbi_4345992(EIL3);ncbi_4346736(Os09g0325700);ncbi_4347158(RBOHE);ncbi_4349267(Cht8);ncbi_9267508(WRKY22);ncbi_9268689(PRMS);ncbi_9268838(Os04g0167900);ncbi_9270549(Os05g0457200);MSTRG…	K13449+K13449+K02183+K14497+K20716+K14497+K20716+K20716+K14497+K13449+K14514+K14497+K13447+K20547+K13425+K13449+K14497+K14497+K20547
Metabolism	Metabolism of terpenoids and polyketides	Zeatin biosynthesis	6	35	0.00433606	0.0443242	ko00908	ncbi_107277295(IPT3);ncbi_107278247(IPT1);ncbi_4325668(CKX1);ncbi_4326515(CKX4);ncbi_4327333(CKX2);ncbi_4336438(UGT73C6)	K10760+K10760+K00279+K00279+K00279+K13496
Environmental Information Processing	Signal transduction	Plant hormone signal transduction	24	305	0.00531201	0.0488705	ko04075	ncbi_107277170(PRMS);ncbi_107277171(PRMS);ncbi_4323871(IAA1);ncbi_4324201(PP2C06);ncbi_4324650(GH3.3);ncbi_4325078(BZIP12);ncbi_4329459(--);ncbi_4330132(SAUR36);ncbi_4330838(BZIP23);ncbi_4331833(TIFY11C);ncbi_4332374(PP2C30);ncbi_4337372(RR6);ncbi_4339671(PP2C51);ncbi_4341942(XTH25);ncbi_4342317(PRMS);ncbi_4343785(GH3.8);ncbi_4345992(EIL3);ncbi_4346736(Os09g0325700);ncbi_4347164(TIFY10C);ncbi_926…	K13449+K13449+K14484+K14497+K14487+K14432+K14488+K14488+K14432+K13464+K14497+K14492+K14497+K14504+K13449+K14487+K14514+K14497+K13464+K13449+K14488+K14497+K14497+K14484
Metabolism	Biosynthesis of other secondary metabolites	Flavonoid biosynthesis	8	64	0.00772463	0.064606	ko00941	ncbi_107276526(UGT88F3);ncbi_4337098(ANR);ncbi_4337100(ANR);ncbi_4339387(UGT88F3);ncbi_4339388(UGT88B1);ncbi_4343353(UGT88B1);ncbi_4348304(CYP75B3);ncbi_4350636(CHS1)	K22845+K08695+K08695+K22845+K22845+K22845+K05280+K00660
Metabolism	Amino acid metabolism	Alanine, aspartate and glutamate metabolism	7	53	0.00926152	0.071005	ko00250	ncbi_4330164(GDH3);ncbi_4332108(GLN1-2);ncbi_4333896(GLN1-3);ncbi_4335977(GAD4);ncbi_4339095(At3g08860);ncbi_4339561(Os05g0555600);ncbi_4348525(ALAAT2)	K00261+K01915+K01915+K01580+K00827+K00264+K00814
Metabolism	Carbohydrate metabolism	Galactose metabolism	8	69	0.0120251	0.0816581	ko00052	ncbi_4325200(RFS);ncbi_4332654(GOLS1);ncbi_4336037(Galm);ncbi_4336039(Galm);ncbi_4337313(CIN5);ncbi_4339812(UGE-1);ncbi_4344351(GOLS2);ncbi_4348984(AGAL1)	K06617+K18819+K01785+K01785+K01193+K01784+K18819+K07407
Metabolism	Lipid metabolism	Fatty acid elongation	7	56	0.0124262	0.0816581	ko00062	ncbi_4331009(abhd17c);ncbi_4334949(KCR1);ncbi_4336202(KCR1);ncbi_4339684(KCS11);ncbi_4340817(KCR1);ncbi_4348145(KCS1);ncbi_4350817(KCS20)	K01076+K10251+K10251+K15397+K10251+K15397+K15397
Metabolism	Metabolism of other amino acids	Cyanoamino acid metabolism	7	59	0.0163049	0.100004	ko00460	ncbi_4324050(BGLU1);ncbi_4332041(BGLU6);ncbi_4333841(BGLU7);ncbi_4334116(BACOVA_02659);ncbi_4336389(BGLU16);ncbi_4341870(BGLU25);ncbi_4347545(BGLU31)	K05350+K01188+K05350+K01188+K05350+K01188+K01188
Metabolism	Metabolism of cofactors and vitamins	Ubiquinone and other terpenoid-quinone biosynthesis	6	49	0.0220833	0.124051	ko00130	ncbi_107277102(ARSM2);ncbi_4328425(HPD);ncbi_4330407(4CL2);ncbi_4339236(FQR1);ncbi_4345469(PPT1);ncbi_4351017(naat-A)	K12502+K00457+K01904+K03809+K06125+K00815
Metabolism	Biosynthesis of other secondary metabolites	Indole alkaloid biosynthesis	6	50	0.0241767	0.124051	ko00901	ncbi_4332910(At1g28600);ncbi_4340183(At5g45910);ncbi_4344636(TDC1);ncbi_4344637(TDC1);ncbi_4348540(At2g27360);ncbi_9270994(AAE)	K21026+K21026+K01593+K01593+K21026+K21026
Metabolism	Energy metabolism	Nitrogen metabolism	5	37	0.0242709	0.124051	ko00910	ncbi_4330164(GDH3);ncbi_4332108(GLN1-2);ncbi_4333896(GLN1-3);ncbi_4339561(Os05g0555600);ncbi_9268297(ACA7)	K00261+K01915+K01915+K00264+K01674
Metabolism	Biosynthesis of other secondary metabolites	Betalain biosynthesis	2	6	0.0270865	0.131156	ko00965	ncbi_4344636(TDC1);ncbi_4344637(TDC1)	K01593+K01593
Metabolism	Amino acid metabolism	Tryptophan metabolism	6	57	0.0425811	0.195873	ko00380	ncbi_4330146(ALDH3F1);ncbi_4334381(Os03g0790700);ncbi_4344636(TDC1);ncbi_4344637(TDC1);ncbi_4346795(ASMT1);ncbi_4347994(ASMT2)	K00128+K11817+K01593+K01593+K22588+K22588
Metabolism	Amino acid metabolism	Tyrosine metabolism	5	44	0.0469324	0.205609	ko00350	ncbi_4328425(HPD);ncbi_4344636(TDC1);ncbi_4344637(TDC1);ncbi_4350053(ADH1);ncbi_4351017(naat-A)	K00457+K01593+K01593+K18857+K00815
Metabolism	Carbohydrate metabolism	Inositol phosphate metabolism	6	62	0.0599951	0.250888	ko00562	ncbi_4325407(NPC2);ncbi_4329322(ITPK4);ncbi_4334577(mipp1);ncbi_4334815(NPC4);ncbi_4337509(FAB1A);ncbi_4341305(Os06g0561000)	K01114+K00913+K03103+K01114+K00921+K00469
Metabolism	Amino acid metabolism	Arginine biosynthesis	4	37	0.0840517	0.336207	ko00220	ncbi_4330164(GDH3);ncbi_4332108(GLN1-2);ncbi_4333896(GLN1-3);ncbi_4348525(ALAAT2)	K00261+K01915+K01915+K00814
Metabolism	Biosynthesis of other secondary metabolites	Isoquinoline alkaloid biosynthesis	3	24	0.0919646	0.352531	ko00950	ncbi_4344636(TDC1);ncbi_4344637(TDC1);ncbi_4351017(naat-A)	K01593+K01593+K00815
Metabolism	Carbohydrate metabolism	Glyoxylate and dicarboxylate metabolism	7	87	0.0975398	0.358947	ko00630	ncbi_4332108(GLN1-2);ncbi_4333896(GLN1-3);ncbi_4337048(GLO3);ncbi_4337447(AAE3);ncbi_4343441(ICL);ncbi_4345657(At3g47520);ncbi_9268154(MS)	K01915+K01915+K11517+K22133+K01637+K00026+K01638
Metabolism	Metabolism of other amino acids	Glutathione metabolism	9	125	0.111793	0.395575	ko00480	ncbi_4324574(GSTU6);ncbi_4325642(GSTU6);ncbi_4325643(GSTU6);ncbi_4325709(GSTF1);ncbi_4332456(Os03g0283200);ncbi_4348924(GSTU17);ncbi_4349169(GSTU6);ncbi_4349181(GSTU6);MSTRG.7630(GSTZ5)	K00799+K00799+K00799+K00799+K00799+K00799+K00799+K00799+K00799
Metabolism	Carbohydrate metabolism	Amino sugar and nucleotide sugar metabolism	12	182	0.120779	0.411545	ko00520	ncbi_4327172(CHIT3);ncbi_4336263(Cht4);ncbi_4336265(Cht5);ncbi_4339718(AGPL3);ncbi_4339812(UGE-1);ncbi_4340994(XIPI);ncbi_4344260(UXS2);ncbi_4346656(AGPS1);ncbi_4349267(Cht8);ncbi_4350861(PMI1);ncbi_4351185(RIXI);MSTRG.22475(Cht8)	K01183+K01183+K01183+K00975+K01784+K01183+K08678+K00975+K20547+K01809+K01183+K20547
Metabolism	Biosynthesis of other secondary metabolites	Benzoxazinoid biosynthesis	1	3	0.129646	0.423639	ko00402	ncbi_9268807(BX1)	K13222
Metabolism	Amino acid metabolism	Phenylalanine metabolism	5	60	0.133538	0.423639	ko00360	ncbi_4328425(HPD);ncbi_4330407(4CL2);ncbi_4344636(TDC1);ncbi_4344637(TDC1);ncbi_4351017(naat-A)	K00457+K01904+K01593+K01593+K00815
Metabolism	Lipid metabolism	Glycerolipid metabolism	7	97	0.148342	0.454915	ko00561	ncbi_4324826(GPAT6);ncbi_4327293(CSE);ncbi_4330146(ALDH3F1);ncbi_4333927(DDB_G0269086);ncbi_4338289(GPAT3);ncbi_4348984(AGAL1);ncbi_4351119(GPAT3)	K13508+K01054+K00128+K01054+K13508+K07407+K13508
Metabolism	Lipid metabolism	Biosynthesis of unsaturated fatty acids	4	48	0.170396	0.505691	ko01040	ncbi_4334949(KCR1);ncbi_4336202(KCR1);ncbi_4340817(KCR1);ncbi_4344897(OsI_28174)	K10251+K10251+K10251+K03921
Organismal Systems	Environmental adaptation	Plant-pathogen interaction	23	415	0.178567	0.513382	ko04626	ncbi_107277170(PRMS);ncbi_107277171(PRMS);ncbi_107281682(CML27);ncbi_4324302(MYBAS2);ncbi_4328628(CML21);ncbi_4336834(MYB39);ncbi_4338382(CML21);ncbi_4339684(KCS11);ncbi_4339902(MYB93);ncbi_4342317(PRMS);ncbi_4343580(MYB102);ncbi_4346304(CML48);ncbi_4347052(MYB306);ncbi_4347158(RBOHE);ncbi_4348145(KCS1);ncbi_4349938(MYB330);ncbi_4350817(KCS20);ncbi_4351131(JAMYB);ncbi_4351184(MYBAS1);ncbi_4352537…	K13449+K13449+K02183+K09422+K13448+K09422+K13448+K15397+K09422+K13449+K09422+K13448+K09422+K13447+K15397+K09422+K15397+K09422+K09422+K09422+K13425+K13449+K13457
Metabolism	Biosynthesis of other secondary metabolites	Flavone and flavonol biosynthesis	1	5	0.206631	0.539865	ko00944	ncbi_4348304(CYP75B3)	K05280
Metabolism	Carbohydrate metabolism	Ascorbate and aldarate metabolism	4	52	0.207397	0.539865	ko00053	ncbi_4330146(ALDH3F1);ncbi_4341305(Os06g0561000);ncbi_4341337(AAO);ncbi_4351698(VTC5)	K00128+K00469+K00423+K14190
Organismal Systems	Environmental adaptation	Circadian rhythm - plant	4	52	0.207397	0.539865	ko04712	ncbi_4328662(HY5);ncbi_4336228(FT);ncbi_4344703(LHY);ncbi_4350636(CHS1)	K16241+K16223+K12133+K00660
Metabolism	Lipid metabolism	Linoleic acid metabolism	2	19	0.211252	0.539865	ko00591	ncbi_4328603(LOX2.3);ncbi_4333823(Os03g0700700)	K00454+K15718
Metabolism	Metabolism of other amino acids	Taurine and hypotaurine metabolism	2	21	0.24517	0.593569	ko00430	ncbi_4333605(PCO3);ncbi_4335977(GAD4)	K10712+K01580
Metabolism	Metabolism of cofactors and vitamins	Thiamine metabolism	2	21	0.24517	0.593569	ko00730	ncbi_4342614(Os07g0190000);ncbi_4351850(ADK-A)	K01662+K00939
Metabolism	Lipid metabolism	Glycerophospholipid metabolism	7	129	0.365965	0.85235	ko00564	ncbi_4324826(GPAT6);ncbi_4325407(NPC2);ncbi_4329820(Os03g0232800);ncbi_4329823(Os03g0232800);ncbi_4334815(NPC4);ncbi_4338289(GPAT3);ncbi_4351119(GPAT3)	K13508+K01114+K06129+K06129+K01114+K13508+K13508
Metabolism	Lipid metabolism	Steroid biosynthesis	3	48	0.370587	0.85235	ko00100	ncbi_4328054(CYP51);ncbi_4334492(SQS1);ncbi_4338097(CYP51)	K05917+K00801+K05917
Metabolism	Glycan biosynthesis and metabolism	Other types of O-glycan biosynthesis	1	11	0.399199	0.883552	ko00514	MSTRG.9934(--)	K20783
Metabolism	Carbohydrate metabolism	Pyruvate metabolism	5	92	0.403361	0.883552	ko00620	ncbi_4327173(PKP2);ncbi_4330146(ALDH3F1);ncbi_4333181(PPDK2);ncbi_4345657(At3g47520);ncbi_9268154(MS)	K00873+K00128+K01006+K00026+K01638
Metabolism	Glycan biosynthesis and metabolism	Glycosphingolipid biosynthesis - globo and isoglobo series	1	12	0.42642	0.898976	ko00603	ncbi_4348984(AGAL1)	K07407
Metabolism	Amino acid metabolism	Phenylalanine, tyrosine and tryptophan biosynthesis	3	53	0.432268	0.898976	ko00400	ncbi_4333014(DAHPS1);ncbi_4340547(SK2);ncbi_4351017(naat-A)	K01626+K00891+K00815
Metabolism	Lipid metabolism	Ether lipid metabolism	2	33	0.443859	0.898976	ko00565	ncbi_4325407(NPC2);ncbi_4334815(NPC4)	K01114+K01114
Metabolism	Metabolism of terpenoids and polyketides	Sesquiterpenoid and triterpenoid biosynthesis	1	13	0.452412	0.898976	ko00909	ncbi_4334492(SQS1)	K00801
Metabolism	Lipid metabolism	Sphingolipid metabolism	2	34	0.45926	0.898976	ko00600	ncbi_4348984(AGAL1);ncbi_9268279(SBH2)	K07407+K04713
Metabolism	Amino acid metabolism	Lysine biosynthesis	1	14	0.47723	0.914692	ko00300	ncbi_4331930(ALD1)	K10206
Metabolism	Carbohydrate metabolism	Glycolysis / Gluconeogenesis	7	150	0.521823	0.979749	ko00010	ncbi_4327173(PKP2);ncbi_4330146(ALDH3F1);ncbi_4334577(mipp1);ncbi_4336037(Galm);ncbi_4336039(Galm);ncbi_4341792(PGK3);ncbi_4350053(ADH1)	K00873+K00128+K03103+K01785+K01785+K00927+K18857
Metabolism	Metabolism of cofactors and vitamins	Riboflavin metabolism	1	18	0.565789	0.994426	ko00740	ncbi_4332195(PAP3)	K14379
Metabolism	Energy metabolism	Carbon fixation in photosynthetic organisms	4	88	0.56841	0.994426	ko00710	ncbi_4333181(PPDK2);ncbi_4341792(PGK3);ncbi_4345657(At3g47520);ncbi_4348525(ALAAT2)	K01006+K00927+K00026+K00814
Metabolism	Global and overview maps	Fatty acid metabolism	4	88	0.56841	0.994426	ko01212	ncbi_4334949(KCR1);ncbi_4336202(KCR1);ncbi_4340817(KCR1);ncbi_4344897(OsI_28174)	K10251+K10251+K10251+K03921
Metabolism	Amino acid metabolism	Lysine degradation	2	42	0.572876	0.994426	ko00310	ncbi_4330146(ALDH3F1);ncbi_4330940(LKR/SDH)	K00128+K14157
Metabolism	Metabolism of other amino acids	Selenocompound metabolism	1	20	0.604291	0.999456	ko00450	ncbi_4349123(MGL)	K01761
Metabolism	Metabolism of other amino acids	beta-Alanine metabolism	2	45	0.610792	0.999456	ko00410	ncbi_4330146(ALDH3F1);ncbi_4335977(GAD4)	K00128+K01580
Cellular Processes	Transport and catabolism	Peroxisome	4	96	0.637693	0.999456	ko04146	ncbi_107276319(FAR4);ncbi_4337048(GLO3);ncbi_4346301(FAR1);ncbi_4347887(FAR4)	K13356+K11517+K13356+K13356
Metabolism	Amino acid metabolism	Histidine metabolism	1	22	0.639392	0.999456	ko00340	ncbi_4330146(ALDH3F1)	K00128
Metabolism	Metabolism of terpenoids and polyketides	Brassinosteroid biosynthesis	1	22	0.639392	0.999456	ko00905	ncbi_4333399(CYP85A1)	K09590
Metabolism	Amino acid metabolism	Cysteine and methionine metabolism	5	122	0.653049	0.999456	ko00270	ncbi_4324194(ACO1);ncbi_4339095(At3g08860);ncbi_4345657(At3g47520);ncbi_4349123(MGL);ncbi_4351017(naat-A)	K05933+K00827+K00026+K01761+K00815
Metabolism	Amino acid metabolism	Valine, leucine and isoleucine degradation	2	50	0.6682	0.999456	ko00280	ncbi_4330146(ALDH3F1);ncbi_4339095(At3g08860)	K00128+K00827
Metabolism	Metabolism of cofactors and vitamins	Nicotinate and nicotinamide metabolism	1	24	0.671389	0.999456	ko00760	ncbi_4332401(--)	K18551
Metabolism	Carbohydrate metabolism	Butanoate metabolism	1	25	0.686311	0.999456	ko00650	ncbi_4335977(GAD4)	K01580
Metabolism	Global and overview maps	Biosynthesis of amino acids	10	253	0.716373	0.999456	ko01230	ncbi_4327173(PKP2);ncbi_4331930(ALD1);ncbi_4332108(GLN1-2);ncbi_4333014(DAHPS1);ncbi_4333896(GLN1-3);ncbi_4339561(Os05g0555600);ncbi_4340547(SK2);ncbi_4341792(PGK3);ncbi_4348525(ALAAT2);ncbi_4351017(naat-A)	K00873+K10206+K01915+K01626+K01915+K00264+K00891+K00927+K00814+K00815
Metabolism	Lipid metabolism	Fatty acid degradation	2	55	0.718592	0.999456	ko00071	ncbi_4330146(ALDH3F1);ncbi_4350053(ADH1)	K00128+K18857
Environmental Information Processing	Signal transduction	Phosphatidylinositol signaling system	3	82	0.724612	0.999456	ko04070	ncbi_107281682(CML27);ncbi_4329322(ITPK4);ncbi_4337509(FAB1A)	K02183+K00913+K00921
Metabolism	Metabolism of cofactors and vitamins	Folate biosynthesis	1	28	0.727145	0.999456	ko00790	ncbi_4338203(DAAT)	K18482
Metabolism	Lipid metabolism	alpha-Linolenic acid metabolism	2	56	0.727865	0.999456	ko00592	ncbi_4328603(LOX2.3);ncbi_4350053(ADH1)	K00454+K18857
Metabolism	Metabolism of terpenoids and polyketides	Terpenoid backbone biosynthesis	2	58	0.745637	0.999939	ko00900	ncbi_4326560(IMCEL2);ncbi_4342614(Os07g0190000)	K15889+K01662
Metabolism	Biosynthesis of other secondary metabolites	Tropane, piperidine and pyridine alkaloid biosynthesis	1	30	0.75138	0.999939	ko00960	ncbi_4351017(naat-A)	K00815
Environmental Information Processing	Membrane transport	ABC transporters	1	33	0.78377	0.999939	ko02010	ncbi_4346344(ABCB1)	K05658
Metabolism	Global and overview maps	Carbon metabolism	10	289	0.851288	0.999939	ko01200	ncbi_4327173(PKP2);ncbi_4330164(GDH3);ncbi_4333181(PPDK2);ncbi_4337048(GLO3);ncbi_4341792(PGK3);ncbi_4343441(ICL);ncbi_4345657(At3g47520);ncbi_4348525(ALAAT2);ncbi_9266365(IDNK);ncbi_9268154(MS)	K00873+K00261+K01006+K11517+K00927+K01637+K00026+K00814+K00851+K01638
Metabolism	Carbohydrate metabolism	Fructose and mannose metabolism	2	74	0.855007	0.999939	ko00051	ncbi_4350861(PMI1);ncbi_9266557(MAN3)	K01809+K19355
Metabolism	Lipid metabolism	Fatty acid biosynthesis	1	46	0.882007	0.999939	ko00061	ncbi_4344897(OsI_28174)	K03921
Genetic Information Processing	Folding, sorting and degradation	SNARE interactions in vesicular transport	1	47	0.887385	0.999939	ko04130	ncbi_4341413(SYP124)	K08486
Metabolism	Metabolism of cofactors and vitamins	Porphyrin and chlorophyll metabolism	1	48	0.892519	0.999939	ko00860	ncbi_4347672(SGR)	K22013
Metabolism	Carbohydrate metabolism	Pentose phosphate pathway	1	59	0.935702	0.999939	ko00030	ncbi_9266365(IDNK)	K00851
Metabolism	Carbohydrate metabolism	Citrate cycle (TCA cycle)	1	62	0.944118	0.999939	ko00020	ncbi_4345657(At3g47520)	K00026
Metabolism	Global and overview maps	2-Oxocarboxylic acid metabolism	1	62	0.944118	0.999939	ko01210	ncbi_4348525(ALAAT2)	K00814
Metabolism	Energy metabolism	Oxidative phosphorylation	4	165	0.945769	0.999939	ko00190	ncbi_3131393(atpI);ncbi_4325072(IPP);ncbi_4337608(PPA4);ncbi_4338911(IPP)	K02108+K01507+K01507+K01507
Metabolism	Amino acid metabolism	Arginine and proline metabolism	1	63	0.946673	0.999939	ko00330	ncbi_4330146(ALDH3F1)	K00128
Metabolism	Amino acid metabolism	Glycine, serine and threonine metabolism	1	76	0.970993	0.999939	ko00260	ncbi_4339095(At3g08860)	K00827
Genetic Information Processing	Translation	mRNA surveillance pathway	2	119	0.974104	0.999939	ko03015	ncbi_4323870(B'KAPPA);ncbi_4338603(ERF1-2)	K11584+K03265
Metabolism	Energy metabolism	Photosynthesis	1	80	0.975956	0.999939	ko00195	ncbi_3131393(atpI)	K02108
Metabolism	Carbohydrate metabolism	Pentose and glucuronate interconversions	1	81	0.977058	0.999939	ko00040	ncbi_4325861(PME2.1)	K01051
Cellular Processes	Transport and catabolism	Phagosome	1	97	0.989185	0.999939	ko04145	ncbi_4337509(FAB1A)	K00921
Metabolism	Nucleotide metabolism	Purine metabolism	3	182	0.990552	0.999939	ko00230	ncbi_4327173(PKP2);ncbi_4337890(CRSH2);ncbi_4351850(ADK-A)	K00873+K00951+K00939
Cellular Processes	Transport and catabolism	Endocytosis	2	179	0.997838	0.999939	ko04144	ncbi_4327852(AMSH2);ncbi_4332420(HSP70)	K11866+K03283
Genetic Information Processing	Translation	RNA transport	2	182	0.998098	0.999939	ko03013	ncbi_9267365(NUP58);ncbi_9269845(HST1)	K14307+K14289
Metabolism	Nucleotide metabolism	Pyrimidine metabolism	1	140	0.998582	0.999939	ko00240	ncbi_4325937(CDA1)	K01489
Genetic Information Processing	Folding, sorting and degradation	Ubiquitin mediated proteolysis	1	166	0.999588	0.999939	ko04120	ncbi_4332833(SRFP1)	K10144
Genetic Information Processing	Folding, sorting and degradation	Protein processing in endoplasmic reticulum	2	254	0.999918	0.999939	ko04141	ncbi_4325697(HSP16.9A);ncbi_4332420(HSP70)	K13993+K03283
Genetic Information Processing	Transcription	Spliceosome	1	206	0.999939	0.999939	ko03040	ncbi_4332420(HSP70)	K03283

## Sheet: Table S29 ZJ22a-vs-ZJ22b
Table S29. All enrichment pathways of the comparison between ZJ22a and ZJ22b.
KEGG_A_class	KEGG_B_class	Pathway	ZJ22a-vs-ZJ22b (311)	All (5882)	Pvalue	Qvalue	Pathway ID	Genes	K_IDs
Metabolism	Global and overview maps	Biosynthesis of secondary metabolites	132	1422	2.35457e-13	2.35457e-11	ko01110	ncbi_107276133(5GT);ncbi_107277128(CYP71Z7);ncbi_4324167(RhGT1);ncbi_4324556(Sb03g046810);ncbi_4324666(HXK9);ncbi_4324713(HMT-4);ncbi_4325257(At5g45910);ncbi_4325407(NPC2);ncbi_4325649(LPP2);ncbi_4326177(CCD8B);ncbi_4326716(PER2);ncbi_4326857(LPP2);ncbi_4326970(PER1);ncbi_4327001(PER1);ncbi_4327002(PER1);ncbi_4327173(PKP2);ncbi_4327497(ERG1);ncbi_4328124(LIS);ncbi_4328485(4CL3);ncbi_4328552(CAD2)…	K21371+K21291+K22845+K00430+K00844+K00547+K21026+K01114+K18693+K17913+K00430+K18693+K00430+K00430+K00430+K00873+K01803+K15086+K01904+K00083+K15397+K04120+K05917+K16084+K14036+K21291+K14038+K21374+K00036+K01653+K01904+K00895+K21374+K00430+K00121+K10206+K01723+K01580+K00620+K00430+K09590+K01047+K01188+K13508+K01114+K10251+K14043+K13070+K13070+K14046+K16085+K00083+K01580+K01785+K01188+K13065+K10775+…
Metabolism	Biosynthesis of other secondary metabolites	Phenylpropanoid biosynthesis	44	271	8.75676e-12	4.37838e-10	ko00940	ncbi_4324556(Sb03g046810);ncbi_4326376(ALDH2C4);ncbi_4326716(PER2);ncbi_4326970(PER1);ncbi_4327001(PER1);ncbi_4327002(PER1);ncbi_4328485(4CL3);ncbi_4328552(CAD2);ncbi_4330407(4CL2);ncbi_4331437(GSVIVT00037159001);ncbi_4332925(PER2);ncbi_4334116(BACOVA_02659);ncbi_4335223(CAD6);ncbi_4336142(BGLU10);ncbi_4336306(HCT1);ncbi_4336415(PAL);ncbi_4337486(Sb03g046810);ncbi_4337725(PER2);ncbi_4337732(GSVIV…	K00430+K12355+K00430+K00430+K00430+K00430+K01904+K00083+K01904+K00430+K00430+K01188+K00083+K01188+K13065+K10775+K00430+K00430+K00430+K01188+K10775+K12355+K00430+K00430+K00430+K00430+K00430+K00430+K00430+K22395+K01904+K09753+K01188+K09753+K00430+K00430+K01188+K09755+K00430+K00430+K00430+K13065+K01904+K09754
Metabolism	Metabolism of terpenoids and polyketides	Diterpenoid biosynthesis	17	54	1.01366e-09	3.37886e-08	ko00904	ncbi_107277128(CYP71Z7);ncbi_4329013(CPS1);ncbi_4329723(CYP76M7);ncbi_4329724(KSL7);ncbi_4329726(CYP71Z7);ncbi_4329728(KSL5);ncbi_4335090(CPS4);ncbi_4335092(Os04g0179200);ncbi_4335093(Os04g0179200);ncbi_4335094(KSL4);ncbi_4335096(CYP99A2);ncbi_4336431(GA2OX6);ncbi_4339310(GA2OX3);ncbi_4341447(CYP76M7);ncbi_4342734(CYP71Z7);ncbi_4346705(CPS4);ncbi_9266189(CPS2)	K21291+K04120+K16084+K14036+K21291+K14038+K14043+K13070+K13070+K14046+K16085+K04125+K04125+K16084+K21291+K04120+K04120
Metabolism	Biosynthesis of other secondary metabolites	Flavonoid biosynthesis	12	64	0.000105707	0.00264268	ko00941	ncbi_4324167(RhGT1);ncbi_4336306(HCT1);ncbi_4337100(ANR);ncbi_4337101(ANR);ncbi_4343353(UGT88B1);ncbi_4348299(CYP75B4);ncbi_4348304(CYP75B3);ncbi_4350636(CHS1);ncbi_4351321(CHI3);ncbi_9268895(PHT2);MSTRG.21586(CYP98A1);MSTRG.2339(RhGT1)	K22845+K13065+K08695+K08695+K22845+K05280+K05280+K00660+K01859+K13065+K09754+K22845
Metabolism	Global and overview maps	Metabolic pathways	154	2371	0.000456299	0.00912598	ko01100	ncbi_107276062(At2g24580);ncbi_4324117(CHIT3);ncbi_4324556(Sb03g046810);ncbi_4324666(HXK9);ncbi_4324705(CAB2R);ncbi_4324713(HMT-4);ncbi_4324793(At2g26230);ncbi_4324933(PSBS);ncbi_4325177(YUC10);ncbi_4325407(NPC2);ncbi_4326537(PSB28);ncbi_4326716(PER2);ncbi_4326734(YUC2);ncbi_4326970(PER1);ncbi_4327001(PER1);ncbi_4327002(PER1);ncbi_4327172(CHIT3);ncbi_4327173(PKP2);ncbi_4327497(ERG1);ncbi_4328220(…	K00306+K01183+K00430+K00844+K08912+K00547+K00365+K03542+K11816+K01114+K08903+K00430+K11816+K00430+K00430+K00430+K01183+K00873+K01803+K00278+K06041+K01904+K00083+K15397+K04120+K05917+K21374+K00036+K01183+K01653+K01904+K00895+K21374+K08679+K00430+K20547+K00121+K10206+K01723+K01580+K00620+K08902+K00430+K00695+K09590+K01047+K01179+K01188+K00012+K00512+K13222+K00297+K13508+K01114+K00512+K10251+K00083+…
Metabolism	Metabolism of other amino acids	Glutathione metabolism	16	125	0.000824786	0.0137464	ko00480	ncbi_4324574(GSTU6);ncbi_4325715(GSTF1);ncbi_4325768(GSTU8);ncbi_4329889(G6PDH);ncbi_4332456(Os03g0283200);ncbi_4335896(APX7);ncbi_4336886(CLEB3J9);ncbi_4347319(HSP26-A);ncbi_4349167(GSTU6);ncbi_4349181(GSTU6);ncbi_4349185(GSTU6);ncbi_4349188(GSTU6);ncbi_4349190(GSTU6);ncbi_4349210(GSTU6);ncbi_4352123(Os02g0794700);ncbi_9269614(HSP26-A)	K00799+K00799+K00799+K00036+K00799+K00434+K00434+K00799+K00799+K00799+K00799+K00799+K00799+K00799+K01255+K00799
Organismal Systems	Environmental adaptation	Plant-pathogen interaction	36	415	0.00192987	0.0275696	ko04626	ncbi_4323911(P);ncbi_4324302(MYBAS2);ncbi_4324770(MYB308);ncbi_4325408(CML31);ncbi_4325415(RPS5);ncbi_4325422(PRMS);ncbi_4326726(MYB2);ncbi_4326993(PTI1);ncbi_4327303(RAX2);ncbi_4328676(KCS11);ncbi_4330027(MYB30);ncbi_4334072(CML4);ncbi_4334549(CML21);ncbi_4335624(--);ncbi_4336258(CML22);ncbi_4338382(CML21);ncbi_4339092(WRKY24);ncbi_4339548(MYB36);ncbi_4340443(CNGC20);ncbi_4341445(KCS11);ncbi_434…	K09422+K09422+K09422+K13448+K13459+K13449+K09422+K13436+K09422+K15397+K09422+K02183+K02183+K13456+K13448+K13448+K13424+K09422+K05391+K15397+K09487+K13449+K13412+K09422+K09422+K13416+K09422+K13447+K13457+K13457+K13457+K13447+K13457+K09422+K09422+K13414
Metabolism	Amino acid metabolism	Phenylalanine metabolism	9	60	0.00391033	0.0475776	ko00360	ncbi_4328485(4CL3);ncbi_4330407(4CL2);ncbi_4334956(AMI1);ncbi_4336415(PAL);ncbi_4338861(ZB8);ncbi_4340945(At1g31672);ncbi_4344637(TDC1);ncbi_4345054(4CL1);ncbi_9272068(4CLL2)	K01904+K01904+K01426+K10775+K10775+K00276+K01593+K01904+K01904
Metabolism	Biosynthesis of other secondary metabolites	Indole alkaloid biosynthesis	8	50	0.00428199	0.0475776	ko00901	ncbi_4325257(At5g45910);ncbi_4338092(At5g45910);ncbi_4340180(At5g45910);ncbi_4341207(At5g45910);ncbi_4341208(At5g45910);ncbi_4341925(AAE);ncbi_4344637(TDC1);ncbi_9266623(At1g28580)	K21026+K21026+K21026+K21026+K21026+K21026+K01593+K21026
Metabolism	Metabolism of terpenoids and polyketides	Brassinosteroid biosynthesis	5	22	0.00500212	0.0500212	ko00905	ncbi_4325222(CYP734A6);ncbi_4333399(CYP85A1);ncbi_4341450(CYP734A4);ncbi_4347176(CYP75B2);ncbi_9271796(CYP75B2)	K15639+K09590+K15639+K20623+K20623
Metabolism	Biosynthesis of other secondary metabolites	Benzoxazinoid biosynthesis	2	3	0.00806825	0.0733477	ko00402	ncbi_4334427(BX1);ncbi_9268807(BX1)	K13222+K13222
Metabolism	Carbohydrate metabolism	Amino sugar and nucleotide sugar metabolism	17	182	0.0153904	0.128253	ko00520	ncbi_4324117(CHIT3);ncbi_4324666(HXK9);ncbi_4327172(CHIT3);ncbi_4329920(Cht6);ncbi_4330975(GAE1);ncbi_4331519(Cht11);ncbi_4334169(UGD3);ncbi_4336263(Cht4);ncbi_4336265(Cht5);ncbi_4338010(HXK7);ncbi_4340994(XIPI);ncbi_4342114(Cht3);ncbi_4342115(Cht1);ncbi_4349267(Cht8);ncbi_4349694(GFPT2);ncbi_9272132(LRK10L-2.1);MSTRG.22475(Cht8)	K01183+K00844+K01183+K01183+K08679+K20547+K00012+K01183+K01183+K00844+K01183+K20547+K20547+K20547+K00820+K20547+K20547
Metabolism	Lipid metabolism	Glycerophospholipid metabolism	13	129	0.0182458	0.140352	ko00564	ncbi_4325407(NPC2);ncbi_4325649(LPP2);ncbi_4326857(LPP2);ncbi_4329820(Os03g0232800);ncbi_4329823(Os03g0232800);ncbi_4329826(Os03g0232800);ncbi_4333862(PLA2-III);ncbi_4334681(GPAT2);ncbi_4334815(NPC4);ncbi_4337126(DGK5);ncbi_4339523(LPP2);ncbi_4345076(DGK4);ncbi_4346156(GDPD1)	K01114+K18693+K18693+K06129+K06129+K06129+K01047+K13508+K01114+K00901+K18693+K00901+K18696
Metabolism	Biosynthesis of other secondary metabolites	Flavone and flavonol biosynthesis	2	5	0.0250548	0.178963	ko00944	ncbi_4348299(CYP75B4);ncbi_4348304(CYP75B3)	K05280+K05280
Cellular Processes	Transport and catabolism	Phagosome	10	97	0.0314043	0.209362	ko04145	ncbi_107275306(SAG39);ncbi_107280424(OsI_14861);ncbi_4325326(OsI_14861);ncbi_4326917(TUBB1);ncbi_4328116(RAC6);ncbi_4333632(TUBB8);ncbi_4337509(FAB1A);ncbi_4339262(CRT3);ncbi_4339450(RABG3B);ncbi_4341383(SAG39)	K01365+K01365+K01365+K07375+K04392+K07375+K00921+K08057+K07897+K01365
Environmental Information Processing	Signal transduction	MAPK signaling pathway - plant	17	212	0.0553849	0.346156	ko04016	ncbi_4325422(PRMS);ncbi_4328223(MPK13);ncbi_4330905(ERECTA);ncbi_4331519(Cht11);ncbi_4334072(CML4);ncbi_4334549(CML21);ncbi_4339092(WRKY24);ncbi_4342114(Cht3);ncbi_4342115(Cht1);ncbi_4342318(PRMS);ncbi_4344796(BAK1);ncbi_4345742(RBOHE);ncbi_4349267(Cht8);ncbi_4352439(RBOHB);ncbi_9271851(MEKK1);ncbi_9272132(LRK10L-2.1);MSTRG.22475(Cht8)	K13449+K20538+K20718+K20547+K02183+K02183+K13424+K20547+K20547+K13449+K13416+K13447+K20547+K13447+K13414+K20547+K20547
Metabolism	Lipid metabolism	Linoleic acid metabolism	3	19	0.0757342	0.435733	ko00591	ncbi_4333862(PLA2-III);ncbi_4345993(CM-LOX1);ncbi_4345994(CM-LOX2)	K01047+K00454+K00454
Metabolism	Metabolism of terpenoids and polyketides	Carotenoid biosynthesis	4	31	0.0784319	0.435733	ko00906	ncbi_4326177(CCD8B);ncbi_4342932(Os07g0282300);ncbi_4349224(BETA-OHASE);ncbi_4352846(PSY)	K17913+K09842+K15746+K02291
Metabolism	Energy metabolism	Carbon fixation in photosynthetic organisms	8	88	0.0924	0.473589	ko00710	ncbi_4327497(ERG1);ncbi_4336044(GAPA);ncbi_4347691(TPIP1);ncbi_4348525(ALAAT2);ncbi_4351966(RBCS);ncbi_4352014(RBCS-A);ncbi_4352016(RBCS-A);ncbi_4352021(RBCS)	K01803+K05298+K01803+K00814+K01602+K01602+K01602+K01602
Metabolism	Metabolism of terpenoids and polyketides	Monoterpenoid biosynthesis	2	10	0.0947178	0.473589	ko00902	ncbi_4328124(LIS);ncbi_4348966(LIS)	K15086+K15086
Metabolism	Biosynthesis of other secondary metabolites	Caffeine metabolism	1	2	0.102959	0.490282	ko00232	ncbi_4324793(At2g26230)	K00365
Metabolism	Carbohydrate metabolism	Butanoate metabolism	3	25	0.143153	0.605554	ko00650	ncbi_4329938(At2g31810);ncbi_4332184(GAD1);ncbi_4335977(GAD4)	K01653+K01580+K01580
Metabolism	Amino acid metabolism	Alanine, aspartate and glutamate metabolism	5	53	0.146624	0.605554	ko00250	ncbi_4328220(Os02g0134400);ncbi_4332184(GAD1);ncbi_4335977(GAD4);ncbi_4348525(ALAAT2);ncbi_4349694(GFPT2)	K00278+K01580+K01580+K00814+K00820
Metabolism	Metabolism of terpenoids and polyketides	Sesquiterpenoid and triterpenoid biosynthesis	2	13	0.148178	0.605554	ko00909	ncbi_4350288(Os11g0285000);MSTRG.15227(Os11g0189600)	K19011+K19011
Metabolism	Carbohydrate metabolism	Starch and sucrose metabolism	13	179	0.151389	0.605554	ko00500	ncbi_4324666(HXK9);ncbi_4333062(SUS1);ncbi_4334029(GLU2);ncbi_4334116(BACOVA_02659);ncbi_4336142(BGLU10);ncbi_4338010(HXK7);ncbi_4338560(BGLU22);ncbi_4341833(Os06g0675700);ncbi_4344970(At5g58090);ncbi_4345995(BGLU27);ncbi_4348315(BGLU34);ncbi_4349141(Os10g0521000);ncbi_4349417(BAM3)	K00844+K00695+K01179+K01188+K01188+K00844+K01188+K01187+K19893+K01188+K01188+K01194+K01177
Metabolism	Lipid metabolism	alpha-Linolenic acid metabolism	5	56	0.172552	0.628514	ko00592	ncbi_4332121(CYP74A2);ncbi_4333862(PLA2-III);ncbi_4345993(CM-LOX1);ncbi_4345994(CM-LOX2);ncbi_4350053(ADH1)	K01723+K01047+K00454+K00454+K18857
Metabolism	Carbohydrate metabolism	Glyoxylate and dicarboxylate metabolism	7	87	0.175401	0.628514	ko00630	ncbi_4337048(GLO3);ncbi_4337447(AAE3);ncbi_4349114(GDCSH);ncbi_4351966(RBCS);ncbi_4352014(RBCS-A);ncbi_4352016(RBCS-A);ncbi_4352021(RBCS)	K11517+K22133+K02437+K01602+K01602+K01602+K01602
Metabolism	Amino acid metabolism	Tryptophan metabolism	5	57	0.181566	0.628514	ko00380	ncbi_4325177(YUC10);ncbi_4326734(YUC2);ncbi_4334956(AMI1);ncbi_4344637(TDC1);ncbi_4347994(ASMT2)	K11816+K11816+K01426+K01593+K22588
Metabolism	Metabolism of cofactors and vitamins	Folate biosynthesis	3	28	0.182269	0.628514	ko00790	ncbi_4326358(DAAT);ncbi_4328992(DAAT);ncbi_4338203(DAAT)	K18482+K18482+K18482
Metabolism	Carbohydrate metabolism	Fructose and mannose metabolism	6	74	0.195639	0.630053	ko00051	ncbi_107276043(MAN6);ncbi_4324666(HXK9);ncbi_4327497(ERG1);ncbi_4330512(PFP-ALPHA);ncbi_4338010(HXK7);ncbi_4347691(TPIP1)	K19355+K00844+K01803+K00895+K00844+K01803
Metabolism	Metabolism of other amino acids	Cyanoamino acid metabolism	5	59	0.200098	0.630053	ko00460	ncbi_4334116(BACOVA_02659);ncbi_4336142(BGLU10);ncbi_4338560(BGLU22);ncbi_4345995(BGLU27);ncbi_4348315(BGLU34)	K01188+K01188+K01188+K01188+K01188
Metabolism	Amino acid metabolism	Tyrosine metabolism	4	44	0.201617	0.630053	ko00350	ncbi_4331893(At5g42250);ncbi_4340945(At1g31672);ncbi_4344637(TDC1);ncbi_4350053(ADH1)	K00121+K00276+K01593+K18857
Metabolism	Carbohydrate metabolism	Inositol phosphate metabolism	5	62	0.229018	0.679604	ko00562	ncbi_4325407(NPC2);ncbi_4327497(ERG1);ncbi_4334815(NPC4);ncbi_4337509(FAB1A);ncbi_4347691(TPIP1)	K01114+K01803+K01114+K00921+K01803
Metabolism	Biosynthesis of other secondary metabolites	Stilbenoid, diarylheptanoid and gingerol biosynthesis	3	32	0.238072	0.679604	ko00945	ncbi_4336306(HCT1);ncbi_9268895(PHT2);MSTRG.21586(CYP98A1)	K13065+K13065+K09754
Metabolism	Energy metabolism	Photosynthesis	6	80	0.247272	0.679604	ko00195	ncbi_4324933(PSBS);ncbi_4326537(PSB28);ncbi_4332745(PSB27-1);ncbi_4342395(PSBR);ncbi_4342404(PSAK);ncbi_4344439(ADI1)	K03542+K08903+K08902+K03541+K02698+K02639
Metabolism	Lipid metabolism	Biosynthesis of unsaturated fatty acids	4	48	0.247291	0.679604	ko01040	ncbi_4330523(DES2);ncbi_4334949(KCR1);ncbi_4344897(OsI_28174);ncbi_4348791(At3g03980)	K10256+K10251+K03921+K00059
Metabolism	Lipid metabolism	Ether lipid metabolism	3	33	0.252471	0.679604	ko00565	ncbi_4325407(NPC2);ncbi_4333862(PLA2-III);ncbi_4334815(NPC4)	K01114+K01047+K01114
Metabolism	Metabolism of cofactors and vitamins	Ubiquinone and other terpenoid-quinone biosynthesis	4	49	0.259055	0.679604	ko00130	ncbi_4328485(4CL3);ncbi_4330407(4CL2);ncbi_4345054(4CL1);ncbi_9272068(4CLL2)	K01904+K01904+K01904+K01904
Metabolism	Carbohydrate metabolism	Glycolysis / Gluconeogenesis	10	150	0.269367	0.679604	ko00010	ncbi_4324666(HXK9);ncbi_4327173(PKP2);ncbi_4327497(ERG1);ncbi_4330512(PFP-ALPHA);ncbi_4331893(At5g42250);ncbi_4336039(Galm);ncbi_4338010(HXK7);ncbi_4347691(TPIP1);ncbi_4348138(GALM);ncbi_4350053(ADH1)	K00844+K00873+K01803+K00895+K00121+K01785+K00844+K01803+K01785+K18857
Metabolism	Biosynthesis of other secondary metabolites	Betalain biosynthesis	1	6	0.27825	0.679604	ko00965	ncbi_4344637(TDC1)	K01593
Metabolism	Metabolism of terpenoids and polyketides	Zeatin biosynthesis	3	35	0.281606	0.679604	ko00908	ncbi_4326218(UGT73C6);ncbi_4336438(UGT73C6);ncbi_4339535(IPT1)	K13496+K13496+K10760
Metabolism	Metabolism of other amino acids	Selenocompound metabolism	2	20	0.285868	0.679604	ko00450	ncbi_4337554(MMT1);ncbi_4352832(Os12g0623900)	K08247+K00549
Organismal Systems	Environmental adaptation	Circadian rhythm - plant	4	52	0.294932	0.679604	ko04712	ncbi_4328662(HY5);ncbi_4337752(APG);ncbi_4341272(FT);ncbi_4350636(CHS1)	K16241+K12126+K16223+K00660
Metabolism	Carbohydrate metabolism	Galactose metabolism	5	69	0.300425	0.679604	ko00052	ncbi_4324666(HXK9);ncbi_4336039(Galm);ncbi_4338010(HXK7);ncbi_4341833(Os06g0675700);ncbi_4348138(GALM)	K00844+K01785+K00844+K01187+K01785
Metabolism	Metabolism of other amino acids	Taurine and hypotaurine metabolism	2	21	0.305822	0.679604	ko00430	ncbi_4332184(GAD1);ncbi_4335977(GAD4)	K01580+K01580
Metabolism	Carbohydrate metabolism	C5-Branched dibasic acid metabolism	1	7	0.31645	0.687935	ko00660	ncbi_4329938(At2g31810)	K01653
Metabolism	Global and overview maps	Carbon metabolism	17	289	0.359079	0.760147	ko01200	ncbi_4324666(HXK9);ncbi_4327173(PKP2);ncbi_4327497(ERG1);ncbi_4329889(G6PDH);ncbi_4331893(At5g42250);ncbi_4334554(Os03g0815200);ncbi_4336044(GAPA);ncbi_4337048(GLO3);ncbi_4338010(HXK7);ncbi_4345710(PGDH2);ncbi_4347691(TPIP1);ncbi_4348525(ALAAT2);ncbi_4349114(GDCSH);ncbi_4351966(RBCS);ncbi_4352014(RBCS-A);ncbi_4352016(RBCS-A);ncbi_4352021(RBCS)	K00844+K00873+K01803+K00036+K00121+K00297+K05298+K11517+K00844+K00058+K01803+K00814+K02437+K01602+K01602+K01602+K01602
Metabolism	Biosynthesis of other secondary metabolites	Isoquinoline alkaloid biosynthesis	2	24	0.364871	0.760147	ko00950	ncbi_4340945(At1g31672);ncbi_4344637(TDC1)	K00276+K01593
Metabolism	Lipid metabolism	Glycerolipid metabolism	6	97	0.407298	0.831221	ko00561	ncbi_4325649(LPP2);ncbi_4326857(LPP2);ncbi_4334681(GPAT2);ncbi_4337126(DGK5);ncbi_4339523(LPP2);ncbi_4345076(DGK4)	K18693+K18693+K13508+K00901+K18693+K00901
Metabolism	Metabolism of other amino acids	beta-Alanine metabolism	3	45	0.427889	0.855779	ko00410	ncbi_4332184(GAD1);ncbi_4335977(GAD4);ncbi_4340945(At1g31672)	K01580+K01580+K00276
Environmental Information Processing	Signal transduction	Phosphatidylinositol signaling system	5	82	0.438563	0.859927	ko04070	ncbi_4334072(CML4);ncbi_4334549(CML21);ncbi_4337126(DGK5);ncbi_4337509(FAB1A);ncbi_4345076(DGK4)	K02183+K02183+K00901+K00921+K00901
Metabolism	Lipid metabolism	Cutin, suberine and wax biosynthesis	2	30	0.476221	0.91581	ko00073	ncbi_4340664(PXG4);ncbi_4340665(PXG4)	K17991+K17991
Metabolism	Carbohydrate metabolism	Ascorbate and aldarate metabolism	3	52	0.524095	0.951745	ko00053	ncbi_4334169(UGD3);ncbi_4335896(APX7);ncbi_4336886(CLEB3J9)	K00012+K00434+K00434
Environmental Information Processing	Membrane transport	ABC transporters	2	33	0.527323	0.951745	ko02010	ncbi_107280670(ABCG5);ncbi_4323896(ABCB11)	K05681+K05658
Metabolism	Amino acid metabolism	Lysine biosynthesis	1	14	0.532977	0.951745	ko00300	ncbi_4331930(ALD1)	K10206
Metabolism	Lipid metabolism	Arachidonic acid metabolism	1	14	0.532977	0.951745	ko00590	ncbi_4333862(PLA2-III)	K01047
Metabolism	Energy metabolism	Photosynthesis - antenna proteins	1	15	0.557729	0.976588	ko00196	ncbi_4324705(CAB2R)	K08912
Metabolism	Lipid metabolism	Fatty acid elongation	3	56	0.574938	0.976588	ko00062	ncbi_4328676(KCS11);ncbi_4334949(KCR1);ncbi_4341445(KCS11)	K15397+K10251+K15397
Metabolism	Amino acid metabolism	Glycine, serine and threonine metabolism	4	76	0.576755	0.976588	ko00260	ncbi_107276062(At2g24580);ncbi_4340945(At1g31672);ncbi_4345710(PGDH2);ncbi_4349114(GDCSH)	K00306+K00276+K00058+K02437
Metabolism	Amino acid metabolism	Arginine biosynthesis	2	37	0.590035	0.976588	ko00220	ncbi_4332434(OsI_11009);ncbi_4348525(ALAAT2)	K00620+K00814
Metabolism	Glycan biosynthesis and metabolism	Glycosaminoglycan degradation	1	17	0.603378	0.976588	ko00531	ncbi_4340299(At5g34940)	K07964
Metabolism	Energy metabolism	Sulfur metabolism	2	39	0.618997	0.976588	ko00920	ncbi_4343582(SAL2);ncbi_9272308(APK3)	K01082+K00860
Metabolism	Metabolism of cofactors and vitamins	One carbon pool by folate	1	18	0.624409	0.976588	ko00670	ncbi_4334554(Os03g0815200)	K00297
Metabolism	Amino acid metabolism	Valine, leucine and isoleucine biosynthesis	1	19	0.644329	0.976588	ko00290	ncbi_4329938(At2g31810)	K01653
Metabolism	Global and overview maps	2-Oxocarboxylic acid metabolism	3	62	0.644548	0.976588	ko01210	ncbi_4329938(At2g31810);ncbi_4332434(OsI_11009);ncbi_4348525(ALAAT2)	K01653+K00620+K00814
Genetic Information Processing	Folding, sorting and degradation	Protein export	3	62	0.644548	0.976588	ko03060	ncbi_4328075(BIP1);ncbi_4331226(Sec11c);ncbi_4339274(SRP54-2)	K09490+K13280+K03106
Environmental Information Processing	Signal transduction	Plant hormone signal transduction	15	305	0.654642	0.977077	ko04075	ncbi_4323871(IAA1);ncbi_4324650(GH3.3);ncbi_4325422(PRMS);ncbi_4327315(NPR1);ncbi_4328796(IAA7);ncbi_4330571(IAA8);ncbi_4331061(IAA9);ncbi_4331833(TIFY11C);ncbi_4335937(RR1);ncbi_4336904(XTH24);ncbi_4337752(APG);ncbi_4342318(PRMS);ncbi_4344796(BAK1);ncbi_4351527(TGAL11);ncbi_9268804(SAUR71)	K14484+K14487+K13449+K14508+K14484+K14484+K14484+K13464+K14492+K14504+K12126+K13449+K13416+K14431+K14488
Metabolism	Global and overview maps	Fatty acid metabolism	4	88	0.69199	0.999998	ko01212	ncbi_4330523(DES2);ncbi_4334949(KCR1);ncbi_4344897(OsI_28174);ncbi_4348791(At3g03980)	K10256+K10251+K03921+K00059
Metabolism	Lipid metabolism	Fatty acid biosynthesis	2	46	0.707961	0.999998	ko00061	ncbi_4344897(OsI_28174);ncbi_4348791(At3g03980)	K03921+K00059
Metabolism	Metabolism of cofactors and vitamins	Biotin metabolism	1	23	0.714016	0.999998	ko00780	ncbi_4348791(At3g03980)	K00059
Genetic Information Processing	Replication and repair	Base excision repair	2	47	0.719151	0.999998	ko03410	ncbi_4341682(guaA);MSTRG.180(--)	K01246+K01247
Metabolism	Metabolism of cofactors and vitamins	Nicotinate and nicotinamide metabolism	1	24	0.729196	0.999998	ko00760	ncbi_4328220(Os02g0134400)	K00278
Metabolism	Nucleotide metabolism	Purine metabolism	8	182	0.755142	0.999998	ko00230	ncbi_4324793(At2g26230);ncbi_4327173(PKP2);ncbi_4337890(CRSH2);ncbi_4343246(APT3);ncbi_4349985(NRPB10L);ncbi_4350420(APY3);ncbi_4350421(APY3);ncbi_9272308(APK3)	K00365+K00873+K00951+K00759+K03007+K14641+K14641+K00860
Metabolism	Amino acid metabolism	Cysteine and methionine metabolism	5	122	0.781198	0.999998	ko00270	ncbi_4324713(HMT-4);ncbi_4337818(MAO1B);ncbi_4347224(ACO1);ncbi_4347954(CMT3);ncbi_4352832(Os12g0623900)	K00547+K05933+K05933+K00558+K00549
Metabolism	Lipid metabolism	Fatty acid degradation	2	55	0.796242	0.999998	ko00071	ncbi_4331893(At5g42250);ncbi_4350053(ADH1)	K00121+K18857
Metabolism	Biosynthesis of other secondary metabolites	Tropane, piperidine and pyridine alkaloid biosynthesis	1	30	0.804816	0.999998	ko00960	ncbi_4340945(At1g31672)	K00276
Metabolism	Metabolism of cofactors and vitamins	Pantothenate and CoA biosynthesis	1	32	0.825012	0.999998	ko00770	ncbi_4329938(At2g31810)	K01653
Metabolism	Carbohydrate metabolism	Pentose phosphate pathway	2	59	0.827298	0.999998	ko00030	ncbi_4329889(G6PDH);ncbi_4330512(PFP-ALPHA)	K00036+K00895
Metabolism	Energy metabolism	Nitrogen metabolism	1	37	0.866849	0.999998	ko00910	ncbi_4326583(BCA2)	K01673
Metabolism	Global and overview maps	Biosynthesis of amino acids	10	253	0.87008	0.999998	ko01230	ncbi_4327173(PKP2);ncbi_4327497(ERG1);ncbi_4329938(At2g31810);ncbi_4331930(ALD1);ncbi_4332434(OsI_11009);ncbi_4345710(PGDH2);ncbi_4346529(IGPS);ncbi_4347691(TPIP1);ncbi_4348525(ALAAT2);ncbi_4352832(Os12g0623900)	K00873+K01803+K01653+K10206+K00620+K00058+K01609+K01803+K00814+K00549
Metabolism	Amino acid metabolism	Lysine degradation	1	42	0.898708	0.999998	ko00310	ncbi_107276062(At2g24580)	K00306
Genetic Information Processing	Folding, sorting and degradation	SNARE interactions in vesicular transport	1	47	0.922962	0.999998	ko04130	ncbi_4340257(SYP132)	K08486
Metabolism	Lipid metabolism	Steroid biosynthesis	1	48	0.927068	0.999998	ko00100	ncbi_4329175(CYP51)	K05917
Metabolism	Metabolism of cofactors and vitamins	Porphyrin and chlorophyll metabolism	1	48	0.927068	0.999998	ko00860	ncbi_4348519(rccR)	K13545
Metabolism	Carbohydrate metabolism	Pentose and glucuronate interconversions	2	81	0.933502	0.999998	ko00040	ncbi_4334169(UGD3);ncbi_4338538(PME41)	K00012+K01051
Genetic Information Processing	Transcription	RNA polymerase	1	52	0.941423	0.999998	ko03020	ncbi_4349985(NRPB10L)	K03007
Metabolism	Amino acid metabolism	Phenylalanine, tyrosine and tryptophan biosynthesis	1	53	0.944548	0.999998	ko00400	ncbi_4346529(IGPS)	K01609
Cellular Processes	Transport and catabolism	Peroxisome	2	96	0.966436	0.999998	ko04146	ncbi_107276062(At2g24580);ncbi_4337048(GLO3)	K00306+K11517
Metabolism	Amino acid metabolism	Arginine and proline metabolism	1	63	0.967966	0.999998	ko00330	ncbi_4334956(AMI1)	K01426
Genetic Information Processing	Translation	Aminoacyl-tRNA biosynthesis	1	66	0.972834	0.999998	ko00970	ncbi_9267455(TWN2)	K01873
Metabolism	Nucleotide metabolism	Pyrimidine metabolism	3	140	0.981505	0.999998	ko00240	ncbi_4349985(NRPB10L);ncbi_4350420(APY3);ncbi_4350421(APY3)	K03007+K14641+K14641
Metabolism	Carbohydrate metabolism	Pyruvate metabolism	1	92	0.993512	0.999998	ko00620	ncbi_4327173(PKP2)	K00873
Genetic Information Processing	Folding, sorting and degradation	Protein processing in endoplasmic reticulum	5	254	0.998067	0.999998	ko04141	ncbi_4328075(BIP1);ncbi_4330786(HSP24.1);ncbi_4337860(ERDJ3B);ncbi_4339262(CRT3);ncbi_4342077(HSP90)	K09490+K13993+K09517+K08057+K09487
Genetic Information Processing	Translation	mRNA surveillance pathway	1	119	0.998544	0.999998	ko03015	ncbi_4339558(B'KAPPA)	K11584
Genetic Information Processing	Folding, sorting and degradation	RNA degradation	1	121	0.998697	0.999998	ko03018	ncbi_4337457(CAF1-11)	K12581
Cellular Processes	Transport and catabolism	Endocytosis	2	179	0.999419	0.999998	ko04144	ncbi_4325738(AGD11);ncbi_4339450(RABG3B)	K12486+K07897
Metabolism	Energy metabolism	Oxidative phosphorylation	1	165	0.999888	0.999998	ko00190	ncbi_4337608(PPA4)	K01507
Genetic Information Processing	Translation	RNA transport	1	182	0.999957	0.999998	ko03013	ncbi_9269845(HST1)	K14289
Genetic Information Processing	Transcription	Spliceosome	1	206	0.999989	0.999998	ko03040	ncbi_4325413(U2AF2)	K12837
Genetic Information Processing	Translation	Ribosome	4	372	0.999998	0.999998	ko03010	ncbi_107277606(RPL44);ncbi_107278968(rps7-A);ncbi_107281766(rps7-A);ncbi_4331939(Os03g0196400)	K02929+K02992+K02992+K02923

## Sheet: Table S30 ZJ22a-vs-ZJ22c
Table S30. All enrichment pathways of the comparison between ZJ22a and ZJ22c.
KEGG_A_class	KEGG_B_class	Pathway	ZJ22a-vs-ZJ22c (653)	All (5882)	Pvalue	Qvalue	Pathway ID	Genes	K_IDs
Metabolism	Global and overview maps	Biosynthesis of secondary metabolites	235	1422	4.30642e-13	5.03851e-11	ko01110	ncbi_107276133(5GT);ncbi_107276302(KCR1);ncbi_107276344(CYSK);ncbi_107277128(CYP71Z7);ncbi_107277220(rccR);ncbi_107278247(IPT1);ncbi_107279821(OPR1);ncbi_112938752(Os04g0692600);ncbi_4323880(UGT75L6);ncbi_4324166(RhGT1);ncbi_4324167(RhGT1);ncbi_4324554(Sb03g046810);ncbi_4324556(Sb03g046810);ncbi_4324666(HXK9);ncbi_4324713(HMT-4);ncbi_4324764(ASE1);ncbi_4325042(VTC5);ncbi_4325071(CFBP1);ncbi_43252…	K21371+K10251+K01738+K21291+K13545+K10760+K05894+K22013+K21371+K22845+K22845+K00430+K00430+K00844+K00547+K00764+K14190+K03841+K21026+K01114+K13832+K18693+K08730+K17913+K00844+K00430+K18693+K00430+K00382+K00789+K00430+K03809+K01792+K00873+K00616+K00002+K01803+K01597+K03781+K00981+K01904+K00083+K15397+K00430+K00430+K10527+K04120+K00815+K05917+K01895+K16084+K14036+K16083+K21291+K14038+K16082+K21374+…
Metabolism	Biosynthesis of other secondary metabolites	Phenylpropanoid biosynthesis	59	271	1.58539e-07	9.27451e-06	ko00940	ncbi_4324554(Sb03g046810);ncbi_4324556(Sb03g046810);ncbi_4326375(ALDH2C4);ncbi_4326376(ALDH2C4);ncbi_4326716(PER2);ncbi_4326970(PER1);ncbi_4327002(PER1);ncbi_4328485(4CL3);ncbi_4328552(CAD2);ncbi_4328841(PER70);ncbi_4328842(GSVIVT00023967001);ncbi_4330407(4CL2);ncbi_4331437(GSVIVT00037159001);ncbi_4332925(PER2);ncbi_4334116(BACOVA_02659);ncbi_4335223(CAD6);ncbi_4336142(BGLU10);ncbi_4336306(HCT1);…	K00430+K00430+K12355+K12355+K00430+K00430+K00430+K01904+K00083+K00430+K00430+K01904+K00430+K00430+K01188+K00083+K01188+K13065+K05350+K05350+K10775+K00430+K00430+K00430+K00430+K01188+K10775+K13065+K00430+K12355+K00430+K00430+K05350+K00430+K00430+K00430+K00430+K00430+K22395+K01904+K09753+K09753+K01904+K01188+K01188+K00083+K00083+K09753+K00430+K00430+K00083+K09755+K00430+K00430+K00430+K01188+K01188+…
Metabolism	Metabolism of terpenoids and polyketides	Diterpenoid biosynthesis	19	54	2.40624e-06	7.4785e-05	ko00904	ncbi_107277128(CYP71Z7);ncbi_4329013(CPS1);ncbi_4329723(CYP76M7);ncbi_4329724(KSL7);ncbi_4329725(CYP71Z6);ncbi_4329726(CYP71Z7);ncbi_4329728(KSL5);ncbi_4329729(KSL6);ncbi_4335092(Os04g0179200);ncbi_4335093(Os04g0179200);ncbi_4335094(KSL4);ncbi_4335096(CYP99A2);ncbi_4336431(GA2OX6);ncbi_4339310(GA2OX3);ncbi_4341343(CYP701A8);ncbi_4341447(CYP76M7);ncbi_4342734(CYP71Z7);ncbi_4346705(CPS4);ncbi_92661…	K21291+K04120+K16084+K14036+K16083+K21291+K14038+K16082+K13070+K13070+K14046+K16085+K04125+K04125+K21719+K16084+K21291+K04120+K04120
Metabolism	Global and overview maps	Metabolic pathways	318	2371	2.55675e-06	7.4785e-05	ko01100	ncbi_107276047(PSBR);ncbi_107276080(MTK2);ncbi_107276302(KCR1);ncbi_107276344(CYSK);ncbi_107278247(IPT1);ncbi_107279821(OPR1);ncbi_112937008(rbcL);ncbi_3131396(ndhB1);ncbi_3131397(ndhB1);ncbi_3131432(rpoB);ncbi_3131463(rbcL);ncbi_4324117(CHIT3);ncbi_4324190(PIGB);ncbi_4324393(LACS4);ncbi_4324554(Sb03g046810);ncbi_4324556(Sb03g046810);ncbi_4324666(HXK9);ncbi_4324705(CAB2R);ncbi_4324713(HMT-4);ncbi…	K03541+K00899+K10251+K01738+K10760+K05894+K01601+K05573+K05573+K03043+K01601+K01183+K05286+K01897+K00430+K00430+K00844+K08912+K00547+K00764+K00365+K03542+K14190+K03841+K11816+K11816+K01114+K13832+K01595+K00074+K01190+K08730+K00844+K08903+K00430+K11816+K10532+K00654+K00430+K00382+K00789+K00430+K01792+K01183+K00873+K00616+K02154+K00002+K01803+K01597+K05286+K00981+K00278+K06041+K01904+K00083+K15397+…
Metabolism	Energy metabolism	Carbon fixation in photosynthetic organisms	25	88	5.78507e-06	0.000135371	ko00710	ncbi_112937008(rbcL);ncbi_3131463(rbcL);ncbi_4325071(CFBP1);ncbi_4325531(PPC3);ncbi_4327497(ERG1);ncbi_4330413(At1g32060);ncbi_4331495(GAPB);ncbi_4333181(PPDK2);ncbi_4334316(RPI4);ncbi_4335227(At3g55800);ncbi_4335430(RPI1);ncbi_4336044(GAPA);ncbi_4339204(At1g56190);ncbi_4339682(MMDH);ncbi_4341496(FBA5);ncbi_4342543(RPI3);ncbi_4343993(At3g47520);ncbi_4344545(FBA1);ncbi_4345657(At3g47520);ncbi_4347…	K01601+K01601+K03841+K01595+K01803+K00855+K05298+K01006+K01807+K01100+K01807+K05298+K00927+K00026+K01623+K01807+K00026+K01623+K00026+K01803+K00814+K01602+K01602+K01602+K01602
Metabolism	Global and overview maps	Carbon metabolism	53	289	0.000122461	0.00238799	ko01200	ncbi_107276344(CYSK);ncbi_112937008(rbcL);ncbi_3131463(rbcL);ncbi_4324666(HXK9);ncbi_4325071(CFBP1);ncbi_4325531(PPC3);ncbi_4326516(HXK3);ncbi_4326980(LPD1);ncbi_4327173(PKP2);ncbi_4327239(tal);ncbi_4327497(ERG1);ncbi_4328073(CATA);ncbi_4329518(ACS);ncbi_4329889(G6PDH);ncbi_4330413(At1g32060);ncbi_4331495(GAPB);ncbi_4331528(SAT2);ncbi_4331893(At5g42250);ncbi_4332659(At1g09420);ncbi_4333181(PPDK2)…	K01738+K01601+K01601+K00844+K03841+K01595+K00844+K00382+K00873+K00616+K01803+K03781+K01895+K00036+K00855+K05298+K00640+K00121+K00036+K01006+K00873+K01807+K00297+K15919+K01100+K01807+K05298+K19269+K11517+K00605+K00382+K00844+K00927+K00026+K01810+K01623+K01807+K01057+K00026+K01623+K00616+K00026+K00058+K00626+K01803+K00814+K02437+K01079+K01602+K01602+K01602+K01602+K00382
Metabolism	Amino acid metabolism	Tryptophan metabolism	16	57	0.000323636	0.00540934	ko00380	ncbi_4325177(YUC10);ncbi_4325178(YUC10);ncbi_4326734(YUC2);ncbi_4328073(CATA);ncbi_4330076(NIT4);ncbi_4330146(ALDH3F1);ncbi_4330149(ALDH3F1);ncbi_4330612(ALDH2B7);ncbi_4331709(YUC7);ncbi_4334956(AMI1);ncbi_4336538(ALDH3F1);ncbi_4344637(TDC1);ncbi_4346520(AAT1);ncbi_4347994(ASMT2);ncbi_4349966(ALDH3H1);MSTRG.182(At4g34880)	K11816+K11816+K11816+K03781+K01501+K00128+K00128+K00128+K11816+K01426+K00128+K01593+K00626+K22588+K00128+K01426
Metabolism	Carbohydrate metabolism	Glyoxylate and dicarboxylate metabolism	21	87	0.00040586	0.0059357	ko00630	ncbi_112937008(rbcL);ncbi_3131463(rbcL);ncbi_4326980(LPD1);ncbi_4328073(CATA);ncbi_4329518(ACS);ncbi_4334914(HPR3);ncbi_4336245(PGLP1B);ncbi_4337048(GLO3);ncbi_4337051(GDCST);ncbi_4337272(GLN2);ncbi_4337862(LPD1);ncbi_4339682(MMDH);ncbi_4343993(At3g47520);ncbi_4345657(At3g47520);ncbi_4346520(AAT1);ncbi_4349114(GDCSH);ncbi_4351966(RBCS);ncbi_4352014(RBCS-A);ncbi_4352016(RBCS-A);ncbi_4352021(RBCS);…	K01601+K01601+K00382+K03781+K01895+K15919+K19269+K11517+K00605+K01915+K00382+K00026+K00026+K00026+K00626+K02437+K01602+K01602+K01602+K01602+K00382
Metabolism	Metabolism of other amino acids	Glutathione metabolism	26	125	0.0010429	0.0135578	ko00480	ncbi_4324574(GSTU6);ncbi_4325715(GSTF1);ncbi_4325768(GSTU8);ncbi_4329643(APX8);ncbi_4329889(G6PDH);ncbi_4332456(Os03g0283200);ncbi_4332659(At1g09420);ncbi_4333870(Mgst3);ncbi_4335202(APX3);ncbi_4335896(APX7);ncbi_4336886(CLEB3J9);ncbi_4339981(RNR2B);ncbi_4347319(HSP26-A);ncbi_4349167(GSTU6);ncbi_4349181(GSTU6);ncbi_4349185(GSTU6);ncbi_4349188(GSTU6);ncbi_4349190(GSTU6);ncbi_4349193(GSTU6);ncbi_43…	K00799+K00799+K00799+K00434+K00036+K00799+K00036+K00799+K00434+K00434+K00434+K10808+K00799+K00799+K00799+K00799+K00799+K00799+K00799+K00799+K00799+K00799+K00799+K01255+K00799+K00799
Metabolism	Carbohydrate metabolism	Glycolysis / Gluconeogenesis	29	150	0.00184281	0.0215608	ko00010	ncbi_4324666(HXK9);ncbi_4325071(CFBP1);ncbi_4326516(HXK3);ncbi_4326980(LPD1);ncbi_4327164(--);ncbi_4327173(PKP2);ncbi_4327475(AKR4C10);ncbi_4327497(ERG1);ncbi_4329518(ACS);ncbi_4330146(ALDH3F1);ncbi_4330149(ALDH3F1);ncbi_4330512(PFP-ALPHA);ncbi_4330612(ALDH2B7);ncbi_4331893(At5g42250);ncbi_4333694(PKP1);ncbi_4336037(Galm);ncbi_4336039(Galm);ncbi_4336538(ALDH3F1);ncbi_4337862(LPD1);ncbi_4338010(HX…	K00844+K03841+K00844+K00382+K01792+K00873+K00002+K01803+K01895+K00128+K00128+K00895+K00128+K00121+K00873+K01785+K01785+K00128+K00382+K00844+K00927+K01810+K01623+K01623+K01803+K01785+K00128+K18857+K00382
Metabolism	Lipid metabolism	Fatty acid degradation	14	55	0.00213618	0.0227212	ko00071	ncbi_4324393(LACS4);ncbi_4328997(MFP);ncbi_4330146(ALDH3F1);ncbi_4330149(ALDH3F1);ncbi_4330612(ALDH2B7);ncbi_4331893(At5g42250);ncbi_4336538(ALDH3F1);ncbi_4337714(LACS1);ncbi_4337904(ACX4);ncbi_4340187(LACS4);ncbi_4346520(AAT1);ncbi_4349764(LACS6);ncbi_4349966(ALDH3H1);ncbi_4350053(ADH1)	K01897+K10527+K00128+K00128+K00128+K00121+K00128+K01897+K00232+K01897+K00626+K01897+K00128+K18857
Metabolism	Amino acid metabolism	Phenylalanine metabolism	14	60	0.00504395	0.0491785	ko00360	ncbi_4325632(hbdA);ncbi_4328485(4CL3);ncbi_4329101(naat-A);ncbi_4330407(4CL2);ncbi_4334956(AMI1);ncbi_4336415(PAL);ncbi_4338861(ZB8);ncbi_4340945(At1g31672);ncbi_4344637(TDC1);ncbi_4345054(4CL1);ncbi_4345717(4CL5);ncbi_4351017(naat-A);ncbi_9272068(4CLL2);MSTRG.182(At4g34880)	K00074+K01904+K00815+K01904+K01426+K10775+K10775+K00276+K01593+K01904+K01904+K00815+K01904+K01426
Organismal Systems	Environmental adaptation	Plant-pathogen interaction	62	415	0.00778789	0.070091	ko04626	ncbi_107278580(At1g51480);ncbi_107280253(P);ncbi_4323911(P);ncbi_4324302(MYBAS2);ncbi_4324770(MYB308);ncbi_4325408(CML31);ncbi_4325422(PRMS);ncbi_4325762(CML10);ncbi_4326180(RPM1);ncbi_4326683(WRKY27);ncbi_4326726(MYB2);ncbi_4327303(RAX2);ncbi_4327438(CPK3);ncbi_4327914(MYB61);ncbi_4328676(KCS11);ncbi_4330027(MYB30);ncbi_4330115(LAF1);ncbi_4330121(MYB17);ncbi_4332651(MYB2);ncbi_4334072(CML4);ncbi…	K13457+K09422+K09422+K09422+K09422+K13448+K13449+K13448+K13457+K13425+K09422+K09422+K13412+K09422+K15397+K09422+K09422+K09422+K09422+K02183+K02183+K13456+K13448+K00864+K13448+K09422+K13424+K05391+K09422+K15397+K05391+K09422+K15397+K09487+K13449+K13457+K13412+K01373+K09422+K09422+K13416+K09422+K13447+K18835+K13447+K13457+K13457+K13457+K13457+K13437+K13448+K13447+K13448+K13457+K13457+K09422+K09422+…
Metabolism	Biosynthesis of other secondary metabolites	Flavonoid biosynthesis	14	64	0.00917103	0.0766436	ko00941	ncbi_4324166(RhGT1);ncbi_4324167(RhGT1);ncbi_4336306(HCT1);ncbi_4337100(ANR);ncbi_4337101(ANR);ncbi_4339396(UGT88A1);ncbi_4340333(PHT1);ncbi_4343353(UGT88B1);ncbi_4348299(CYP75B4);ncbi_4348304(CYP75B3);ncbi_4350636(CHS1);ncbi_4351321(CHI3);MSTRG.21586(CYP98A1);MSTRG.2339(RhGT1)	K22845+K22845+K13065+K08695+K08695+K22845+K13065+K22845+K05280+K05280+K00660+K01859+K09754+K22845
Metabolism	Carbohydrate metabolism	Ascorbate and aldarate metabolism	12	52	0.00998038	0.0775388	ko00053	ncbi_4325042(VTC5);ncbi_4329643(APX8);ncbi_4330146(ALDH3F1);ncbi_4330149(ALDH3F1);ncbi_4330612(ALDH2B7);ncbi_4334169(UGD3);ncbi_4335202(APX3);ncbi_4335896(APX7);ncbi_4336538(ALDH3F1);ncbi_4336886(CLEB3J9);ncbi_4341305(Os06g0561000);ncbi_4349966(ALDH3H1)	K14190+K00434+K00128+K00128+K00128+K00012+K00434+K00434+K00128+K00434+K00469+K00128
Metabolism	Carbohydrate metabolism	Pentose phosphate pathway	13	59	0.0111266	0.0775388	ko00030	ncbi_4325071(CFBP1);ncbi_4327239(tal);ncbi_4329889(G6PDH);ncbi_4330512(PFP-ALPHA);ncbi_4332659(At1g09420);ncbi_4334316(RPI4);ncbi_4335430(RPI1);ncbi_4340677(Os06g0256500);ncbi_4341496(FBA5);ncbi_4342543(RPI3);ncbi_4343843(Os07g0604000);ncbi_4344545(FBA1);ncbi_4344683(tal)	K03841+K00616+K00036+K00895+K00036+K01807+K01807+K01810+K01623+K01807+K01057+K01623+K00616
Metabolism	Carbohydrate metabolism	Pyruvate metabolism	18	92	0.0112663	0.0775388	ko00620	ncbi_4325531(PPC3);ncbi_4326980(LPD1);ncbi_4327173(PKP2);ncbi_4329518(ACS);ncbi_4330146(ALDH3F1);ncbi_4330149(ALDH3F1);ncbi_4330612(ALDH2B7);ncbi_4333181(PPDK2);ncbi_4333694(PKP1);ncbi_4336538(ALDH3F1);ncbi_4337862(LPD1);ncbi_4339682(MMDH);ncbi_4340703(acyP);ncbi_4343993(At3g47520);ncbi_4345657(At3g47520);ncbi_4346520(AAT1);ncbi_4349966(ALDH3H1);MSTRG.8686(LPD1)	K01595+K00382+K00873+K01895+K00128+K00128+K00128+K01006+K00873+K00128+K00382+K00026+K01512+K00026+K00026+K00626+K00128+K00382
Metabolism	Biosynthesis of other secondary metabolites	Caffeine metabolism	2	2	0.0123079	0.0800015	ko00232	ncbi_4324793(At2g26230);ncbi_4333171(XDH)	K00365+K00106
Metabolism	Carbohydrate metabolism	Butanoate metabolism	7	25	0.0161617	0.0962306	ko00650	ncbi_4325632(hbdA);ncbi_4329938(At2g31810);ncbi_4332184(GAD1);ncbi_4335672(ALS2);ncbi_4335977(GAD4);ncbi_4336983(OSL2);ncbi_4346520(AAT1)	K00074+K01653+K01580+K01652+K01580+K16871+K00626
Metabolism	Carbohydrate metabolism	Amino sugar and nucleotide sugar metabolism	30	182	0.0164497	0.0962306	ko00520	ncbi_4324117(CHIT3);ncbi_4324666(HXK9);ncbi_4326516(HXK3);ncbi_4327172(CHIT3);ncbi_4329920(Cht6);ncbi_4331392(FKGP);ncbi_4331519(Cht11);ncbi_4333393(UAM1);ncbi_4334169(UGD3);ncbi_4336263(Cht4);ncbi_4336265(Cht5);ncbi_4336928(GALAK);ncbi_4337011(UEL-2);ncbi_4338010(HXK7);ncbi_4338546(UXS2);ncbi_4340677(Os06g0256500);ncbi_4340994(XIPI);ncbi_4341698(Os06g0652400);ncbi_4342114(Cht3);ncbi_4342115(Cht1…	K01183+K00844+K00844+K01183+K01183+K05305+K20547+K13379+K00012+K01183+K01183+K18677+K12448+K00844+K08678+K01810+K01183+K02377+K20547+K20547+K08678+K01183+K01784+K20547+K01209+K00820+K15920+K00820+K20547+K20547
Metabolism	Metabolism of terpenoids and polyketides	Brassinosteroid biosynthesis	6	22	0.0288083	0.160503	ko00905	ncbi_4325222(CYP734A6);ncbi_4329954(CYP734A4);ncbi_4341450(CYP734A4);ncbi_4347176(CYP75B2);ncbi_4349746(CYP90A3);ncbi_9271796(CYP75B2)	K15639+K15639+K15639+K20623+K09588+K20623
Metabolism	Biosynthesis of other secondary metabolites	Benzoxazinoid biosynthesis	2	3	0.0341984	0.181232	ko00402	ncbi_4334427(BX1);ncbi_9270552(BX1)	K13222+K13222
Metabolism	Lipid metabolism	Glycerolipid metabolism	17	97	0.0368673	0.181232	ko00561	ncbi_4325649(LPP2);ncbi_4326857(LPP2);ncbi_4327475(AKR4C10);ncbi_4330146(ALDH3F1);ncbi_4330149(ALDH3F1);ncbi_4330511(DGAT2D);ncbi_4330612(ALDH2B7);ncbi_4334681(GPAT2);ncbi_4335812(DGD1);ncbi_4336538(ALDH3F1);ncbi_4337126(DGK5);ncbi_4337206(GLPK);ncbi_4338545(CSE);ncbi_4339523(LPP2);ncbi_4345076(DGK4);ncbi_4349966(ALDH3H1);ncbi_4351119(GPAT3)	K18693+K18693+K00002+K00128+K00128+K22848+K00128+K13508+K09480+K00128+K00901+K00864+K01054+K18693+K00901+K00128+K13508
Metabolism	Carbohydrate metabolism	Starch and sucrose metabolism	28	179	0.0371758	0.181232	ko00500	ncbi_4324666(HXK9);ncbi_4326516(HXK3);ncbi_4330221(TPP1);ncbi_4330753(TPP4);ncbi_4332097(At2g01630);ncbi_4332788(SUS4);ncbi_4334116(BACOVA_02659);ncbi_4336142(BGLU10);ncbi_4336389(BGLU16);ncbi_4336391(BGLU18);ncbi_4338010(HXK7);ncbi_4338560(BGLU22);ncbi_4340018(WAXY);ncbi_4340677(Os06g0256500);ncbi_4341008(SBE3);ncbi_4341833(Os06g0675700);ncbi_4343010(WAXY);ncbi_4343248(TPP10);ncbi_4344146(BGLU26…	K00844+K00844+K01087+K01087+K19891+K00695+K01188+K01188+K05350+K05350+K00844+K01188+K13679+K01810+K00700+K01187+K13679+K01087+K05350+K19893+K01188+K01188+K01194+K01087+K01177+K00696+K01188+K01188
Metabolism	Lipid metabolism	alpha-Linolenic acid metabolism	11	56	0.0411967	0.192801	ko00592	ncbi_107279821(OPR1);ncbi_4328997(MFP);ncbi_4331515(4CLL4);ncbi_4332121(CYP74A2);ncbi_4333862(PLA2-III);ncbi_4337529(SAMT);ncbi_4337904(ACX4);ncbi_4340490(OPR1);ncbi_4345993(CM-LOX1);ncbi_4345994(CM-LOX2);ncbi_4350053(ADH1)	K05894+K10527+K10526+K01723+K01047+K08241+K00232+K05894+K00454+K00454+K18857
Metabolism	Amino acid metabolism	Valine, leucine and isoleucine degradation	10	50	0.0451025	0.202961	ko00280	ncbi_4326980(LPD1);ncbi_4330146(ALDH3F1);ncbi_4330149(ALDH3F1);ncbi_4330612(ALDH2B7);ncbi_4336538(ALDH3F1);ncbi_4337862(LPD1);ncbi_4346520(AAT1);ncbi_4349966(ALDH3H1);ncbi_4351684(At5g09300);MSTRG.8686(LPD1)	K00382+K00128+K00128+K00128+K00128+K00382+K00626+K00128+K00166+K00382
Metabolism	Metabolism of terpenoids and polyketides	Sesquiterpenoid and triterpenoid biosynthesis	4	13	0.0475384	0.206	ko00909	ncbi_4344635(TPS2);ncbi_4350288(Os11g0285000);ncbi_9268610(Os11g0189600);MSTRG.15227(Os11g0189600)	K15803+K19011+K19010+K19011
Metabolism	Metabolism of other amino acids	beta-Alanine metabolism	9	45	0.055719	0.225079	ko00410	ncbi_4327828(PAO5);ncbi_4330146(ALDH3F1);ncbi_4330149(ALDH3F1);ncbi_4330612(ALDH2B7);ncbi_4332184(GAD1);ncbi_4335977(GAD4);ncbi_4336538(ALDH3F1);ncbi_4340945(At1g31672);ncbi_4349966(ALDH3H1)	K12259+K00128+K00128+K00128+K01580+K01580+K00128+K00276+K00128
Metabolism	Metabolism of other amino acids	Cyanoamino acid metabolism	11	59	0.057251	0.225079	ko00460	ncbi_4330076(NIT4);ncbi_4334116(BACOVA_02659);ncbi_4336142(BGLU10);ncbi_4336389(BGLU16);ncbi_4336391(BGLU18);ncbi_4338560(BGLU22);ncbi_4344146(BGLU26);ncbi_4345995(BGLU27);ncbi_4345996(BGLU28);ncbi_9267759(BGLU2);ncbi_9270758(BGLU20)	K01501+K01188+K01188+K05350+K05350+K01188+K05350+K01188+K01188+K01188+K01188
Metabolism	Global and overview maps	Fatty acid metabolism	15	88	0.0590021	0.225079	ko01212	ncbi_107276302(KCR1);ncbi_4324393(LACS4);ncbi_4327738(SSI2);ncbi_4328997(MFP);ncbi_4330523(DES2);ncbi_4334949(KCR1);ncbi_4335627(Os04g0379900);ncbi_4337714(LACS1);ncbi_4337904(ACX4);ncbi_4340187(LACS4);ncbi_4340334(At3g03980);ncbi_4344897(OsI_28174);ncbi_4346520(AAT1);ncbi_4348791(At3g03980);ncbi_4349764(LACS6)	K10251+K01897+K03921+K10527+K10256+K10251+K03921+K01897+K00232+K01897+K00059+K03921+K00626+K00059+K01897
Metabolism	Carbohydrate metabolism	Fructose and mannose metabolism	13	74	0.0617711	0.225079	ko00051	ncbi_107276043(MAN6);ncbi_4324666(HXK9);ncbi_4325071(CFBP1);ncbi_4326516(HXK3);ncbi_4327497(ERG1);ncbi_4327860(MAN1);ncbi_4330512(PFP-ALPHA);ncbi_4331392(FKGP);ncbi_4338010(HXK7);ncbi_4341496(FBA5);ncbi_4341698(Os06g0652400);ncbi_4344545(FBA1);ncbi_4347691(TPIP1)	K19355+K00844+K03841+K00844+K01803+K19355+K00895+K05305+K00844+K01623+K02377+K01623+K01803
Metabolism	Lipid metabolism	Fatty acid biosynthesis	9	46	0.0627697	0.225079	ko00061	ncbi_4324393(LACS4);ncbi_4327738(SSI2);ncbi_4335627(Os04g0379900);ncbi_4337714(LACS1);ncbi_4340187(LACS4);ncbi_4340334(At3g03980);ncbi_4344897(OsI_28174);ncbi_4348791(At3g03980);ncbi_4349764(LACS6)	K01897+K03921+K03921+K01897+K01897+K00059+K03921+K00059+K01897
Metabolism	Amino acid metabolism	Alanine, aspartate and glutamate metabolism	10	53	0.0634838	0.225079	ko00250	ncbi_4324764(ASE1);ncbi_4328220(Os02g0134400);ncbi_4332184(GAD1);ncbi_4332506(Os03g0291500);ncbi_4335977(GAD4);ncbi_4336983(OSL2);ncbi_4337272(GLN2);ncbi_4348525(ALAAT2);ncbi_4349694(GFPT2);ncbi_4351413(GFPT2)	K00764+K00278+K01580+K01953+K01580+K16871+K01915+K00814+K00820+K00820
Cellular Processes	Transport and catabolism	Phagosome	16	97	0.067111	0.230941	ko04145	ncbi_107275306(SAG39);ncbi_107280424(OsI_14861);ncbi_4325325(OsI_14861);ncbi_4325326(OsI_14861);ncbi_4326917(TUBB1);ncbi_4327412(VHA-a1);ncbi_4328116(RAC6);ncbi_4333632(TUBB8);ncbi_4334384(SEC22);ncbi_4335732(CNX1);ncbi_4337509(FAB1A);ncbi_4339262(CRT3);ncbi_4339450(RABG3B);ncbi_4341383(SAG39);ncbi_4342208(OsI_14861);ncbi_4342826(Os07g0246200)	K01365+K01365+K01365+K01365+K07375+K02154+K04392+K07375+K08517+K08054+K00921+K08057+K07897+K01365+K01365+K08057
Metabolism	Lipid metabolism	Biosynthesis of unsaturated fatty acids	9	48	0.078504	0.259603	ko01040	ncbi_107276302(KCR1);ncbi_4327738(SSI2);ncbi_4330523(DES2);ncbi_4334949(KCR1);ncbi_4335627(Os04g0379900);ncbi_4337904(ACX4);ncbi_4340334(At3g03980);ncbi_4344897(OsI_28174);ncbi_4348791(At3g03980)	K10251+K03921+K10256+K10251+K03921+K00232+K00059+K03921+K00059
Metabolism	Carbohydrate metabolism	Propanoate metabolism	6	28	0.0825372	0.259603	ko00640	ncbi_4326980(LPD1);ncbi_4329518(ACS);ncbi_4337862(LPD1);ncbi_4346520(AAT1);ncbi_4351684(At5g09300);MSTRG.8686(LPD1)	K00382+K01895+K00382+K00626+K00166+K00382
Metabolism	Amino acid metabolism	Arginine and proline metabolism	11	63	0.0844116	0.259603	ko00330	ncbi_4327828(PAO5);ncbi_4330146(ALDH3F1);ncbi_4330149(ALDH3F1);ncbi_4330612(ALDH2B7);ncbi_4334912(ARG1);ncbi_4334956(AMI1);ncbi_4336538(ALDH3F1);ncbi_4347103(SAMDC);ncbi_4348615(P4H7);ncbi_4349966(ALDH3H1);MSTRG.182(At4g34880)	K12259+K00128+K00128+K00128+K01476+K01426+K00128+K01611+K00472+K00128+K01426
Metabolism	Metabolism of cofactors and vitamins	Ubiquinone and other terpenoid-quinone biosynthesis	9	49	0.0871947	0.259603	ko00130	ncbi_4327039(FQR1);ncbi_4328485(4CL3);ncbi_4329101(naat-A);ncbi_4330407(4CL2);ncbi_4339236(FQR1);ncbi_4345054(4CL1);ncbi_4345717(4CL5);ncbi_4351017(naat-A);ncbi_9272068(4CLL2)	K03809+K01904+K00815+K01904+K03809+K01904+K01904+K00815+K01904
Metabolism	Amino acid metabolism	Lysine degradation	8	42	0.087366	0.259603	ko00310	ncbi_107276114(--);ncbi_4330146(ALDH3F1);ncbi_4330149(ALDH3F1);ncbi_4330612(ALDH2B7);ncbi_4330940(LKR/SDH);ncbi_4336538(ALDH3F1);ncbi_4346520(AAT1);ncbi_4349966(ALDH3H1)	K19199+K00128+K00128+K00128+K14157+K00128+K00626+K00128
Metabolism	Amino acid metabolism	Histidine metabolism	5	22	0.0887532	0.259603	ko00340	ncbi_4330146(ALDH3F1);ncbi_4330149(ALDH3F1);ncbi_4330612(ALDH2B7);ncbi_4336538(ALDH3F1);ncbi_4349966(ALDH3H1)	K00128+K00128+K00128+K00128+K00128
Environmental Information Processing	Signal transduction	MAPK signaling pathway - plant	30	212	0.094934	0.270909	ko04016	ncbi_107278000(EIN2);ncbi_4324182(Os01g0656200);ncbi_4324201(PP2C06);ncbi_4325422(PRMS);ncbi_4326683(WRKY27);ncbi_4328073(CATA);ncbi_4328223(MPK13);ncbi_4329172(MAPKKK18);ncbi_4331519(Cht11);ncbi_4332374(PP2C30);ncbi_4334072(CML4);ncbi_4334549(CML21);ncbi_4335877(SAPK7);ncbi_4339092(WRKY24);ncbi_4339496(MAPKKK17);ncbi_4341778(HMA9);ncbi_4342114(Cht3);ncbi_4342115(Cht1);ncbi_4342318(PRMS);ncbi_434…	K14513+K14497+K14497+K13449+K13425+K03781+K20538+K20716+K20547+K14497+K02183+K02183+K14498+K13424+K20716+K17686+K20547+K20547+K13449+K13416+K13447+K13447+K20547+K14498+K13447+K14516+K14497+K13414+K20547+K20547
Metabolism	Biosynthesis of other secondary metabolites	Flavone and flavonol biosynthesis	2	5	0.0980193	0.273054	ko00944	ncbi_4348299(CYP75B4);ncbi_4348304(CYP75B3)	K05280+K05280
Metabolism	Biosynthesis of other secondary metabolites	Anthocyanin biosynthesis	1	1	0.111017	0.302069	ko00942	ncbi_4340373(BZ1)	K12930
Metabolism	Biosynthesis of other secondary metabolites	Betalain biosynthesis	2	6	0.136502	0.358456	ko00965	ncbi_4325095(LIGB);ncbi_4344637(TDC1)	K15777+K01593
Metabolism	Carbohydrate metabolism	Galactose metabolism	11	69	0.137868	0.358456	ko00052	ncbi_4324666(HXK9);ncbi_4325748(lacZ);ncbi_4326516(HXK3);ncbi_4336037(Galm);ncbi_4336039(Galm);ncbi_4338010(HXK7);ncbi_4341833(Os06g0675700);ncbi_4342703(RFS2);ncbi_4345925(RFS1);ncbi_4346723(UGE-4);ncbi_4348138(GALM)	K00844+K01190+K00844+K01785+K01785+K00844+K01187+K06617+K06617+K01784+K01785
Environmental Information Processing	Signal transduction	Plant hormone signal transduction	40	305	0.145913	0.371126	ko04075	ncbi_107278000(EIN2);ncbi_4323871(IAA1);ncbi_4324182(Os01g0656200);ncbi_4324201(PP2C06);ncbi_4324650(GH3.3);ncbi_4325063(LG2);ncbi_4325422(PRMS);ncbi_4325747(RR4);ncbi_4325758(NPR5);ncbi_4325922(D8);ncbi_4326541(IAA6);ncbi_4326893(GH3.2);ncbi_4327315(NPR1);ncbi_4328796(IAA7);ncbi_4330571(IAA8);ncbi_4331008(RR23);ncbi_4331061(IAA9);ncbi_4332374(PP2C30);ncbi_4335877(SAPK7);ncbi_4335937(RR1);ncbi_43…	K14513+K14484+K14497+K14497+K14487+K14431+K13449+K14492+K14508+K14494+K14484+K14487+K14508+K14484+K14484+K14491+K14484+K14497+K14498+K14492+K14504+K14487+K14485+K14432+K14504+K13449+K13416+K13464+K13464+K14498+K14492+K14492+K14431+K13464+K16189+K14431+K14516+K14497+K14488+K14484
Environmental Information Processing	Membrane transport	ABC transporters	6	33	0.152646	0.379991	ko02010	ncbi_107280670(ABCG5);ncbi_4323895(ABCB11);ncbi_4323896(ABCB11);ncbi_4324312(ABCB26);ncbi_4335177(ABCC4);ncbi_9268765(ABCB11)	K05681+K05658+K05658+K05656+K05665+K05658
Metabolism	Energy metabolism	Photosynthesis	12	80	0.172075	0.419432	ko00195	ncbi_107276047(PSBR);ncbi_4324933(PSBS);ncbi_4326537(PSB28);ncbi_4329766(PNSL2);ncbi_4332745(PSB27-1);ncbi_4334300(PSAF);ncbi_4342395(PSBR);ncbi_4342399(Os07g0147900);ncbi_4342404(PSAK);ncbi_4344439(ADI1);ncbi_4347395(PSAG);ncbi_9270776(ATPD)	K03541+K03542+K08903+K08901+K08902+K02694+K03541+K02641+K02698+K02639+K08905+K02113
Metabolism	Carbohydrate metabolism	C5-Branched dibasic acid metabolism	2	7	0.177565	0.423982	ko00660	ncbi_4329938(At2g31810);ncbi_4335672(ALS2)	K01653+K01652
Metabolism	Lipid metabolism	Glycerophospholipid metabolism	18	129	0.181787	0.424205	ko00564	ncbi_4325407(NPC2);ncbi_4325649(LPP2);ncbi_4326076(PSS1);ncbi_4326857(LPP2);ncbi_4328160(CDS4);ncbi_4329820(Os03g0232800);ncbi_4329823(Os03g0232800);ncbi_4329826(Os03g0232800);ncbi_4333862(PLA2-III);ncbi_4333995(LCAT1);ncbi_4334681(GPAT2);ncbi_4334815(NPC4);ncbi_4337126(DGK5);ncbi_4339523(LPP2);ncbi_4345076(DGK4);ncbi_4346156(GDPD1);ncbi_4348326(CDS1);ncbi_4351119(GPAT3)	K01114+K18693+K08730+K18693+K00981+K06129+K06129+K06129+K01047+K06129+K13508+K01114+K00901+K18693+K00901+K18696+K00981+K13508
Metabolism	Biosynthesis of other secondary metabolites	Indole alkaloid biosynthesis	8	50	0.18491	0.424205	ko00901	ncbi_4325257(At5g45910);ncbi_4338092(At5g45910);ncbi_4340180(At5g45910);ncbi_4341207(At5g45910);ncbi_4341208(At5g45910);ncbi_4341925(AAE);ncbi_4344637(TDC1);ncbi_9266623(At1g28580)	K21026+K21026+K21026+K21026+K21026+K21026+K01593+K21026
Metabolism	Amino acid metabolism	Tyrosine metabolism	7	44	0.210695	0.474063	ko00350	ncbi_4329101(naat-A);ncbi_4331893(At5g42250);ncbi_4340945(At1g31672);ncbi_4344637(TDC1);ncbi_4350053(ADH1);ncbi_4351017(naat-A);ncbi_9266826(GSTZ1)	K00815+K00121+K00276+K01593+K18857+K00815+K01800
Metabolism	Energy metabolism	Nitrogen metabolism	6	37	0.222521	0.491225	ko00910	ncbi_4326583(BCA2);ncbi_4330076(NIT4);ncbi_4335782(ACA1);ncbi_4337272(GLN2);ncbi_4345604(ACA7);ncbi_9268297(ACA7)	K01673+K01501+K01674+K01915+K01674+K01674
Metabolism	Energy metabolism	Photosynthesis - antenna proteins	3	15	0.22779	0.493545	ko00196	ncbi_4324705(CAB2R);ncbi_4330828(LHCA5);ncbi_4336028(CAP10B)	K08912+K08911+K08917
Metabolism	Metabolism of terpenoids and polyketides	Carotenoid biosynthesis	5	31	0.256635	0.545933	ko00906	ncbi_4326177(CCD8B);ncbi_4334535(ZSD1);ncbi_4342932(Os07g0282300);ncbi_4349224(BETA-OHASE);ncbi_4352846(PSY)	K17913+K09841+K09842+K15746+K02291
Metabolism	Biosynthesis of other secondary metabolites	Isoquinoline alkaloid biosynthesis	4	24	0.273112	0.565461	ko00950	ncbi_4329101(naat-A);ncbi_4340945(At1g31672);ncbi_4344637(TDC1);ncbi_4351017(naat-A)	K00815+K00276+K01593+K00815
Metabolism	Metabolism of cofactors and vitamins	Pantothenate and CoA biosynthesis	5	32	0.278803	0.565461	ko00770	ncbi_4329938(At2g31810);ncbi_4335672(ALS2);ncbi_4346318(DHAD);ncbi_4349713(aasdhppt);ncbi_9271371(Os02g0134000)	K01653+K01652+K01687+K06133+K02201
Metabolism	Metabolism of cofactors and vitamins	Porphyrin and chlorophyll metabolism	7	48	0.280314	0.565461	ko00860	ncbi_107277220(rccR);ncbi_112938752(Os04g0692600);ncbi_4340015(CHLM);ncbi_4341997(HEMB);ncbi_4348519(rccR);ncbi_4349044(Os10g0502400);MSTRG.21806(rccR)	K13545+K22013+K03428+K01698+K13545+K02492+K13545
Metabolism	Glycan biosynthesis and metabolism	Glycosaminoglycan degradation	3	17	0.290581	0.576236	ko00531	ncbi_4326816(--);ncbi_4331042(At5g34940);ncbi_4340299(At5g34940)	K10532+K07964+K07964
Metabolism	Amino acid metabolism	Valine, leucine and isoleucine biosynthesis	3	19	0.354375	0.679703	ko00290	ncbi_4329938(At2g31810);ncbi_4335672(ALS2);ncbi_4346318(DHAD)	K01653+K01652+K01687
Metabolism	Lipid metabolism	Linoleic acid metabolism	3	19	0.354375	0.679703	ko00591	ncbi_4333862(PLA2-III);ncbi_4345993(CM-LOX1);ncbi_4345994(CM-LOX2)	K01047+K00454+K00454
Metabolism	Amino acid metabolism	Cysteine and methionine metabolism	15	122	0.377658	0.69915	ko00270	ncbi_107276080(MTK2);ncbi_107276344(CYSK);ncbi_4324713(HMT-4);ncbi_4326996(SAM2);ncbi_4329101(naat-A);ncbi_4331528(SAT2);ncbi_4337347(MTK1);ncbi_4337818(MAO1B);ncbi_4339682(MMDH);ncbi_4343993(At3g47520);ncbi_4345657(At3g47520);ncbi_4347103(SAMDC);ncbi_4347954(CMT3);ncbi_4351017(naat-A);ncbi_4352832(Os12g0623900)	K00899+K01738+K00547+K00789+K00815+K00640+K00899+K05933+K00026+K00026+K00026+K01611+K00558+K00815+K00549
Metabolism	Global and overview maps	Biosynthesis of amino acids	30	253	0.377859	0.69915	ko01230	ncbi_107276344(CYSK);ncbi_4325446(EMB3004);ncbi_4326996(SAM2);ncbi_4327173(PKP2);ncbi_4327239(tal);ncbi_4327497(ERG1);ncbi_4329101(naat-A);ncbi_4329938(At2g31810);ncbi_4331528(SAT2);ncbi_4332434(OsI_11009);ncbi_4333694(PKP1);ncbi_4333918(ASB2);ncbi_4334316(RPI4);ncbi_4334912(ARG1);ncbi_4335430(RPI1);ncbi_4335672(ALS2);ncbi_4337272(GLN2);ncbi_4339204(At1g56190);ncbi_4341496(FBA5);ncbi_4342543(RPI3…	K01738+K13832+K00789+K00873+K00616+K01803+K00815+K01653+K00640+K00620+K00873+K01658+K01807+K01476+K01807+K01652+K01915+K00927+K01623+K01807+K01623+K00616+K00058+K01687+K01609+K01803+K00814+K01079+K00815+K00549
Metabolism	Carbohydrate metabolism	Inositol phosphate metabolism	8	62	0.382441	0.69915	ko00562	ncbi_4325407(NPC2);ncbi_4327497(ERG1);ncbi_4334815(NPC4);ncbi_4337509(FAB1A);ncbi_4341305(Os06g0561000);ncbi_4347691(TPIP1);ncbi_4349758(PIP5K4);ncbi_9267438(PIP5K4)	K01114+K01803+K01114+K00921+K00469+K01803+K00889+K00889
Metabolism	Metabolism of cofactors and vitamins	Thiamine metabolism	3	21	0.417397	0.751314	ko00730	ncbi_4332604(TENA2);ncbi_4337358(Os04g0671100);ncbi_4342614(Os07g0190000)	K20896+K00939+K01662
Metabolism	Biosynthesis of other secondary metabolites	Tropane, piperidine and pyridine alkaloid biosynthesis	4	30	0.430697	0.763508	ko00960	ncbi_4329101(naat-A);ncbi_4340945(At1g31672);ncbi_4350428(At5g06060);ncbi_4351017(naat-A)	K00815+K00276+K08081+K00815
Metabolism	Metabolism of terpenoids and polyketides	Terpenoid backbone biosynthesis	7	58	0.468148	0.81223	ko00900	ncbi_4328034(MVD2);ncbi_4337261(FPS);ncbi_4342614(Os07g0190000);ncbi_4346017(HMG3);ncbi_4346520(AAT1);ncbi_4351259(Os01g0832000);ncbi_9272383(GGPPS1)	K01597+K00787+K01662+K00021+K00626+K15892+K13789
Metabolism	Amino acid metabolism	Glycine, serine and threonine metabolism	9	76	0.472065	0.81223	ko00260	ncbi_4326980(LPD1);ncbi_4334914(HPR3);ncbi_4337051(GDCST);ncbi_4337862(LPD1);ncbi_4340945(At1g31672);ncbi_4345710(PGDH2);ncbi_4349114(GDCSH);ncbi_4350964(PSP);MSTRG.8686(LPD1)	K00382+K15919+K00605+K00382+K00276+K00058+K02437+K01079+K00382
Metabolism	Biosynthesis of other secondary metabolites	Stilbenoid, diarylheptanoid and gingerol biosynthesis	4	32	0.481867	0.817079	ko00945	ncbi_107276146(OMT3);ncbi_4336306(HCT1);ncbi_4340333(PHT1);MSTRG.21586(CYP98A1)	K16040+K13065+K13065+K09754
Metabolism	Metabolism of cofactors and vitamins	Vitamin B6 metabolism	2	15	0.508458	0.849851	ko00750	ncbi_4328188(PDX2);ncbi_4347937(PDX12)	K08681+K06215
Metabolism	Lipid metabolism	Sphingolipid metabolism	4	34	0.531121	0.875227	ko00600	ncbi_4325748(lacZ);ncbi_4326966(Os01g0928800);ncbi_4331075(Os02g0806900);ncbi_4348231(Os10g0189600)	K01190+K00654+K00654+K00654
Metabolism	Metabolism of terpenoids and polyketides	Zeatin biosynthesis	4	35	0.554866	0.901657	ko00908	ncbi_107278247(IPT1);ncbi_4326218(UGT73C6);ncbi_4339535(IPT1);ncbi_4345764(CKX11)	K10760+K13496+K10760+K00279
Environmental Information Processing	Signal transduction	Phosphatidylinositol signaling system	9	82	0.567376	0.909357	ko04070	ncbi_4328160(CDS4);ncbi_4334072(CML4);ncbi_4334549(CML21);ncbi_4337126(DGK5);ncbi_4337509(FAB1A);ncbi_4345076(DGK4);ncbi_4348326(CDS1);ncbi_4349758(PIP5K4);ncbi_9267438(PIP5K4)	K00981+K02183+K02183+K00901+K00921+K00901+K00981+K00889+K00889
Metabolism	Amino acid metabolism	Arginine biosynthesis	4	37	0.600345	0.911307	ko00220	ncbi_4332434(OsI_11009);ncbi_4334912(ARG1);ncbi_4337272(GLN2);ncbi_4348525(ALAAT2)	K00620+K01476+K01915+K00814
Genetic Information Processing	Replication and repair	Base excision repair	5	47	0.609712	0.911307	ko03410	ncbi_4327961(ARP);ncbi_4329546(PARP3);ncbi_4341682(guaA);ncbi_9269803(MYH);MSTRG.180(--)	K01142+K10798+K01246+K03575+K01247
Genetic Information Processing	Folding, sorting and degradation	SNARE interactions in vesicular transport	5	47	0.609712	0.911307	ko04130	ncbi_107276918(KN);ncbi_4331049(VAMP713);ncbi_4334384(SEC22);ncbi_4340257(SYP132);ncbi_4352920(VAMP725)	K08486+K08515+K08517+K08486+K08515
Metabolism	Metabolism of cofactors and vitamins	One carbon pool by folate	2	18	0.609837	0.911307	ko00670	ncbi_4334554(Os03g0815200);ncbi_4337051(GDCST)	K00297+K00605
Metabolism	Lipid metabolism	Synthesis and degradation of ketone bodies	1	8	0.610156	0.911307	ko00072	ncbi_4346520(AAT1)	K00626
Metabolism	Metabolism of cofactors and vitamins	Folate biosynthesis	3	28	0.615327	0.911307	ko00790	ncbi_4326358(DAAT);ncbi_4328992(DAAT);ncbi_4338203(DAAT)	K18482+K18482+K18482
Metabolism	Glycan biosynthesis and metabolism	Other glycan degradation	2	19	0.639891	0.928651	ko00511	ncbi_4325748(lacZ);ncbi_4347611(FUC1)	K01190+K01206
Metabolism	Energy metabolism	Sulfur metabolism	4	39	0.642912	0.928651	ko00920	ncbi_107276344(CYSK);ncbi_4331528(SAT2);ncbi_4343582(SAL2);ncbi_9272308(APK3)	K01738+K00640+K01082+K00860
Genetic Information Processing	Replication and repair	Non-homologous end-joining	1	9	0.653494	0.930557	ko03450	ncbi_4329409(RAD50)	K10866
Metabolism	Lipid metabolism	Cutin, suberine and wax biosynthesis	3	30	0.662859	0.930557	ko00073	ncbi_4340664(PXG4);ncbi_4340665(PXG4);ncbi_4345513(HTH)	K17991+K17991+K15403
Metabolism	Metabolism of other amino acids	Selenocompound metabolism	2	20	0.668092	0.930557	ko00450	ncbi_4337554(MMT1);ncbi_4352832(Os12g0623900)	K08247+K00549
Metabolism	Metabolism of terpenoids and polyketides	Monoterpenoid biosynthesis	1	10	0.692021	0.941481	ko00902	ncbi_4336494(SALR)	K15095
Metabolism	Metabolism of other amino acids	Taurine and hypotaurine metabolism	2	21	0.694481	0.941481	ko00430	ncbi_4332184(GAD1);ncbi_4335977(GAD4)	K01580+K01580
Metabolism	Carbohydrate metabolism	Citrate cycle (TCA cycle)	6	62	0.700075	0.941481	ko00020	ncbi_4326980(LPD1);ncbi_4337862(LPD1);ncbi_4339682(MMDH);ncbi_4343993(At3g47520);ncbi_4345657(At3g47520);MSTRG.8686(LPD1)	K00382+K00382+K00026+K00026+K00026+K00382
Metabolism	Amino acid metabolism	Phenylalanine, tyrosine and tryptophan biosynthesis	5	53	0.715691	0.943693	ko00400	ncbi_4325446(EMB3004);ncbi_4329101(naat-A);ncbi_4333918(ASB2);ncbi_4346529(IGPS);ncbi_4351017(naat-A)	K13832+K00815+K01658+K01609+K00815
Metabolism	Lipid metabolism	Ether lipid metabolism	3	33	0.725902	0.943693	ko00565	ncbi_4325407(NPC2);ncbi_4333862(PLA2-III);ncbi_4334815(NPC4)	K01114+K01047+K01114
Metabolism	Glycan biosynthesis and metabolism	Other types of O-glycan biosynthesis	1	11	0.72627	0.943693	ko00514	MSTRG.9934(--)	K20783
Metabolism	Nucleotide metabolism	Purine metabolism	18	182	0.736004	0.943693	ko00230	ncbi_3131432(rpoB);ncbi_4324764(ASE1);ncbi_4324793(At2g26230);ncbi_4327173(PKP2);ncbi_4329972(APT2);ncbi_4330032(ADK2);ncbi_4333171(XDH);ncbi_4333694(PKP1);ncbi_4337358(Os04g0671100);ncbi_4337890(CRSH2);ncbi_4339981(RNR2B);ncbi_4343246(APT3);ncbi_4343883(RSH3);ncbi_4349985(NRPB10L);ncbi_4350420(APY3);ncbi_4350421(APY3);ncbi_4352706(UAH);ncbi_9272308(APK3)	K03043+K00764+K00365+K00873+K00759+K00856+K00106+K00873+K00939+K00951+K10808+K00759+K00951+K03007+K14641+K14641+K18151+K00860
Metabolism	Metabolism of cofactors and vitamins	Biotin metabolism	2	23	0.742049	0.943693	ko00780	ncbi_4340334(At3g03980);ncbi_4348791(At3g03980)	K00059+K00059
Metabolism	Lipid metabolism	Fatty acid elongation	5	56	0.760366	0.95659	ko00062	ncbi_107276302(KCR1);ncbi_4328676(KCS11);ncbi_4334949(KCR1);ncbi_4339645(KCS4);ncbi_4341445(KCS11)	K10251+K15397+K10251+K15397+K15397
Metabolism	Glycan biosynthesis and metabolism	Glycosylphosphatidylinositol(GPI)-anchor biosynthesis	2	26	0.80144	0.994915	ko00563	ncbi_4324190(PIGB);ncbi_4328046(Pigb)	K05286+K05286
Metabolism	Lipid metabolism	Arachidonic acid metabolism	1	14	0.807837	0.994915	ko00590	ncbi_4333862(PLA2-III)	K01047
Metabolism	Global and overview maps	2-Oxocarboxylic acid metabolism	5	62	0.833506	1	ko01210	ncbi_4329938(At2g31810);ncbi_4332434(OsI_11009);ncbi_4335672(ALS2);ncbi_4346318(DHAD);ncbi_4348525(ALAAT2)	K01653+K00620+K01652+K01687+K00814
Organismal Systems	Environmental adaptation	Circadian rhythm - plant	4	52	0.844499	1	ko04712	ncbi_107279948(RUP1);ncbi_4328662(HY5);ncbi_4336228(FT);ncbi_4350636(CHS1)	K10143+K16241+K16223+K00660
Cellular Processes	Transport and catabolism	Peroxisome	8	96	0.850863	1	ko04146	ncbi_4324393(LACS4);ncbi_4328073(CATA);ncbi_4333171(XDH);ncbi_4337048(GLO3);ncbi_4337714(LACS1);ncbi_4337904(ACX4);ncbi_4340187(LACS4);ncbi_4349764(LACS6)	K01897+K03781+K00106+K11517+K01897+K00232+K01897+K01897
Genetic Information Processing	Folding, sorting and degradation	Protein export	4	62	0.925173	1	ko03060	ncbi_4328075(BIP1);ncbi_4331226(Sec11c);ncbi_4339274(SRP54-2);ncbi_4340470(BIP4)	K09490+K13280+K03106+K09490
Metabolism	Metabolism of cofactors and vitamins	Nicotinate and nicotinamide metabolism	1	24	0.940994	1	ko00760	ncbi_4328220(Os02g0134400)	K00278
Metabolism	Carbohydrate metabolism	Pentose and glucuronate interconversions	5	81	0.955197	1	ko00040	ncbi_4326883(LAT56);ncbi_4327475(AKR4C10);ncbi_4332569(PME21);ncbi_4334169(UGD3);ncbi_4338538(PME41)	K01728+K00002+K01051+K00012+K01051
Genetic Information Processing	Folding, sorting and degradation	Protein processing in endoplasmic reticulum	20	254	0.967011	1	ko04141	ncbi_4325492(rnf-5);ncbi_4325565(BZIP02);ncbi_4327812(P58B);ncbi_4327971(PDIL1-4);ncbi_4328075(BIP1);ncbi_4329652(PDIL1-3);ncbi_4333580(DNAJ1);ncbi_4335732(CNX1);ncbi_4337860(ERDJ3B);ncbi_4338013(DER1);ncbi_4339012(MED37C);ncbi_4339013(UBC7);ncbi_4339262(CRT3);ncbi_4339908(ASK4);ncbi_4340223(PDIL1-5);ncbi_4340470(BIP4);ncbi_4342077(HSP90);ncbi_4342826(Os07g0246200);ncbi_4347226(PDIL2-3);ncbi_4351…	K10666+K04374+K09523+K09580+K09490+K09580+K09503+K08054+K09517+K13989+K03283+K10575+K08057+K03094+K09580+K09490+K09487+K08057+K09584+K03283
Metabolism	Lipid metabolism	Steroid biosynthesis	2	48	0.97576	1	ko00100	ncbi_4329175(CYP51);ncbi_4346120(LIP2)	K05917+K01052
Metabolism	Nucleotide metabolism	Pyrimidine metabolism	9	140	0.979123	1	ko00240	ncbi_3131432(rpoB);ncbi_4330910(Os02g0778400);ncbi_4336398(Dctpp1);ncbi_4339882(Os06g0109600);ncbi_4339981(RNR2B);ncbi_4343960(URA6);ncbi_4349985(NRPB10L);ncbi_4350420(APY3);ncbi_4350421(APY3)	K03043+K13800+K16904+K13800+K10808+K13800+K03007+K14641+K14641
Genetic Information Processing	Transcription	RNA polymerase	2	52	0.983836	1	ko03020	ncbi_3131432(rpoB);ncbi_4349985(NRPB10L)	K03043+K03007
Cellular Processes	Transport and catabolism	Endocytosis	11	179	0.992338	1	ko04144	ncbi_4325738(AGD11);ncbi_4329190(GN);ncbi_4330669(DRP2A);ncbi_4331337(VPS24-1);ncbi_4339012(MED37C);ncbi_4339450(RABG3B);ncbi_4346744(RABA1F);ncbi_4348183(spg21);ncbi_4349758(PIP5K4);ncbi_4351208(HSC-2);ncbi_9267438(PIP5K4)	K12486+K18443+K01528+K12193+K03283+K07897+K07904+K19367+K00889+K03283+K00889
Cellular Processes	Transport and catabolism	Autophagy - other eukaryotes	1	45	0.99509	1	ko04136	ncbi_4349525(ATG8D)	K08341
Genetic Information Processing	Translation	Aminoacyl-tRNA biosynthesis	2	66	0.996219	1	ko00970	ncbi_9267455(TWN2);ncbi_9272228(At1g09620)	K01873+K01869
Genetic Information Processing	Replication and repair	DNA replication	3	83	0.996473	1	ko03030	ncbi_4331016(MCM5);ncbi_4338176(Os05g0235800);ncbi_4352514(MCM7)	K02209+K02542+K02210
Metabolism	Energy metabolism	Oxidative phosphorylation	8	165	0.998652	1	ko00190	ncbi_3131396(ndhB1);ncbi_3131397(ndhB1);ncbi_4325072(IPP);ncbi_4327412(VHA-a1);ncbi_4330457(IPP);ncbi_4337608(PPA4);ncbi_4340312(AHA6);ncbi_9270776(ATPD)	K05573+K05573+K01507+K02154+K01507+K01507+K01535+K02113
Genetic Information Processing	Translation	RNA transport	9	182	0.998996	1	ko03013	ncbi_4326570(RAE1);ncbi_4330343(--);ncbi_4339203(--);ncbi_4347240(NUP58);ncbi_4349688(AAAS);ncbi_4350305(--);ncbi_4352805(eif2b4);ncbi_9266576(AAAS);ncbi_9269845(HST1)	K14298+K14315+K03245+K14307+K14320+K13130+K03680+K14320+K14289
Genetic Information Processing	Translation	mRNA surveillance pathway	4	119	0.999502	1	ko03015	ncbi_4326511(ERF1-3);ncbi_4328580(B''DELTA);ncbi_4339558(B'KAPPA);ncbi_4344356(PAPS3)	K03265+K11583+K11584+K14376
Genetic Information Processing	Replication and repair	Homologous recombination	2	96	0.999851	1	ko03440	ncbi_107276010(BRCA1);ncbi_4329409(RAD50)	K10683+K10866
Genetic Information Processing	Folding, sorting and degradation	RNA degradation	3	121	0.999924	1	ko03018	ncbi_4337457(CAF1-11);ncbi_4339466(CPN60-2);ncbi_4349816(At1g08370)	K12581+K04077+K12611
Genetic Information Processing	Folding, sorting and degradation	Ubiquitin mediated proteolysis	5	166	0.999975	1	ko04120	ncbi_107279948(RUP1);ncbi_4339013(UBC7);ncbi_4339908(ASK4);ncbi_4346713(RCE1);ncbi_4348796(RZPF34)	K10143+K10575+K03094+K10579+K10144
Genetic Information Processing	Transcription	Spliceosome	7	206	0.999989	1	ko03040	ncbi_107279393(--);ncbi_4325413(U2AF2);ncbi_4333826(prpf18);ncbi_4339012(MED37C);ncbi_4343831(RBG3);ncbi_4344009(SCL30A);ncbi_4351208(HSC-2)	K12741+K12837+K12817+K03283+K12741+K12900+K03283
Genetic Information Processing	Translation	Ribosome	10	372	1	1	ko03010	ncbi_107277606(RPL44);ncbi_107278968(rps7-A);ncbi_107281766(rps7-A);ncbi_112937410(RPS3);ncbi_112937437(RPS2);ncbi_4327674(RPL28A);ncbi_4331939(Os03g0196400);ncbi_4332737(APS1);MSTRG.12653(rplM);MSTRG.21709(rps16)	K02929+K02992+K02992+K02982+K02967+K02903+K02923+K02866+K02871+K02959

## Sheet: Table S31 ZJ22b-vs-ZJ22c
Table S31. All enrichment pathways of the comparison between ZJ22b and ZJ22c.
KEGG_A_class	KEGG_B_class	Pathway	ZJ22b-vs-ZJ22c (89)	All (5882)	Pvalue	Qvalue	Pathway ID	Genes	K_IDs
Metabolism	Biosynthesis of other secondary metabolites	Benzoxazinoid biosynthesis	2	3	0.000672532	0.0423695	ko00402	ncbi_4334427(BX1);ncbi_9270552(BX1)	K13222+K13222
Environmental Information Processing	Signal transduction	Plant hormone signal transduction	12	305	0.00197883	0.062333	ko04075	ncbi_4323871(IAA1);ncbi_4324201(PP2C06);ncbi_4325747(RR4);ncbi_4326541(IAA6);ncbi_4326893(GH3.2);ncbi_4331834(TIFY11B);ncbi_4335937(RR1);ncbi_4341942(XTH25);ncbi_4345992(EIL3);ncbi_4347164(TIFY10C);ncbi_4349747(RR9);ncbi_4351527(TGAL11)	K14484+K14497+K14492+K14484+K14487+K13464+K14492+K14504+K14514+K13464+K14492+K14431
Metabolism	Global and overview maps	Biosynthesis of secondary metabolites	32	1422	0.00809278	0.132432	ko01110	ncbi_4328073(CATA);ncbi_4329724(KSL7);ncbi_4329728(KSL5);ncbi_4329729(KSL6);ncbi_4329764(UGT85A23);ncbi_4330407(4CL2);ncbi_4330512(PFP-ALPHA);ncbi_4330612(ALDH2B7);ncbi_4330773(UGT85A24);ncbi_4330940(LKR/SDH);ncbi_4334949(KCR1);ncbi_4336037(Galm);ncbi_4336039(Galm);ncbi_4336431(GA2OX6);ncbi_4337486(Sb03g046810);ncbi_4337529(SAMT);ncbi_4339523(LPP2);ncbi_4339535(IPT1);ncbi_4341208(At5g45910);ncbi_…	K03781+K14036+K14038+K16082+K21374+K01904+K00895+K00128+K21374+K14157+K10251+K01785+K01785+K04125+K00430+K08241+K18693+K10760+K21026+K00430+K01662+K13679+K05350+K00430+K00430+K15746+K02291+K21026+K01188+K20623+K13789+K09754
Metabolism	Metabolism of terpenoids and polyketides	Diterpenoid biosynthesis	4	54	0.00870775	0.132432	ko00904	ncbi_4329724(KSL7);ncbi_4329728(KSL5);ncbi_4329729(KSL6);ncbi_4336431(GA2OX6)	K14036+K14038+K16082+K04125
Metabolism	Amino acid metabolism	Tryptophan metabolism	4	57	0.0105105	0.132432	ko00380	ncbi_4325178(YUC10);ncbi_4328073(CATA);ncbi_4330612(ALDH2B7);ncbi_4334956(AMI1)	K11816+K03781+K00128+K01426
Metabolism	Carbohydrate metabolism	Galactose metabolism	4	69	0.0200696	0.21073	ko00052	ncbi_4336037(Galm);ncbi_4336039(Galm);ncbi_4342703(RFS2);ncbi_4345925(RFS1)	K01785+K01785+K06617+K06617
Metabolism	Lipid metabolism	Biosynthesis of unsaturated fatty acids	3	48	0.0355159	0.319643	ko01040	ncbi_4333144(Os03g0423300);ncbi_4334949(KCR1);ncbi_4348791(At3g03980)	K03921+K10251+K00059
Metabolism	Metabolism of terpenoids and polyketides	Brassinosteroid biosynthesis	2	22	0.0429874	0.338525	ko00905	ncbi_4341450(CYP734A4);ncbi_9271796(CYP75B2)	K15639+K20623
Metabolism	Biosynthesis of other secondary metabolites	Phenylpropanoid biosynthesis	8	271	0.0516129	0.36129	ko00940	ncbi_4330407(4CL2);ncbi_4337486(Sb03g046810);ncbi_4341249(PER52);ncbi_4344146(BGLU26);ncbi_4344276(PER70);ncbi_4344279(PRX112);ncbi_9270758(BGLU20);MSTRG.21586(CYP98A1)	K01904+K00430+K00430+K05350+K00430+K00430+K01188+K09754
Metabolism	Metabolism of cofactors and vitamins	Folate biosynthesis	2	28	0.0663839	0.418219	ko00790	ncbi_4326358(DAAT);ncbi_4338203(DAAT)	K18482+K18482
Metabolism	Metabolism of terpenoids and polyketides	Carotenoid biosynthesis	2	31	0.0793441	0.454425	ko00906	ncbi_4349224(BETA-OHASE);ncbi_4352846(PSY)	K15746+K02291
Metabolism	Metabolism of terpenoids and polyketides	Zeatin biosynthesis	2	35	0.0977175	0.513017	ko00908	ncbi_4339535(IPT1);ncbi_4345764(CKX11)	K10760+K00279
Metabolism	Amino acid metabolism	Lysine degradation	2	42	0.132312	0.591809	ko00310	ncbi_4330612(ALDH2B7);ncbi_4330940(LKR/SDH)	K00128+K14157
Metabolism	Global and overview maps	Fatty acid metabolism	3	88	0.147786	0.591809	ko01212	ncbi_4333144(Os03g0423300);ncbi_4334949(KCR1);ncbi_4348791(At3g03980)	K03921+K10251+K00059
Metabolism	Lipid metabolism	Fatty acid biosynthesis	2	46	0.153167	0.591809	ko00061	ncbi_4333144(Os03g0423300);ncbi_4348791(At3g03980)	K03921+K00059
Metabolism	Glycan biosynthesis and metabolism	Other types of O-glycan biosynthesis	1	11	0.154524	0.591809	ko00514	MSTRG.9934(--)	K20783
Metabolism	Biosynthesis of other secondary metabolites	Indole alkaloid biosynthesis	2	50	0.174612	0.591809	ko00901	ncbi_4341208(At5g45910);ncbi_9266623(At1g28580)	K21026+K21026
Metabolism	Metabolism of terpenoids and polyketides	Sesquiterpenoid and triterpenoid biosynthesis	1	13	0.179966	0.591809	ko00909	ncbi_4344635(TPS2)	K15803
Organismal Systems	Environmental adaptation	Circadian rhythm - plant	2	52	0.185511	0.591809	ko04712	ncbi_4336228(FT);ncbi_9268282(FT)	K16223+K16223
Metabolism	Carbohydrate metabolism	Glycolysis / Gluconeogenesis	4	150	0.191408	0.591809	ko00010	ncbi_4330512(PFP-ALPHA);ncbi_4330612(ALDH2B7);ncbi_4336037(Galm);ncbi_4336039(Galm)	K00895+K00128+K01785+K01785
Environmental Information Processing	Signal transduction	MAPK signaling pathway - plant	5	212	0.216983	0.591809	ko04016	ncbi_4324201(PP2C06);ncbi_4328073(CATA);ncbi_4345992(EIL3);ncbi_9271851(MEKK1);MSTRG.22475(Cht8)	K14497+K03781+K14514+K13414+K20547
Metabolism	Metabolism of terpenoids and polyketides	Terpenoid backbone biosynthesis	2	58	0.218725	0.591809	ko00900	ncbi_4342614(Os07g0190000);ncbi_9272383(GGPPS1)	K01662+K13789
Metabolism	Metabolism of other amino acids	Cyanoamino acid metabolism	2	59	0.224317	0.591809	ko00460	ncbi_4344146(BGLU26);ncbi_9270758(BGLU20)	K05350+K01188
Metabolism	Amino acid metabolism	Phenylalanine metabolism	2	60	0.22992	0.591809	ko00360	ncbi_4330407(4CL2);ncbi_4334956(AMI1)	K01904+K01426
Genetic Information Processing	Folding, sorting and degradation	Protein export	2	62	0.241154	0.591809	ko03060	ncbi_4331226(Sec11c);ncbi_4339274(SRP54-2)	K13280+K03106
Metabolism	Amino acid metabolism	Arginine and proline metabolism	2	63	0.246782	0.591809	ko00330	ncbi_4330612(ALDH2B7);ncbi_4334956(AMI1)	K00128+K01426
Metabolism	Metabolism of cofactors and vitamins	Thiamine metabolism	1	21	0.274379	0.591809	ko00730	ncbi_4342614(Os07g0190000)	K01662
Metabolism	Amino acid metabolism	Histidine metabolism	1	22	0.285398	0.591809	ko00340	ncbi_4330612(ALDH2B7)	K00128
Metabolism	Carbohydrate metabolism	Starch and sucrose metabolism	4	179	0.286191	0.591809	ko00500	ncbi_4330221(TPP1);ncbi_4343010(WAXY);ncbi_4344146(BGLU26);ncbi_9270758(BGLU20)	K01087+K13679+K05350+K01188
Metabolism	Metabolism of cofactors and vitamins	Biotin metabolism	1	23	0.296251	0.591809	ko00780	ncbi_4348791(At3g03980)	K00059
Metabolism	Carbohydrate metabolism	Amino sugar and nucleotide sugar metabolism	4	182	0.296442	0.591809	ko00520	ncbi_4336263(Cht4);ncbi_4336928(GALAK);ncbi_4350320(BXL7);MSTRG.22475(Cht8)	K01183+K18677+K15920+K20547
Metabolism	Carbohydrate metabolism	Fructose and mannose metabolism	2	74	0.308741	0.591809	ko00051	ncbi_4327860(MAN1);ncbi_4330512(PFP-ALPHA)	K19355+K00895
Metabolism	Lipid metabolism	Glycerophospholipid metabolism	3	129	0.309995	0.591809	ko00564	ncbi_4329820(Os03g0232800);ncbi_4329823(Os03g0232800);ncbi_4339523(LPP2)	K06129+K06129+K18693
Metabolism	Lipid metabolism	Cutin, suberine and wax biosynthesis	1	30	0.367792	0.681497	ko00073	ncbi_4340664(PXG4)	K17991
Metabolism	Biosynthesis of other secondary metabolites	Stilbenoid, diarylheptanoid and gingerol biosynthesis	1	32	0.386877	0.693359	ko00945	MSTRG.21586(CYP98A1)	K09754
Environmental Information Processing	Membrane transport	ABC transporters	1	33	0.396205	0.693359	ko02010	ncbi_4323895(ABCB11)	K05658
Metabolism	Lipid metabolism	Glycerolipid metabolism	2	97	0.433793	0.734942	ko00561	ncbi_4330612(ALDH2B7);ncbi_4339523(LPP2)	K00128+K18693
Metabolism	Global and overview maps	Metabolic pathways	37	2371	0.443298	0.734942	ko01100	ncbi_4325178(YUC10);ncbi_4329764(UGT85A23);ncbi_4330221(TPP1);ncbi_4330407(4CL2);ncbi_4330512(PFP-ALPHA);ncbi_4330612(ALDH2B7);ncbi_4330773(UGT85A24);ncbi_4330940(LKR/SDH);ncbi_4334182(CYP81E1);ncbi_4334427(BX1);ncbi_4334886(CYP93G1);ncbi_4334949(KCR1);ncbi_4336037(Galm);ncbi_4336039(Galm);ncbi_4336044(GAPA);ncbi_4336263(Cht4);ncbi_4337486(Sb03g046810);ncbi_4339312(CYP71A1);ncbi_4339535(IPT1);ncb…	K11816+K21374+K01087+K01904+K00895+K00128+K21374+K14157+K00512+K13222+K00512+K10251+K01785+K01785+K05298+K01183+K00430+K00512+K10760+K00430+K03541+K01662+K13679+K05350+K00430+K00430+K00059+K15746+K00889+K15920+K02291+K13222+K01188+K20623+K13789+K09754+K20547
Metabolism	Metabolism of other amino acids	beta-Alanine metabolism	1	45	0.497768	0.788773	ko00410	ncbi_4330612(ALDH2B7)	K00128
Metabolism	Nucleotide metabolism	Purine metabolism	3	182	0.523683	0.788773	ko00230	ncbi_4337890(CRSH2);ncbi_4343883(RSH3);ncbi_4350420(APY3)	K00951+K00951+K14641
Metabolism	Metabolism of cofactors and vitamins	Ubiquinone and other terpenoid-quinone biosynthesis	1	49	0.527714	0.788773	ko00130	ncbi_4330407(4CL2)	K01904
Metabolism	Amino acid metabolism	Valine, leucine and isoleucine degradation	1	50	0.53492	0.788773	ko00280	ncbi_4330612(ALDH2B7)	K00128
Metabolism	Carbohydrate metabolism	Ascorbate and aldarate metabolism	1	52	0.549007	0.788773	ko00053	ncbi_4330612(ALDH2B7)	K00128
Metabolism	Lipid metabolism	Fatty acid degradation	1	55	0.569352	0.788773	ko00071	ncbi_4330612(ALDH2B7)	K00128
Metabolism	Lipid metabolism	Fatty acid elongation	1	56	0.575929	0.788773	ko00062	ncbi_4334949(KCR1)	K10251
Metabolism	Lipid metabolism	alpha-Linolenic acid metabolism	1	56	0.575929	0.788773	ko00592	ncbi_4337529(SAMT)	K08241
Metabolism	Carbohydrate metabolism	Pentose phosphate pathway	1	59	0.595072	0.797649	ko00030	ncbi_4330512(PFP-ALPHA)	K00895
Metabolism	Carbohydrate metabolism	Inositol phosphate metabolism	1	62	0.61336	0.803694	ko00562	ncbi_4349758(PIP5K4)	K00889
Metabolism	Biosynthesis of other secondary metabolites	Flavonoid biosynthesis	1	64	0.625095	0.803694	ko00941	MSTRG.21586(CYP98A1)	K09754
Metabolism	Energy metabolism	Photosynthesis	1	80	0.707138	0.871763	ko00195	ncbi_4342395(PSBR)	K03541
Environmental Information Processing	Signal transduction	Phosphatidylinositol signaling system	1	82	0.716054	0.871763	ko04070	ncbi_4349758(PIP5K4)	K00889
Metabolism	Carbohydrate metabolism	Glyoxylate and dicarboxylate metabolism	1	87	0.737189	0.871763	ko00630	ncbi_4328073(CATA)	K03781
Metabolism	Energy metabolism	Carbon fixation in photosynthetic organisms	1	88	0.741225	0.871763	ko00710	ncbi_4336044(GAPA)	K05298
Metabolism	Carbohydrate metabolism	Pyruvate metabolism	1	92	0.756766	0.871763	ko00620	ncbi_4330612(ALDH2B7)	K00128
Cellular Processes	Transport and catabolism	Peroxisome	1	96	0.771384	0.871763	ko04146	ncbi_4328073(CATA)	K03781
Cellular Processes	Transport and catabolism	Phagosome	1	97	0.7749	0.871763	ko04145	ncbi_4327550(TUBB4)	K07375
Metabolism	Metabolism of other amino acids	Glutathione metabolism	1	125	0.854321	0.94425	ko00480	ncbi_4349196(GSTU6)	K00799
Organismal Systems	Environmental adaptation	Plant-pathogen interaction	4	415	0.883016	0.944695	ko04626	ncbi_4325408(CML31);ncbi_4338633(CML15);ncbi_4344354(MYB2);ncbi_9271851(MEKK1)	K13448+K13448+K09422+K13414
Metabolism	Nucleotide metabolism	Pyrimidine metabolism	1	140	0.884714	0.944695	ko00240	ncbi_4350420(APY3)	K14641
Cellular Processes	Transport and catabolism	Endocytosis	1	179	0.937439	0.955489	ko04144	ncbi_4349758(PIP5K4)	K00889
Metabolism	Global and overview maps	Carbon metabolism	2	289	0.938152	0.955489	ko01200	ncbi_4328073(CATA);ncbi_4336044(GAPA)	K03781+K05298
Genetic Information Processing	Translation	RNA transport	1	182	0.940323	0.955489	ko03013	ncbi_9269845(HST1)	K14289
Genetic Information Processing	Transcription	Spliceosome	1	206	0.959126	0.959126	ko03040	ncbi_4343831(RBG3)	K12741
