# Supplementary material for: Gene Mapping, Genome-Wide Transcriptome Analysis, and WGCNA Reveals the Molecular Mechanism for Triggering Programmed Cell Death in Rice Mutant pir1
Source: Plants (Basel). 2020 Nov 19;9(11):1607. doi: 10.3390/plants9111607 (PMC7699392; doi:10.3390/plants9111607)
Supplement: Supplementary file 1 [file plants-09-01607-s001.zip › Supplementary files/Table S2-S3.xlsx]

## Sheet: Table S2
Table S2. Differential expression, position and putative functions of 65 predicted rice genes. Red marks represent significant differences.
id	Position	Description	log2(ZJ22a/Pir1a)	FDR(ZJ22a/Pir1a)	log2(ZJ22b/Pir1b)	FDR(ZJ22b/Pir1b)	log2(ZJ22c/Pir1c)	FDR(ZJ22c/Pir1c)	log2(Pir1a/Pir1b)	FDR(Pir1a/Pir1b)	log2(Pir1a/Pir1c)	FDR(Pir1a/Pir1c)	log2(Pir1b/Pir1c)	FDR(Pir1b/Pir1c)	log2(ZJ22a/ZJ22b)	FDR(ZJ22a/ZJ22b)	log2(ZJ22a/ZJ22c)	FDR(ZJ22a/ZJ22c)	log2(ZJ22b/ZJ22c)	FDR(ZJ22b/ZJ22c)
ncbi_4339349	chr05:25854288..25855541 (+ strand)	Uncharacterized protein	-0.330277	0.405662	0.587453	0.175042	0.0614141	0.345547	0.573864	0.658511	0.383087	0.91312	-0.190776	0.81798	-0.343866	0.029518	-0.282452	0.0127839	0.0614141	0.927329
ncbi_4329691	chr05:25935429..25938894 (+ strand)	Uncharacterized protein	0.192645	0.845548	0.365097	0.559563	0.160515	0.253401	0.535022	0.705941	0.629788	0.335652	0.0947655	0.725254	0.36257	0.443331	0.523085	0.224605	0.160515	0.878237
ncbi_4339356	chr05:25949173..25952201 (+ strand)	probable pectinesterase 53	1.26628	0.471377	1.51457	0.39986	-0.222392	0.966435	-1.15381	0.114493	-2.89077	0.0244921	-1.73697	0.584144	-1.4021	0.438277	-1.62449	0.251543	-0.222392	1
ncbi_4339353	chr05:25918401..25935287 (- strand)	kinesin-like protein KIN-14K	-1.02818	0.00153916	-1.31465	2.51611e-17	-0.23196	9.90882e-11	0.0281785	0.24097	-0.168858	0.0834945	-0.197037	0.828175	0.314654	0.757677	0.0826947	0.527487	-0.23196	0.155496
ncbi_4339355	chr05:25942435..25947899 (+ strand)	protein cereblon	-0.0493848	0.841714	0.193508	0.815868	0.313422	0.37262	0.654975	0.342149	0.675524	0.212535	0.0205491	0.862481	0.412082	0.248201	0.725505	0.00533379	0.313422	0.280667
ncbi_4339359	chr05:25962545..25964535 (- strand)	protein IQ-DOMAIN 14	0.596644	0.885511	-1.25376	0.103956	-0.656516	0.0936709	-0.668794	0.450337	-2.78427	0.0989596	-2.11548	0.615598	1.18161	0.453944	0.525091	0.831079	-0.656516	0.643894
ncbi_4339363	chr05:26028190..26029166 (- strand)	Uncharacterized protein	1.48543	0.724922	4.29546	2.05918e-09	-1.45943	0.000639843	3.94753	1.90848e-06	2.16993	0.084061	-1.77761	0.00259817	1.1375	0.79038	-0.321928	0.86513	-1.45943	1
ncbi_112939067	chr05:26038540..26044930 (- strand)	Uncharacterized protein	0	1	0	1	0	1	0	1	0	1	0	1	0	1	0	1	0	1
ncbi_9271180	chr05:26049874..26050503 (+ strand)	Uncharacterized protein	0.263034	0.928111	0.555816	0.700365	-0.286304	0.344341	0.485427	0.938456	0.435502	0.900052	-0.0499252	0.979838	0.192645	0.994513	-0.0936591	0.706631	-0.286304	0.776215
ncbi_4339361	chr05:26017332..26022265 (+ strand)	hexokinase-5-like	-0.0589598	0.859752	0.175402	0.798033	0.0561124	0.0872775	0.408711	0.985806	0.646789	0.315802	0.238079	0.364108	0.174349	0.99947	0.230461	0.78845	0.0561124	0.838467
ncbi_4339365	chr05:26052916..26055714 (- strand)	auxin-responsive protein IAA18-like	0.714379	0.73329	1.31836	0.09559	0.579013	0.611355	0.257332	0.908186	-0.974615	0.203637	-1.23195	0.219401	-0.346651	0.708442	0.232363	0.935211	0.579013	0.776321
ncbi_107276549	chr05:26022305..26025796 (- strand)	receptor-like protein kinase HSL1	2.46318	1.82512e-19	3.94332	3.58656e-131	-0.169037	6.71567e-157	2.34935	5.28102e-14	1.95022	4.79451e-11	-0.399131	0.0904524	0.869205	0.000139003	0.700167	0.0399742	-0.169037	0.288293
ncbi_4339366	chr05:26094863..26095836 (+ strand)	Uncharacterized protein	-0.222796	0.758734	0.0468809	0.580661	0.261884	0.0257288	-0.36439	0.299901	-0.932757	0.0745616	-0.568367	0.561285	-0.634067	0.000855541	-0.372183	0.00302428	0.261884	0.742648
ncbi_4339368	chr05:26101976..26106270 (+ strand)	mitochondrial-processing peptidase subunit alpha	-0.200299	0.642697	0.749964	0.0169688	0.0892245	0.314906	1.34405	0.000357993	1.05624	0.00828589	-0.287811	0.619901	0.39379	0.492712	0.483014	0.517568	0.0892245	0.972947
ncbi_4339370	chr05:26113277..26117847 (+ strand)	putative leucine-rich repeat receptor-like protein kinase At2g19210	3.73697	1	0	1	0	1	-3.73697	1	-3.73697	1	0	1	0	1	0	1	0	1
ncbi_9272354	chr05:26143305..26144729 (+ strand)	putative leucine-rich repeat receptor-like protein kinase At2g19210	4.54432	1	0	1	0	1	-4.54432	1	-4.54432	0.577875	0	1	0	1	0	1	0	1
ncbi_4339376	chr05:26153207..26157648 (+ strand)	senescence-induced receptor-like serine/threonine-protein kinase	0	1	0	1	0	1	0	1	0	1	0	1	0	1	0	1	0	1
ncbi_4339379	chr05:26171097..26172343 (- strand)	zinc finger CCCH domain-containing protein 37-like	-0.661804	0.312054	0.0230836	0.597233	0.0799607	0.517971	-0.0539388	0.48347	-0.225582	0.441297	-0.171644	0.925622	-0.738826	0.0185749	-0.658865	0.00117165	0.0799607	0.969488
ncbi_4339380	chr05:26175584..26177039 (+ strand)	photosystem I assembly factor PSA3, chloroplastic	-0.37799	0.39216	0.264273	0.944231	-0.146101	8.84075e-09	0.349593	0.871654	0.728052	0.291841	0.378459	0.0125849	-0.29267	0.00158484	-0.438771	1.82512e-07	-0.146101	0.105153
ncbi_4339386	chr05:26192929..26194748 (+ strand)	anthocyanidin 5,3-O-glucosyltransferase	0.388402	0.665488	1.45919	2.48803e-06	-0.237086	0.00271967	1.23419	0.0488824	0.537134	0.747342	-0.697051	0.14568	0.163394	0.979629	-0.073692	0.280968	-0.237086	0.410833
ncbi_4339391	chr05:26205975..26206315 (- strand)	anthocyanidin 5,3-O-glucosyltransferase	0	1	0	1	0	1	0	1	0	1	0	1	0	1	0	1	0	1
ncbi_4339396	chr05:26235609..26237122 (- strand)	UDP-glycosyltransferase 88A1	0	0.984377	0.0892673	0.897344	-1.6477	0.157044	-0.526069	0.292153	-0.600069	0.231207	-0.0740006	0.989683	-0.615336	0.370546	-2.26303	0.00454887	-1.6477	1
ncbi_107278739	chr05:26257051..26257809 (- strand)	Conserved hypothetical protein	0	1	6.54432	0.249553	0	1.39999e-05	6.54432	1	9.43741	0.000104802	2.89308	0.00697231	0	1	0	1	0	1
ncbi_4339403	chr05:26289038..26291979 (- strand)	ER lumen protein-retaining receptor A	0.110066	0.941693	0.056772	0.333074	-0.000222724	0.580178	0.0623504	0.193461	-0.021397	0.0779878	-0.0837474	0.976081	0.115644	0.833997	0.115422	0.386016	-0.000222724	0.677457
ncbi_4339405	chr05:26300251..26305695 (+ strand)	protein STICHEL-like 4	0.169925	0.971711	0.514573	0.784486	-0.485427	0.719899	1.152	0.716011	-0.584963	0.644574	-1.73697	0.496041	0.807355	0.877554	0.321928	0.985634	-0.485427	1
ncbi_4339407	chr05:26322736..26325818 (- strand)	ALA-interacting subunit 1	0	1	8.27612	0.00202335	0	1	8.27612	0.0107513	4.90689	1	-3.36923	0.141808	0	1	0	1	0	1
ncbi_4339408	chr05:26334144..26337301 (- strand)	Uncharacterized protein	-0.179256	0.537869	-0.283557	6.37498e-06	0.118029	0.071597	0.128431	0.264493	0.383154	0.887414	0.254723	0.0804081	0.232732	0.80395	0.350761	0.707115	0.118029	0.971985
ncbi_4339367	chr05:26095991..26099189 (- strand)	putative dual specificity protein phosphatase DSP8	0.0182238	0.960112	1.24721	3.97996e-09	0.124239	8.49427e-08	1.30248	0.00019966	1.27156	0.000246195	-0.0309205	0.94262	0.0734911	0.804073	0.19773	0.780349	0.124239	0.97671
ncbi_4339369	chr05:26107195..26112398 (+ strand)	ATP-dependent 6-phosphofructokinase 6	-0.117028	0.743067	0.771472	0.00352319	0.332888	0.447038	1.10812	0.0120784	0.92998	0.0351885	-0.178135	0.835115	0.219615	0.870423	0.552503	0.171752	0.332888	0.346601
ncbi_4339378	chr05:26159275..26167449 (+ strand)	putative leucine-rich repeat receptor-like protein kinase At2g19210	0	1	0	1	0	1	0	1	0	1	0	1	0	1	0	1	0	1
ncbi_9266102	chr05:26177374..26179782 (+ strand)	F-box protein At5g52880	-0.42926	0.374052	0.412664	0.644105	0.441525	0.0738141	0.908998	0.187672	0.57846	0.487479	-0.330537	0.642616	0.0670731	0.842537	0.508599	0.534944	0.441525	0.327822
ncbi_4339384	chr05:26186333..26187544 (+ strand)	RING-H2 finger protein ATL67	0.488747	0.771763	0.015348	0.759831	-0.12063	0.992581	-0.465664	0.222325	-0.512206	0.270143	-0.0465426	0.993393	0.00773565	0.88952	-0.112894	0.62958	-0.12063	0.858974
ncbi_4339387	chr05:26196244..26198014 (+ strand)	UDP-glycosyltransferase 88F3	3.96193	0.00105327	6.35007	4.8404e-43	0.909802	1.92372e-21	3.84757	1.63521e-15	2.41745	3.50546e-05	-1.43012	1.92791e-08	1.45943	0.60719	2.36923	0.144085	0.909802	1
ncbi_4339395	chr05:26225665..26227661 (- strand)	anthocyanidin 5,3-O-glucosyltransferase	0.357552	0.939332	-4.32193	1	-4.32193	1	-8.09452	0.0022461	-8.09452	0.00221638	0	1	-3.41504	0.125039	-7.73697	0.282162	-4.32193	1
ncbi_4339397	chr05:26237497..26245891 (- strand)	respiratory burst oxidase homolog protein A	0.26717	0.759615	-0.259595	0.0157101	0.0188143	0.0148685	-0.675493	0.00049961	-0.900292	0.000105045	-0.224799	0.77309	-0.148728	0.241323	-0.129914	0.0906067	0.0188143	0.833025
ncbi_107275929	chr05:26260749..26263632 (- strand)	indole-3-pyruvate monooxygenase YUCCA2	-1.67807	1	-2	1	-0.415037	1	-1.32193	1	-4.05889	1	-2.73697	1	-1	0.696588	-1.41504	0.490969	-0.415037	1
ncbi_4339400	chr05:26276599..26279364 (+ strand)	50S ribosomal protein L9	-0.631091	0.0133195	0.0664625	0.526744	0.061623	0.745555	0.501785	0.757433	0.6518	0.164958	0.150016	0.669502	-0.195769	0.0898821	-0.134145	0.0313685	0.061623	0.893436
ncbi_4339404	chr05:26292353..26294611 (+ strand)	ubiquitin domain-containing protein 2	0.141511	0.98503	1.5118	3.67639e-05	0.580497	0.861786	1.65217	0.0154801	0.897452	0.347697	-0.75472	0.05356	0.281883	0.900069	0.86238	0.237161	0.580497	0.468884
ncbi_4339406	chr05:26310862..26314173 (- strand)	chaperone protein dnaJ C76, chloroplastic	0.146062	0.919393	3.50422	1.19079e-60	-0.112038	1.29869e-25	3.64766	2.171e-29	1.8443	3.39002e-08	-1.80336	5.78877e-16	0.289507	0.792769	0.177469	0.759822	-0.112038	0.517824
ncbi_4339371	chr05:26121944..26124034 (+ strand)	putative leucine-rich repeat receptor-like protein kinase At2g19210	0	1	0	1	0	1	0	1	0	1	0	1	0	1	0	1	0	1
ncbi_4339374	chr05:26136041..26139443 (+ strand)	putative leucine-rich repeat receptor-like protein kinase At2g19210	2	1	1.58496	1	0	1	-1.41504	0.572124	-1.41504	0.592394	0	1	-1	1	-1	1	0	1
ncbi_4339382	chr05:26180148..26182311 (- strand)	reticulon-like protein B1	0.601802	0.358761	0.509365	0.481034	0.205584	0.641517	-0.063998	0.273374	-0.536999	0.0260152	-0.473001	0.525566	0.0284392	0.84824	0.234023	0.938576	0.205584	0.917531
ncbi_4339385	chr05:26189646..26190616 (- strand)	Uncharacterized protein	0.782053	0.373717	3.82399	3.62333e-52	-0.366539	1.42777e-17	2.35006	6.76831e-08	1.4243	0.00888297	-0.92576	0.00308184	-0.691878	0.0588901	-1.05842	0.0120118	-0.366539	0.619858
ncbi_4339388	chr05:26198411..26200034 (- strand)	UDP-glycosyltransferase 13	6.30986	4.20852e-12	5.07931	0.000973887	-0.854149	0.00271644	0.739086	0.590192	-2.30986	2.49207e-06	-3.04894	8.52952e-23	1.96963	0.476286	1.11548	0.73831	-0.854149	1
ncbi_4339394	chr05:26223422..26224327 (- strand)	UDP-glycosyltransferase 88F5	1	1	0	1	0	1	-1	1	-4.32193	1	-3.32193	1	0	1	0	1	0	1
ncbi_107276526	chr05:26201350..26202768 (- strand)	UDP-glycosyltransferase 88F3	5.32193	1	3.79355	0.000470897	0.0931094	0.969282	4.11548	0.00287952	0.321928	0.97853	-3.79355	0.000913677	5.64386	1	5.73697	1	0.0931094	1
ncbi_4339398	chr05:26249579..26251352 (- strand)	50S ribosomal protein L20	-0.12016	0.792056	-0.0877245	0.127665	0.339861	0.0948826	0.439126	0.896344	0.598966	0.411958	0.15984	0.567439	0.40669	0.526254	0.746552	0.0638938	0.339861	0.407765
ncbi_4339401	chr05:26279602..26282852 (- strand)	protein LIKE COV 1	0.0948563	0.976873	0.529597	0.0584569	0.294572	0.773659	0.916256	0.0104458	0.700915	0.102876	-0.215341	0.652045	0.481516	0.0805384	0.776088	0.00211525	0.294572	0.404067
ncbi_4339402	chr05:26285817..26288430 (- strand)	enoyl-CoA delta isomerase 3	0.14853	0.932382	1.35446	4.4165e-18	0.0588818	1.98797e-08	1.42739	7.15398e-07	1.00749	0.00156397	-0.419894	0.0517305	0.221451	0.92131	0.280332	0.986842	0.0588818	0.877765
ncbi_4344581	chr05:26124213..26124607 (- strand)	glycine-rich protein 2	-0.342384	0.207889	-0.342985	0.00101541	0.103558	0.000112192	0.176736	0.359565	0.136282	0.449084	-0.040454	0.959815	0.177337	0.99535	0.280894	0.986462	0.103558	0.986128
ncbi_107278226	chr05:25846240..25847987 (+ strand)	Uncharacterized protein	-2.12928	0.525425	-2.39759	0.0458103	-2.53842	0.100412	0.70044	0.963056	0.392317	0.99558	-0.308122	1	0.968749	0.690799	0.801454	0.756256	-0.167295	0.904177
ncbi_107280993	chr05:25906706..25910095 (+ strand)	BTB/POZ and MATH domain-containing protein 1-like	-	-	-	-	-	-	-	-	-	-	-	-	-	-	-	-	-	-
ncbi_9269468	chr05:25913153..25916065 (+ strand)	Uncharacterized protein	1.63743	0.654153	3.24793	0.0605034	6.32193	0.163393	1.02554	0.778599	-0.222392	0.78346	-1.24793	0.607564	-0.584963	1	-4.90689	1	-4.32193	1
ncbi_107280994	chr05:25910842..25913184 (+ strand)	BTB/POZ and MATH domain-containing protein 1-like	-0.777608	1	0	1	0	1	-4.54432	1	-4.54432	1	0	1	-5.32193	1	-5.32193	1	0	1
ncbi_107278650	chr05:25918469..25935345 (+ strand)	pseudo histidine-containing phosphotransfer protein 5-like	-1.14195	0.00294334	-1.60042	3.61607e-18	-0.969666	0.00241473	-0.0587161	0.180799	0.183828	0.953226	0.242544	0.323178	0.399748	0.736808	0.0115416	0.214726	-0.388206	0.00978457
ncbi_107280849	chr05:25953438..25955835 (+ strand)	Uncharacterized protein	-	-	-	-	-	-	-	-	-	-	-	-	-	-	-	-	-	-
ncbi_107280995	chr05:25936264..25938936 (+ strand)	Uncharacterized protein	-	-	-	-	-	-	-	-	-	-	-	-	-	-	-	-	-	-
ncbi_112939031	chr05:26058524..26062187 (- strand)	Uncharacterized protein	-	-	-	-	-	-	-	-	-	-	-	-	-	-	-	-	-	-
ncbi_4339409	chr05:26344279..26346853 (+ strand)	heat stress transcription factor A-4d-like	1.89178	2.2894e-05	2.09272	3.56956e-18	1.57771	6.02711e-10	1.68203	0.00110343	1.61193	0.00176153	-0.0700941	0.998749	1.48109	3.56519e-08	1.926	1.39563e-12	0.444909	0.307218
ncbi_112939162	chr05:26207542..26207677 (+ strand)	small nucleolar RNA Z247	-	-	-	-	-	-	-	-	-	-	-	-	-	-	-	-	-	-
ncbi_112938956	chr05:26166578..26167647 (+ strand)	probable LRR receptor-like serine/threonine-protein kinase At1g51880	0	1	0	1	0	1	0	1	0	1	0	1	0	1	0	1	0	1
ncbi_107281099	chr05:26274949..26276378 (- strand)	Uncharacterized protein	-	-	-	-	-	-	-	-	-	-	-	-	-	-	-	-	-	-
ncbi_112939171	chr05:26275735..26275815 (- strand)	small nucleolar RNA U83	-	-	-	-	-	-	-	-	-	-	-	-	-	-	-	-	-	-
ncbi_112939154	chr05:26275524..26275625 (- strand)	small nucleolar RNA snR60/Z15/Z230/Z193/J17	-	-	-	-	-	-	-	-	-	-	-	-	-	-	-	-	-	-
ncbi_112939167	chr05:26276061..26276161 (- strand)	small nucleolar RNA Z43	-	-	-	-	-	-	-	-	-	-	-	-	-	-	-	-	-	-

## Sheet: Table S3
Table S3. Identified SNPs and Indels in the sequences of 65 predicted rice genes between ZJ22 and pir1."0"represents the reference base; "1" represents the mutation base; "." represents that the relevant genotype is not detected at this locus or the genotype is uncertain.
structure_gene	start	end	ref	mut	variation_type	database	quality	Pir1a1_type	Pir1a2_type	Pir1a3_type	Pir1b1_type	Pir1b2_type	Pir1b3_type	Pir1c1_type	Pir1c2_type	Pir1c3_type	ZJ22a1_type	ZJ22a2_type	ZJ22a3_type	ZJ22b1_type	ZJ22b2_type	ZJ22b3_type	ZJ22c1_type	ZJ22c2_type	ZJ22c3_type	Pir1a1_read	Pir1a2_read	Pir1a3_read	Pir1b1_read	Pir1b2_read	Pir1b3_read	Pir1c1_read	Pir1c2_read	Pir1c3_read	ZJ22a1_read	ZJ22a2_read	ZJ22a3_read	ZJ22b1_read	ZJ22b2_read	ZJ22b3_read	ZJ22c1_read	ZJ22c2_read	ZJ22c3_read	structure_type	function_type	function_gene
ncbi_107278739	26257705	26257705	G	A	SNP	.	20.8373	.|.	.|.	.|.	.|.	0|0	.|.	0|0	0|1	0|0	.|.	.|.	.|.	.|.	.|.	.|.	.|.	.|.	.|.	0,0	0,0	0,0	0,0	2,0	0,0	8,0	1,1	6,0	0,0	0,0	0,0	0,0	0,0	0,0	0,0	0,0	0,0	exonic	synonymous SNV	ncbi_107278739:XM_015784336.2#NC_029260.1#26252132:exon1:c.C105T:p.S35S,
ncbi_4339349(dist=5287),ncbi_107280994(dist=49949)	25860893	25860893	G	A	SNP	.	43.5918	.|.	.|.	.|.	.|.	.|.	.|.	.|.	.|.	.|.	.|.	1|1	.|.	.|.	.|.	.|.	.|.	.|.	.|.	0,0	0,0	0,0	0,0	0,0	0,0	0,0	0,0	0,0	0,0	0,2	0,0	0,0	0,0	0,0	0,0	0,0	0,0	intergenic	-	-
ncbi_4339349(dist=25548),ncbi_107280994(dist=29688)	25881154	25881154	T	A	SNP	.	74	.|.	.|.	1|1	.|.	.|.	.|.	.|.	.|.	.|.	.|.	.|.	.|.	.|.	.|.	.|.	1|1	.|.	.|.	0,0	0,0	0,1	0,0	0,0	0,0	0,0	0,0	0,0	0,0	0,0	0,0	0,0	0,0	0,0	0,1	0,0	0,0	intergenic	-	-
ncbi_4339353	25921288	25921288	A	C	SNP	.	247	0|1	0|0	.|.	0|0	.|.	0|0	.|.	.|.	0|1	0|0	0|0	0|1	0|0	.|.	0|1	0|0	0|1	0|1	0,2	4,0	0,0	1,0	0,0	3,0	0,0	0,0	1,1	1,0	1,0	0,1	1,0	0,0	3,1	3,0	1,2	4,2	intronic	-	-
ncbi_4339353	25921289	25921289	T	C	SNP	.	247	0|1	0|0	.|.	0|0	.|.	0|0	.|.	.|.	0|1	0|0	0|0	0|1	0|0	.|.	0|1	0|0	0|1	0|1	0,2	4,0	0,0	1,0	0,0	3,0	0,0	0,0	1,1	1,0	1,0	0,1	1,0	0,0	3,1	3,0	1,2	4,2	intronic	-	-
ncbi_4339353(XM_015783988.2#NC_029260.1#25918394:exon16:c.1901+1A>T)	25921291	25921291	T	A	SNP	.	233	0|1	0|0	.|.	0|0	.|.	0|0	.|.	.|.	0|1	0|0	0|0	0|1	0|0	.|.	0|1	0|0	0|1	0|1	0,2	4,0	0,0	1,0	0,0	3,0	0,0	0,0	1,1	1,0	1,0	0,1	1,0	0,0	3,1	3,0	6,2	4,2	splicing	-	-
ncbi_4339353	25921633	25921633	A	G	SNP	.	64	0|0	0|0	0|0	0|0	0|0	0|0	0|0	0|0	0|0	0|0	0|0	0|1	0|0	0|0	0|0	0|0	0|0	0|0	6,0	10,0	15,0	8,0	16,0	7,0	10,0	4,0	5,0	14,0	29,0	21,6	32,0	19,0	23,0	18,0	17,0	23,0	exonic	nonsynonymous SNV	ncbi_4339353:XM_015783988.2#NC_029260.1#25918394:exon14:c.T1705C:p.S569P,
ncbi_4339353	25922586	25922586	C	A	SNP	.	28.3553	0|0	0|0	0|0	0|0	0|0	0|0	0|0	0|0	0|0	0|1	0|0	0|0	0|0	0|0	0|0	0|0	0|0	0|0	4,0	1,0	3,0	3,0	6,0	9,0	7,0	5,0	11,0	6,3	12,0	8,0	16,0	14,0	19,0	12,0	17,0	7,0	exonic	nonsynonymous SNV	ncbi_4339353:XM_015783988.2#NC_029260.1#25918394:exon10:c.G1056T:p.E352D,
ncbi_4339355	25942851	25942851	T	C	SNP	.	23.2282	.|.	.|.	0|0	0|0	.|.	.|.	0|0	0|0	.|.	0|0	.|.	.|.	.|.	0|0	0|0	.|.	0|1	.|.	0,0	0,0	3,0	4,0	0,0	0,0	1,0	6,0	0,0	1,0	0,0	0,0	0,0	4,0	3,0	0,0	1,2	0,0	intronic	-	-
ncbi_4339355	25946453	25946453	C	T	SNP	.	20.5826	.|.	0|0	0|0	0|0	0|0	0|0	0|0	0|0	0|0	0|1	0|0	.|.	0|0	0|0	0|0	0|0	0|0	0|0	0,0	1,0	4,0	3,0	1,0	6,0	1,0	3,0	2,0	1,2	1,0	0,0	1,0	3,0	3,0	7,0	3,0	1,0	intronic	-	-
ncbi_4339356	25950171	25950171	C	T	SNP	.	53	0|0	.|.	.|.	1|1	0|0	.|.	.|.	.|.	.|.	.|.	.|.	.|.	.|.	0|0	.|.	.|.	.|.	.|.	5,0	0,0	0,0	0,3	3,0	0,0	0,0	0,0	0,0	0,0	0,0	0,0	0,0	1,0	0,0	0,0	0,0	0,0	exonic	synonymous SNV	ncbi_4339356:XM_026025553.1#NC_029260.1#25948801:exon2:c.C879T:p.A293A,ncbi_4339356:XM_015782376.2#NC_029260.1#25948825:exon3:c.C798T:p.A266A,
ncbi_4339356	25950684	25950684	G	C	SNP	.	36.5925	.|.	1|1	.|.	.|.	.|.	.|.	.|.	.|.	.|.	.|.	.|.	.|.	.|.	.|.	.|.	.|.	.|.	.|.	0,0	0,1	0,0	0,0	0,0	0,0	0,0	0,0	0,0	0,0	0,0	0,0	0,0	0,0	0,0	0,0	0,0	0,0	intronic	-	-
ncbi_4339359(dist=5260),ncbi_4339361(dist=46446)	25970837	25970837	T	C	SNP	.	28.3394	0|0	0|0	0|0	0|0	0|0	0|0	0|1	0|0	0|0	0|0	0|0	0|0	0|0	0|0	0|0	0|0	0|0	0|0	7,0	23,0	13,0	20,0	47,0	26,0	6,3	55,0	20,0	21,0	20,0	22,0	15,0	15,0	18,0	11,0	12,0	15,0	intergenic	-	-
ncbi_4339359(dist=5330),ncbi_4339361(dist=46376)	25970907	25970907	T	C	SNP	.	25.3186	0|0	0|0	0|0	0|0	0|0	0|0	0|0	0|0	0|0	0|0	0|0	0|0	0|1	0|0	0|0	0|0	0|0	0|0	7,0	22,0	7,0	13,0	16,0	12,0	4,0	26,1	11,0	16,0	14,0	18,0	7,3	14,0	11,0	12,0	5,0	7,0	intergenic	-	-
ncbi_4339359(dist=5331),ncbi_4339361(dist=46375)	25970908	25970908	A	C	SNP	.	25.3314	0|0	0|0	0|0	0|0	0|0	0|0	0|0	0|0	0|0	0|0	0|0	0|0	0|1	0|0	0|0	0|0	0|0	0|0	6,0	22,0	7,0	11,0	16,0	13,0	4,0	25,1	8,0	16,0	14,0	18,0	7,3	13,0	10,0	10,0	5,0	7,0	intergenic	-	-
ncbi_4339359(dist=5911),ncbi_4339361(dist=45795)	25971488	25971488	T	G	SNP	.	59	0|0	0|0	.|.	0|0	0|0	0|0	0|0	0|1	.|.	0|0	0|0	0|0	.|.	.|.	0|0	0|0	0|0	.|.	1,0	3,0	0,0	2,0	1,0	3,0	3,0	3,4	0,0	1,0	1,0	2,0	0,0	0,0	2,0	1,0	2,0	0,0	intergenic	-	-
ncbi_4339359(dist=5912),ncbi_4339361(dist=45794)	25971489	25971489	C	T	SNP	.	61	0|0	0|0	.|.	0|0	0|0	0|0	0|0	0|1	.|.	0|0	0|0	0|0	.|.	.|.	0|0	0|0	0|0	.|.	1,0	3,0	0,0	1,0	1,0	3,0	3,0	2,4	0,0	1,0	1,0	2,0	0,0	0,0	2,0	1,0	2,0	0,0	intergenic	-	-
ncbi_4339359(dist=6276),ncbi_4339361(dist=45430)	25971853	25971853	C	A	SNP	.	49.5041	0|0	0|0	0|0	0|0	0|0	0|0	0|0	0|1	0|0	.|.	0|0	0|0	0|0	0|0	0|0	0|0	0|0	0|0	3,0	18,0	1,0	3,0	3,0	3,0	2,0	12,4	5,0	0,0	1,0	2,0	4,0	1,0	1,0	5,0	2,0	3,0	intergenic	-	-
ncbi_4339359(dist=7477),ncbi_4339361(dist=44229)	25973054	25973054	A	C	SNP	.	81	.|.	.|.	.|.	.|.	.|.	.|.	.|.	1|1	.|.	.|.	.|.	.|.	1|1	.|.	.|.	.|.	.|.	.|.	0,0	0,0	0,0	0,0	0,0	0,0	0,0	0,1	0,0	0,0	0,0	0,0	0,2	0,0	0,0	0,0	0,0	0,0	intergenic	-	-
ncbi_4339359(dist=7485),ncbi_4339361(dist=44221)	25973062	25973062	C	T	SNP	.	71	.|.	.|.	.|.	.|.	.|.	.|.	.|.	1|1	.|.	.|.	.|.	.|.	1|1	.|.	.|.	.|.	.|.	.|.	0,0	0,0	0,0	0,0	0,0	0,0	0,0	0,1	0,0	0,0	0,0	0,0	0,2	0,0	0,0	0,0	0,0	0,0	intergenic	-	-
ncbi_4339359(dist=7622),ncbi_4339361(dist=44084)	25973199	25973199	G	A	SNP	.	141	.|.	.|.	.|.	.|.	.|.	.|.	.|.	1|1	.|.	1|1	.|.	.|.	1|1	.|.	.|.	.|.	.|.	.|.	0,0	0,0	0,0	0,0	0,0	0,0	0,0	0,1	0,0	0,1	0,0	0,0	0,2	0,0	0,0	0,0	0,0	0,0	intergenic	-	-
ncbi_4339359(dist=7636),ncbi_4339361(dist=44070)	25973213	25973213	T	C	SNP	.	129	.|.	.|.	.|.	.|.	.|.	.|.	.|.	1|1	.|.	1|1	.|.	.|.	1|1	.|.	.|.	.|.	.|.	.|.	0,0	0,0	0,0	0,0	0,0	0,0	0,0	0,1	0,0	0,1	0,0	0,0	0,2	0,0	0,0	0,0	0,0	0,0	intergenic	-	-
ncbi_4339359(dist=7686),ncbi_4339361(dist=44020)	25973263	25973263	A	G	SNP	.	118	.|.	.|.	.|.	.|.	.|.	.|.	.|.	1|1	.|.	1|1	.|.	.|.	1|1	.|.	.|.	.|.	.|.	.|.	0,0	0,0	0,0	0,0	0,0	0,0	0,0	0,1	0,0	0,1	0,0	0,0	0,2	0,0	0,0	0,0	0,0	0,0	intergenic	-	-
ncbi_4339359(dist=10439),ncbi_4339361(dist=41267)	25976016	25976016	G	A	SNP	.	97	.|.	.|.	.|.	.|.	.|.	.|.	.|.	.|.	.|.	1|1	.|.	.|.	.|.	.|.	.|.	1|1	.|.	.|.	0,0	0,0	0,0	0,0	0,0	0,0	0,0	0,0	0,0	0,1	0,0	0,0	0,0	0,0	0,0	0,1	0,0	0,0	intergenic	-	-
ncbi_4339359(dist=10451),ncbi_4339361(dist=41255)	25976028	25976028	C	T	SNP	.	97	.|.	.|.	.|.	.|.	.|.	.|.	.|.	.|.	.|.	1|1	.|.	.|.	.|.	.|.	.|.	1|1	.|.	.|.	0,0	0,0	0,0	0,0	0,0	0,0	0,0	0,0	0,0	0,1	0,0	0,0	0,0	0,0	0,0	0,1	0,0	0,0	intergenic	-	-
ncbi_4339359(dist=10508),ncbi_4339361(dist=41198)	25976085	25976085	C	A	SNP	.	101	.|.	.|.	.|.	.|.	.|.	.|.	.|.	.|.	.|.	1|1	.|.	.|.	.|.	.|.	.|.	1|1	.|.	1|1	0,0	0,0	0,0	0,0	0,0	0,0	0,0	0,0	0,0	0,1	0,0	0,0	0,0	0,0	0,0	0,1	0,0	0,1	intergenic	-	-
ncbi_4339361	26017502	26017502	T	A	SNP	.	58	0|0	0|0	0|0	0|0	0|1	0|0	0|0	0|0	0|0	0|0	0|0	0|0	0|0	0|0	0|0	0|0	0|0	0|0	25,0	9,0	24,0	37,0	2,4	52,0	35,0	6,0	58,0	28,0	23,0	30,0	32,0	33,0	22,0	28,0	36,0	41,0	exonic	nonsynonymous SNV	ncbi_4339361:XM_015783837.2#NC_029260.1#26017282:exon1:c.T32A:p.V11E,
ncbi_4339361	26017541	26017541	C	T	SNP	.	25.668	0|0	0|1	0|0	0|0	0|0	0|0	0|0	0|0	0|0	0|0	0|0	0|0	0|0	0|0	0|0	0|0	0|0	0|0	23,0	4,3	24,0	37,0	9,0	66,0	47,0	9,0	60,0	28,0	26,0	35,0	41,0	36,0	26,0	37,0	41,0	39,0	exonic	nonsynonymous SNV	ncbi_4339361:XM_015783837.2#NC_029260.1#26017282:exon1:c.C71T:p.A24V,
ncbi_4339361	26021200	26021200	C	A	SNP	.	34.2247	0|0	0|0	0|0	0|0	0|0	0|0	0|0	0|0	0|0	.|.	.|.	0|0	0|0	0|0	0|0	.|.	0|1	0|0	3,0	3,0	3,0	1,0	3,0	7,0	2,0	7,0	4,0	0,0	0,0	1,0	1,0	1,0	2,0	0,0	4,2	2,0	intronic	-	-
ncbi_4339365	26053516	26053516	G	A	SNP	.	71	.|.	0|0	0|1	.|.	0|0	0|0	.|.	0|0	0|0	.|.	0|0	0|0	.|.	.|.	.|.	.|.	.|.	.|.	0,0	1,0	0,2	0,0	1,0	1,0	0,0	1,0	1,0	0,0	1,0	1,0	0,0	0,0	0,0	0,0	0,0	0,0	intronic	-	-
ncbi_4339365	26053720	26053720	C	T	SNP	.	20.8143	.|.	0|0	.|.	0|0	0|0	.|.	.|.	0|0	0|0	0|0	0|0	0|1	0|0	0|0	0|0	0|0	.|.	.|.	0,0	1,0	0,0	1,0	1,0	0,0	0,0	1,0	2,0	4,0	1,0	0,1	1,0	1,0	2,0	2,0	0,0	0,0	intronic	-	-
ncbi_4339365(dist=1590),ncbi_4339366(dist=36678)	26057954	26057954	G	T	SNP	.	22.8405	0|0	.|.	.|.	.|.	.|.	.|.	0|0	0|0	0|0	0|0	0|1	.|.	0|0	0|0	.|.	.|.	0|0	0|0	2,0	0,0	0,0	0,0	0,0	0,0	1,0	1,0	3,0	1,0	1,2	0,0	2,0	2,0	0,0	0,0	3,0	2,0	intergenic	-	-
ncbi_4339366	26095241	26095241	G	A	SNP	.	20.7421	.|.	0|0	0|0	0|0	0|0	0|0	0|0	0|0	0|0	0|0	0|0	0|0	0|0	0|0	0|1	0|0	0|0	0|0	0,0	20,0	7,0	9,0	16,0	4,0	5,0	2,0	3,0	9,0	5,0	11,0	4,0	7,0	5,2	11,0	4,0	10,0	intronic	-	-
ncbi_4339367(XM_015785069.2#NC_029260.1#26096070:c.-70C>T)	26099113	26099113	G	A	SNP	.	49.5303	0|0	.|.	0|0	0|0	0|0	0|0	0|0	0|0	0|0	0|1	0|0	0|0	0|0	0|0	0|0	0|0	0|0	0|0	10,0	0,0	10,0	13,0	10,0	19,0	7,0	15,0	14,0	5,2	5,0	4,0	7,0	1,0	6,0	10,0	4,0	11,0	UTR5	-	-
ncbi_4339367(XM_015785069.2#NC_029260.1#26096070:c.-104T>C)	26099147	26099147	A	G	SNP	.	53	0|0	.|.	0|0	0|0	0|0	0|0	0|0	0|0	0|0	0|0	0|0	0|0	0|1	0|0	0|0	0|0	0|0	0|0	10,0	0,0	6,0	12,0	10,0	18,0	7,0	12,0	14,0	6,0	5,0	1,0	4,2	2,0	5,0	9,0	2,0	11,0	UTR5	-	-
ncbi_4339368	26103678	26103681	TTTT	-	Deletion	.	54	.|.	.|.	0|1	0|0	0|0	0|0	0|0	0|0	0|0	.|.	0|0	0|0	0|0	.|.	0|0	.|.	0|0	0|0	0,0	0,0	3,4	1,0	4,0	2,0	2,0	3,0	6,0	0,0	1,0	4,0	2,0	0,0	1,0	0,0	7,0	3,0	intronic	-	-
ncbi_4339374	26131342	26131342	A	G	SNP	.	77	0|0	0|1	0|0	0|0	.|.	.|.	.|.	.|.	0|0	0|0	.|.	.|.	0|0	0|0	0|0	.|.	0|0	0|0	1,0	1,5	2,0	2,0	0,0	0,0	0,0	0,0	2,0	2,0	0,0	0,0	1,0	1,0	5,0	0,0	2,0	4,0	upstream	-	-
ncbi_4339379(dist=1165),ncbi_4339380(dist=2007)	26173525	26173525	C	G	SNP	.	23.8376	.|.	.|.	.|.	.|.	0|0	0|0	.|.	.|.	0|0	0|0	0|1	0|0	.|.	.|.	.|.	0|0	.|.	.|.	0,0	0,0	0,0	0,0	2,0	1,0	0,0	0,0	1,0	1,0	0,1	1,0	0,0	0,0	0,0	1,0	0,0	0,0	intergenic	-	-
ncbi_4339385	26188646	26188646	G	A	SNP	.	36.3396	1|1	.|.	.|.	.|.	.|.	.|.	.|.	.|.	.|.	.|.	.|.	0|1	.|.	.|.	.|.	.|.	.|.	.|.	0,2	0,0	0,0	0,0	0,0	0,0	0,0	0,0	0,0	0,0	0,0	1,0	0,0	0,0	0,0	0,0	0,0	0,0	downstream	-	-
ncbi_4339386	26193730	26193730	G	A	SNP	.	25.6408	0|0	0|0	0|0	0|0	0|0	0|0	0|0	0|0	0|0	0|0	0|0	0|0	0|0	0|0	0|1	0|0	0|0	0|0	25,0	9,0	22,0	53,0	43,0	40,0	27,0	19,0	45,0	17,0	10,0	24,0	16,0	16,0	14,4	27,0	13,0	13,0	exonic	synonymous SNV	ncbi_4339386:XM_015782160.2#NC_029260.1#26192905:exon1:c.G684A:p.R228R,
ncbi_4339387	26196533	26196533	A	C	SNP	.	40.827	0|1	0|0	0|0	0|0	0|0	0|0	0|0	0|0	0|1	.|.	0|0	0|0	0|0	0|0	.|.	.|.	0|1	0|0	1,2	1,0	11,1	67,0	40,0	61,1	19,0	22,0	18,2	0,0	1,0	2,0	1,0	1,0	0,0	0,0	3,1	2,0	exonic	nonsynonymous SNV	ncbi_4339387:XM_015782244.2#NC_029260.1#26195997:exon1:c.A223C:p.N75H,
ncbi_4339387	26197361	26197361	T	C	SNP	.	27.4864	0|0	0|0	0|1	0|0	0|0	0|0	0|0	0|0	0|0	.|.	.|.	.|.	0|0	.|.	.|.	.|.	0|0	.|.	1,0	9,0	7,3	56,0	89,0	51,0	24,0	29,0	32,0	0,0	0,0	0,0	1,0	0,0	0,0	0,0	2,0	0,0	exonic	nonsynonymous SNV	ncbi_4339387:XM_015782244.2#NC_029260.1#26195997:exon1:c.T1051C:p.S351P,
ncbi_4339388	26199620	26199620	C	A	SNP	.	63	0|0	0|0	0|0	0|0	0|0	0|0	0|0	0|0	0|0	0|0	0|0	.|.	0|0	0|0	.|.	.|.	.|.	0|1	19,0	15,0	8,0	32,0	34,0	39,0	5,0	6,0	4,0	2,0	2,0	0,0	1,0	4,0	0,0	0,0	0,0	0,4	exonic	synonymous SNV	ncbi_4339388:XM_015782245.2#NC_029260.1#26198314:exon1:c.G348T:p.A116A,
ncbi_4339397	26239291	26239291	A	G	SNP	.	30.5907	0|0	0|0	0|0	0|0	0|0	0|0	0|0	0|0	0|0	0|0	0|0	0|0	0|0	0|0	0|0	0|0	0|1	0|0	18,0	20,0	19,0	20,0	22,0	21,0	11,0	12,0	5,0	17,0	38,0	27,0	28,0	21,0	22,0	26,0	11,2	19,0	exonic	synonymous SNV	ncbi_4339397:XM_015784333.2#NC_029260.1#26237491:exon11:c.T2397C:p.L799L,ncbi_4339397:XM_015784334.2#NC_029260.1#26237491:exon11:c.T2397C:p.L799L,
ncbi_4339397	26239798	26239798	A	G	SNP	.	25.1679	0|0	0|0	0|0	0|0	0|0	0|0	0|0	0|0	0|1	0|0	0|0	0|0	0|0	0|0	0|0	0|0	0|0	0|0	29,0	14,0	24,0	14,0	10,0	19,0	14,0	17,0	7,3	26,0	31,0	22,0	10,0	22,0	26,0	15,0	10,0	26,0	exonic	nonsynonymous SNV	ncbi_4339397:XM_015784333.2#NC_029260.1#26237491:exon9:c.T2150C:p.L717P,ncbi_4339397:XM_015784334.2#NC_029260.1#26237491:exon9:c.T2150C:p.L717P,
ncbi_4339397	26244061	26244061	T	C	SNP	.	43.4871	0|0	0|0	0|0	0|0	0|0	0|0	0|0	0|1	0|0	0|0	0|0	0|0	0|0	0|0	0|0	0|0	0|0	0|0	21,0	5,0	32,0	21,0	5,0	11,0	16,0	8,4	11,0	12,0	17,0	19,0	20,0	17,0	21,0	27,0	13,0	12,0	exonic	nonsynonymous SNV	ncbi_4339397:XM_015784333.2#NC_029260.1#26237491:exon4:c.A922G:p.K308E,ncbi_4339397:XM_015784334.2#NC_029260.1#26237491:exon4:c.A922G:p.K308E,
ncbi_4339397	26244911	26244911	G	A	SNP	.	21.8016	0|0	0|0	0|0	0|0	0|0	0|0	0|0	0|0	0|0	0|0	0|0	0|0	0|0	0|0	0|0	0|0	0|0	0|1	15,0	5,0	26,0	15,0	4,0	13,0	19,0	18,0	14,0	13,0	25,0	31,0	12,0	18,0	16,0	15,0	12,0	21,4	exonic	synonymous SNV	ncbi_4339397:XM_015784333.2#NC_029260.1#26237491:exon2:c.C810T:p.R270R,ncbi_4339397:XM_015784334.2#NC_029260.1#26237491:exon2:c.C810T:p.R270R,
ncbi_4339397	26244943	26244943	G	A	SNP	.	73	0|0	0|0	0|0	0|0	0|0	0|0	0|0	0|0	0|0	0|0	0|0	0|0	0|0	0|0	0|0	0|0	0|0	0|1	17,0	5,0	29,0	12,0	4,0	14,0	22,0	19,0	15,0	15,0	25,0	30,0	12,0	21,0	20,0	14,0	13,0	23,4	exonic	stopgain	ncbi_4339397:XM_015784333.2#NC_029260.1#26237491:exon2:c.C778T:p.Q260X,ncbi_4339397:XM_015784334.2#NC_029260.1#26237491:exon2:c.C778T:p.Q260X,
ncbi_4339397	26245183	26245183	C	T	SNP	.	21.282	0|0	0|0	0|0	0|0	0|0	0|0	0|0	0|0	0|1	0|0	0|0	0|0	0|0	0|0	0|0	0|0	0|0	0|0	17,0	6,0	31,0	14,0	11,0	16,0	19,0	8,0	14,2	16,0	19,0	19,0	17,0	14,0	24,0	17,0	14,0	15,0	exonic	nonsynonymous SNV	ncbi_4339397:XM_015784333.2#NC_029260.1#26237491:exon1:c.G620A:p.R207H,ncbi_4339397:XM_015784334.2#NC_029260.1#26237491:exon1:c.G620A:p.R207H,
ncbi_4339398	26249547	26249547	C	A	SNP	.	33.5569	.|.	0|0	.|.	.|.	.|.	.|.	.|.	.|.	.|.	0|1	.|.	.|.	0|0	.|.	.|.	.|.	.|.	.|.	0,0	1,0	0,0	0,0	0,0	0,0	0,0	0,0	0,0	0,2	0,0	0,0	1,0	0,0	0,0	0,0	0,0	0,0	downstream	-	-
ncbi_107275929(dist=11007),ncbi_4339400(dist=1388)	26275189	26275189	G	A	SNP	.	20.9286	0|0	0|0	0|0	0|0	0|0	0|0	0|0	0|0	0|0	0|0	0|0	0|1	0|0	0|0	0|0	0|0	0|0	0|0	2,0	18,0	4,0	9,0	21,0	15,0	10,0	16,0	9,0	4,0	8,0	14,2	10,0	10,0	14,0	16,0	9,0	12,0	intergenic	-	-
ncbi_107275929(dist=11271),ncbi_4339400(dist=1120)	26275453	26275457	AGAGA	-	Deletion	.	52	0|0	0|0	0|1	0|0	0|0	0|0	0|0	0|0	0|0	0|0	0|0	0|0	0|0	0|0	0|0	0|0	0|0	0|0	8,0	30,0	10,3	22,0	25,0	17,0	15,0	50,0	20,0	12,0	11,0	12,0	28,0	20,0	28,0	34,0	19,0	24,0	intergenic	-	-
ncbi_4339400	26278415	26278415	G	C	SNP	.	21.7754	.|.	0|0	.|.	0|0	.|.	0|1	.|.	.|.	0|0	0|0	0|0	.|.	.|.	.|.	0|0	0|0	.|.	0|0	0,0	3,0	0,0	1,0	0,0	0,1	0,0	0,0	2,0	3,0	1,0	0,0	0,0	0,0	2,0	1,0	0,0	1,0	intronic	-	-
ncbi_4339401	26281635	26281635	C	G	SNP	.	20.3154	.|.	0|0	.|.	0|0	0|0	.|.	.|.	0|0	.|.	.|.	0|0	0|0	0|0	0|0	0|0	.|.	0|1	0|0	0,0	1,0	0,0	2,0	2,0	0,0	0,0	3,0	0,0	0,0	1,0	3,0	2,0	2,0	1,0	0,0	0,1	4,0	intronic	-	-
ncbi_4339401	26281972	26281972	A	G	SNP	.	20.263	.|.	.|.	.|.	0|0	0|0	0|0	.|.	.|.	0|1	.|.	.|.	.|.	.|.	.|.	0|0	0|0	.|.	.|.	0,0	0,0	0,0	1,0	2,0	1,0	0,0	0,0	1,1	0,0	0,0	0,0	0,0	0,0	3,0	1,0	0,0	0,0	intronic	-	-
ncbi_4339402	26286072	26286072	G	A	SNP	.	27.6251	.|.	.|.	.|.	0|0	0|0	0|0	0|0	.|.	0|1	.|.	.|.	.|.	.|.	.|.	.|.	.|.	.|.	0|0	0,0	0,0	0,0	3,0	2,0	3,0	1,0	0,0	0,2	0,0	0,0	0,0	0,0	0,0	0,0	0,0	0,0	2,0	intronic	-	-
ncbi_4339403	26290124	26290124	A	G	SNP	.	22.7357	.|.	0|0	.|.	0|0	0|1	0|0	0|0	0|0	0|0	0|0	0|0	0|0	0|0	.|.	0|0	0|0	0|0	0|0	0,0	3,0	0,0	2,0	0,2	1,0	3,0	3,0	3,0	2,0	3,0	1,0	2,0	0,0	2,0	2,0	3,0	2,0	intronic	-	-
ncbi_4339404	26293963	26293963	T	C	SNP	.	25.2973	.|.	.|.	.|.	0|0	.|.	0|0	.|.	0|0	.|.	.|.	0|1	.|.	.|.	0|0	.|.	.|.	.|.	.|.	0,0	0,0	0,0	1,0	0,0	2,0	0,0	1,0	0,0	0,0	0,1	0,0	0,0	1,0	0,0	0,0	0,0	0,0	intronic	-	-
ncbi_4344581	1644876	1644876	T	C	SNP	.	22.2808	0|0	.|.	.|.	.|.	.|.	.|.	.|.	0|0	.|.	.|.	.|.	.|.	.|.	0|0	0|1	.|.	.|.	.|.	1,0	0,0	0,0	0,0	0,0	0,0	0,0	1,0	0,0	0,0	0,0	0,0	0,0	1,0	1,1	0,0	0,0	0,0	downstream	-	-
ncbi_4344581	1644971	1644971	A	T	SNP	.	20.4962	0|0	.|.	.|.	0|0	.|.	0|0	.|.	0|0	0|0	0|0	0|0	0|0	0|1	0|0	0|0	.|.	0|0	.|.	2,0	0,0	0,0	1,0	0,0	2,0	0,0	2,0	1,0	1,0	1,0	1,0	0,1	2,0	3,0	0,0	2,0	0,0	downstream	-	-
ncbi_9266102	26178365	26178365	G	T	SNP	.	24.0372	.|.	0|0	0|0	0|0	.|.	.|.	.|.	.|.	.|.	0|1	.|.	.|.	.|.	.|.	0|0	.|.	0|0	0|0	0,0	6,0	1,0	4,0	0,0	0,0	0,0	0,0	0,0	1,2	0,0	0,0	0,0	0,0	2,0	0,0	3,0	1,0	intronic	-	-
ncbi_9266102	26179558	26179558	A	C	SNP	.	68	.|.	0|0	1|1	.|.	.|.	.|.	.|.	.|.	.|.	.|.	.|.	.|.	.|.	.|.	.|.	.|.	.|.	.|.	0,0	2,0	0,2	0,0	0,0	0,0	0,0	0,0	0,0	0,0	0,0	0,0	0,0	0,0	0,0	0,0	0,0	0,0	intronic	-	-
ncbi_9271180(XM_026025653.1#NC_029260.1#26049312:c.-185A>G)	26049501	26049501	A	G	SNP	.	81	0|1	0|0	0|0	0|0	0|0	0|0	0|0	0|0	0|0	0|0	0|0	0|0	0|0	0|0	0|0	0|0	0|0	0|0	5,3	7,0	18,0	14,0	14,0	18,0	10,0	19,0	21,0	7,0	10,0	20,0	13,0	11,0	22,0	7,0	10,0	13,0	UTR5	-	-
ncbi_9271180(XM_026025653.1#NC_029260.1#26049312:c.-5T>A)	26049681	26049681	T	A	SNP	.	141	0|0	0|0	0|0	0|0	0|0	0|0	0|0	0|0	0|0	0|0	0|0	0|0	0|0	0|0	0|0	0|0	0|0	0|1	3,0	11,0	11,0	4,0	16,0	12,0	4,0	19,0	15,0	5,0	11,0	7,0	5,0	9,0	6,0	5,0	8,0	9,5	UTR5	-	-
ncbi_9271180	26049790	26049790	G	T	SNP	.	41.2173	0|0	0|0	0|0	0|0	0|0	0|0	0|0	0|0	0|0	0|0	0|0	0|0	0|0	0|0	0|1	.|.	0|0	0|0	5,0	9,0	7,0	5,0	8,0	14,0	4,0	10,0	9,0	6,0	2,0	4,0	1,0	4,0	1,3	0,0	4,0	1,0	exonic	nonsynonymous SNV	ncbi_9271180:XM_026025653.1#NC_029260.1#26049312:exon1:c.G105T:p.E35D,
ncbi_4339348(dist=10144),ncbi_107278226(dist=1476)	25844764	25844764	T	C	SNP	.	26.2689	.|.	.|.	0|0	0|0	.|.	.|.	.|.	.|.	.|.	0|0	.|.	.|.	.|.	.|.	.|.	.|.	.|.	0|1	0,0	0,0	2,0	1,0	0,0	0,0	0,0	0,0	0,0	1,0	0,0	0,0	0,0	0,0	0,0	0,0	0,0	0,1	intergenic	-	-
ncbi_107278226(XM_015783551.2#NC_029260.1#25846239:c.-35_-7del-)	25846307	25846335	gagagagagagagagagagagagagagag	-	Deletion	.	21.798	0|0	.|.	.|.	.|.	0|0	.|.	.|.	.|.	0|0	0|0	.|.	0|1	.|.	.|.	0|0	0|0	0|1	0|0	3,0	0,0	0,0	0,0	1,0	0,0	0,0	0,0	1,0	1,0	0,0	2,1	0,0	0,0	3,0	3,0	3,1	3,0	UTR5	-	-
ncbi_4339349(dist=5404),ncbi_107280994(dist=49832)	25861010	25861010	A	G	SNP	.	43.5918	.|.	.|.	.|.	.|.	.|.	.|.	.|.	.|.	.|.	.|.	1|1	.|.	.|.	.|.	.|.	.|.	.|.	.|.	0,0	0,0	0,0	0,0	0,0	0,0	0,0	0,0	0,0	0,0	0,2	0,0	0,0	0,0	0,0	0,0	0,0	0,0	intergenic	-	-
ncbi_4339349(dist=5462),ncbi_107280994(dist=49774)	25861068	25861068	G	A	SNP	.	43.5918	.|.	.|.	.|.	.|.	.|.	.|.	.|.	.|.	.|.	.|.	1|1	.|.	.|.	.|.	.|.	.|.	.|.	.|.	0,0	0,0	0,0	0,0	0,0	0,0	0,0	0,0	0,0	0,0	0,2	0,0	0,0	0,0	0,0	0,0	0,0	0,0	intergenic	-	-
ncbi_4339349(dist=5474),ncbi_107280994(dist=49762)	25861080	25861080	T	C	SNP	.	33.5934	.|.	.|.	.|.	.|.	.|.	.|.	.|.	.|.	.|.	.|.	1|1	.|.	.|.	.|.	.|.	.|.	.|.	.|.	0,0	0,0	0,0	0,0	0,0	0,0	0,0	0,0	0,0	0,0	0,2	0,0	0,0	0,0	0,0	0,0	0,0	0,0	intergenic	-	-
ncbi_4339349(dist=5516),ncbi_107280994(dist=49720)	25861122	25861122	A	G	SNP	.	43.5918	.|.	.|.	.|.	.|.	.|.	.|.	.|.	.|.	.|.	.|.	1|1	.|.	.|.	.|.	.|.	.|.	.|.	.|.	0,0	0,0	0,0	0,0	0,0	0,0	0,0	0,0	0,0	0,0	0,2	0,0	0,0	0,0	0,0	0,0	0,0	0,0	intergenic	-	-
ncbi_4339349(dist=25572),ncbi_107280994(dist=29664)	25881178	25881178	G	T	SNP	.	97	.|.	.|.	1|1	.|.	.|.	.|.	.|.	.|.	.|.	.|.	.|.	.|.	.|.	.|.	.|.	1|1	.|.	.|.	0,0	0,0	0,1	0,0	0,0	0,0	0,0	0,0	0,0	0,0	0,0	0,0	0,0	0,0	0,0	0,1	0,0	0,0	intergenic	-	-
ncbi_107278650	25929639	25929639	A	G	SNP	.	20.7829	.|.	0|0	.|.	.|.	.|.	0|0	0|1	0|0	0|0	0|0	0|0	0|0	0|0	0|0	0|0	0|0	0|0	0|0	0,0	4,0	0,0	0,0	0,0	1,0	1,2	3,0	2,0	2,0	5,0	2,0	2,0	4,0	9,0	3,0	3,0	1,0	intronic	-	-
ncbi_107278650	25929645	25929662	gagagagagagagagaga	-	Deletion	.	62	.|.	0|0	.|.	.|.	.|.	0|1	0|0	0|1	0|0	0|0	0|0	0|0	0|0	0|0	0|0	0|1	0|0	.|.	0,0	4,0	0,0	0,0	0,0	0,1	3,0	1,1	1,0	3,0	5,0	2,0	2,0	4,0	5,0	2,1	4,0	0,0	intronic	-	-
ncbi_107278650(dist=1187),ncbi_4339355(dist=5876)	25936532	25936535	CACA	-	Deletion	.	43.8815	.|.	.|.	0|0	.|.	0|0	.|.	0|0	0|0	0|0	.|.	.|.	.|.	0|1	0|0	.|.	0|0	0|0	0|0	0,0	0,0	4,0	0,0	4,0	0,0	2,0	2,0	6,0	0,0	0,0	0,0	3,2	1,0	0,0	3,0	4,0	7,0	intergenic	-	-
ncbi_4339409	26344579	26344579	T	C	SNP	.	41.1931	0|0	0|0	.|.	0|1	0|0	0|0	0|0	0|0	0|0	.|.	0|0	0|0	.|.	0|0	0|0	0|0	.|.	0|0	1,0	1,0	0,0	2,3	2,0	3,0	6,0	14,0	5,0	0,0	2,0	1,0	0,0	1,0	1,0	2,0	0,0	2,0	intronic	-	-
ncbi_4339409	26345133	26345133	A	G	SNP	.	40.1444	0|0	0|0	0|0	0|0	0|0	0|0	0|0	0|0	0|0	0|1	0|0	0|0	0|0	0|0	0|0	0|0	0|0	0|0	15,0	23,0	32,0	88,0	129,0	114,0	76,0	138,0	121,0	9,4	8,0	21,0	39,0	33,0	27,0	38,0	34,0	27,0	exonic	nonsynonymous SNV	ncbi_4339409:XM_015784365.2#NC_029260.1#26344278:exon2:c.A107G:p.H36R,
