# Supplementary material for: Gene Mapping, Genome-Wide Transcriptome Analysis, and WGCNA Reveals the Molecular Mechanism for Triggering Programmed Cell Death in Rice Mutant pir1
Source: Plants (Basel). 2020 Nov 19;9(11):1607. doi: 10.3390/plants9111607 (PMC7699392; doi:10.3390/plants9111607)
Supplement: Supplementary file 1 [file plants-09-01607-s001.zip › Supplementary files/Table S32.xlsx]

## Sheet: Table S30 turquoise.glist
Table S32. All expressed genes in turquoise module.
GeneID	Module	Connectivity	Pir1a1	Pir1a2	Pir1a3	Pir1b1	Pir1b2	Pir1b3	Pir1c1	Pir1c2	Pir1c3	ZJ22a1	ZJ22a2	ZJ22a3	ZJ22b1	ZJ22b2	ZJ22b3	ZJ22c1	ZJ22c2	ZJ22c3	Symbol	Description	KEGG_A_class	KEGG_B_class	Pathway	K_ID	GO Component	GO Function	GO Process	TF_family
MSTRG.10052	turquoise	165.636	6.77	6.13	6.67	4.56	5.22	5.47	4.94	5.02	5.07	5.87	5.63	5.45	6.96	5.77	6.03	6.28	8.28	6.64	PED1	Os04g0218350 [Oryza sativa Japonica Group]	Metabolism;Metabolism;Cellular Processes;Metabolism;Metabolism;Metabolism;Metabolism;Metabolism	Global and overview maps;Global and overview maps;Transport and catabolism;Global and overview maps;Lipid metabolism;Lipid metabolism;Amino acid metabolism;Lipid metabolism	ko01100//Metabolic pathways;ko01110//Biosynthesis of secondary metabolites;ko04146//Peroxisome;ko01212//Fatty acid metabolism;ko00592//alpha-Linolenic acid metabolism;ko00071//Fatty acid degradation;ko00280//Valine, leucine and isoleucine degradation;ko01040//Biosynthesis of unsaturated fatty acids	K07513;K07513;K07513;K07513;K07513;K07513;K07513;K07513	GO:0031300//intrinsic component of organelle membrane;GO:0031984//organelle subcompartment;GO:0043231//intracellular membrane-bounded organelle	GO:0008194//UDP-glycosyltransferase activity	GO:0006023//aminoglycan biosynthetic process;GO:0006952//defense response;GO:0009888//tissue development;GO:0030166//proteoglycan biosynthetic process;GO:0051707//response to other organism;GO:0098602//single organism cell adhesion	-
MSTRG.10100	turquoise	48.4646	11.02	16.96	9.88	1.83	2.16	1.6	6.29	9.11	7.85	5.38	4.88	5.09	7.37	4.59	6.16	12.45	8.5	8.25	--	Os12g0255866 [Oryza sativa Japonica Group]	-	-	-	-	-	-	-	-
MSTRG.10133	turquoise	793.674	70.83	64.16	82.79	58.26	62.26	55.55	57.69	60.01	55.72	96.24	83.04	89.32	85.45	83.02	83.22	82.85	81.29	70.45	--	Os04g0249700, partial [Oryza sativa Japonica Group]	-	-	-	-	GO:0043231//intracellular membrane-bounded organelle	-	-	-
MSTRG.10231	turquoise	998.855	51.42	50.33	53.87	30.2	36.57	36.31	36.38	35.5	38.9	59.68	61.35	64.79	55.08	54.55	52.45	45.62	47.52	43.8	--	Os04g0296700, partial [Oryza sativa Japonica Group]	-	-	-	-	-	-	-	-
MSTRG.10345	turquoise	296.529	1.4	3.9	2.42	4.52	2.76	3.31	2.36	2.76	3.12	1.15	1.86	1.39	1.76	2.18	2.25	1.19	1.37	2.42	--	Os09g0284250, partial [Oryza sativa Japonica Group]	-	-	-	-	-	-	-	-
MSTRG.10354	turquoise	418.459	6.8	13.68	6.17	14.02	13.02	16.06	6.33	4.48	4.56	1.44	1.85	0.85	1.46	2.14	1.63	0.41	1.05	0.56	--	Os04g0345500, partial [Oryza sativa Japonica Group]	-	-	-	-	-	-	-	-
MSTRG.10585	turquoise	506.433	8.26	8.89	7.89	4.72	5.27	4.29	7.16	6.04	6.2	8.24	6.78	6.16	8.25	7.28	7.52	8.45	8.97	7.62	BAS1	Os04g0416400, partial [Oryza sativa Japonica Group]	-	-	-	-	-	-	-	-
MSTRG.10724	turquoise	1624.1	8.78	22.7	12.99	66.49	60.34	59.47	38.19	44.68	33.67	2.41	2.23	1.8	8.31	10.63	7.54	11.52	9.17	8.16	DMAS1-D	Os04g0447700 [Oryza sativa Japonica Group]	-	-	-	-	GO:0043231//intracellular membrane-bounded organelle	-	GO:0044710//single-organism metabolic process	-
MSTRG.1100	turquoise	875.692	3.82	6	4.44	12.15	12.11	7.71	6.29	5.43	4.76	3.1	2.98	2.02	4.23	3.51	3.53	4.82	3.73	3.51	SR30	PREDICTED: serine/arginine-rich-splicing factor SR34-like isoform X1 [Oryza brachyantha]	Genetic Information Processing	Transcription	ko03040//Spliceosome	K12890	-	GO:0097159//organic cyclic compound binding	-	-
MSTRG.1109	turquoise	888.488	12.85	22.57	22.68	9.3	11.9	11.62	11.31	14.93	12.13	27.4	24.27	24.37	25.7	23.74	26.35	22.64	22.44	23.54	--	Os01g0320700, partial [Oryza sativa Japonica Group]	-	-	-	-	-	-	-	-
MSTRG.11111	turquoise	390.259	0.89	2.11	3.72	0	0	0.25	0	0	0	4.9	4.06	2.62	5.57	6.34	4.43	1.49	0.98	4.84	--	-	-	-	-	-	-	-	-	-
MSTRG.11315	turquoise	459.3	59.22	52.44	52.95	36.61	45.26	41.38	44.04	38.14	41.14	64.66	51.58	48.83	63.72	58.15	47.53	49.12	50.56	48.96	IDD5	Os04g0566400 [Oryza sativa Japonica Group]	-	-	-	-	-	GO:0043169//cation binding	-	-
MSTRG.1185	turquoise	1418.76	1.21	1.18	1.27	4.27	4.05	3.99	3.43	3.53	4.98	0.26	0.44	0.67	0.73	0.9	0.46	0.39	0.97	0.59	--	Os01g0346600 [Oryza sativa Japonica Group]	-	-	-	-	-	-	-	-
MSTRG.11941	turquoise	1430.53	0.98	5.91	3.1	22.72	23.2	16.92	9.61	10.34	8.69	0.81	0.41	0.29	0.58	1.05	0.79	0.73	1.48	0.48	DOF5.8	OSJNBa0064G10.24 [Oryza sativa Japonica Group]	-	-	-	-	-	-	GO:0010468//regulation of gene expression	-
MSTRG.12321	turquoise	787.75	3.92	12.28	6.02	9.31	14.19	19.43	9.66	14.13	18	2.88	1.76	1.95	1.2	2.56	2.51	3.07	3.16	3.4	MAO1B	PREDICTED: 1-aminocyclopropane-1-carboxylate oxidase [Oryza sativa Japonica Group]	Metabolism;Metabolism;Metabolism	Global and overview maps;Global and overview maps;Amino acid metabolism	ko01100//Metabolic pathways;ko01110//Biosynthesis of secondary metabolites;ko00270//Cysteine and methionine metabolism	K05933;K05933;K05933	-	GO:0016705//oxidoreductase activity, acting on paired donors, with incorporation or reduction of molecular oxygen;GO:0043169//cation binding	GO:0044710//single-organism metabolic process	-
MSTRG.12370	turquoise	532.748	2.51	3.46	2.83	1.06	2.01	1.55	1.53	1.91	1.48	3.16	2.75	3.02	2.9	2.99	4.1	2.96	3.03	4.67	--	Os05g0157500 [Oryza sativa Japonica Group]	-	-	-	-	-	-	-	-
MSTRG.12559	turquoise	632.432	4.13	6.66	2.9	2.42	3.13	1.89	2.08	2.09	1.53	6.52	8.07	6.97	7.14	6.42	5.14	5.38	5.47	4.87	GA2OX3	Os05g0208500, partial [Oryza sativa Japonica Group]	Metabolism;Metabolism	Global and overview maps;Metabolism of terpenoids and polyketides	ko01110//Biosynthesis of secondary metabolites;ko00904//Diterpenoid biosynthesis	K04125;K04125	-	-	-	-
MSTRG.12579	turquoise	672.809	3.64	9.51	5.27	12.28	13.81	12.73	9.7	6.27	7.55	5.07	4.78	7.9	4.39	4.88	3.57	6.68	6.44	5.57	BURP1	Os05g0217800, partial [Oryza sativa Japonica Group]	-	-	-	-	-	-	-	-
MSTRG.12587	turquoise	771.021	29.1	20.51	27.76	5.05	2.4	1.99	1.99	1.7	1.21	53.65	50.16	44.49	39.36	34.17	26.57	63.38	46.01	36.69	BURP7	PREDICTED: BURP domain-containing protein 6 [Oryza sativa Japonica Group]	-	-	-	-	-	-	-	-
MSTRG.12615	turquoise	423.897	51.24	61.73	49.99	33.1	46.79	39.91	41.11	42.66	41.14	48.97	46.28	48.69	56.89	50.66	55.76	51.7	55.71	57.92	--	PREDICTED: G patch domain-containing protein 8 [Oryza brachyantha]	-	-	-	-	-	-	-	-
MSTRG.12891	turquoise	190.104	19.18	27.19	25.14	16.22	24.04	20.18	19.83	25.96	19.74	28.82	25.9	23.02	27.65	28.36	28.22	25.85	24.13	25.78	--	Os01g0745300, partial [Oryza sativa Japonica Group]	-	-	-	-	-	-	-	-
MSTRG.12898	turquoise	43.8663	3.21	3.22	1.71	1.37	2.29	1.34	1.43	3.48	0.89	3.24	2.24	3.67	3.85	1.89	2.57	4.49	2.26	6.57	--	-	-	-	-	-	-	-	-	-
MSTRG.13284	turquoise	1131.36	5.05	6.32	5.99	1.43	1.35	0.56	1.43	2.81	1.53	7.79	6.91	6.14	4.86	4.66	5.53	4.07	4.75	5.52	MYC2	Os06g0688500 [Oryza sativa Japonica Group]	Environmental Information Processing;Environmental Information Processing	Signal transduction;Signal transduction	ko04075//Plant hormone signal transduction;ko04016//MAPK signaling pathway - plant	K13422;K13422	-	-	-	-
MSTRG.14169	turquoise	458.475	3.31	2.25	3.4	1.82	2.01	1.22	1.19	3.05	1.48	5.53	4.97	5.81	3.82	5.42	2.55	4.98	4.05	5.34	--	hypothetical protein [Oryza sativa Japonica Group]	-	-	-	-	-	-	-	-
MSTRG.14371	turquoise	51.4331	36.35	43.69	34.39	48.57	42.33	40.99	40.12	43.55	40.63	41.21	43.41	33.65	37.59	36.98	44.72	37.53	40.05	41.3	--	Os06g0149300, partial [Oryza sativa Japonica Group]	-	-	-	-	-	-	-	-
MSTRG.14400	turquoise	1135.68	1.74	2.72	1.72	3.86	4.79	5.19	3.37	4.34	4.2	1.11	1.79	2.31	2.17	1.9	1.71	2.93	2.68	1.81	--	Os06g0154800, partial [Oryza sativa Japonica Group]	-	-	-	-	-	-	-	-
MSTRG.14562	turquoise	190.172	1.68	1.52	2.35	1.21	1.48	0.99	1.05	1.8	1.22	2.27	1.4	1.96	2.09	1.61	2.82	2.11	2.14	2.84	--	-	-	-	-	-	-	-	-	-
MSTRG.14567	turquoise	56.814	8.56	12.72	9	6.6	8.42	7.66	7.21	7.33	9.85	6.8	10.82	9.71	8.81	8.79	10.66	8.83	10.7	10.1	--	Os11g0170400 [Oryza sativa Japonica Group]	-	-	-	-	-	-	-	-
MSTRG.15031	turquoise	1400.02	0.93	3.93	2.47	8.5	10.39	7.43	7.86	10.02	7.35	0.76	0.8	1.31	0.85	1.4	1.58	2.06	1.38	1.59	--	Os06g0313500 [Oryza sativa Japonica Group]	-	-	-	-	-	-	-	-
MSTRG.15083	turquoise	673.506	26.55	25.89	31.08	17.97	23.97	18.06	21.43	27.06	22.62	32.28	27.76	31.06	27.26	27.23	29.33	26.31	26.87	30.2	--	Os06g0329350, partial [Oryza sativa Japonica Group]	-	-	-	-	-	-	-	-
MSTRG.15143	turquoise	237.478	11.37	16.42	15.32	9.29	10.5	10.37	10.33	10.27	10.54	10.36	12.54	13.87	13.21	12.05	14.72	13.13	14.15	13.15	--	Os06g0350200 [Oryza sativa Japonica Group]	-	-	-	-	-	-	-	-
MSTRG.15254	turquoise	257.393	3.39	4.88	3.81	2.13	3.23	1.88	2.7	3.72	2.93	4.17	4.1	3.39	5.27	3.58	3.62	3.43	3.35	4.12	--	Os06g0490200, partial [Oryza sativa Japonica Group]	-	-	-	-	-	-	-	-
MSTRG.15333	turquoise	403.906	2.36	2.17	3.09	3.2	3.08	2.97	2.59	2.51	3.12	0.92	1.08	1.18	1.75	1.55	1.42	2.72	1.72	2.37	--	Os03g0325300 [Oryza sativa Japonica Group]	-	-	-	-	-	GO:0046914//transition metal ion binding	-	-
MSTRG.15361	turquoise	420.669	4.81	4.68	3.1	2.14	2.77	1.8	1.82	1.33	1.49	4.55	3.8	4.36	6.59	4.43	3.94	4.37	2.64	3.05	--	Os10g0128400, partial [Oryza sativa Japonica Group]	-	-	-	-	-	-	-	-
MSTRG.15370	turquoise	325.156	49.86	58.31	60.85	36.49	62.31	39.85	41.3	49.66	41.49	67.06	60.22	64.26	60.94	58.67	61.59	52.55	58.25	55.24	--	Os06g0536800 [Oryza sativa Japonica Group]	Metabolism;Metabolism;Metabolism;Metabolism	Global and overview maps;Global and overview maps;Carbohydrate metabolism;Energy metabolism	ko01100//Metabolic pathways;ko01200//Carbon metabolism;ko00620//Pyruvate metabolism;ko00710//Carbon fixation in photosynthetic organisms	K00028;K00028;K00028;K00028	-	-	-	-
MSTRG.15690	turquoise	850.285	2.46	1.72	1.16	4.4	4.05	2.78	4.35	4.53	4.24	1.51	1.07	1.62	1.29	1.52	2.03	1.12	1.93	1.35	--	Os06g0627101 [Oryza sativa Japonica Group]	-	-	-	-	-	-	-	-
MSTRG.15696	turquoise	469.213	4.71	4.42	3.73	2.54	4.99	2.15	2.28	2.4	2.62	6.93	7.28	6.3	7.19	5.75	6.28	5.54	4.26	4.66	--	unknown protein [Oryza sativa Japonica Group]	-	-	-	-	-	-	-	-
MSTRG.16016	turquoise	1313.34	103.68	101.9	86.99	21.04	34.44	22.4	22.91	25.71	14.57	152.11	117.57	118.54	135.07	117.46	110.95	104.14	94.99	113.07	AT15	PREDICTED: benzyl alcohol O-benzoyltransferase-like [Oryza brachyantha]	-	-	-	-	-	-	-	-
MSTRG.16140	turquoise	1069.72	7.26	8.04	11.87	25.99	19.53	31.04	25.13	31.6	36.39	2.42	1.37	1.81	2.47	3.84	2.39	1.6	4.38	2.81	--	PREDICTED: basic blue protein [Oryza sativa Japonica Group]	-	-	-	-	-	-	-	-
MSTRG.16160	turquoise	815.457	9.27	7.78	10.82	4.4	3.62	6.9	7.51	6.33	7.78	10.44	9.88	9.67	11.91	10.92	9.07	8.32	10.86	11.18	HOX29	PREDICTED: homeobox-leucine zipper protein HOX29 [Oryza brachyantha]	-	-	-	-	-	-	-	-
MSTRG.16489	turquoise	21.0173	2	3.12	1.67	1.87	3.01	1.88	2.38	1.83	1.79	2.74	2.53	2.9	3.75	2.46	3.25	3.21	3.26	1.51	--	hypothetical protein [Oryza sativa Japonica Group]	-	-	-	-	-	-	-	-
MSTRG.16703	turquoise	250.185	6.96	7.45	4.23	13	10.82	9.14	6.44	5.45	10.75	5.07	4.91	5.92	8.67	7.23	5.97	7.06	7.23	7.84	--	PREDICTED: DNA polymerase zeta catalytic subunit isoform X4 [Oryza sativa Japonica Group]	Metabolism	Global and overview maps	ko01100//Metabolic pathways	K02350	-	-	-	-
MSTRG.16884	turquoise	292.009	2.72	5.81	2.64	2.8	3.02	2.55	2.55	3.07	2.05	5.59	5.21	4.55	6.21	6.03	6	4.14	4.02	4.08	--	expressed protein [Oryza sativa Japonica Group]	-	-	-	-	-	-	-	-
MSTRG.16925	turquoise	817.83	11.53	12.99	11.55	13.76	13.26	14.72	13.05	13.32	13.12	8.67	9.32	8.47	7.84	8.12	8.59	8.84	10.08	9.15	--	Os07g0296100, partial [Oryza sativa Japonica Group]	Metabolism	Carbohydrate metabolism	ko00520//Amino sugar and nucleotide sugar metabolism	K13648	GO:0016020//membrane;GO:0043231//intracellular membrane-bounded organelle	GO:0016757//transferase activity, transferring glycosyl groups	GO:0000271//polysaccharide biosynthetic process;GO:0010393//galacturonan metabolic process	-
MSTRG.170	turquoise	505.521	4.74	6.77	5.68	1.35	2.23	1.54	1.5	1.49	0.75	7.04	6.37	4.03	9.23	10.57	10.81	8.04	5.26	10.89	LRK10	PREDICTED: glycerophosphodiester phosphodiesterase protein kinase domain-containing GDPDL2-like [Brachypodium distachyon]	-	-	-	-	-	-	-	-
MSTRG.17244	turquoise	649.761	1.73	2.68	2.81	3.67	5.87	4.1	3.63	3.65	5.05	2.15	1.25	0.93	2.26	2.25	2.16	3.17	3.83	1.98	--	PREDICTED: 23.2 kDa heat shock protein [Oryza sativa Japonica Group]	-	-	-	-	-	-	-	-
MSTRG.17462	turquoise	952.038	1.12	1.64	1.38	2.92	3.47	2.65	2.85	2.61	3.12	0.89	0.67	0.49	1.06	1.69	1.92	1.63	1.3	2.26	ENT3	PREDICTED: equilibrative nucleotide transporter 3-like isoform X1 [Setaria italica]	-	-	-	-	-	-	-	-
MSTRG.17667	turquoise	583.273	6.6	7.18	11.16	11.94	16.85	13.32	12.89	15.7	15.17	8.94	8.7	6.99	8.3	8.49	7.43	11.98	9.04	12.34	--	Os07g0597500, partial [Oryza sativa Japonica Group]	Metabolism;Metabolism;Metabolism;Metabolism;Metabolism	Global and overview maps;Global and overview maps;Global and overview maps;Carbohydrate metabolism;Amino acid metabolism	ko01100//Metabolic pathways;ko01110//Biosynthesis of secondary metabolites;ko01200//Carbon metabolism;ko00630//Glyoxylate and dicarboxylate metabolism;ko00260//Glycine, serine and threonine metabolism	K15919;K15919;K15919;K15919;K15919	-	GO:0000166//nucleotide binding;GO:0016614//oxidoreductase activity, acting on CH-OH group of donors	GO:0044710//single-organism metabolic process	-
MSTRG.1787	turquoise	945.588	41.11	187.63	106.59	563.13	670.07	420.98	88.24	179.49	148.76	1.04	0.54	1.74	8.86	21.26	18.49	14.05	25.39	15.63	--	subitilisin-chymotrypsin inhibitor [Oryza sativa Japonica Group]	-	-	-	-	-	-	GO:0006950//response to stress;GO:0010466//negative regulation of peptidase activity	-
MSTRG.1788	turquoise	974.375	6.01	14.7	4.66	153.89	180.86	104.7	19.02	56.45	28.35	0.33	0.14	0.13	0.3	1.44	0.72	0.55	1.64	0.85	--	protease inhibitor-like [Oryza sativa Japonica Group]	-	-	-	-	-	-	GO:0006950//response to stress;GO:0010466//negative regulation of peptidase activity	-
MSTRG.1826	turquoise	1233.75	18.35	9.55	11.93	53.43	46.18	43.92	49.24	36.8	38.51	20.5	18.64	12.63	13.49	11.41	10.16	13.86	10.52	9.84	--	disease resistance protein-like [Oryza sativa Japonica Group]	-	-	-	-	-	-	-	-
MSTRG.18332	turquoise	11.0917	1.81	2.21	2.21	2.24	2.15	2.32	2.58	2.35	2.27	2.26	1.66	2.54	2.39	1.71	1.66	2.43	1.99	1.92	--	Os08g0132900 [Oryza sativa Japonica Group]	-	-	-	-	-	-	-	-
MSTRG.18378	turquoise	1003.13	1.99	3.29	1.49	6.68	9.97	6.36	2.77	4.94	3.4	1.24	0.92	1.36	1.73	1.63	1.36	0.71	1.49	1.09	--	Os08g0143800 [Oryza sativa Japonica Group]	-	-	-	-	-	-	-	-
MSTRG.18709	turquoise	5.05398	1.78	2.82	4.81	2.23	2.96	2.65	2.46	3.44	2.77	3.45	2.82	5.13	3.2	2.41	2.62	2.69	2.74	4.65	Os06g0715300	Os01g0547500, partial [Oryza sativa Japonica Group]	-	-	-	-	-	-	-	-
MSTRG.18834	turquoise	43.3534	3.58	4.57	2.87	2.54	3.18	1.85	2.46	2.51	2.84	2.3	2.77	3.03	3.22	2.98	3.42	3.5	4.21	3.08	TMN9	PREDICTED: transmembrane 9 superfamily member 9 [Oryza brachyantha]	-	-	-	-	-	-	-	-
MSTRG.18955	turquoise	1532.04	1.64	3.92	4.3	15.26	17.79	21.08	12.17	11.16	11.13	0	0.3	0.42	0.63	2.7	0.48	1.24	1.26	0.63	--	Os08g0331000, partial [Oryza sativa Japonica Group]	-	-	-	-	-	-	-	-
MSTRG.18956	turquoise	540.477	8.63	13.85	10.57	5.64	7.87	7.09	7.59	8.21	9.04	11.45	11.52	11.47	9.27	11.18	11.12	9.47	10.91	10.91	--	OSJNBa0020P07.5 [Oryza sativa Japonica Group]	-	-	-	-	-	-	-	-
MSTRG.18960	turquoise	1093.67	4.71	18.95	13.5	27.57	40.31	44.28	15	17.61	25.09	0	0.08	0	0.08	1.09	0.8	0.69	0.58	0.66	--	Os08g0331000, partial [Oryza sativa Japonica Group]	-	-	-	-	-	-	-	-
MSTRG.18962	turquoise	375.463	4.74	4.29	3.37	3.16	2.72	2.18	2.74	1.67	2.42	4.09	4.92	5.51	7.35	6.02	7.07	4.46	3.69	4.02	--	Os04g0268566 [Oryza sativa Japonica Group]	-	-	-	-	-	-	-	-
MSTRG.18963	turquoise	946.69	4.31	3.44	3.33	2.36	2.23	1.8	1.66	2.44	1.33	6.12	4.88	5.17	5.3	5.52	6.01	4.54	4.65	4.29	--	Os02g0554400 [Oryza sativa Japonica Group]	-	-	-	-	-	-	-	-
MSTRG.19032	turquoise	1035.2	0.28	0.27	0.39	5.11	4.16	4.11	5.88	4.81	4.53	0	0.12	0.45	0.52	0.34	0.34	2.51	2.46	1.59	--	Os01g0569800, partial [Oryza sativa Japonica Group]	-	-	-	-	-	-	-	-
MSTRG.19144	turquoise	1515.75	0.7	4.14	1.26	8.34	11.35	9.91	5.87	5.98	6.62	0.57	0.74	0.75	1.43	1.31	1.31	1.65	1.39	2.07	--	Os06g0493800, partial [Oryza sativa Japonica Group]	-	-	-	-	-	-	-	-
MSTRG.19575	turquoise	885.528	3.49	7.49	4.89	10.01	11.2	8.62	7.34	8.87	7.61	5.32	5.6	4.34	2.6	2.59	3.98	2.35	3.4	2.9	--	Os08g0507301 [Oryza sativa Japonica Group]	-	-	-	-	-	-	-	-
MSTRG.19708	turquoise	225.198	21.19	16.85	18.66	15.65	16.58	14.41	17.27	15.14	14.55	19.83	19.59	17.12	18.48	19.13	18.7	14.82	21.01	17.88	--	Os08g0530600 [Oryza sativa Japonica Group]	-	-	-	-	-	-	-	-
MSTRG.19744	turquoise	22.0812	10.39	8.3	8.77	5.72	7.74	6.27	8.36	7.18	6.83	7.46	6.05	7	8.53	7.79	7.7	9.08	10.96	6.5	--	Os11g0307950, partial [Oryza sativa Japonica Group]	-	-	-	-	-	-	-	-
MSTRG.19960	turquoise	9.79503	4.46	3.8	3.81	3.54	3.46	3.62	4.75	3.77	3.85	4.39	3.81	3.01	4.56	4.1	4.16	3.93	4.86	4.1	--	Os04g0478600 [Oryza sativa Japonica Group]	-	-	-	-	-	-	-	-
MSTRG.20137	turquoise	18.7139	4.44	1.17	4.1	8.11	3.09	4.03	2.34	2.23	3.13	2.54	1.86	3.24	4.57	2.16	3.88	2.28	3.7	4.12	--	unknown protein [Oryza sativa Japonica Group]	-	-	-	-	-	-	-	-
MSTRG.20174	turquoise	633.594	7.45	2.69	8.75	3.37	2.24	3.62	3.88	2.39	3.17	6.59	6.71	6.5	6.87	7.4	7.92	6.14	6.7	6.37	Rv2228c	OSJNBa0089E12.11 [Oryza sativa Japonica Group]	-	-	-	-	-	-	-	-
MSTRG.20208	turquoise	773.048	0.03	0.82	0.6	3.5	4.37	7.04	7.27	5.81	10.13	0	0	0	0.06	0.13	0.21	0.17	0.3	0.16	--	Os09g0304400 [Oryza sativa Japonica Group]	-	-	-	-	-	-	-	-
MSTRG.20248	turquoise	4.45816	20.71	22.45	23.67	14.87	19.93	18.28	20.31	30.29	22.74	27.39	22	19.01	17.39	22.58	23.62	20.77	14.46	25.2	--	Os09g0321500, partial [Oryza sativa Japonica Group]	-	-	-	-	-	-	-	-
MSTRG.20299	turquoise	260.318	3.71	5.39	4.8	3.2	4.6	3.48	3.82	4.48	3.12	6.66	4.7	5.13	4.9	5.3	5.44	4.79	4.63	4.75	--	Os02g0435400 [Oryza sativa Japonica Group]	-	-	-	-	-	-	-	-
MSTRG.20399	turquoise	464.349	18.97	20.25	16.84	13.52	17.84	12.48	13.17	13.09	11.98	22.43	19.2	16.88	19.08	18.97	17.61	19.26	17.28	18.45	--	Os09g0372200 [Oryza sativa Japonica Group]	-	-	-	-	-	-	-	-
MSTRG.20606	turquoise	40.0461	4.17	6.12	6.83	3.75	4.9	5.19	7.83	7.26	6.91	7.36	5.88	6.54	7.5	6.05	7.36	9.19	8.63	7.23	--	Os09g0430701 [Oryza sativa Japonica Group]	-	-	-	-	-	-	-	-
MSTRG.20705	turquoise	834.049	2.99	4.01	3.68	4.5	4.78	5.68	4.49	5.06	5.12	2.26	2.68	3.65	2.98	2.75	3.49	3.07	3.8	3.8	--	hydroxyproline-rich glycoprotein-like protein [Oryza sativa Japonica Group]	-	-	-	-	-	-	-	-
MSTRG.20785	turquoise	135.16	3.06	2.04	4.54	1.43	0.68	1.43	1.11	1.28	1.25	0.96	1.81	1.42	4.32	4.82	3.83	3.94	4.93	4.95	WAK2	Wall-associated receptor kinase 2 [Dichanthelium oligosanthes]	-	-	-	-	-	GO:0016772//transferase activity, transferring phosphorus-containing groups;GO:0043167//ion binding	-	-
MSTRG.20796	turquoise	482.799	2.77	3.39	2.4	3.37	3.88	3.03	3.31	3.2	3.79	1.46	2.43	2.54	2.58	1.85	1.98	2.64	2.46	2.09	--	Os09g0473966, partial [Oryza sativa Japonica Group]	-	-	-	-	-	-	-	-
MSTRG.21042	turquoise	594.491	18.13	19.47	20.65	14.88	13.89	13.54	14.22	13.05	14.82	21.12	22.23	20.26	18.41	15.8	18.61	16.29	19.78	21.68	--	Os09g0520000 [Oryza sativa Japonica Group]	-	-	-	-	-	-	-	-
MSTRG.21519	turquoise	580.555	26.19	29.47	32.84	16.3	27.56	18.94	21.42	25.4	19.8	36.28	29.9	34.11	30.7	29.07	32.28	28.1	25.63	29.64	--	Os10g0165400, partial [Oryza sativa Japonica Group]	-	-	-	-	-	-	-	-
MSTRG.21530	turquoise	343.935	3.73	4.88	4.13	1.24	3.25	2.22	2.42	2.68	2.59	2.87	2.91	4.27	4.23	3.45	3.7	3.66	3.49	3.83	--	Os10g0168900 [Oryza sativa Japonica Group]	-	-	-	-	-	-	-	-
MSTRG.21541	turquoise	270.564	2.05	2.12	1.77	1.23	2.17	1.43	1.9	1.02	1.16	3.85	2.72	2.12	2.26	2.73	3.33	2.77	2.99	3.4	--	Os10g0174500, partial [Oryza sativa Japonica Group]	-	-	-	-	-	-	-	-
MSTRG.21543	turquoise	211.889	3.22	3.7	3.04	2.07	3.45	2.56	3.26	3.55	3.12	3.47	3.61	3.96	3.83	3.98	3.68	3.47	3.47	3.12	--	Os10g0176550 [Oryza sativa Japonica Group]	-	-	-	-	-	-	-	-
MSTRG.21566	turquoise	294.113	56.82	67.81	70.15	46.61	66.46	45.97	52.09	62.03	49.33	74.52	59.4	64.87	71.79	74.29	67.09	66.76	65.63	69.32	DRP2A	Os10g0185200 [Oryza sativa Japonica Group]	Cellular Processes	Transport and catabolism	ko04144//Endocytosis	K01528	-	-	-	-
MSTRG.21592	turquoise	401.115	21.79	15.79	24.21	16.27	17.98	14.22	18.45	21.47	18.13	26.68	22.23	26.9	21.8	22.85	23.97	21.21	21.09	20.76	--	Os10g0198300, partial [Oryza sativa Japonica Group]	-	-	-	-	-	-	-	-
MSTRG.21624	turquoise	242.611	69.28	80.05	74.89	58.76	89.46	48.85	51.98	76.14	48.04	97.91	86.31	96.81	87.24	80.54	91.26	82.78	81.68	104.11	Os01g0552300	Os10g0213100, partial [Oryza sativa Japonica Group]	-	-	-	-	-	-	-	-
MSTRG.21774	turquoise	641.768	1.58	2.62	1.78	0.96	0.94	1.07	0.74	0.62	0.98	3.3	2.5	2.41	1.92	2.16	2.53	1.76	1.56	2.08	At3g47570	Os10g0374666 [Oryza sativa Japonica Group]	-	-	-	-	GO:0031224//intrinsic component of membrane	GO:0004672//protein kinase activity;GO:0032550//purine ribonucleoside binding	GO:0006464//cellular protein modification process	-
MSTRG.21798	turquoise	108.67	3.12	1.77	2.88	2.95	1.91	2.49	3.12	1.66	3.62	1.19	1.18	1.32	1.56	1.44	1.52	1.65	1.54	1.69	--	Os10g0387100 [Oryza sativa Japonica Group]	-	-	-	-	-	-	-	-
MSTRG.21825	turquoise	1217	0.4	3.19	1.56	3.98	8.25	6.74	4.64	5.99	6.23	0.21	0.03	0.06	0.27	0.15	0.09	0.31	0.37	0.21	At1g28570	GDSL-like Lipase/Acylhydrolase family protein, expressed [Oryza sativa Japonica Group]	Metabolism;Metabolism	Global and overview maps;Biosynthesis of other secondary metabolites	ko01110//Biosynthesis of secondary metabolites;ko00901//Indole alkaloid biosynthesis	K21026;K21026	-	-	-	-
MSTRG.21915	turquoise	208.054	4.82	3.93	4.95	1.62	2.28	2.66	1.85	1.52	2.07	3.13	2.82	2.62	2.98	2.92	3.59	3.05	4.34	4.25	--	Os10g0421500, partial [Oryza sativa Japonica Group]	-	-	-	-	-	-	-	-
MSTRG.21946	turquoise	710.512	1.62	2.54	2.59	2.95	3.77	4.02	2.39	2.93	2.74	2.32	1.35	1.8	1.57	1.68	2.24	1.8	2.13	1.54	--	BTB/POZ domain containing protein [Oryza sativa Japonica Group]	-	-	-	-	-	-	-	-
MSTRG.21990	turquoise	516.19	11.28	9.45	12.68	7.86	8.47	10.01	11.26	11.9	11.19	15.48	14.35	13.15	13.13	14.28	12.96	15.07	14.62	13.56	At4g31810	Os10g0446700 [Oryza sativa Japonica Group]	Metabolism;Metabolism;Metabolism;Metabolism;Metabolism	Global and overview maps;Global and overview maps;Amino acid metabolism;Metabolism of other amino acids;Carbohydrate metabolism	ko01100//Metabolic pathways;ko01200//Carbon metabolism;ko00280//Valine, leucine and isoleucine degradation;ko00410//beta-Alanine metabolism;ko00640//Propanoate metabolism	K05605;K05605;K05605;K05605;K05605	-	-	-	-
MSTRG.22115	turquoise	1603.44	6.81	12.83	10.61	30.89	29.14	25.49	22.05	22.85	19.19	8.57	6.89	6.71	10.02	11.41	9.69	12.16	12.1	11.34	--	Os10g0479001, partial [Oryza sativa Japonica Group]	-	-	-	-	-	-	-	-
MSTRG.22160	turquoise	1158.74	1.73	1.77	2.15	4.06	4.39	5.17	3.82	3.92	3.68	2.29	2.04	1.42	2.36	2.01	2.12	2.57	3.11	2.79	--	60S ribosomal protein L37 [Zea mays]	-	-	-	-	-	-	-	-
MSTRG.22383	turquoise	959.965	3.65	3.43	4.81	10.27	14.82	11.93	7.39	9.01	8.31	5.95	4.97	5.47	4.27	5.12	4.61	3.47	2.54	4.69	GSTU17	PREDICTED: glutathione S-transferase U17-like [Oryza brachyantha]	Metabolism	Metabolism of other amino acids	ko00480//Glutathione metabolism	K00799	-	GO:0003824//catalytic activity	-	-
MSTRG.22932	turquoise	1424.86	0.23	0.11	0.32	17.95	19.29	22.02	6.37	9.19	13.12	0	0.39	0.55	0.16	0.14	0.41	0.34	0.36	0.27	--	Os11g0147150 [Oryza sativa Japonica Group]	-	-	-	-	-	-	-	-
MSTRG.23202	turquoise	1140.49	2.48	2.84	3.77	10.69	10.25	8.93	5.6	6.17	5.03	2.7	4.17	2.39	3.47	4.23	3.34	5.03	3.97	4.31	RGA2	Leucine Rich Repeat family protein, expressed [Oryza sativa Japonica Group]	-	-	-	-	-	-	-	-
MSTRG.23328	turquoise	408.509	2.56	1.99	4.88	1.21	1.87	1.51	1.07	1.63	1.09	7.63	6.76	6.91	3.55	4.2	6.97	4.34	4.66	8.83	--	Os11g0258200 [Oryza sativa Japonica Group]	-	-	-	-	-	-	-	-
MSTRG.23369	turquoise	893.798	5.61	5.43	4.54	7.24	8.2	7	7.07	9.46	7.59	4.31	3.47	4.11	4.79	5.07	4.31	4.9	4.74	4	--	hydroxyproline-rich glycoprotein -like [Oryza sativa Japonica Group]	-	-	-	-	-	-	-	-
MSTRG.23467	turquoise	833.485	4.04	7.19	7.86	11.64	14.68	19.04	12.84	11.32	21.88	3.76	1.75	2.35	5.67	7.97	2.88	5.89	6.09	5.67	--	Os11g0412484 [Oryza sativa Japonica Group]	-	-	-	-	-	-	-	-
MSTRG.23480	turquoise	975.074	0.22	1.21	0.68	6.59	9.88	13.04	2.78	2.74	5.06	0.09	0.05	0.07	0.15	0.09	0.2	0.1	0.02	0.2	--	Rtac1 [Oryza sativa Japonica Group]	-	-	-	-	-	-	-	-
MSTRG.23558	turquoise	529.374	7.25	4.85	3.26	1.51	1.78	2.03	1.57	1.46	0.43	5.22	5.03	3.38	6.16	6.7	5.97	5.56	2.3	5.13	--	expressed protein [Oryza sativa Japonica Group]	-	-	-	-	-	-	-	-
MSTRG.2372	turquoise	163.494	0.69	3.88	1.21	0.29	0.76	0.45	0.9	1.35	0.62	2.53	2.2	1.05	1.49	3.35	2.53	2.42	1.56	2.05	--	hypothetical protein [Oryza sativa Japonica Group]	-	-	-	-	-	-	-	-
MSTRG.23796	turquoise	159.744	3.04	6.01	3.04	4.9	6.92	5.38	6.86	5.37	5.5	5.07	4.17	2.85	4.3	3.79	4.87	5.63	4.18	3.92	--	expressed protein [Oryza sativa Japonica Group]	-	-	-	-	-	GO:0046914//transition metal ion binding	-	-
MSTRG.24037	turquoise	699.431	2.28	15.12	8.23	9.46	14.23	16.89	12.6	12.97	14.97	0.36	0.09	0.09	0.9	1.92	1.3	0.74	1.29	0.96	--	-	-	-	-	-	-	-	-	-
MSTRG.24234	turquoise	837.081	2.72	3.69	3.59	1.41	2.04	1.32	1.26	1.61	1.5	2.69	3.14	3.94	3.6	2.78	3.85	3.23	3.33	3.5	--	Os11g0704550, partial [Oryza sativa Japonica Group]	-	-	-	-	-	-	-	-
MSTRG.24290	turquoise	230.858	2.49	1.79	1.69	3.73	2.11	2.85	2.63	1.88	2.64	2.08	2.27	1.55	1.84	1.99	1.78	1.83	1.86	2.3	NFD4	Nodulin-like family protein, expressed [Oryza sativa Japonica Group]	-	-	-	-	-	-	-	-
MSTRG.24291	turquoise	652.638	1.84	2.55	1.88	3.11	3.15	2.51	3.12	2.92	3.2	2.14	2.06	1.68	2.3	1.79	2.4	2.34	2.37	2.45	NFD4	Os12g0106600, partial [Oryza sativa Japonica Group]	-	-	-	-	-	-	-	-
MSTRG.24524	turquoise	997.774	1.42	0.71	0.51	4.41	3.57	2.46	2.71	3.99	2.7	0.87	0.97	1.23	0.74	1.21	0.6	0.96	1.7	0.85	--	Os12g0152750 [Oryza sativa Japonica Group]	-	-	-	-	-	-	-	-
MSTRG.24610	turquoise	1081.64	1.17	1.47	0.76	2.66	2.97	2.12	2.49	2.89	3.14	0.84	1.34	1.08	1.18	1.13	0.82	1.26	1.18	0.94	--	expressed protein [Oryza sativa Japonica Group]	-	-	-	-	-	-	-	-
MSTRG.24622	turquoise	469.445	22.45	13.88	22.91	13.41	17.16	13.17	15.6	19.04	15.6	32.62	24.79	23.68	24.8	25.79	23.64	22.78	20.87	29.96	--	Os04g0311602 [Oryza sativa Japonica Group]	-	-	-	-	-	-	-	-
MSTRG.24771	turquoise	1386.01	1.22	2.26	2.92	8.07	10.63	10.48	10.35	10.42	9.56	0.08	0.17	0.08	0.18	0.27	0.55	0.29	0.22	0.47	--	expressed protein [Oryza sativa Japonica Group]	-	-	-	-	-	-	-	-
MSTRG.24778	turquoise	798.219	13.18	10.8	10.16	7.6	7.92	7.64	9.63	9.91	7.77	15.88	13.86	13.14	11.73	13.8	12.77	13.8	11.6	16.01	--	Os12g0222650 [Oryza sativa Japonica Group]	-	-	-	-	-	-	-	-
MSTRG.24821	turquoise	152.285	4.87	5.71	6.01	5.16	5.08	5.59	6.3	5.42	6.19	7.27	7.64	7.93	6.99	6.05	7.03	6.5	8.3	7.22	--	Os12g0234100 [Oryza sativa Japonica Group]	-	-	-	-	-	-	-	-
MSTRG.24983	turquoise	916.116	2.08	3.37	2.16	4.21	4.78	4.84	3.9	5.08	4.33	1.67	1.61	1.33	2.42	2.02	2.69	3.2	2.73	3.73	--	Os04g0200000, partial [Oryza sativa Japonica Group]	-	-	-	-	-	-	-	-
MSTRG.25047	turquoise	1139.3	0.46	0.34	0.11	15.38	19.9	24.81	4.71	15.79	9.68	0.76	0.2	0.56	0.43	0.09	1.67	0.88	1.17	0.28	--	expressed protein [Oryza sativa Japonica Group]	-	-	-	-	-	-	-	-
MSTRG.25416	turquoise	740.751	3.44	2.5	2.89	5.31	5.57	4.85	5.39	4.15	4.39	2.95	2.25	2.53	2.63	2.77	2.12	3.34	3.82	4.62	--	expressed protein [Oryza sativa Japonica Group]	-	-	-	-	-	-	-	-
MSTRG.25435	turquoise	1570.86	0.49	0.79	0.5	8.47	9.57	7.07	6.12	7.99	7.2	0.84	0.14	0.04	0.74	0.78	0.91	0.59	0.59	1.13	--	Os12g0579450 [Oryza sativa Japonica Group]	-	-	-	-	-	-	-	-
MSTRG.25488	turquoise	484.938	4.32	5.56	5.45	2.52	4.23	2.97	1.87	3.86	1.98	4.78	5.19	5.99	5.72	7.22	6.41	4.99	4.28	5.51	ATL65	Zinc finger, C3HC4 type family protein, expressed [Oryza sativa Japonica Group]	-	-	-	-	-	-	-	-
MSTRG.2817	turquoise	1164.08	4.48	6.86	4.63	0.95	1.12	1.67	1.67	1.23	0.71	6.08	6.05	5.3	6.47	6.75	5.85	6.48	6.53	5.46	PRA1B2	PREDICTED: PRA1 family protein B2-like [Oryza brachyantha]	-	-	-	-	-	-	-	-
MSTRG.2882	turquoise	28.9687	5.48	5.94	5.74	3.73	4.77	4.65	5.43	4.6	5.38	5.05	4.37	5.38	4.88	5.07	4.84	4.78	6.8	5.24	--	Os01g0838500 [Oryza sativa Japonica Group]	Genetic Information Processing;Genetic Information Processing;Genetic Information Processing	Replication and repair;Replication and repair;Replication and repair	ko03440//Homologous recombination;ko03030//DNA replication;ko03430//Mismatch repair	K03111;K03111;K03111	GO:0043231//intracellular membrane-bounded organelle	GO:0043566//structure-specific DNA binding	GO:0006259//DNA metabolic process	-
MSTRG.2910	turquoise	15.1689	2.89	2.58	3.38	2.54	4.24	2.72	2.36	4.11	2.99	5.55	4.92	2.94	2.93	3.61	4.75	3.99	2.44	5.21	--	Os01g0844000 [Oryza sativa Japonica Group]	-	-	-	-	-	-	-	-
MSTRG.3044	turquoise	398.318	2.85	2.64	2.29	3.65	2.5	3.01	4.73	5.48	3.05	0.99	0.49	0.56	0.35	0.51	0.76	0.7	0.35	0.77	--	PREDICTED: protein FAR1-RELATED SEQUENCE 5-like [Oryza sativa Japonica Group]	-	-	-	-	-	-	-	-
MSTRG.3052	turquoise	781.588	4.31	3.32	5.53	2.29	1.44	1.99	1.86	1.43	1.06	7.83	7.84	6.63	4.96	5.45	6.46	3.7	3.92	5.76	At2g19130	Os01g0870500, partial [Oryza sativa Japonica Group]	-	-	-	-	-	-	-	-
MSTRG.3105	turquoise	164.729	38.5	63.41	41.98	40.11	42.09	35.36	42.6	39.4	37.15	60.76	46.98	43.6	54.18	51.42	52.37	46.44	47.99	51.85	--	Os01g0879000, partial [Oryza sativa Japonica Group]	-	-	-	-	-	-	-	-
MSTRG.3246	turquoise	59.1981	2.37	2.56	2.74	2.49	3.24	2.69	2.96	3.14	2.49	2.95	2.2	1.8	2.09	2.53	2.78	2.39	2.05	2.43	--	Os01g0906425 [Oryza sativa Japonica Group]	-	-	-	-	-	GO:0016757//transferase activity, transferring glycosyl groups	-	-
MSTRG.3463	turquoise	705.553	1.27	4.06	2.1	10.97	16.29	7.38	3.39	4.61	3.27	2.04	1.73	1.03	2.2	1.84	1.89	2.34	1.26	1.77	--	Os03g0555550, partial [Oryza sativa Japonica Group]	-	-	-	-	-	-	-	-
MSTRG.3470	turquoise	1171.01	2.46	2.48	2.9	0.34	0.94	0.5	0.47	0.8	0.56	4.38	3.49	3.82	2.95	3.31	3.73	2.09	2.61	3.49	--	monoglyceride lipase isoform 2 -like [Oryza sativa Japonica Group]	-	-	-	-	-	-	-	-
MSTRG.3886	turquoise	1397.27	1.22	1.24	1.01	5.39	5.85	4.99	3.4	4.94	2.98	1.27	1.36	0.57	1.11	1.49	1.97	1.45	1.66	1.5	--	Os02g0136700 [Oryza sativa Japonica Group]	-	-	-	-	-	-	-	-
MSTRG.3943	turquoise	55.1819	2.04	2.84	1.52	3.59	2.23	2.98	2.33	2.75	2.77	1.78	2.17	2.83	1.58	0.86	1.35	2.44	1.47	3.39	--	-	-	-	-	-	-	-	-	-
MSTRG.4069	turquoise	241.69	1.87	2.78	3.99	4.33	4.79	3.23	1.88	3.04	2.94	0.35	1.92	0.52	1.98	2.89	2.48	2.01	2.51	2.2	--	Os02g0166501 [Oryza sativa Japonica Group]	-	-	-	-	-	-	-	-
MSTRG.4335	turquoise	1353.28	0.26	2.24	1.04	8.6	12.52	10.2	4.3	4.62	4.68	0.11	0	0.16	0.24	0.27	0.53	0.45	0	0.32	--	hypothetical protein [Oryza sativa Japonica Group]	-	-	-	-	-	-	-	-
MSTRG.4342	turquoise	1476.12	0.18	2.31	1.38	17.59	16.82	14.3	15.99	15.45	9.96	0.1	0	0.1	1.92	2.98	1.82	4.19	3.28	2.4	--	Os02g0212300 [Oryza sativa Japonica Group]	-	-	-	-	-	-	-	-
MSTRG.4465	turquoise	1016.41	4.25	4.21	4.94	3.56	2.88	2.96	3.6	3.15	2.95	5.09	4.77	4.55	4.68	5.05	5.15	4.29	4.21	4.24	--	Os02g0235200 [Oryza sativa Japonica Group]	-	-	-	-	-	-	-	-
MSTRG.4575	turquoise	1111.34	0.81	2.07	1.77	8.96	11.05	10.23	7.26	15.33	8.2	0.53	0.74	0.45	0.48	1.02	0.68	0.45	0.69	0.72	SBT3.9	Os02g0270200 [Oryza sativa Japonica Group]	-	-	-	-	GO:0043231//intracellular membrane-bounded organelle	GO:0070011//peptidase activity, acting on L-amino acid peptides	GO:0019538//protein metabolic process	-
MSTRG.4686	turquoise	717.53	20.15	32.68	25.07	10.81	15.8	13.82	14.85	17.46	17.41	23.17	22.44	27.19	23.56	24.94	25.02	23.53	25.43	22.64	--	Os02g0302500, partial [Oryza sativa Japonica Group]	-	-	-	-	-	-	-	-
MSTRG.4765	turquoise	734.973	2.49	4.38	3.93	4.7	6.21	5.05	5.08	5.45	5.66	2.24	2.71	2.85	2.86	3.06	3.13	4.1	4.79	4.05	--	Os02g0326500, partial [Oryza sativa Japonica Group]	-	-	-	-	GO:0015630//microtubule cytoskeleton	-	GO:0000280//nuclear division	-
MSTRG.4788	turquoise	1374.3	0.08	0.33	0.16	9.94	9.57	9.72	2.38	3.83	4.72	0.14	0.05	0	0	0	0.05	0.1	0.16	0.05	--	Os01g0824350, partial [Oryza sativa Japonica Group]	-	-	-	-	-	-	-	-
MSTRG.4796	turquoise	10.9338	3.1	2.62	3.33	3.84	3.14	3.05	1.77	3.39	3.37	3.04	1.88	2.74	3.46	2.21	2.72	2.43	2.74	2.61	--	Os09g0357300 [Oryza sativa Japonica Group]	-	-	-	-	-	-	-	-
MSTRG.4797	turquoise	11.067	2.24	1.76	2.69	2.92	3.18	3.08	2.23	2.31	2.82	2.98	2.09	3.26	2.39	2.88	1.99	2.05	2.83	2.49	--	Os05g0286200, partial [Oryza sativa Japonica Group]	-	-	-	-	-	-	-	-
MSTRG.4843	turquoise	21.8332	4.54	4.63	5.6	4.8	4.6	4.7	4.67	4.36	4.78	3.01	3.99	3.67	4.32	3.87	4.59	3.42	4.27	5.17	--	Os02g0461100 [Oryza sativa Japonica Group]	-	-	-	-	-	-	-	-
MSTRG.4857	turquoise	367.264	36.52	46.97	40.05	33.22	39.6	28.25	32.21	39.13	26.79	47.1	40.08	49.93	50.47	51.27	45.01	43.72	42.61	54.56	RAD23D	homeodomain protein-like [Oryza sativa Japonica Group]	Genetic Information Processing;Genetic Information Processing	Folding, sorting and degradation;Replication and repair	ko04141//Protein processing in endoplasmic reticulum;ko03420//Nucleotide excision repair	K10839;K10839	GO:0043231//intracellular membrane-bounded organelle	-	GO:0010468//regulation of gene expression	-
MSTRG.4924	turquoise	240.017	1.07	1.23	1.42	1.1	1.34	1.31	1.04	0.89	0.71	3.31	2.72	2.04	2.18	1.76	2.77	2.24	1.58	2.01	--	leucine zipper-containing protein-like [Oryza sativa Japonica Group]	-	-	-	-	-	-	-	-
MSTRG.5025	turquoise	1200.16	2.21	2.63	2.16	6.33	5.66	4.63	3.92	5.67	6.8	1.56	0.98	1.17	0.93	1.78	0.96	1.5	1.8	0.87	--	Os02g0519801 [Oryza sativa Japonica Group]	-	-	-	-	-	-	-	-
MSTRG.5064	turquoise	151.806	2.58	1.9	2.29	1.72	1.58	1.46	1.1	1.97	1.41	2.28	1.6	1.99	2.65	2.41	2.07	2.62	2.08	1.58	--	Os02g0528750 [Oryza sativa Japonica Group]	-	-	-	-	-	-	-	-
MSTRG.5134	turquoise	529.957	36.89	45.02	43.45	29.24	40.4	28.22	33.3	39.81	33.32	46.31	45.35	43.7	41.58	43.24	46.71	42.05	42.11	40.32	--	Os01g0933600, partial [Oryza sativa Japonica Group]	-	-	-	-	-	-	-	-
MSTRG.5324	turquoise	610.89	0	0.34	0.66	23.02	22.97	50.52	4.83	5.33	14.49	0	0	0	0	0	0	0	0	0	--	unknown protein [Oryza sativa Japonica Group]	-	-	-	-	-	-	-	-
MSTRG.5505	turquoise	384.771	43.43	154.56	74.34	39.85	51.08	38.12	27.24	34.82	36.15	110.25	125.88	106.37	84.68	88.13	116.29	80.85	86.19	104.33	--	Os02g0617800, partial [Oryza sativa Japonica Group]	-	-	-	-	-	-	-	-
MSTRG.6075	turquoise	1249.54	7.14	14.38	11.29	29.3	38.2	25.12	22.66	20.72	17.25	0.95	1.9	1.54	9.56	11.19	6.29	8.51	6.74	8.17	--	Os02g0738350, partial [Oryza sativa Japonica Group]	-	-	-	-	-	-	-	-
MSTRG.6138	turquoise	214.332	3.69	4.3	3.75	2.59	3.23	2.9	3.15	2.91	3.07	3.37	3.51	3.93	3.7	3.32	4.24	3.86	5.19	4.4	--	Os02g0749000 [Oryza sativa Japonica Group]	-	-	-	-	-	-	-	-
MSTRG.6347	turquoise	507.435	2.68	2.44	2.98	1.68	1.63	1.61	1.56	1.54	1.45	1.87	3.12	2.31	2.34	2.5	3.13	2.7	3.02	2.8	--	Os02g0635333 [Oryza sativa Japonica Group]	-	-	-	-	-	-	-	-
MSTRG.7031	turquoise	1392.65	0.03	0.05	0.21	3.28	3.06	2.69	3.49	3.01	2.89	0.11	0.05	0.17	0.56	0.18	0.16	0.51	0.32	0.35	--	Os11g0573700 [Oryza sativa Japonica Group]	-	-	-	-	-	-	-	-
MSTRG.7350	turquoise	101.077	2.61	3.06	3.17	1.54	1.79	1.89	2.52	2.48	2.45	2.17	2.71	2.01	2.01	3.02	2.81	2.47	2.49	2.89	--	Os03g0228900 [Oryza sativa Japonica Group]	-	-	-	-	-	-	-	-
MSTRG.7576	turquoise	1002.62	1.28	1.97	2	4.01	5.44	3.44	2.7	3.18	2.55	2.23	1.36	1.32	1.71	1.82	1.76	1.72	2.01	1.77	--	P0482D04.12 [Oryza sativa Japonica Group]	-	-	-	-	-	-	-	-
MSTRG.8045	turquoise	765.633	7.29	14.97	12.59	3.34	6.9	4.37	4.05	6.05	3.93	11.11	13.51	11.32	12.06	12.55	13.16	12.54	12.39	14.44	--	Os03g0364700, partial [Oryza sativa Japonica Group]	-	-	-	-	GO:0043231//intracellular membrane-bounded organelle	-	GO:0034645//cellular macromolecule biosynthetic process	-
MSTRG.8175	turquoise	91.8481	2.46	2.15	2.18	1.96	2.02	2.16	2	1.73	2.08	2.14	1.95	2.44	2.16	2.46	2.66	2.33	2.65	2.14	--	Os03g0399600, partial [Oryza sativa Japonica Group]	-	-	-	-	GO:0043231//intracellular membrane-bounded organelle	-	-	-
MSTRG.8527	turquoise	152.895	1.96	5.9	5.54	1.05	3.16	2.32	1.1	0.77	1.33	3.14	2.76	2.91	6.54	4.9	4.97	4.81	3.88	3.25	--	Os01g0336200 [Oryza sativa Japonica Group]	-	-	-	-	-	-	-	-
MSTRG.8552	turquoise	104.586	4.04	9.33	4.99	2.5	8.84	2.33	4.32	5.77	3	8.76	5.55	9.67	13.42	15.6	7.81	7.11	10.46	9.95	--	Os01g0101200, partial [Oryza sativa Japonica Group]	Metabolism;Metabolism	Global and overview maps;Amino acid metabolism	ko01100//Metabolic pathways;ko00270//Cysteine and methionine metabolism	K09880;K09880	GO:0043231//intracellular membrane-bounded organelle	-	GO:0044237//cellular metabolic process	-
MSTRG.8555	turquoise	1426.4	3.31	5.02	7.33	19.82	18.68	21.59	12.78	12.27	20.06	2.55	3.74	2.28	5.06	4.82	5.61	6.43	7.02	9	--	Os03g0622500, partial [Oryza sativa Japonica Group]	-	-	-	-	-	-	-	-
MSTRG.8583	turquoise	184.052	11.53	11.14	10.42	13.29	16.91	13.22	11.59	12.12	11.67	9.92	11.38	11.17	11.77	12.43	13.06	11.35	11.85	12.28	FBL17	Leucine Rich Repeat family protein, expressed [Oryza sativa Japonica Group]	-	-	-	-	-	-	-	-
MSTRG.8930	turquoise	228.24	12.46	19.36	17.33	8.31	15.07	9.72	11.43	16.08	9.6	16.57	14.1	18.95	14.84	14.87	17.83	17.19	19.85	20.17	--	Os09g0434550 [Oryza sativa Japonica Group]	-	-	-	-	-	-	-	-
MSTRG.909	turquoise	383.675	6.43	3.07	4.65	2.5	3.13	2.19	2.71	4.28	3.2	4.45	3.88	6.43	6.93	6.02	4.45	5.5	6.45	5.48	--	hypothetical protein OsI_01297 [Oryza sativa Indica Group]	-	-	-	-	-	-	-	-
MSTRG.9239	turquoise	551.132	81.74	92.56	93.71	58.04	63.95	62.39	69.42	74.89	76.67	91.25	77.38	76.13	90.67	90.54	88.75	88.39	101.19	101.86	--	Os03g0772300, partial [Oryza sativa Japonica Group]	-	-	-	-	-	-	-	-
MSTRG.9422	turquoise	1521.78	2.41	5.59	3.71	16.3	20.69	17.23	11.88	14.99	9.14	1.25	1.59	1.61	2.36	1.68	1.67	1.7	3.39	2.78	--	F-box domain containing protein, expressed [Oryza sativa Japonica Group]	-	-	-	-	-	-	-	-
MSTRG.9490	turquoise	140.733	13.01	18.09	11.41	6.99	10.06	7.86	6.38	7.51	7.29	6.15	15.68	12.44	13.22	10.02	11.38	13.57	12.12	16.13	--	-	-	-	-	-	-	-	-	-
MSTRG.9827	turquoise	134.989	1.67	2.87	1.82	1.22	1.77	1.19	2.32	1.7	1.73	2.43	2.53	1.8	2.32	2.34	1.79	2.14	2.37	2.8	--	PREDICTED: uncharacterized protein LOC9269552 isoform X2 [Oryza sativa Japonica Group]	-	-	-	-	-	-	-	-
MSTRG.9860	turquoise	1153.52	7.19	35.12	12.14	44.04	48.42	46.97	25.97	24.3	30.12	0.41	1.23	1.48	1.69	3.3	3.08	4.11	5.37	2.97	--	Os04g0121800 [Oryza sativa Japonica Group]	-	-	-	-	-	-	-	-
MSTRG.9937	turquoise	142.608	5.03	7.33	3.48	3.54	3.99	3.02	3.51	3.05	2.58	3.92	5.9	3.62	6.09	5.16	4.54	4.96	5.35	6.06	--	Os04g0169500 [Oryza sativa Japonica Group]	-	-	-	-	-	-	-	-
MSTRG.9946	turquoise	166.493	1.74	5.52	5.31	1.58	2.99	2.31	1.61	3.94	3.71	4.65	4.47	6.85	3.91	4.08	5.67	3.98	3.6	4.84	--	Os04g0173300 [Oryza sativa Japonica Group]	-	-	-	-	-	-	-	-
MSTRG.9953	turquoise	507.909	2.2	2.68	3.24	3.45	3.92	4.19	3.14	4.12	4.54	1.73	1.56	2.19	2.23	2.6	3	1.85	3.58	2.88	--	Os04g0175300 [Oryza sativa Japonica Group]	-	-	-	-	-	-	-	-
MSTRG.9993	turquoise	352.207	67.48	142.88	77.23	15.21	30.91	32.17	51.96	51.85	70.61	77.66	65.17	78.37	84.97	85.09	81.96	75.88	90.07	67.13	--	OSJNBa0059D20.11 [Oryza sativa Japonica Group]	-	-	-	-	-	-	-	-
ncbi_107275249	turquoise	179.815	3.67	7.36	6.18	5.87	8.73	7.39	9.26	7.32	7.9	7.32	4.96	4.14	5.86	5.78	5.19	5.73	4.57	3.4	At2g19130	PREDICTED: G-type lectin S-receptor-like serine/threonine-protein kinase At2g19130 isoform X1 [Oryza sativa Japonica Group]	-	-	-	-	-	-	-	-
ncbi_107275258	turquoise	44.6239	11.17	24.42	15.4	27.65	16.91	40.16	24.2	13.88	15.84	12.6	7.08	6.69	21.08	26.42	27.57	14.71	14.44	9.51	--	PREDICTED: universal stress protein A-like protein [Setaria italica]	-	-	-	-	-	-	-	-
ncbi_107275261	turquoise	1420.03	10.47	11.8	12.7	19.8	21.03	19.97	16.56	18.15	19.54	9.15	10.63	10.73	12.89	12.42	11.86	13.76	14.97	12.4	--	Os10g0400900, partial [Oryza sativa Japonica Group]	-	-	-	-	-	-	-	-
ncbi_107275263	turquoise	154.774	1.44	1.15	2.14	3.7	3.14	2.34	1.4	1.31	1.46	2.01	2.1	1.62	1.43	1.28	1.97	1.28	1.84	1.68	CIPK11	PREDICTED: CBL-interacting protein kinase 11 [Oryza sativa Japonica Group]	-	-	-	-	-	-	-	-
ncbi_107275279	turquoise	534.373	7.32	15.88	9.45	1.76	3.46	2.37	1.79	2.55	1.34	12.42	9.01	14.1	18.38	20.69	12.28	8.92	12.52	19.46	ATL9	PREDICTED: RING-H2 finger protein ATL45-like [Oryza sativa Japonica Group]	-	-	-	-	-	GO:0043169//cation binding	-	-
ncbi_107275312	turquoise	561.688	7.16	5.11	8.5	8.2	8.21	10.15	10.18	8.85	10.63	5.62	4.82	4.19	5.9	6.72	5.57	6.81	6.09	6.34	Os04g0590900	PREDICTED: E3 ubiquitin-protein ligase RING1-like [Oryza sativa Japonica Group]	-	-	-	-	-	-	-	-
ncbi_107275520	turquoise	320.788	5.51	5.33	6.98	4	3.54	4.99	3.02	4.28	4.04	9.54	6.41	7.61	7.26	6.75	7.3	6.9	3.19	6.09	DMP6	PREDICTED: uncharacterized protein LOC107275520 [Oryza sativa Japonica Group]	-	-	-	-	-	-	-	-
ncbi_107275669	turquoise	1234.6	0.42	1.09	1.13	6.73	8.55	10.8	6.84	6.23	11.81	0.17	0.05	0.15	0.23	0.26	0.15	0.18	0.46	0.45	SD18	PREDICTED: G-type lectin S-receptor-like serine/threonine-protein kinase At1g11300 [Oryza sativa Japonica Group]	-	-	-	-	-	-	-	-
ncbi_107275680	turquoise	13.9431	11.03	9.69	10.88	10.51	13.22	10.55	9.21	8.46	8.25	9.21	9.65	10.47	9.22	9.89	10.28	8.75	9.45	9.2	HK6	PREDICTED: probable histidine kinase 6 [Oryza sativa Japonica Group]	-	-	-	-	-	GO:0016740//transferase activity;GO:0060089//molecular transducer activity	GO:0006796//phosphate-containing compound metabolic process;GO:0035556//intracellular signal transduction	-
ncbi_107275700	turquoise	333.089	3.44	2.56	2.86	5.92	4.82	3.72	4.86	3.85	2.44	2.63	2.34	1.97	2.98	3.64	2.36	3.44	3.55	2.09	UVR8	PREDICTED: ultraviolet-B receptor UVR8-like isoform X1 [Oryza sativa Japonica Group]	-	-	-	-	-	-	-	-
ncbi_107275739	turquoise	1278.79	85.71	90.6	83.45	54.16	58.08	51.77	58.71	52.83	47.73	80.32	89.78	89.23	91.91	88.69	85.88	88.35	81.45	80.65	At1g05030	PREDICTED: probable plastidic glucose transporter 1 [Oryza sativa Japonica Group]	-	-	-	-	-	-	-	-
ncbi_107275770	turquoise	1207.59	0.12	0.17	0.1	9.13	5.08	7.47	8.4	7.19	9.28	0.26	0.13	0.19	0.15	0.34	0.25	0.22	0.03	0.27	--	PREDICTED: disease resistance protein RGA2-like [Oryza sativa Japonica Group]	-	-	-	-	-	-	-	-
ncbi_107275810	turquoise	3.3894	3.42	0.1	3.12	28.13	0.31	2.38	3.01	0.79	2.11	3.58	3.25	11.13	4.04	21.75	1.5	8.36	3.43	2.1	HPGT2	PREDICTED: probable beta-1,3-galactosyltransferase 9 isoform X1 [Oryza sativa Japonica Group]	-	-	-	-	-	-	-	-
ncbi_107275818	turquoise	1188	0.35	1.34	1.26	29.99	24.01	38.24	33.84	13.12	19.74	0.32	0.38	0.11	1.11	0.9	0.84	1.19	0.62	0.67	BOR4	PREDICTED: boron transporter 4-like [Oryza sativa Japonica Group]	-	-	-	-	GO:0031224//intrinsic component of membrane	-	GO:0006820//anion transport	-
ncbi_107275865	turquoise	1460.89	4.57	6.25	6.12	13.79	13.72	13.94	10.21	7.7	10.19	4.51	5.05	4.48	5.97	6.28	5.08	5.66	6.53	5.18	Os12g0290150	PREDICTED: quinolinate synthase, chloroplastic [Oryza sativa Japonica Group]	Metabolism;Metabolism	Global and overview maps;Metabolism of cofactors and vitamins	ko01100//Metabolic pathways;ko00760//Nicotinate and nicotinamide metabolism	K03517;K03517	-	-	-	-
ncbi_107275868	turquoise	489.098	181.85	137.02	152.91	100.93	101.92	98.91	138.53	115.75	113.2	136.21	136.25	128.32	192.5	156.53	168.11	159.63	147.19	161.77	--	PREDICTED: uncharacterized protein LOC107275868 [Oryza sativa Japonica Group]	-	-	-	-	-	-	-	-
ncbi_107275935	turquoise	854.664	139	161.31	135.9	210.54	192.8	190.9	188.46	172.32	154.78	148.33	128.45	118.75	147.34	160.28	148.18	139.35	142.09	125.22	D14L	PREDICTED: probable esterase D14L [Oryza sativa Japonica Group]	-	-	-	-	-	-	-	-
ncbi_107275937	turquoise	1533.86	0	0.2	0.44	3.27	2.45	3.14	2.58	2.3	3.13	0.22	0.09	0.08	0.17	0.17	0.15	0.49	0.56	0.57	PEP	PREDICTED: RNA-binding KH domain-containing protein PEPPER-like isoform X1 [Oryza sativa Japonica Group]	-	-	-	-	-	-	-	-
ncbi_107276012	turquoise	528.297	5.61	12.75	10.38	2.47	4	4.57	2.75	2.01	3.49	8.3	9.5	7.66	8.54	9.57	13.04	8.26	8.2	9.21	At2g19130	Os04g0420033 [Oryza sativa Japonica Group]	-	-	-	-	-	-	-	-
ncbi_107276041	turquoise	128.659	2	1.72	2.08	1.82	1.56	1.44	2.9	3.41	2.13	3.4	3.54	3.15	3.03	3.22	2.86	3.34	2.34	3.23	--	PREDICTED: CAP-Gly domain-containing linker protein 1-like [Setaria italica]	-	-	-	-	-	-	-	-
ncbi_107276049	turquoise	834.761	3.07	4.25	4.35	2.81	1.45	1.78	2.64	2.76	2.06	5.37	5.2	5.22	5.56	5.6	6.31	6.33	5.67	4.9	--	PREDICTED: protein SYM1-like [Oryza sativa Japonica Group]	Cellular Processes	Transport and catabolism	ko04146//Peroxisome	K13347	GO:0009526//plastid envelope;GO:0031224//intrinsic component of membrane	-	-	-
ncbi_107276062	turquoise	473.927	1.89	1.63	1.75	2.64	2.81	3.57	2.82	2.76	2.01	0.96	0.5	0.85	2.52	1.63	1.57	1.37	1.29	2.16	At2g24580	PREDICTED: probable sarcosine oxidase [Oryza sativa Japonica Group]	Metabolism;Cellular Processes;Metabolism;Metabolism	Global and overview maps;Transport and catabolism;Amino acid metabolism;Amino acid metabolism	ko01100//Metabolic pathways;ko04146//Peroxisome;ko00260//Glycine, serine and threonine metabolism;ko00310//Lysine degradation	K00306;K00306;K00306;K00306	-	-	GO:0044710//single-organism metabolic process	-
ncbi_107276068	turquoise	213.938	37.81	27.49	29.89	58.32	37.16	43.33	46.18	38.91	38.66	38.36	43.39	35.39	32.25	29.98	27.14	34.21	28.92	31.85	ADK-B	PREDICTED: adenylate kinase 4 [Oryza sativa Japonica Group]	Metabolism;Metabolism;Metabolism;Metabolism	Global and overview maps;Global and overview maps;Nucleotide metabolism;Metabolism of cofactors and vitamins	ko01100//Metabolic pathways;ko01110//Biosynthesis of secondary metabolites;ko00230//Purine metabolism;ko00730//Thiamine metabolism	K00939;K00939;K00939;K00939	-	GO:0016301//kinase activity;GO:0032550//purine ribonucleoside binding	GO:0009117//nucleotide metabolic process	-
ncbi_107276141	turquoise	440.512	7.36	4.62	10.19	13.3	12.01	14.5	18.42	16.52	17.19	9.31	11.4	6.71	7.04	7.98	9.75	7.4	6.55	9.59	WRKY31	PREDICTED: probable WRKY transcription factor 47 isoform X1 [Oryza sativa Japonica Group]	-	-	-	-	-	-	-	WRKY
ncbi_107276160	turquoise	875.342	7.79	10.42	10.79	19.5	22.58	24.07	10.43	9.29	7.63	0.53	0.44	0.36	2.97	3.72	3.92	6.19	4.14	5.74	SARD1	PREDICTED: protein SAR DEFICIENT 1-like [Oryza sativa Japonica Group]	-	-	-	-	-	-	-	-
ncbi_107276220	turquoise	1299.34	60.85	68.76	73.17	33.47	27.13	35.15	33.73	36.32	29.75	80.23	72.52	82.28	67.11	68.75	81.86	60.74	66.19	76.56	PRS1	PREDICTED: ribose-phosphate pyrophosphokinase 1-like [Oryza sativa Japonica Group]	Metabolism;Metabolism;Metabolism;Metabolism;Metabolism;Metabolism	Global and overview maps;Global and overview maps;Global and overview maps;Global and overview maps;Nucleotide metabolism;Carbohydrate metabolism	ko01100//Metabolic pathways;ko01110//Biosynthesis of secondary metabolites;ko01200//Carbon metabolism;ko01230//Biosynthesis of amino acids;ko00230//Purine metabolism;ko00030//Pentose phosphate pathway	K00948;K00948;K00948;K00948;K00948;K00948	-	-	-	-
ncbi_107276234	turquoise	687.746	10.26	6.63	10.74	5.43	4.69	5.63	5.49	4.47	2.78	12.37	9.46	10.99	8.82	9.79	8.62	6.35	9.6	9.91	PCMP-E75	PREDICTED: pentatricopeptide repeat-containing protein At2g42920, chloroplastic-like [Oryza sativa Japonica Group]	-	-	-	-	-	-	-	-
ncbi_107276261	turquoise	1004.22	2.16	9.5	3.58	15.78	21.15	16	6.58	7.36	7.91	2.7	2.49	2.24	0.5	0.83	1.59	0.53	0.5	0.44	--	PREDICTED: neurogenic locus notch homolog protein 1-like [Oryza sativa Japonica Group]	-	-	-	-	-	-	-	-
ncbi_107276298	turquoise	291.956	1.33	2.79	2.16	0.86	1.54	1.04	1.07	1.96	1.34	3.1	2.33	1.63	2.75	2.93	4.14	2.76	2.57	2.82	SRK	PREDICTED: G-type lectin S-receptor-like serine/threonine-protein kinase SRK [Oryza sativa Japonica Group]	-	-	-	-	-	GO:0004672//protein kinase activity;GO:0032550//purine ribonucleoside binding	GO:0006464//cellular protein modification process;GO:0006796//phosphate-containing compound metabolic process;GO:0008037//cell recognition	-
ncbi_107276391	turquoise	1440.35	0.38	1.66	0.71	4.17	4.01	4.38	2.4	2.89	3.19	1.11	0.76	0.92	1.47	1.33	1.03	1.26	1.62	1.62	LRK10L-2.5	PREDICTED: probable receptor-like protein kinase At1g67000 [Oryza sativa Japonica Group]	-	-	-	-	-	-	-	-
ncbi_107276395	turquoise	1443.49	16.41	23.05	19.85	35.07	36.76	31.91	26.75	26.24	30.28	14.66	17.27	14.8	18.87	18.03	18.28	19.12	23.62	21.32	SEC	PREDICTED: probable UDP-N-acetylglucosamine--peptide N-acetylglucosaminyltransferase SEC [Oryza sativa Japonica Group]	Metabolism	Glycan biosynthesis and metabolism	ko00514//Other types of O-glycan biosynthesis	K09667	-	GO:0016740//transferase activity	GO:0006486//protein glycosylation;GO:0044707//single-multicellular organism process	-
ncbi_107276423	turquoise	270.331	3.98	3.93	5.49	5.39	6.84	5.86	4.15	4.68	5.6	4.04	5.17	3.96	3.77	3.82	3.87	4.22	3.8	5.22	GALT2	PREDICTED: probable beta-1,3-galactosyltransferase 20 [Oryza sativa Japonica Group]	-	-	-	-	GO:0031224//intrinsic component of membrane;GO:0043231//intracellular membrane-bounded organelle	GO:0005488//binding;GO:0016758//transferase activity, transferring hexosyl groups	-	-
ncbi_107276446	turquoise	925.225	0.35	4.9	3.09	18.75	30.31	43.18	38.61	24.18	48.79	0.02	0	0.07	0.96	1.52	1.11	2.8	2.41	2.36	LAC6	PREDICTED: laccase-6 [Oryza sativa Japonica Group]	-	-	-	-	-	-	-	-
ncbi_107276549	turquoise	1606.49	14.15	30.73	22.56	98.44	133.59	111.64	84.87	91.25	84.49	3.76	4.53	3.94	7.31	8.59	6.44	7.54	6.75	5.58	BAM1	PREDICTED: receptor-like protein kinase HSL1 [Oryza sativa Japonica Group]	-	-	-	-	-	-	-	-
ncbi_107276699	turquoise	754.681	5.53	20.26	16.9	32.7	27.03	28.45	19.4	11.57	8.84	1.13	1.01	2.1	4.82	4.79	3.35	6.03	3.38	3.05	--	PREDICTED: protein NUCLEAR FUSION DEFECTIVE 4-like [Oryza sativa Japonica Group]	-	-	-	-	-	-	-	-
ncbi_107276724	turquoise	779.072	2.32	3.73	3.06	3.83	5.04	4.51	3.89	5.55	4.49	2.53	2.68	2.48	3.04	2.79	2.02	2.97	3.04	2.27	At5g54830	PREDICTED: cytochrome b561, DM13 and DOMON domain-containing protein At5g54830-like [Oryza sativa Japonica Group]	-	-	-	-	-	-	-	-
ncbi_107276755	turquoise	629.12	4.38	5.81	5.49	2.56	3.75	2.7	3.32	2.67	3.25	4.73	5.23	4.06	5.63	6.07	5.69	5.54	6.13	6.17	At3g47570	PREDICTED: probable LRR receptor-like serine/threonine-protein kinase At3g47570 [Oryza sativa Japonica Group]	-	-	-	-	-	-	-	-
ncbi_107276775	turquoise	1192.8	56.28	48.83	46.15	14.58	17.95	16.68	20.34	20.81	21.32	42.45	48.36	43.53	49.38	45.25	44.78	42.58	36.76	56.78	CPRF2	PREDICTED: light-inducible protein CPRF2-like isoform X1 [Oryza sativa Japonica Group]	-	-	-	-	-	-	-	bZIP
ncbi_107276903	turquoise	998.766	2.31	4.1	2.87	7.58	10.28	7.66	6.86	11.16	8.02	3.56	2.46	2.45	1.76	2.14	2.53	1.13	1.36	0.99	--	PREDICTED: uncharacterized protein LOC107276903 [Oryza sativa Japonica Group]	-	-	-	-	-	-	-	-
ncbi_107276977	turquoise	1445.16	0.37	0.57	0.63	2.57	2.26	2.4	2.41	2.49	2.37	0.28	0.33	0.28	0.83	0.62	0.61	1.03	0.93	0.94	RPP13L4	Disease resistance protein RPM1 [Dichanthelium oligosanthes]	-	-	-	-	-	-	-	-
ncbi_107276991	turquoise	11.6824	1.9	2.61	1.78	1.75	2.64	1.16	1.52	2.71	1.55	1.92	2.44	1.95	2.58	1.98	2.18	2.38	2.8	2.05	PCMP-H24	pentatricopeptide (PPR) repeat-containing protein-like [Oryza sativa Japonica Group]	-	-	-	-	-	-	-	-
ncbi_107277070	turquoise	1421.54	4.85	9.46	7.9	15.98	15.91	13.26	12.4	14.61	14.18	5.64	6.37	3.43	6.18	5.94	7.83	7.3	8.23	7.41	--	Os03g0581650 [Oryza sativa Japonica Group]	-	-	-	-	-	-	-	-
ncbi_107277090	turquoise	542.437	17.08	24.23	16.55	9.28	14.54	7.41	12.03	11.96	8.06	17.92	17.39	23.9	21.09	25.69	20.41	17.35	21.72	27.34	ATL20	Os10g0546900 [Oryza sativa Japonica Group]	-	-	-	-	-	-	-	-
ncbi_107277108	turquoise	1338.06	0.15	1.36	1.09	13.75	11.8	15.8	6.01	4.86	5.45	0	0.01	0	0.07	0.28	0.32	0.15	0.07	0.34	At3g47570	B1292H11.1 [Oryza sativa Japonica Group]	-	-	-	-	-	GO:0016301//kinase activity	-	-
ncbi_107277118	turquoise	1113.89	2.2	2.56	3.75	11.53	6.91	11.98	13.08	8.03	10.03	0.65	0.83	0.54	2.06	2.74	2.53	2.41	1.74	2.13	WAK5	PREDICTED: wall-associated receptor kinase 5-like [Oryza sativa Japonica Group]	-	-	-	-	-	-	-	-
ncbi_107277145	turquoise	1512.5	0.06	0.41	0.51	6.55	4.49	4.87	2.36	3.08	3.4	0.07	0.16	0.17	0.42	0.12	0.24	0.13	0.14	0.15	--	NBS-LRR-like protein [Oryza sativa Japonica Group]	-	-	-	-	-	-	-	-
ncbi_107277163	turquoise	1390.65	2.21	5.8	4.32	17.32	23.6	13.5	15.54	17.39	13.89	1.72	2.88	2.05	2.15	2.3	3.34	2.4	2.1	2.96	--	PREDICTED: ena/VASP-like protein [Oryza sativa Japonica Group]	-	-	-	-	-	-	-	-
ncbi_107277204	turquoise	117.116	15.27	4.5	9.6	11.22	4.87	8.27	8.01	10.31	6.64	15.51	11.37	30.51	25.53	30.63	15.46	12.94	29.55	25.41	KTI12	PREDICTED: protein KTI12 homolog [Oryza sativa Japonica Group]	-	-	-	-	-	-	-	-
ncbi_107277220	turquoise	707.863	0.96	3.58	1.73	81.28	37.37	30.7	23.97	14.3	9.4	1.94	1.79	1.96	1.99	1.97	2.4	3.59	4.18	4	rccR	PREDICTED: red chlorophyll catabolite reductase-like [Oryza sativa Japonica Group]	Metabolism;Metabolism	Global and overview maps;Metabolism of cofactors and vitamins	ko01110//Biosynthesis of secondary metabolites;ko00860//Porphyrin and chlorophyll metabolism	K13545;K13545	GO:0009536//plastid	-	GO:0006725//cellular aromatic compound metabolic process;GO:0034641//cellular nitrogen compound metabolic process;GO:0044238//primary metabolic process;GO:0044249//cellular biosynthetic process;GO:0044260//cellular macromolecule metabolic process;GO:0044711//single-organism biosynthetic process;GO:0044763//single-organism cellular process;GO:0046483//heterocycle metabolic process;GO:0050789//regu…	-
ncbi_107277281	turquoise	534.435	18.66	15.71	21.49	11.77	13.76	14.1	17.33	17.79	16.82	23.18	21.35	21.87	21.85	23.6	25.32	18.77	17.78	16.76	PCMP-H65	PREDICTED: pentatricopeptide repeat-containing protein At4g01030, mitochondrial-like [Oryza sativa Japonica Group]	-	-	-	-	-	-	-	-
ncbi_107277389	turquoise	1535.82	3.58	5.31	3.43	25.52	24.13	30.14	15.6	12.95	15.91	0	0	0.02	0.03	0.64	0.37	0.34	0.2	0.49	JUB1	PREDICTED: transcription factor JUNGBRUNNEN 1-like [Oryza sativa Japonica Group]	-	-	-	-	-	-	-	NAC
ncbi_107277414	turquoise	1188.1	1.37	3.67	3.25	41.92	50.12	30.32	46.91	52.46	38.47	1.56	1.23	1.45	7.27	7.33	5.02	12.49	6.13	7.38	--	protein bangles and beads-like [Aegilops tauschii subsp. tauschii] [Aegilops tauschii]	-	-	-	-	-	-	-	-
ncbi_107277437	turquoise	902.432	22.51	26.17	21.23	14.15	12.23	10.12	11.25	10.62	9.19	31.37	20.34	26.32	29.47	30.04	23.51	24.82	27.71	22.16	TYRAAT2	PREDICTED: arogenate dehydrogenase 2, chloroplastic-like [Oryza sativa Japonica Group]	Metabolism;Metabolism;Metabolism;Metabolism	Global and overview maps;Global and overview maps;Global and overview maps;Amino acid metabolism	ko01100//Metabolic pathways;ko01110//Biosynthesis of secondary metabolites;ko01230//Biosynthesis of amino acids;ko00400//Phenylalanine, tyrosine and tryptophan biosynthesis	K15227;K15227;K15227;K15227	-	GO:0016628//oxidoreductase activity, acting on the CH-CH group of donors, NAD or NADP as acceptor	GO:0006570//tyrosine metabolic process	-
ncbi_107277488	turquoise	1355.74	3.39	3.45	3.41	6.99	6.69	6.93	4.8	4.88	5.52	2.21	3.55	2.87	3.58	3.47	3.76	4.38	3.73	3.81	PLDZETA1	PREDICTED: phospholipase D zeta 1-like isoform X1 [Oryza sativa Japonica Group]	Metabolism;Metabolism;Cellular Processes;Metabolism;Metabolism	Global and overview maps;Global and overview maps;Transport and catabolism;Lipid metabolism;Lipid metabolism	ko01100//Metabolic pathways;ko01110//Biosynthesis of secondary metabolites;ko04144//Endocytosis;ko00564//Glycerophospholipid metabolism;ko00565//Ether lipid metabolism	K01115;K01115;K01115;K01115;K01115	-	-	-	-
ncbi_107277568	turquoise	1301.72	0.76	2.09	1.96	11.07	21.42	15.68	11.92	16.7	16.06	0.8	0.88	0.58	0.43	1.5	0.92	0.9	0.5	0.65	--	PREDICTED: uncharacterized protein LOC107277568 [Oryza sativa Japonica Group]	-	-	-	-	-	-	-	-
ncbi_107277571	turquoise	502.869	3.64	5.27	4.12	5.71	6.67	7.01	6.19	8.37	8.97	4.39	5.64	3.96	2.56	3.16	4.17	3.57	3.52	4.05	--	DNA polymerase V family [Zea mays]	-	-	-	-	-	-	-	-
ncbi_107277573	turquoise	537.53	2.11	3.37	1.55	2.65	3.6	3.88	3.31	5.06	4.04	0.2	0.64	1.15	1.48	1.55	1	2.37	2.4	1.71	--	PREDICTED: uncharacterized protein LOC107277573 [Oryza sativa Japonica Group]	-	-	-	-	-	-	-	-
ncbi_107277629	turquoise	865.127	1.55	2.59	2.53	4.9	6.72	5.27	4.27	5.11	6.88	2.29	3.11	2.35	3.02	3	2.04	3.58	3.48	3.71	--	PREDICTED: probable glycosyltransferase 5 isoform X2 [Oryza sativa Japonica Group]	-	-	-	-	-	-	-	-
ncbi_107277787	turquoise	876.867	2.92	4.61	3.84	0.05	0.28	0.26	0.15	0.13	0.08	5.59	3.67	3.42	6.3	5.9	4.02	3.52	2.35	4.75	ATL17	PREDICTED: RING-H2 finger protein ATL74-like [Oryza sativa Japonica Group]	-	-	-	-	-	-	-	-
ncbi_107277941	turquoise	424.023	1.5	1.91	1.47	2.83	2.34	2.04	2.95	3.49	2.31	1.72	1.63	1.03	0.98	1.1	1.72	1.85	1.02	0.8	--	PREDICTED: nascent polypeptide-associated complex subunit alpha, muscle-specific form-like [Setaria italica]	-	-	-	-	-	-	-	-
ncbi_107277949	turquoise	1608.4	0.82	1.14	1.79	8.53	9.42	10.69	7.28	8.5	8.81	0.68	0.75	0.38	0.75	1.1	1.1	1.35	0.96	1.28	--	PREDICTED: disease resistance protein RGA2-like isoform X1 [Oryza sativa Japonica Group]	-	-	-	-	-	-	-	-
ncbi_107278041	turquoise	1433.01	19.49	26.62	24.52	63.38	71.6	70.95	69.31	78.67	64.46	20.36	19.95	17.19	20.74	23.23	22.85	27.27	24.74	25.93	RBOHC	PREDICTED: respiratory burst oxidase homolog protein B-like [Oryza sativa Japonica Group]	Organismal Systems;Environmental Information Processing	Environmental adaptation;Signal transduction	ko04626//Plant-pathogen interaction;ko04016//MAPK signaling pathway - plant	K13447;K13447	GO:0031224//intrinsic component of membrane	GO:0016651//oxidoreductase activity, acting on NAD(P)H;GO:0046872//metal ion binding	GO:0044710//single-organism metabolic process	-
ncbi_107278127	turquoise	1505.57	0.24	0.49	0.25	15.84	11.07	17.76	8.5	10.1	11.4	0.17	0.03	0.16	0.12	0.33	0.43	0.4	0.25	0.57	RE1	Os01g0123000 [Oryza sativa Japonica Group]	-	-	-	-	-	-	-	-
ncbi_107278244	turquoise	465.036	8.93	14.82	13.33	2.38	2.77	4.13	1.74	2.95	2.51	15.45	18.66	16.62	6.63	9.43	14.92	9.07	10.47	23.01	TCL2	PREDICTED: MYB-like transcription factor ETC3 isoform X1 [Oryza sativa Japonica Group]	Organismal Systems	Environmental adaptation	ko04626//Plant-pathogen interaction	K09422	-	-	-	MYB_related
ncbi_107278261	turquoise	379.973	2.31	8.45	3.96	0.97	2.34	0.91	1.28	1.28	1.76	6.98	3.74	4.19	5.14	4.24	4.8	4.6	5.24	6.29	ATL32	PREDICTED: E3 ubiquitin-protein ligase EL5-like [Oryza sativa Japonica Group]	-	-	-	-	-	GO:0043169//cation binding	-	-
ncbi_107278369	turquoise	25.3981	17.08	27.99	13.92	19.15	22.78	16.36	21.42	18.01	14.54	26.61	20.21	19.79	23.22	23.38	22.3	23.31	19.98	24.88	ATL74	PREDICTED: RING-H2 finger protein ATL74-like [Oryza sativa Japonica Group]	-	-	-	-	-	-	-	-
ncbi_107278397	turquoise	17.3825	1.79	1.69	1.53	2.64	2.56	1.91	2.4	1.53	1.92	1.85	1.75	2.03	2.78	1.78	1.4	2.18	2.19	1.26	TIM17-2	PREDICTED: mitochondrial import inner membrane translocase subunit TIM17-2-like [Oryza sativa Japonica Group]	-	-	-	-	-	-	-	-
ncbi_107278438	turquoise	115.532	1.37	2.73	2.13	1.27	1.85	1.37	1.64	1.72	1.25	1.35	2.19	2.95	1.82	2.54	2.3	2.27	2.55	2.54	DOF1.5	PREDICTED: dof zinc finger protein DOF1.5-like [Oryza sativa Japonica Group]	-	-	-	-	-	-	-	Dof
ncbi_107278482	turquoise	400.269	1.28	3.04	2	0.66	1.9	0.99	0.55	1.06	0.62	2.7	2.28	2.4	2.48	1.92	2.32	1.89	1.84	2.61	--	Os06g0669075 [Oryza sativa Japonica Group]	-	-	-	-	-	-	-	-
ncbi_107278608	turquoise	505.847	63.76	90.18	63.71	69.6	83.54	83.96	87.15	91.42	94.07	48.83	44.46	46.54	51.02	49.25	47.11	55.31	63.2	61.8	--	PREDICTED: protein argonaute 12 isoform X1 [Oryza sativa Japonica Group]	-	-	-	-	-	-	-	-
ncbi_107278708	turquoise	980.256	3.45	4.28	4.2	6.46	8.76	7.82	5.58	6.08	6.14	2.99	4.42	3.94	4.44	4.91	3.95	4.9	5.34	4.98	--	PREDICTED: glutamic acid-rich protein-like [Oryza sativa Japonica Group]	-	-	-	-	-	-	-	-
ncbi_107278742	turquoise	1028.14	1.05	2.31	2.11	4.32	4.23	3.4	3.53	2.88	1.89	1.22	0.75	0.44	1.39	0.87	1.36	0.7	0.96	0.61	WRKY53	PREDICTED: probable WRKY transcription factor 41 [Oryza brachyantha]	-	-	-	-	-	-	-	WRKY
ncbi_107278772	turquoise	1501.89	0.24	0.22	0.1	5.17	4.46	5.17	2.65	2.56	2.49	0.12	0.28	0.42	0.05	0.5	0.29	0.1	0.08	0.13	--	PREDICTED: disease resistance protein RGA2-like isoform X1 [Oryza sativa Japonica Group]	-	-	-	-	-	-	-	-
ncbi_107279017	turquoise	1483.67	0.08	0.35	0.23	5.72	5.9	6.12	6.13	6.2	6.21	0	0	0.04	0.1	0.49	0.15	0.61	0.51	0.33	--	Os10g0134033 [Oryza sativa Japonica Group]	-	-	-	-	-	-	-	-
ncbi_107279124	turquoise	331.258	12.42	16.28	10.31	4.42	9.08	6.08	6.26	9.41	6.43	6.51	18.71	18.13	16.55	14.82	19.07	16.81	18.38	23.53	atpA	PREDICTED: ATP synthase subunit alpha, chloroplastic-like [Oryza sativa Japonica Group]	Metabolism;Metabolism;Metabolism	Global and overview maps;Energy metabolism;Energy metabolism	ko01100//Metabolic pathways;ko00190//Oxidative phosphorylation;ko00195//Photosynthesis	K02111;K02111;K02111	GO:0019866//organelle inner membrane;GO:0033178//proton-transporting two-sector ATPase complex, catalytic domain;GO:0044434//chloroplast part	GO:0015078//hydrogen ion transmembrane transporter activity;GO:0019829//cation-transporting ATPase activity;GO:0032550//purine ribonucleoside binding	GO:0006754//ATP biosynthetic process;GO:0015988//energy coupled proton transmembrane transport, against electrochemical gradient	-
ncbi_107279220	turquoise	336.148	4.1	2.28	3.03	1.62	1.98	2.1	2.14	1.5	1.89	2.57	2.7	2.79	3	3.83	3.54	2.46	2.82	2.34	--	Os07g0415700 [Oryza sativa Japonica Group]	-	-	-	-	-	-	-	-
ncbi_107279727	turquoise	332.135	1.25	1.11	1.83	0.63	0.29	0.61	0.15	0.61	0.71	3.17	2.48	2.22	1.39	2.23	3.81	2.83	2.35	4.67	CTL1	PREDICTED: chitinase-like protein 2 [Oryza sativa Japonica Group]	-	-	-	-	-	-	GO:0005975//carbohydrate metabolic process;GO:0006950//response to stress;GO:0009628//response to abiotic stimulus;GO:0009653//anatomical structure morphogenesis;GO:0040007//growth;GO:0044249//cellular biosynthetic process;GO:0044711//single-organism biosynthetic process;GO:0044763//single-organism cellular process;GO:0048513//animal organ development;GO:0065007//biological regulation;GO:1901576/…	-
ncbi_107279888	turquoise	441.782	3.22	5.71	4.79	9.77	9.82	6.84	6.68	11.76	4.26	4.54	5.13	4.42	2.92	4.93	3.93	2.65	3.08	3.77	EL5.1	PREDICTED: RING-H2 finger protein ATL74-like [Oryza sativa Japonica Group]	-	-	-	-	-	-	-	-
ncbi_107279890	turquoise	1219.28	1.03	1.84	2.32	14.81	22.22	21.9	14.16	18.48	27.2	0.59	0.21	2.02	0.15	0.38	0.19	0.92	0.44	0.32	--	Os02g0813000 [Oryza sativa Japonica Group]	-	-	-	-	-	-	-	-
ncbi_107280049	turquoise	1234.86	0.87	1.79	1.36	6.87	6.61	5.85	8.28	7.92	5.73	0.76	0.8	0.53	1	1.31	1.27	1.89	2.2	1.1	Rnf44	PREDICTED: E3 ubiquitin-protein ligase ATL41-like [Oryza sativa Japonica Group]	-	-	-	-	-	-	-	-
ncbi_107280173	turquoise	275.269	2.89	5.22	4.14	2.76	3.23	2.54	2.03	2.22	1.98	3.35	4.96	3.8	3.81	3.57	4.42	4.12	4.5	5.07	pol	PREDICTED: transposon Tf2-1 polyprotein [Brachypodium distachyon]	-	-	-	-	-	-	-	-
ncbi_107280181	turquoise	667.453	1.07	1.08	1.53	0	0.43	0.16	0.14	0.16	0.08	4.03	2.48	2.74	1.74	2.04	3.35	1.69	1.79	2.71	ATL2	PREDICTED: RING-H2 finger protein ATL39-like [Oryza sativa Japonica Group]	-	-	-	-	-	-	-	-
ncbi_107280366	turquoise	741.666	1.69	0.9	0.55	0.15	0.11	0	0.16	0.25	0.08	2.93	3.23	2.77	2.91	3.99	3.15	2.8	2.67	2.24	--	PREDICTED: zinc finger protein ZAT9-like [Oryza brachyantha]	-	-	-	-	-	-	-	C2H2
ncbi_107280458	turquoise	635.58	3.16	3.67	3.13	1.41	1.46	1.48	1.58	1.17	1.31	2.53	2.66	2.69	2.62	2.72	2.68	3.55	3.44	2.31	GLCAT14A	PREDICTED: beta-glucuronosyltransferase GlcAT14A-like [Oryza sativa Japonica Group]	-	-	-	-	-	GO:0008194//UDP-glycosyltransferase activity	GO:0006637//acyl-CoA metabolic process;GO:0016129//phytosteroid biosynthetic process	-
ncbi_107280491	turquoise	468.799	6.79	3.01	6.72	2.68	1.88	2.18	2.32	1.71	1.68	6.26	8.47	6.46	3.37	4.22	5.07	3.99	4.06	5.98	At1g30440	PREDICTED: BTB/POZ domain-containing protein At1g30440-like [Oryza sativa Japonica Group]	-	-	-	-	-	-	-	-
ncbi_107280554	turquoise	239.145	39.05	66.11	40.3	25.26	35.12	24.85	27.2	51.14	34.37	57.92	39.15	67.19	53.01	69.4	48.05	46.4	61.42	75.85	--	PREDICTED: alanine and glycine-rich protein-like [Oryza sativa Japonica Group]	-	-	-	-	-	-	-	-
ncbi_107281082	turquoise	272.751	8.43	10.15	12.58	2.12	3.32	3.38	2.9	2.91	2.59	5.79	4.59	3.58	9.55	9.86	9.28	8.68	6.47	9.6	RE2	PREDICTED: uncharacterized mitochondrial protein AtMg00810-like [Oryza sativa Japonica Group]	-	-	-	-	-	-	GO:0006259//DNA metabolic process	-
ncbi_107281130	turquoise	784.86	3.05	1.46	2.67	1.19	0.75	0.93	1.02	0.76	0.6	3.03	2.66	1.66	3.18	2.99	3.05	2.4	2.78	2.36	--	OSIGBa0140A01.8 [Oryza sativa Indica Group]	-	-	-	-	-	-	-	-
ncbi_107281429	turquoise	585.225	17.57	26.48	17.74	28.71	27.96	27.31	22.9	22.74	23.72	21.33	18.73	18.32	18.33	20.82	15.02	22.85	18.72	18.19	CID11	PREDICTED: polyadenylate-binding protein-interacting protein 8-like [Oryza sativa Japonica Group]	-	-	-	-	-	-	-	-
ncbi_107281452	turquoise	314.185	2.78	4.28	2.14	2.15	2.65	1.76	1.07	1.64	0.94	2.87	3.15	2.93	3.71	3.75	3.2	3.45	3.48	3.33	--	PREDICTED: uncharacterized protein LOC107281452 [Oryza sativa Japonica Group]	-	-	-	-	-	-	-	-
ncbi_107281522	turquoise	1525.46	0.47	1.76	1.19	8.23	8.44	7.02	3.97	3.37	3.83	0.08	0.03	0.11	0.51	0.71	0.45	0.58	0.53	0.74	--	Os07g0121800, partial [Oryza sativa Japonica Group]	-	-	-	-	-	-	-	-
ncbi_107281829	turquoise	322.102	3.77	3.24	4.94	5.95	9.1	6.72	4.44	5.7	3.45	3.92	2.84	3.66	4.33	4.69	4.38	4.16	4.48	4.75	PUB8	PREDICTED: U-box domain-containing protein 8-like [Oryza sativa Japonica Group]	-	-	-	-	-	-	-	-
ncbi_112935986	turquoise	1571.78	3.35	11.66	11.83	49.84	60.27	58.84	36.82	51.03	57.64	0.74	0.97	0.71	6.3	7.25	6.6	11.99	16.18	14.24	NCS1	PREDICTED: S-norcoclaurine synthase 1 isoform X1 [Oryza sativa Japonica Group]	-	-	-	-	-	GO:0016705//oxidoreductase activity, acting on paired donors, with incorporation or reduction of molecular oxygen;GO:0043169//cation binding	GO:0044710//single-organism metabolic process	-
ncbi_112935991	turquoise	1039.33	2.18	2.64	2.55	7.19	7.18	5.85	4.11	4.43	4.16	2.01	2.2	2.36	3.25	2.8	2.82	4.13	3.97	3.93	--	BSD domain containing protein [Zea mays]	-	-	-	-	-	-	-	-
ncbi_112935998	turquoise	815.275	62.12	62.66	64.01	125.24	99.67	107.54	80.65	70.35	73.86	56.94	63.04	68.87	70.09	70.41	67.66	69.64	69.4	59.71	Os02g0794700	PREDICTED: formin-like protein 7 [Oryza sativa Japonica Group]	Metabolism;Metabolism	Global and overview maps;Metabolism of other amino acids	ko01100//Metabolic pathways;ko00480//Glutathione metabolism	K01255;K01255	GO:0044424//intracellular part	GO:0008237//metallopeptidase activity;GO:0046914//transition metal ion binding	GO:0019538//protein metabolic process	-
ncbi_112936009	turquoise	45.1478	1.89	3.35	2.26	2.84	2.44	1.81	1.57	1.83	1.64	3.6	2.65	2.36	2.83	2.58	2.43	2.67	2.74	4.11	Fancl	Os03g0726900, partial [Oryza sativa Japonica Group]	Genetic Information Processing	Folding, sorting and degradation	ko04120//Ubiquitin mediated proteolysis	K10606	GO:0043234//protein complex	GO:0046914//transition metal ion binding	GO:0006259//DNA metabolic process;GO:0032446//protein modification by small protein conjugation	-
ncbi_112936023	turquoise	642.702	3.73	6.02	6.39	7.69	12.24	8	8.56	9.19	7.54	6.47	3.52	3.67	5.39	6.56	4.6	5.21	5.64	5.02	--	DNAJ heat shock N-terminal domain-containing protein [Zea mays]	-	-	-	-	-	-	GO:0043094//cellular metabolic compound salvage	-
ncbi_112936032	turquoise	519.166	23.71	11.34	21.53	13.61	11.31	13.97	16.22	13.14	13.43	17.96	21.23	20.25	24.65	22.76	24.56	23.01	23.77	23.1	EMB1270	PREDICTED: pentatricopeptide repeat-containing protein At3g18110, chloroplastic isoform X1 [Oryza sativa Japonica Group]	-	-	-	-	-	-	-	-
ncbi_112936087	turquoise	452.67	13.38	6.35	10.39	12.61	5	7.94	7.44	4.19	6.45	20.77	22.41	16.84	21.14	20.05	20.82	18.83	19	22.11	--	PREDICTED: metallothionein-like protein 2A isoform X1 [Oryza sativa Japonica Group]	-	-	-	-	GO:0030529//intracellular ribonucleoprotein complex	-	-	-
ncbi_112936094	turquoise	729.595	3.19	3.99	1.54	14.25	12.09	11.74	16.74	10.54	8.64	6.3	4.1	3.76	4.46	5.11	5.53	7.64	2.21	4.31	OPR1	PREDICTED: 12-oxophytodienoate reductase 1 isoform X2 [Oryza sativa Japonica Group]	Metabolism;Metabolism;Metabolism	Global and overview maps;Global and overview maps;Lipid metabolism	ko01100//Metabolic pathways;ko01110//Biosynthesis of secondary metabolites;ko00592//alpha-Linolenic acid metabolism	K05894;K05894;K05894	-	GO:0003824//catalytic activity;GO:0032553//ribonucleotide binding	GO:0044710//single-organism metabolic process	-
ncbi_112936338	turquoise	236.194	2.91	4.2	2.84	3.97	5.72	2.68	3.74	5	5.13	2.95	2.87	2.08	3.15	2.38	3.09	2.6	2.18	1.62	--	hypothetical protein SETIT_019857mg [Setaria italica]	-	-	-	-	-	-	-	-
ncbi_112937474	turquoise	879.3	0.75	1.02	0.79	5.21	2.74	3.5	4.07	3.04	6.59	0.66	0.17	0.2	0.23	0.12	0.04	0.68	0.6	0.4	CYP76M5	Cytochrome P450 family protein, expressed [Oryza sativa Japonica Group]	-	-	-	-	-	-	-	-
ncbi_112937821	turquoise	1109.88	24.73	46.37	28.44	69.08	68.92	54.53	43.42	49.55	45.23	34.09	30.59	26.96	28.94	32.8	34.55	37.48	35.56	36.88	--	PREDICTED: zinc finger protein 706-like [Musa acuminata subsp. malaccensis] [Musa acuminata]	-	-	-	-	-	-	-	-
ncbi_112938639	turquoise	761.267	34.72	80.95	39.82	97.43	90.2	79.73	65.34	86.31	60.3	53.5	46.37	37.89	45.44	42.22	43.82	53.65	38.87	50.19	--	Os04g0530200, partial [Oryza sativa Japonica Group]	-	-	-	-	-	-	-	-
ncbi_112938700	turquoise	835.458	1.85	2.8	2.1	3.74	4.28	6.72	4.57	3.69	5.39	1.69	1.73	1.32	1.51	1.89	2.51	1.68	3.19	2.47	--	OSJNBa0014F04.16 [Oryza sativa Japonica Group]	-	-	-	-	-	-	-	-
ncbi_112938786	turquoise	1380.58	2.35	6.64	1.75	12.29	18.25	14.77	8.31	12.78	8.27	0.03	0.22	0	0.73	0.88	0.57	1.32	0.93	1.49	--	Os04g0654500 [Oryza sativa Japonica Group]	-	-	-	-	-	-	-	-
ncbi_112938804	turquoise	512.619	11.23	9.37	13.18	22.38	8.02	21.11	23.29	9.07	18.86	0	0	0	0	0	0	0.05	0	0	--	OSJNBa0041A02.28 [Oryza sativa Japonica Group]	-	-	-	-	-	-	-	-
ncbi_112939012	turquoise	180.181	6.54	2.11	4.06	2.63	2.27	1.8	3.25	1.93	1.51	2.5	3.45	5.51	5.5	3.91	4.46	3.78	3.15	3.3	psaB	photosystem I P700 chlorophyll a apoprotein A2 (chloroplast) [Oryza officinalis]	Metabolism;Metabolism	Global and overview maps;Energy metabolism	ko01100//Metabolic pathways;ko00195//Photosynthesis	K02690;K02690	GO:0009521//photosystem;GO:0031224//intrinsic component of membrane;GO:0044434//chloroplast part	GO:0003824//catalytic activity;GO:0043169//cation binding;GO:0046906//tetrapyrrole binding;GO:0051536//iron-sulfur cluster binding	GO:0006464//cellular protein modification process;GO:0044710//single-organism metabolic process	-
ncbi_112939093	turquoise	1522.71	0.8	3.21	2.6	33.86	39.39	38.91	30.23	40.48	32.55	1.61	1.26	1.49	3.59	4	3.38	6	6.12	8.83	--	40S ribosomal protein S15a-1 [Dichanthelium oligosanthes]	-	-	-	-	-	-	-	-
ncbi_112939325	turquoise	425.767	28.46	35.56	31.66	18	23.9	22.95	23.52	25.15	26.14	25.27	34.86	35.17	31.04	31.95	33.67	25.4	28.39	27.5	--	NBS-LRR type R protein Nbs9-75 [Oryza sativa Japonica Group]	-	-	-	-	-	-	-	-
ncbi_112939616	turquoise	1455.47	0.7	0.86	1.61	4.66	6.26	5.21	5.63	5.44	5.32	0.25	0.44	0.42	0.55	0.59	0.72	0.96	0.9	0.86	LECRK41	L-type lectin-domain containing receptor kinase IV.1 [Dichanthelium oligosanthes]	-	-	-	-	-	-	-	-
ncbi_3131391	turquoise	1102.91	29.05	24.52	20.47	4.32	11.5	5.5	8.69	12.4	8.07	18.56	28.08	28.07	28.76	23.05	29.07	24.02	24.34	30.54	atpF	ATP synthase CF0 B subunit [Oryza sativa Japonica Group]	Metabolism;Metabolism;Metabolism	Global and overview maps;Energy metabolism;Energy metabolism	ko01100//Metabolic pathways;ko00190//Oxidative phosphorylation;ko00195//Photosynthesis	K02109;K02109;K02109	GO:0031224//intrinsic component of membrane;GO:0033177//proton-transporting two-sector ATPase complex, proton-transporting domain;GO:0044434//chloroplast part	GO:0015077//monovalent inorganic cation transmembrane transporter activity;GO:0019829//cation-transporting ATPase activity;GO:0032550//purine ribonucleoside binding	GO:0006754//ATP biosynthetic process;GO:0006818//hydrogen transport	-
ncbi_3131398	turquoise	549.993	2.8	1.88	2.02	0.83	0.67	0.66	1.32	0.95	1.12	1.27	3.19	3.49	3.95	2.4	3.33	3.04	2.44	3.99	ndhD	NADH dehydrogenase subunit 4 [Oryza sativa Japonica Group]	Metabolism;Metabolism	Global and overview maps;Energy metabolism	ko01100//Metabolic pathways;ko00190//Oxidative phosphorylation	K05575;K05575	GO:0031224//intrinsic component of membrane;GO:0034357//photosynthetic membrane;GO:0044434//chloroplast part	GO:0016651//oxidoreductase activity, acting on NAD(P)H;GO:0048037//cofactor binding	GO:0022904//respiratory electron transport chain	-
ncbi_3131403	turquoise	177.259	5.32	2.87	3.36	2.35	1.74	1.52	2.25	3.44	1.65	2.72	2.25	3.22	5.15	4.16	4.9	4.27	3.09	3.25	petB	cytochrome b6 [Oryza sativa Japonica Group]	Metabolism;Metabolism	Global and overview maps;Energy metabolism	ko01100//Metabolic pathways;ko00195//Photosynthesis	K02635;K02635	GO:0031224//intrinsic component of membrane;GO:0031976//plastid thylakoid;GO:0034357//photosynthetic membrane;GO:0043234//protein complex;GO:0044434//chloroplast part	GO:0003824//catalytic activity;GO:0009055//electron carrier activity;GO:0046906//tetrapyrrole binding;GO:0046914//transition metal ion binding	GO:0009404//toxin metabolic process;GO:0009767//photosynthetic electron transport chain;GO:0014070//response to organic cyclic compound;GO:0032774//RNA biosynthetic process;GO:0040007//growth;GO:0042546//cell wall biogenesis;GO:0051273//beta-glucan metabolic process	-
ncbi_3131404	turquoise	406.885	7.95	11.39	7.62	2.2	5.14	2.62	3.83	4.67	2.2	4.93	7.13	6.12	11.73	9.24	10.18	9.88	7.44	7.99	petD	cytochrome b6/f complex subunit IV [Oryza sativa Japonica Group]	Metabolism;Metabolism	Global and overview maps;Energy metabolism	ko01100//Metabolic pathways;ko00195//Photosynthesis	K02637;K02637	GO:0031224//intrinsic component of membrane;GO:0034357//photosynthetic membrane;GO:0044434//chloroplast part	GO:0003824//catalytic activity;GO:0009055//electron carrier activity	GO:0022900//electron transport chain	-
ncbi_3131406	turquoise	670.96	35.6	26.82	21.7	9.77	13.47	10.62	17.1	15.62	14.77	18.91	24.22	25.94	35.56	29.25	24.56	25.96	26.83	22.85	psaA	photosystem I P700 chlorophyll a apoprotein A1 [Oryza sativa Japonica Group]	Metabolism;Metabolism	Global and overview maps;Energy metabolism	ko01100//Metabolic pathways;ko00195//Photosynthesis	K02689;K02689	GO:0009521//photosystem;GO:0031224//intrinsic component of membrane;GO:0044434//chloroplast part	GO:0003824//catalytic activity;GO:0043169//cation binding;GO:0046906//tetrapyrrole binding;GO:0051536//iron-sulfur cluster binding	GO:0006464//cellular protein modification process;GO:0044710//single-organism metabolic process	-
ncbi_3131407	turquoise	673.51	23.73	17.42	15.54	7.1	6.48	6.91	11.79	9.99	11.22	10.06	19.81	18.17	24.72	20.69	20.11	20.28	18.94	16.94	psaB	photosystem I P700 apoprotein A2 (chloroplast) [Oryza sativa Japonica Group]	Metabolism;Metabolism	Global and overview maps;Energy metabolism	ko01100//Metabolic pathways;ko00195//Photosynthesis	K02690;K02690	GO:0009521//photosystem;GO:0031224//intrinsic component of membrane;GO:0044434//chloroplast part	GO:0003824//catalytic activity;GO:0043169//cation binding;GO:0046906//tetrapyrrole binding;GO:0051536//iron-sulfur cluster binding	GO:0006464//cellular protein modification process;GO:0044710//single-organism metabolic process	-
ncbi_3131409	turquoise	361.424	409.88	354.66	205.99	103.66	138.94	92.13	92.2	110.26	79.2	149.09	229.41	216.27	340.28	288.24	242.21	235.72	242.08	233.95	psbA	photosystem II protein D1 [Oryza sativa Japonica Group]	Metabolism;Metabolism	Global and overview maps;Energy metabolism	ko01100//Metabolic pathways;ko00195//Photosynthesis	K02703;K02703	GO:0009521//photosystem;GO:0031224//intrinsic component of membrane;GO:0044434//chloroplast part	GO:0009055//electron carrier activity;GO:0016491//oxidoreductase activity;GO:0046906//tetrapyrrole binding;GO:0046914//transition metal ion binding	GO:0006464//cellular protein modification process;GO:0006950//response to stress;GO:0009767//photosynthetic electron transport chain	-
ncbi_3131411	turquoise	575.665	49.39	40.88	29.39	10.45	16	10.04	11.56	14.27	9.95	16.74	36.28	33.26	44.34	38.47	32.84	34.91	32.97	27.73	psbC	photosystem II 44 kDa protein [Oryza sativa Japonica Group]	Metabolism;Metabolism	Global and overview maps;Energy metabolism	ko01100//Metabolic pathways;ko00195//Photosynthesis	K02705;K02705	GO:0009521//photosystem;GO:0031224//intrinsic component of membrane;GO:0044434//chloroplast part	GO:0009055//electron carrier activity;GO:0043169//cation binding;GO:0046906//tetrapyrrole binding	GO:0006464//cellular protein modification process;GO:0009767//photosynthetic electron transport chain	-
ncbi_3131412	turquoise	651.805	47.31	40.05	30.48	10.03	15.2	13.1	13.02	12.82	11.57	18.08	32.46	34.17	44.74	39.67	36.25	33.11	34	29.32	psbD	photosystem II protein D2 [Oryza sativa Japonica Group]	Metabolism;Metabolism	Global and overview maps;Energy metabolism	ko01100//Metabolic pathways;ko00195//Photosynthesis	K02706;K02706	GO:0009521//photosystem;GO:0031224//intrinsic component of membrane;GO:0044434//chloroplast part	GO:0003824//catalytic activity;GO:0009055//electron carrier activity;GO:0046906//tetrapyrrole binding;GO:0046914//transition metal ion binding	GO:0006464//cellular protein modification process;GO:0009767//photosynthetic electron transport chain	-
ncbi_3131436	turquoise	584.333	8.98	4.35	4	1.12	0.38	2.73	3.68	2.3	3.19	6.1	5.82	5.7	8.57	4.87	6.92	7.61	3.49	6.83	rps14	ribosomal protein S14 [Oryza sativa Japonica Group]	Genetic Information Processing	Translation	ko03010//Ribosome	K02954	GO:0009536//plastid;GO:0019866//organelle inner membrane;GO:0030529//intracellular ribonucleoprotein complex	GO:0000104//succinate dehydrogenase activity;GO:0003723//RNA binding;GO:0005198//structural molecule activity;GO:0043169//cation binding;GO:0051536//iron-sulfur cluster binding	GO:0006091//generation of precursor metabolites and energy;GO:0006101//citrate metabolic process;GO:0010467//gene expression	-
ncbi_3131458	turquoise	652.116	48.52	3.7	47.38	12.5	6.63	11.03	15.01	11.94	10.64	35.11	53.02	49.95	54.54	49.89	60.39	45.66	45.44	62.14	ndhJ	NADH dehydrogenase subunit J (chloroplast) [Oryza sativa Indica Group]	Metabolism;Metabolism	Global and overview maps;Energy metabolism	ko01100//Metabolic pathways;ko00190//Oxidative phosphorylation	K05581;K05581	GO:0044434//chloroplast part	GO:0048037//cofactor binding;GO:0050136//NADH dehydrogenase (quinone) activity	GO:0006091//generation of precursor metabolites and energy;GO:0044710//single-organism metabolic process;GO:0051234//establishment of localization	-
ncbi_3131459	turquoise	806.413	94.53	19.24	91.81	21.17	21.29	20.52	27.02	33.88	24.63	78.43	98.12	96.17	101.24	94.96	113.55	83.92	85.28	117.49	ndhK	NADH dehydrogenase subunit K [Oryza sativa Japonica Group]	Metabolism;Metabolism	Global and overview maps;Energy metabolism	ko01100//Metabolic pathways;ko00190//Oxidative phosphorylation	K05582;K05582	GO:0016020//membrane;GO:0044434//chloroplast part	GO:0043169//cation binding;GO:0048037//cofactor binding;GO:0050136//NADH dehydrogenase (quinone) activity;GO:0051536//iron-sulfur cluster binding	GO:0006091//generation of precursor metabolites and energy;GO:0044710//single-organism metabolic process;GO:0051234//establishment of localization	-
ncbi_3131460	turquoise	1049.67	16.19	8.05	13.74	4.96	4.38	2.23	4.79	5.8	2.86	13.65	16.4	14.81	16.22	13.27	19.4	17.49	13.35	16.15	ndhC	NADH dehydrogenase subunit 3 [Oryza sativa Japonica Group]	Metabolism;Metabolism	Global and overview maps;Energy metabolism	ko01100//Metabolic pathways;ko00190//Oxidative phosphorylation	K05574;K05574	GO:0031224//intrinsic component of membrane;GO:0044434//chloroplast part	GO:0048037//cofactor binding;GO:0050136//NADH dehydrogenase (quinone) activity	GO:0006091//generation of precursor metabolites and energy;GO:0044710//single-organism metabolic process;GO:0051234//establishment of localization	-
ncbi_4323834	turquoise	1269.57	4.88	9.52	9.1	33	34.27	29.74	34.01	40.97	29.02	7.04	5.49	7.49	9.23	11.19	10.61	11.59	13.43	10.56	--	chloroplast outer envelope 24 kD protein [Zea mays]	-	-	-	-	-	-	-	-
ncbi_4323835	turquoise	413.477	2.47	2.65	2.28	1.3	1.4	1.54	0.95	0.91	0.88	2.64	2.77	2.85	3.03	2.49	1.93	3.3	4.23	2.26	Os01g0969100	PREDICTED: UDP-D-apiose/UDP-D-xylose synthase [Oryza sativa Japonica Group]	Metabolism;Metabolism	Global and overview maps;Carbohydrate metabolism	ko01100//Metabolic pathways;ko00520//Amino sugar and nucleotide sugar metabolism	K12449;K12449	-	GO:0048037//cofactor binding	-	-
ncbi_4323837	turquoise	1489.55	28.53	38.96	33.27	57.21	53.89	52.24	48.46	47.26	43.62	32.09	33.46	26.52	33.71	32.43	32.68	37.07	35.18	32.5	Os01g0970400	PREDICTED: eukaryotic translation initiation factor 4E-1 [Oryza sativa Japonica Group]	Genetic Information Processing	Translation	ko03013//RNA transport	K03259	GO:0043231//intracellular membrane-bounded organelle;GO:0043232//intracellular non-membrane-bounded organelle;GO:0044444//cytoplasmic part	GO:0008135//translation factor activity, RNA binding;GO:0043021//ribonucleoprotein complex binding	GO:0003006//developmental process involved in reproduction;GO:0006412//translation;GO:0042255//ribosome assembly	-
ncbi_4323843	turquoise	141.749	21.69	17.51	23.09	49.65	25.74	35.22	28.63	21.99	20.71	21.5	29.17	28.04	18.93	22.03	26.41	18.99	20.26	24.49	DI19-5	PREDICTED: protein DEHYDRATION-INDUCED 19 homolog 5 [Oryza sativa Japonica Group]	-	-	-	-	-	-	-	-
ncbi_4323847	turquoise	324.601	2.71	3.33	2.64	1.68	2.55	1.56	1.48	1.9	1.63	2.81	3.26	2.79	2.33	2.47	2.96	3.06	3.83	2.63	GPDH	PREDICTED: glycerol-3-phosphate dehydrogenase [NAD(+)] isoform X2 [Oryza sativa Japonica Group]	Metabolism;Metabolism	Global and overview maps;Lipid metabolism	ko01110//Biosynthesis of secondary metabolites;ko00564//Glycerophospholipid metabolism	K00006;K00006	GO:0009536//plastid	GO:0000166//nucleotide binding;GO:0016614//oxidoreductase activity, acting on CH-OH group of donors;GO:0046983//protein dimerization activity;GO:0048037//cofactor binding	GO:0006072//glycerol-3-phosphate metabolic process;GO:0006644//phospholipid metabolic process	-
ncbi_4323867	turquoise	1521.99	4.34	4.4	4.16	9.18	10.7	9.24	7.54	9.13	8.59	2.98	2.76	3.58	4.29	4.82	4.65	4.26	4.83	4.76	--	PREDICTED: tudor domain-containing protein 3 isoform X1 [Oryza sativa Japonica Group]	-	-	-	-	-	-	-	-
ncbi_4323873	turquoise	1385.72	1.36	1.74	1.82	4.23	3.98	3.7	3.13	4.13	4.4	1.23	1.45	1.56	1.25	1.41	1.61	2.3	1.54	1.82	At4g11680	PREDICTED: E3 ubiquitin-protein ligase At1g12760 [Oryza sativa Japonica Group]	-	-	-	-	-	GO:0043169//cation binding	-	-
ncbi_4323877	turquoise	1057.91	28.01	25.64	27.84	41.34	37.2	38.77	35.36	39.8	36.74	28.41	32.39	29.4	28.7	29.65	28.41	28.98	26.68	29.3	--	BRI1-KD interacting protein 128, partial [Oryza sativa Japonica Group]	-	-	-	-	-	-	-	-
ncbi_4323880	turquoise	21.8832	4.75	2.36	4.33	11.12	6.5	6.87	3.8	1.55	1.12	7.09	7.89	4.38	6.77	4.48	2.84	2.63	0.64	1.43	UGT75L6	PREDICTED: crocetin glucosyltransferase, chloroplastic [Oryza sativa Japonica Group]	Metabolism	Global and overview maps	ko01110//Biosynthesis of secondary metabolites	K21371	-	-	-	-
ncbi_4323889	turquoise	97.2568	6.19	5.81	7.12	5.83	4.69	5.02	4.76	4.25	4.76	4.74	6.8	5.8	6.45	5.82	5.07	7.4	7.04	6.51	At4g32285	PREDICTED: putative clathrin assembly protein At2g01600 [Oryza sativa Japonica Group]	-	-	-	-	GO:0030135//coated vesicle	GO:0005515//protein binding;GO:0035091//phosphatidylinositol binding	GO:0006901//vesicle coating	-
ncbi_4323890	turquoise	572.051	93.65	57.21	66.23	29.57	28.81	30.54	25.27	17.62	14.67	61.84	75.36	64.3	106.79	89.67	66.66	118.62	89.34	73.6	NMT1	PREDICTED: phosphoethanolamine N-methyltransferase 1 [Oryza sativa Japonica Group]	Metabolism	Lipid metabolism	ko00564//Glycerophospholipid metabolism	K05929	-	GO:0008170//N-methyltransferase activity	GO:0046165//alcohol biosynthetic process	-
ncbi_4323891	turquoise	552.604	6.75	6.37	3.93	9.03	11.36	6.43	5.95	6.44	5.9	3.56	3.77	3.03	4.77	4.09	3.11	5.57	3.87	3.82	--	PREDICTED: uncharacterized protein LOC4323891 [Oryza sativa Japonica Group]	-	-	-	-	-	GO:0008194//UDP-glycosyltransferase activity	-	-
ncbi_4323896	turquoise	302.767	27.03	28.99	23.89	24.83	28.32	35.7	22.64	17.75	21.57	1.04	2.2	1.11	10.61	11.27	8	15.34	11.1	10.6	ABCB11	PREDICTED: ABC transporter B family member 11 [Oryza sativa Japonica Group]	Environmental Information Processing	Membrane transport	ko02010//ABC transporters	K05658	GO:0031224//intrinsic component of membrane	GO:0015405//P-P-bond-hydrolysis-driven transmembrane transporter activity;GO:0017111//nucleoside-triphosphatase activity;GO:0032550//purine ribonucleoside binding	GO:0044763//single-organism cellular process;GO:0051234//establishment of localization	-
ncbi_4323900	turquoise	903.388	3.55	3.76	3.87	4.72	5.23	4.95	4.3	3.82	4.1	2.75	3.09	3.34	3.46	3.72	3.61	3.85	3.8	3.79	fam91a1	PREDICTED: protein FAM91A1 [Oryza sativa Japonica Group]	-	-	-	-	-	-	-	-
ncbi_4323904	turquoise	703.012	37.08	63.53	35.08	72.88	76.68	65.35	78.05	73.01	66.04	47.47	52.23	40.86	51.33	50.19	46.76	57.36	54.53	46.32	RPL29B	PREDICTED: 60S ribosomal protein L29-1 [Oryza sativa Japonica Group]	Genetic Information Processing	Translation	ko03010//Ribosome	K02905	GO:0030529//intracellular ribonucleoprotein complex	-	GO:0010467//gene expression	-
ncbi_4323906	turquoise	953.314	2.33	2.81	2.44	3.64	4.68	3.62	2.9	2.6	3.87	1.69	2.4	1.85	1.62	1.87	1.65	1.84	2.05	2	--	Inner membrane protein oxaA [Zea mays]	-	-	-	-	-	-	-	-
ncbi_4323916	turquoise	923.405	9.5	9.37	14.39	0.44	0.45	0.64	0.82	1.03	2.5	7.97	7.69	13.7	8.18	9.44	8.62	8.03	12.01	8.81	SBT5.6	PREDICTED: subtilisin-like protease SBT5.6 [Oryza sativa Japonica Group]	-	-	-	-	-	-	-	-
ncbi_4323921	turquoise	1619.08	7.55	14.54	12.3	29.82	32.37	35.21	24.1	22.86	26.76	3.38	3.93	2.75	7.53	7.8	6.25	10.39	9.08	7.7	CYP72A14	PREDICTED: cytochrome P450 72A14 [Oryza sativa Japonica Group]	-	-	-	-	-	GO:0016491//oxidoreductase activity;GO:0046906//tetrapyrrole binding;GO:0046914//transition metal ion binding	GO:0044710//single-organism metabolic process	-
ncbi_4323925	turquoise	1306.17	6.47	7.95	8.57	19.71	15.53	19.93	17.48	19.12	20.97	5.83	5.78	6.56	8.54	8.7	8.47	10.23	9.61	9.01	VTE6	PREDICTED: uncharacterized membrane protein sll0875 isoform X1 [Oryza sativa Japonica Group]	-	-	-	-	GO:0009528//plastid inner membrane;GO:0031224//intrinsic component of membrane	-	GO:0048588//developmental cell growth	-
ncbi_4323937	turquoise	1255.82	12.98	13.8	15.03	23.33	28.8	21.03	18.87	20.27	21.28	12.85	14.17	12.52	14.4	15.04	15.11	14.95	14.98	15.31	--	PREDICTED: FK506-binding protein 3-like isoform X2 [Brachypodium distachyon]	-	-	-	-	-	-	-	-
ncbi_4323945	turquoise	1032.64	31.97	38.7	40.97	93.17	87.75	81.75	75.08	73.66	69.58	41.9	43.37	41.16	53.52	54.3	55.83	64.42	55.98	58.78	CCR1	PREDICTED: cinnamoyl-CoA reductase 1 [Oryza sativa Japonica Group]	-	-	-	-	-	GO:0048037//cofactor binding	-	-
ncbi_4323950	turquoise	1587.91	4.18	5.42	5.28	12.38	12.36	10.2	7.95	7.98	8.85	2.71	3.63	3.14	3.89	4.31	4.64	5.24	5.31	4.92	LIPF	PREDICTED: gastric triacylglycerol lipase isoform X2 [Oryza sativa Japonica Group]	-	-	-	-	-	-	-	-
ncbi_4323985	turquoise	1271.18	14.87	14.79	15.37	25.83	24.77	22.79	17.8	19.21	19.5	15.94	14.27	14.11	14.3	15.24	15.7	13.29	13.3	14.22	--	PREDICTED: uncharacterized protein LOC4323985 [Oryza sativa Japonica Group]	-	-	-	-	-	-	-	-
ncbi_4323988	turquoise	531.073	15.7	23.99	20.3	26.24	27.61	26.69	26.53	30.45	24.61	19	18.72	17.26	20.66	22.71	19.82	25.92	23.22	19.53	Trappc1	PREDICTED: trafficking protein particle complex subunit 1 isoform X1 [Oryza sativa Japonica Group]	-	-	-	-	-	-	GO:0016482//cytoplasmic transport	-
ncbi_4324008	turquoise	574.001	9.81	10.54	10.48	12.06	12.41	11.95	10.87	11.2	11.55	8.05	9.92	10.69	7.6	8.17	9.33	8.15	8.45	9.69	--	Os01g0967600, partial [Oryza sativa Japonica Group]	-	-	-	-	-	-	-	-
ncbi_4324011	turquoise	893.338	33.86	28.14	29.74	25.63	22.24	26.69	28.62	25.48	25.02	38.04	38.16	36.68	41.56	35.65	37.53	38.42	35.38	35.82	RCOM_1506700	PREDICTED: probable aspartyl aminopeptidase [Oryza sativa Japonica Group]	-	-	-	-	-	-	-	-
ncbi_4324012	turquoise	171.995	7.33	6.72	7.26	8.08	9.14	8.37	10.11	9.48	8.85	7.8	7.98	7.37	7.32	8.64	6.84	7.75	7.49	5.58	PRORP2	PREDICTED: proteinaceous RNase P 2 [Oryza sativa Japonica Group]	Genetic Information Processing	Translation	ko03013//RNA transport	K18213	-	-	-	-
ncbi_4324023	turquoise	636.627	46.42	36.51	45.66	61.71	46.86	57.41	52.48	44.77	50.21	27.62	38.44	31.83	40.96	37.97	39.35	42.36	40.3	39.3	MKK1	PREDICTED: mitogen-activated protein kinase kinase 1 isoform X1 [Oryza sativa Japonica Group]	Organismal Systems	Environmental adaptation	ko04626//Plant-pathogen interaction	K04368	-	GO:0004712//protein serine/threonine/tyrosine kinase activity;GO:0032550//purine ribonucleoside binding	GO:0006417//regulation of translation;GO:0032147//activation of protein kinase activity;GO:0051052//regulation of DNA metabolic process;GO:1901990//regulation of mitotic cell cycle phase transition	-
ncbi_4324027	turquoise	717.569	20.84	22.23	21.91	24.08	22.7	23.04	21.82	22.57	23.94	20.75	21.16	19.35	19.63	20.4	19.92	20.79	20.32	21.47	TAF6	PREDICTED: transcription initiation factor TFIID subunit 6 [Oryza sativa Japonica Group]	Genetic Information Processing	Transcription	ko03022//Basal transcription factors	K03131	-	-	-	-
ncbi_4324029	turquoise	1450.09	5.14	12.9	10.45	129.43	118.52	90.87	50.03	60.54	54.57	8.43	5	6.46	12.47	13.3	15.85	19.04	20.58	20.72	At3g01520	PREDICTED: universal stress protein A-like protein [Oryza sativa Japonica Group]	-	-	-	-	-	-	-	-
ncbi_4324053	turquoise	1488.02	5.97	10.38	7.21	14.86	15.48	17.51	13.21	12.39	13.37	4.37	4.9	4.73	4.97	4.22	5.01	6.45	6.99	5.35	CBP2	PREDICTED: serine carboxypeptidase II-1 [Oryza sativa Japonica Group]	-	-	-	-	-	-	-	-
ncbi_4324058	turquoise	741.73	27.97	17.18	28.34	17.09	16.84	17.96	20	17.68	18.1	25.73	25.22	24.62	29.25	27.35	26.12	28.21	26.73	26.74	NFXL2	PREDICTED: NF-X1-type zinc finger protein NFXL2 [Oryza sativa Japonica Group]	-	-	-	-	-	-	-	NF-X1
ncbi_4324065	turquoise	1614.57	0.72	3.13	2.87	38.48	40.67	31.13	18.9	30.13	30.48	0.41	0.39	0.18	0.45	0.65	0.68	0.61	0.45	1.01	BHLH51	Transcription factor bHLH51 [Dichanthelium oligosanthes]	-	-	-	-	-	-	-	bHLH
ncbi_4324066	turquoise	1540.31	5.15	8.48	8.66	27.79	32.48	24.3	15.25	16.51	18.81	5.13	4.08	4.38	4.21	5.3	5.32	6.61	5.04	6.24	PDC1	PREDICTED: pyruvate decarboxylase 2 [Oryza sativa Japonica Group]	Metabolism;Metabolism;Metabolism	Global and overview maps;Global and overview maps;Carbohydrate metabolism	ko01100//Metabolic pathways;ko01110//Biosynthesis of secondary metabolites;ko00010//Glycolysis / Gluconeogenesis	K01568;K01568;K01568	-	GO:0016831//carboxy-lyase activity;GO:0019842//vitamin binding;GO:0043169//cation binding	-	-
ncbi_4324119	turquoise	470.674	3.69	5.33	3.32	5.76	6.36	5.82	5.53	5.72	5.54	4.69	4.53	4.53	4.72	4.43	3.67	5.23	5.01	4.98	--	PREDICTED: serine/Arginine-related protein 53 [Oryza sativa Japonica Group]	-	-	-	-	-	-	-	-
ncbi_4324130	turquoise	1390.85	20.62	21.85	26.93	66.44	56.13	69.83	57.42	55.58	64.6	21.94	21.61	19.32	28.59	28.13	30.78	31.31	31.88	37.94	--	PREDICTED: uncharacterized protein LOC4324130 isoform X1 [Oryza sativa Japonica Group]	-	-	-	-	-	-	-	-
ncbi_4324132	turquoise	1363.07	0.97	2.13	1.32	16.41	26.77	20.45	6.96	13.78	13.11	0.11	0.22	0.26	0.71	0.47	0.21	1.21	0.48	0.47	--	PREDICTED: uncharacterized protein LOC4324132 [Oryza sativa Japonica Group]	-	-	-	-	-	-	-	-
ncbi_4324135	turquoise	1076.89	3.28	5.24	5.44	10.42	14.15	10.84	8.12	5.64	6.07	3.01	2.56	2.93	3.67	3.19	3.73	2.54	2.42	2.58	Os01g0794400	PREDICTED: probable nucleoredoxin 2 isoform X1 [Oryza sativa Japonica Group]	-	-	-	-	-	GO:0003824//catalytic activity	-	-
ncbi_4324137	turquoise	1161.72	2	4.44	5.51	12.3	17.21	23.85	15.85	14.51	22.99	1.61	1.28	0.94	1.88	2.4	1.94	2.6	2.7	2.64	SBT3.10	PREDICTED: subtilisin-like protease SBT3.10 [Oryza sativa Japonica Group]	-	-	-	-	-	-	-	-
ncbi_4324144	turquoise	853.276	17.09	15.17	16.64	26.41	32.17	33.88	23.37	28.34	29.44	20.2	16.55	18.15	14.4	16.07	17.39	11.88	10.64	10.94	DTX10	PREDICTED: protein DETOXIFICATION 12 isoform X1 [Oryza sativa Japonica Group]	-	-	-	-	GO:0031224//intrinsic component of membrane	GO:0015291//secondary active transmembrane transporter activity	GO:0044763//single-organism cellular process	-
ncbi_4324145	turquoise	510.676	1.09	1.65	1.25	2.55	4.53	3.89	1.69	2.03	2.03	0.68	1.02	0.91	1.36	1.3	1.01	2.88	1.36	1.83	--	PREDICTED: spidroin-1 [Oryza sativa Japonica Group]	-	-	-	-	-	-	-	-
ncbi_4324152	turquoise	457.547	62.25	77.43	63.27	41.76	54.32	50.62	61.45	68.93	56.59	74.13	69.73	70.47	72.2	73.72	78.72	67.65	67.28	56.56	EMB2001	PREDICTED: GTP-binding protein At2g22870 [Oryza sativa Japonica Group]	-	-	-	-	-	-	GO:0009657//plastid organization;GO:0016072//rRNA metabolic process;GO:0090529//cell septum assembly	-
ncbi_4324161	turquoise	1383.38	0.14	0.08	0.25	4.74	5.4	4.26	3.17	5.94	4.25	0.07	0.12	0.09	0.08	0.18	0	0.19	0.15	0.04	WRKY56	PREDICTED: probable WRKY transcription factor 24 [Oryza sativa Japonica Group]	-	-	-	-	-	-	-	WRKY
ncbi_4324162	turquoise	284.096	5.55	8.98	5.16	3.69	2.51	4.3	3.66	2.41	3.05	4.95	8.41	6.16	5.77	4.11	6.41	6.42	5.54	7.24	rplT	PREDICTED: 50S ribosomal protein L20 [Oryza sativa Japonica Group]	Genetic Information Processing	Translation	ko03010//Ribosome	K02887	-	-	-	-
ncbi_4324166	turquoise	1400.38	24.7	28.19	34.55	79.27	81.76	90.61	76	51.09	66.99	16.78	13.94	14.5	32.47	28.25	28.73	42.33	28.6	30.21	RhGT1	PREDICTED: anthocyanidin 5,3-O-glucosyltransferase [Oryza sativa Japonica Group]	Metabolism;Metabolism	Global and overview maps;Biosynthesis of other secondary metabolites	ko01110//Biosynthesis of secondary metabolites;ko00941//Flavonoid biosynthesis	K22845;K22845	-	GO:0005488//binding;GO:0016757//transferase activity, transferring glycosyl groups	-	-
ncbi_4324180	turquoise	1043.98	53.14	33.1	62.52	108.95	76.84	109.97	87.48	77.66	100.44	40.49	45.42	42.45	51.45	50.79	54.81	52.9	59.44	59.9	LACS4	PREDICTED: long chain acyl-CoA synthetase 4 isoform X1 [Oryza sativa Japonica Group]	Metabolism;Cellular Processes;Metabolism;Metabolism;Metabolism	Global and overview maps;Transport and catabolism;Global and overview maps;Lipid metabolism;Lipid metabolism	ko01100//Metabolic pathways;ko04146//Peroxisome;ko01212//Fatty acid metabolism;ko00071//Fatty acid degradation;ko00061//Fatty acid biosynthesis	K01897;K01897;K01897;K01897;K01897	-	GO:0003824//catalytic activity	-	-
ncbi_4324184	turquoise	1299.42	4.98	6.89	8.85	15.88	13.21	14.9	9.62	9.17	11.44	3.39	6.89	5.55	4.8	5.36	4.4	5.31	6.22	5.86	--	PREDICTED: myosin-13 [Oryza sativa Japonica Group]	-	-	-	-	-	-	-	-
ncbi_4324196	turquoise	859.994	69.53	48.3	73.39	38.3	32.02	39.71	54.75	46.01	50.35	96.24	86.47	85.27	110.7	102.13	105.6	94.31	92.21	94.35	LUT2	PREDICTED: lycopene epsilon cyclase, chloroplastic [Oryza sativa Japonica Group]	Metabolism;Metabolism;Metabolism	Global and overview maps;Global and overview maps;Metabolism of terpenoids and polyketides	ko01100//Metabolic pathways;ko01110//Biosynthesis of secondary metabolites;ko00906//Carotenoid biosynthesis	K06444;K06444;K06444	-	GO:0004672//protein kinase activity;GO:0016491//oxidoreductase activity;GO:0032550//purine ribonucleoside binding	GO:0006464//cellular protein modification process;GO:0016109//tetraterpenoid biosynthetic process;GO:0050896//response to stimulus	-
ncbi_4324205	turquoise	1587.08	1.85	2.59	2.78	5.71	5.27	5.72	3.89	4.73	4.87	1.42	1.98	1.52	2.23	2.41	2.51	2.31	2.68	1.92	XI-1	PREDICTED: myosin-17 [Oryza sativa Japonica Group]	-	-	-	-	-	-	-	-
ncbi_4324208	turquoise	251.687	6.34	6.73	5.9	11.14	11.85	8.04	10.86	12.54	10.66	9.41	8.13	7.88	6.82	7.89	7.57	10.26	7.03	9.2	--	PREDICTED: DNL-type zinc finger protein [Setaria italica]	-	-	-	-	-	-	-	-
ncbi_4324242	turquoise	22.0968	1.87	0.3	1.77	0.27	3.54	1.49	1.73	1.06	2.87	2.9	5.4	2.79	1.41	3.25	3.63	3.1	4.14	3.55	PAPS2	PREDICTED: nuclear poly(A) polymerase 4 [Oryza sativa Japonica Group]	Genetic Information Processing	Translation	ko03015//mRNA surveillance pathway	K14376	-	-	GO:0031123//RNA 3'-end processing	-
ncbi_4324245	turquoise	312.472	28.84	25.51	21.08	44.07	28.98	33.48	30.21	28.72	27.04	16.37	19.79	16.51	26.83	23.89	22.77	29.46	25.64	30.99	FPS	PREDICTED: farnesyl pyrophosphate synthase [Oryza sativa Japonica Group]	Metabolism;Metabolism;Metabolism	Global and overview maps;Global and overview maps;Metabolism of terpenoids and polyketides	ko01100//Metabolic pathways;ko01110//Biosynthesis of secondary metabolites;ko00900//Terpenoid backbone biosynthesis	K00787;K00787;K00787	-	GO:0003824//catalytic activity	-	-
ncbi_4324263	turquoise	544.903	12.17	14.2	11.93	20.12	22.17	16.91	15.33	13.59	12.5	13.38	13.11	10.81	12.49	11.99	9.63	15.05	10.43	12.71	At4g26390	PREDICTED: pyruvate kinase, cytosolic isozyme [Oryza sativa Japonica Group]	Metabolism;Metabolism;Metabolism;Metabolism;Metabolism;Metabolism;Metabolism	Global and overview maps;Global and overview maps;Global and overview maps;Global and overview maps;Nucleotide metabolism;Carbohydrate metabolism;Carbohydrate metabolism	ko01100//Metabolic pathways;ko01110//Biosynthesis of secondary metabolites;ko01200//Carbon metabolism;ko01230//Biosynthesis of amino acids;ko00230//Purine metabolism;ko00010//Glycolysis / Gluconeogenesis;ko00620//Pyruvate metabolism	K00873;K00873;K00873;K00873;K00873;K00873;K00873	-	GO:0016301//kinase activity;GO:0031420//alkali metal ion binding	GO:0006090//pyruvate metabolic process;GO:0006796//phosphate-containing compound metabolic process	-
ncbi_4324270	turquoise	92.8947	1.18	1.75	0.91	4.13	4.01	2.81	1.37	1.5	1.3	2.13	1.39	1.65	2.16	2.21	1.65	2.28	3.41	2.01	ATJ72	PREDICTED: chaperone protein dnaJ 72 [Oryza sativa Japonica Group]	-	-	-	-	-	-	-	-
ncbi_4324284	turquoise	70.3957	44.21	59.79	71.59	69.76	75.54	75.85	54.18	94.13	81.48	42.96	69.02	70.87	32.3	41.96	58.07	47.3	46.53	86.93	Os01g0233000	PREDICTED: salt stress root protein RS1 [Oryza sativa Japonica Group]	-	-	-	-	-	-	GO:0009987//cellular process	-
ncbi_4324297	turquoise	536.071	4.06	5.63	4.47	1.04	1.84	1.4	1.69	1.69	1.85	3.16	3.63	3.49	2.38	4.39	4.83	3.2	4.3	4.69	RBG2	PREDICTED: glycine-rich RNA-binding protein 2, mitochondrial [Oryza sativa Japonica Group]	-	-	-	-	-	-	-	-
ncbi_4324304	turquoise	536.175	8.1	9.15	8.92	9.83	10.79	10.44	9.24	8.8	10.78	5.05	8.03	6.66	7.4	7.97	8.44	8.36	7.91	8.45	MON1	PREDICTED: protein SAND isoform X1 [Oryza sativa Japonica Group]	-	-	-	-	-	-	-	-
ncbi_4324307	turquoise	1320.3	1.02	1.92	1.28	12.8	12.18	7.02	5.6	6.05	4.59	0.4	0.47	1.16	0.72	0.78	0.82	0.92	1.27	0.68	NAKR1	protein SODIUM POTASSIUM ROOT DEFECTIVE 1-like [Aegilops tauschii subsp. tauschii] [Aegilops tauschii]	-	-	-	-	-	-	-	-
ncbi_4324327	turquoise	177.079	28.37	36.49	49.42	23.09	23.36	22.21	20.38	19.05	19.81	22.32	37.23	40.11	29.38	31.85	29.45	36.98	46.53	37.02	BHLH62	PREDICTED: transcription factor bHLH77 isoform X1 [Oryza sativa Japonica Group]	-	-	-	-	-	GO:0005515//protein binding	-	bHLH
ncbi_4324339	turquoise	760.245	2.5	2.79	3.41	6.52	5.39	5.39	5.16	6.06	6.17	4.82	3.13	2.72	3.13	2.44	3.49	4.3	3.49	2.6	--	PREDICTED: IAA-amino acid hydrolase ILR1-like 6 [Oryza sativa Japonica Group]	-	-	-	-	-	-	-	-
ncbi_4324358	turquoise	1109.67	2.66	3.8	4.51	8.46	6.65	6.53	6.5	6.78	8.14	3.01	4.01	4.06	3.24	3.27	3.49	4.42	5.08	4.2	XRI1	PREDICTED: protein XRI1 isoform X1 [Oryza sativa Japonica Group]	-	-	-	-	-	-	-	-
ncbi_4324359	turquoise	1472.75	7.19	11.13	8.5	28.31	32.04	29.46	18.33	27.66	26.6	9.83	8.27	9.31	6.38	5.72	7.55	6.22	8.13	7.09	SUMO1	PREDICTED: small ubiquitin-related modifier 1-like [Oryza sativa Japonica Group]	Genetic Information Processing	Translation	ko03013//RNA transport	K12160	-	-	-	-
ncbi_4324360	turquoise	214.328	291.79	478.79	316.72	535.45	485.91	503.7	372.61	403.08	351.97	406.44	342.27	325.37	414.04	424.12	370.54	345.12	331.95	320.93	SUMO1	PREDICTED: small ubiquitin-related modifier 1 [Oryza sativa Japonica Group]	Genetic Information Processing	Translation	ko03013//RNA transport	K12160	-	-	-	-
ncbi_4324364	turquoise	1146.4	12.08	4.21	10.3	32.66	20.36	29.96	24.45	15.5	20.8	6.82	5.31	7.38	6.98	8.81	6.7	7.53	9.07	5.53	SPS1	PREDICTED: probable sucrose-phosphate synthase 1 [Oryza sativa Japonica Group]	Metabolism;Metabolism	Global and overview maps;Carbohydrate metabolism	ko01100//Metabolic pathways;ko00500//Starch and sucrose metabolism	K00696;K00696	-	-	-	-
ncbi_4324379	turquoise	1091.29	38.2	47.66	42.35	91.99	72.94	85.9	68.5	60.59	63.81	37.42	37.12	37.09	49.29	46.55	51.16	56.6	58.01	54.64	RPN11	PREDICTED: 26S proteasome non-ATPase regulatory subunit 14 homolog [Oryza sativa Japonica Group]	Genetic Information Processing	Folding, sorting and degradation	ko03050//Proteasome	K03030	-	-	-	-
ncbi_4324384	turquoise	1446.6	24.27	39.16	40.8	75.36	78.42	71.71	68.88	69.18	77.49	27.15	23.75	26.24	34.15	36.82	34.54	42.01	45.26	45.46	CAM1-1	PREDICTED: calmodulin-7-like [Raphanus sativus]	Organismal Systems;Environmental Information Processing;Environmental Information Processing	Environmental adaptation;Signal transduction;Signal transduction	ko04626//Plant-pathogen interaction;ko04016//MAPK signaling pathway - plant;ko04070//Phosphatidylinositol signaling system	K02183;K02183;K02183	-	-	-	-
ncbi_4324386	turquoise	1033.18	5.87	6.06	7.87	24.38	19.33	21.94	16	12.42	13.22	6.22	9.5	6.61	8.72	7.85	9.22	12.48	10.51	12.7	ZIFL2	PREDICTED: probable peptide/nitrate transporter At3g43790 isoform X1 [Oryza sativa Japonica Group]	-	-	-	-	-	-	-	-
ncbi_4324390	turquoise	648.974	2.36	3.49	3.78	1.44	1.46	1.43	1.05	0.71	1.11	3.85	2.4	2.92	4.05	3.57	3.27	3.76	4.28	3.38	At3g61750	PREDICTED: cytochrome b561 and DOMON domain-containing protein At3g61750 [Oryza sativa Japonica Group]	-	-	-	-	GO:0031224//intrinsic component of membrane	-	GO:0044710//single-organism metabolic process	-
ncbi_4324391	turquoise	978.028	44.24	44.45	60.1	33.16	33.66	28.61	33.48	36.17	35.53	61.04	60.18	63.82	48.87	53.99	58.75	47.91	51.04	52.9	WSD1	PREDICTED: O-acyltransferase WSD1 [Oryza sativa Japonica Group]	-	-	-	-	-	-	-	-
ncbi_4324393	turquoise	1290.4	4.38	5.23	5.65	10.3	9.1	10.78	6.57	6.02	7.29	1.53	2.04	1.94	3.17	3.77	2.9	3.38	4.19	3.6	LACS4	PREDICTED: long chain acyl-CoA synthetase 4 isoform X1 [Oryza sativa Japonica Group]	Metabolism;Cellular Processes;Metabolism;Metabolism;Metabolism	Global and overview maps;Transport and catabolism;Global and overview maps;Lipid metabolism;Lipid metabolism	ko01100//Metabolic pathways;ko04146//Peroxisome;ko01212//Fatty acid metabolism;ko00071//Fatty acid degradation;ko00061//Fatty acid biosynthesis	K01897;K01897;K01897;K01897;K01897	-	-	-	-
ncbi_4324397	turquoise	294.572	4.38	12.35	14.22	2.79	6.65	4.74	3.23	3.64	1.68	10.58	12.31	9.36	18.86	23.48	15.1	14.13	10.56	16.62	--	PREDICTED: uncharacterized protein LOC4324397 [Oryza sativa Japonica Group]	-	-	-	-	-	-	-	-
ncbi_4324414	turquoise	838.8	60.3	38.9	46.5	35.44	33.55	31.45	31.69	31.67	27.34	46.46	54.48	56.9	50.9	48.09	50.53	50.91	43.89	47.97	Os01g0164600	PREDICTED: probable protein phosphatase 2C 1 isoform X1 [Oryza sativa Japonica Group]	-	-	-	-	GO:0009532//plastid stroma	GO:0016791//phosphatase activity;GO:0043169//cation binding	GO:0006468//protein phosphorylation;GO:0006470//protein dephosphorylation;GO:0009416//response to light stimulus;GO:0009668//plastid membrane organization;GO:0016072//rRNA metabolic process;GO:0043269//regulation of ion transport;GO:0043623//cellular protein complex assembly	-
ncbi_4324415	turquoise	682.728	7.07	7.75	7.18	9.93	8.32	9.87	9.21	7.73	8.91	6.34	7.78	6.41	7.32	7.8	7.05	7.91	8.04	6.87	DDB_G0281815	PREDICTED: Golgi to ER traffic protein 4 homolog [Oryza sativa Japonica Group]	-	-	-	-	-	-	-	-
ncbi_4324418	turquoise	1254.42	3.63	5.78	3.59	16.55	15.41	11.01	7.69	9.64	7.44	2.86	3.79	3	4.14	4.6	3.87	6.11	5.28	5.49	DREB2A	PREDICTED: dehydration-responsive element-binding protein 2A [Oryza sativa Japonica Group]	-	-	-	-	GO:0043231//intracellular membrane-bounded organelle	GO:0001071//nucleic acid binding transcription factor activity;GO:0003676//nucleic acid binding	GO:0010468//regulation of gene expression;GO:0034645//cellular macromolecule biosynthetic process	ERF
ncbi_4324425	turquoise	984.133	268.08	194.21	229.09	103.83	77.09	92.58	99.27	72.79	69.41	307.47	298.67	263.34	420.26	353.38	314.75	332.63	276.22	325.79	dnaJ	PREDICTED: protein CAJ1 [Oryza sativa Japonica Group]	-	-	-	-	-	-	-	-
ncbi_4324426	turquoise	1529.94	1.96	3.44	2.14	22.58	34.02	24.91	21.36	24.75	25.67	0.83	0.14	0.23	1.34	1.56	1.12	4.05	3.29	3.14	WRKY69	PREDICTED: probable WRKY transcription factor 65 [Oryza sativa Japonica Group]	-	-	-	-	-	-	-	WRKY
ncbi_4324435	turquoise	71.0531	8.24	11.45	8.43	12.48	12.33	9.84	11.97	12.07	11.75	13.53	11.42	10.38	8.07	8.21	8.78	9	9.16	9.54	--	Os01g0732100, partial [Oryza sativa Japonica Group]	-	-	-	-	-	-	-	-
ncbi_4324442	turquoise	880.427	23.48	34.8	27.49	40.14	35.69	37.65	31.77	29.86	32.05	21.97	26.15	21.37	19.87	23.96	23.5	22.85	21.15	25.6	IDH5	PREDICTED: isocitrate dehydrogenase [NAD] catalytic subunit 5, mitochondrial [Oryza sativa Japonica Group]	Metabolism;Metabolism;Metabolism;Metabolism;Metabolism;Metabolism	Global and overview maps;Global and overview maps;Global and overview maps;Global and overview maps;Carbohydrate metabolism;Global and overview maps	ko01100//Metabolic pathways;ko01110//Biosynthesis of secondary metabolites;ko01200//Carbon metabolism;ko01230//Biosynthesis of amino acids;ko00020//Citrate cycle (TCA cycle);ko01210//2-Oxocarboxylic acid metabolism	K00030;K00030;K00030;K00030;K00030;K00030	GO:0043231//intracellular membrane-bounded organelle	GO:0000166//nucleotide binding;GO:0004448//isocitrate dehydrogenase activity;GO:0043169//cation binding	GO:0006101//citrate metabolic process	-
ncbi_4324449	turquoise	751.034	18.46	19.2	24.09	38.94	36.02	35.36	29.95	32.27	30.58	25.51	23.79	21.99	25.16	25.89	27.19	28.05	23.94	31.16	SMH2	PREDICTED: single myb histone 2 [Oryza sativa Japonica Group]	Organismal Systems	Environmental adaptation	ko04626//Plant-pathogen interaction	K09422	GO:0043231//intracellular membrane-bounded organelle	GO:0003676//nucleic acid binding	GO:0034728//nucleosome organization	MYB_related
ncbi_4324451	turquoise	1458.92	30.45	31.9	31.22	50.83	57.97	46.2	46.06	49.04	47.55	24.27	29.23	28.11	32.93	28.6	29.18	33.21	28.97	30.28	--	Os01g0589500, partial [Oryza sativa Japonica Group]	-	-	-	-	-	-	-	-
ncbi_4324452	turquoise	1525.6	0.78	2.29	1.27	3.98	5.06	4.07	3.41	3.78	3.95	0.82	1.34	0.83	1.19	1.37	1.07	1.19	1.8	1.16	--	Os01g0589700, partial [Oryza sativa Japonica Group]	-	-	-	-	-	-	-	-
ncbi_4324461	turquoise	1387.53	8.24	9.48	7.37	20.99	15.61	17	14.78	17.08	14.13	7.53	6.83	7.01	6.28	7.84	7.92	10	7.39	6.65	YKT61	PREDICTED: VAMP-like protein YKT61 [Oryza sativa Japonica Group]	Genetic Information Processing	Folding, sorting and degradation	ko04130//SNARE interactions in vesicular transport	K08516	GO:0031224//intrinsic component of membrane	-	GO:0006810//transport	-
ncbi_4324467	turquoise	1536.56	5.36	7.35	6.28	13.42	13.53	12.78	11.69	12.4	12.32	6.36	6.62	6.3	5.95	7.85	6.68	8.1	8.28	7.71	--	PREDICTED: coiled-coil domain-containing protein R3HCC1L [Oryza sativa Japonica Group]	-	-	-	-	-	-	-	-
ncbi_4324469	turquoise	1635.62	23.56	37.8	25.89	117.27	112.7	95.72	83.76	79.03	70.56	20.26	20.63	13.61	29.41	32.81	29.88	39.89	31.26	36.06	--	Peptide deformylase [Anthurium amnicola]	-	-	-	-	-	-	-	-
ncbi_4324472	turquoise	701.763	69.82	90.14	81.21	41.04	44.39	44.72	58.05	58.79	43.37	89.94	72.12	77.24	71.87	75.96	91.05	61.3	58.92	85.63	CCB3	PREDICTED: protein COFACTOR ASSEMBLY OF COMPLEX C SUBUNIT B CCB3, chloroplastic [Oryza sativa Japonica Group]	-	-	-	-	-	-	-	-
ncbi_4324478	turquoise	1240.26	175.44	136.84	165.09	105.57	87.03	97.41	108.12	102.87	99.89	161.54	181.75	159.03	178.25	172.65	183.29	163.06	148.52	143.22	TATC	PREDICTED: sec-independent protein translocase protein TATC, chloroplastic [Oryza sativa Japonica Group]	Genetic Information Processing	Folding, sorting and degradation	ko03060//Protein export	K03118	-	-	-	-
ncbi_4324481	turquoise	69.057	1.64	2.3	2.4	2.4	2.29	3.52	2	1.87	3.33	2.07	2.87	1.15	1.38	1.57	1.9	1.82	1.06	2.21	Os01g0502700	PREDICTED: probable histone H2A.5 [Oryza sativa Japonica Group]	-	-	-	-	GO:0043231//intracellular membrane-bounded organelle;GO:0043232//intracellular non-membrane-bounded organelle	GO:0003676//nucleic acid binding;GO:0046983//protein dimerization activity	-	-
ncbi_4324490	turquoise	1694.33	3.01	5.01	5.55	22.77	19.54	22.35	16.19	16.28	20.07	2.16	1.34	1.22	3.73	3.08	2.73	4.14	5.08	4.18	DTX12	PREDICTED: protein DETOXIFICATION 12 [Oryza sativa Japonica Group]	-	-	-	-	-	GO:0015291//secondary active transmembrane transporter activity	GO:0044763//single-organism cellular process	-
ncbi_4324491	turquoise	511.333	54.88	40.07	64.16	64.38	64.33	70.24	67.42	68.63	70.35	48.84	49.89	57.82	46.49	52.08	50.45	50.12	56.15	49.81	Os01g0505400	PREDICTED: 2-hydroxyacyl-CoA lyase [Oryza sativa Japonica Group]	Cellular Processes	Transport and catabolism	ko04146//Peroxisome	K12261	-	GO:0003824//catalytic activity;GO:0019842//vitamin binding	-	-
ncbi_4324494	turquoise	1509.07	0.61	1.34	1.29	3.89	4.17	2.91	2.14	3.3	2.87	0.11	0.16	0.19	0.79	0.87	0.6	0.78	0.83	0.78	At3g47570	PREDICTED: probable LRR receptor-like serine/threonine-protein kinase At3g47570 [Oryza brachyantha]	-	-	-	-	-	-	-	-
ncbi_4324500	turquoise	865.477	35.34	33.61	28.25	58.11	47.42	57.79	77.5	66.1	71.25	24.37	19.79	20.93	22.13	22.14	21.04	25.02	25.33	23.56	H2B.7	PREDICTED: histone H2B.7 [Oryza sativa Japonica Group]	-	-	-	-	GO:0000785//chromatin;GO:0043231//intracellular membrane-bounded organelle	GO:0003676//nucleic acid binding;GO:0046983//protein dimerization activity	-	-
ncbi_4324504	turquoise	539.721	137.62	96.96	103.44	152.25	136.22	164.61	227.03	181.33	212.96	83.66	95.04	84.34	91.77	88.57	78.07	88.71	97.02	81.32	H2B.5	PREDICTED: histone H2B.5 [Oryza sativa Japonica Group]	-	-	-	-	GO:0000785//chromatin;GO:0043231//intracellular membrane-bounded organelle	GO:0003676//nucleic acid binding;GO:0046983//protein dimerization activity	-	-
ncbi_4324512	turquoise	1461.55	22.99	18.43	22.84	56.72	45.53	43.74	48.33	43.95	43.12	17.18	16.1	16.32	17.29	14.9	14.6	19.04	21.07	17.87	H2B.3	PREDICTED: histone H2B.4 [Oryza sativa Japonica Group]	-	-	-	-	GO:0000785//chromatin;GO:0043231//intracellular membrane-bounded organelle	GO:0003676//nucleic acid binding;GO:0046983//protein dimerization activity	-	-
ncbi_4324515	turquoise	401.365	2.9	2.75	2.79	5.53	4.91	3.94	4.53	4.28	3.54	3.75	4.14	2.45	3.6	3.51	3.27	3.15	2.61	2.91	--	PREDICTED: protein TRM32 isoform X1 [Oryza brachyantha]	-	-	-	-	-	-	-	-
ncbi_4324524	turquoise	589.385	296.97	212.92	236.47	206.48	205.24	186.31	195.43	201.21	163.06	299.91	336.4	308.94	288.02	277.53	294.61	266.27	219.75	230.78	ALB3	PREDICTED: inner membrane protein PPF-1, chloroplastic isoform X1 [Oryza sativa Japonica Group]	Genetic Information Processing	Folding, sorting and degradation	ko03060//Protein export	K03217	GO:0031224//intrinsic component of membrane	-	GO:0090150//establishment of protein localization to membrane	-
ncbi_4324525	turquoise	1164.6	26.06	18.37	26.47	39.06	39.34	39.1	39.1	38.29	29.61	18.25	16.07	19.72	18.05	18.59	14.77	18.96	21.95	18.88	GGT3	PREDICTED: gamma-glutamyltranspeptidase 3 [Oryza sativa Japonica Group]	Metabolism;Metabolism;Metabolism;Metabolism;Metabolism	Global and overview maps;Metabolism of other amino acids;Metabolism of other amino acids;Metabolism of other amino acids;Lipid metabolism	ko01100//Metabolic pathways;ko00480//Glutathione metabolism;ko00460//Cyanoamino acid metabolism;ko00430//Taurine and hypotaurine metabolism;ko00590//Arachidonic acid metabolism	K18592;K18592;K18592;K18592;K18592	-	-	GO:0006790//sulfur compound metabolic process	-
ncbi_4324526	turquoise	114.275	3.51	2.79	2.58	4.22	2.26	2.29	2.15	2.7	1.81	4.61	4.15	7.51	6.11	6.26	2.7	4.41	5.85	4.73	GGT3	PREDICTED: gamma-glutamyltranspeptidase 3 [Oryza sativa Japonica Group]	Metabolism;Metabolism;Metabolism;Metabolism	Global and overview maps;Metabolism of other amino acids;Metabolism of other amino acids;Metabolism of other amino acids	ko01100//Metabolic pathways;ko00480//Glutathione metabolism;ko00460//Cyanoamino acid metabolism;ko00430//Taurine and hypotaurine metabolism	K00681;K00681;K00681;K00681	-	-	-	-
ncbi_4324527	turquoise	874.558	3.39	5.36	4.06	14.13	11.27	8.9	5.59	7.83	6.57	4.83	5.62	4.48	4.65	4.93	4.86	4.32	3.92	5.51	--	PREDICTED: uncharacterized protein LOC4324527 [Oryza sativa Japonica Group]	-	-	-	-	-	-	-	-
ncbi_4324533	turquoise	1600.66	0.24	0.32	0.57	12.8	15.16	11.29	6.47	9.68	9.44	0.08	0.11	0.08	0.13	0.04	0.04	0	0	0.11	ABCB4	PREDICTED: ABC transporter B family member 9 isoform X1 [Oryza sativa Japonica Group]	Environmental Information Processing	Membrane transport	ko02010//ABC transporters	K05658	-	-	-	-
ncbi_4324537	turquoise	82.5573	47.86	40.61	46.2	38.86	37.98	43.97	45.7	45.91	46.75	41.71	45.26	49.71	49.52	49.46	57.11	46.16	48.09	44.25	Os01g0495900	PREDICTED: CRS2-associated factor 1, chloroplastic isoform X1 [Oryza sativa Japonica Group]	-	-	-	-	GO:0009536//plastid	-	GO:0006396//RNA processing;GO:0034660//ncRNA metabolic process;GO:0071840//cellular component organization or biogenesis	-
ncbi_4324539	turquoise	364.786	53.61	37.28	48.52	59.3	55.32	51.92	48.93	44.58	44.74	33.81	41.02	38.66	38.01	41.14	42.59	36.84	43.15	40.05	--	Protein LNK2 [Zea mays]	-	-	-	-	-	-	-	-
ncbi_4324549	turquoise	1323.62	7.98	13.06	11.3	31.09	28.27	30.26	19.47	24.15	27.39	8.71	8.34	8.2	10.91	11.78	11.5	14.66	17.81	19.44	--	membrane protein-like [Oryza sativa Japonica Group]	-	-	-	-	GO:0031224//intrinsic component of membrane	GO:0016810//hydrolase activity, acting on carbon-nitrogen (but not peptide) bonds	-	-
ncbi_4324553	turquoise	2.36085	10.29	14.47	11.38	12.21	11.18	10.48	15.02	13.8	12.13	15.38	18.85	12.99	11.82	9.57	10.5	14.41	14.55	13.54	RPS10-1	PREDICTED: 40S ribosomal protein S10-like [Oryza brachyantha]	Genetic Information Processing	Translation	ko03010//Ribosome	K02947	-	-	-	-
ncbi_4324556	turquoise	310.709	45.23	58.32	19.3	32.85	35.45	66.41	68.31	36.99	78.38	1.87	1.39	2.82	4.4	6.85	4.17	5.18	10.99	3.47	Sb03g046810	PREDICTED: cationic peroxidase SPC4 [Oryza sativa Japonica Group]	Metabolism;Metabolism;Metabolism	Global and overview maps;Global and overview maps;Biosynthesis of other secondary metabolites	ko01100//Metabolic pathways;ko01110//Biosynthesis of secondary metabolites;ko00940//Phenylpropanoid biosynthesis	K00430;K00430;K00430	-	-	-	-
ncbi_4324561	turquoise	1451.93	0.41	1.56	1.45	15.53	19.25	15.36	13.63	19.84	16.3	0.15	0.25	0.36	0.71	0.6	1.03	1.49	1.06	1.08	PH0670	PREDICTED: probable amino-acid racemase [Phoenix dactylifera]	-	-	-	-	GO:0009536//plastid	GO:0016855//racemase and epimerase activity, acting on amino acids and derivatives	-	-
ncbi_4324574	turquoise	1385.91	6.02	10.38	6.03	75.19	76.63	52.17	31.26	27.43	29.76	0.86	1.1	0.92	5.48	5.51	4.02	3.9	3.77	4.89	GSTU6	PREDICTED: probable glutathione S-transferase GSTU6 [Oryza sativa Japonica Group]	Metabolism	Metabolism of other amino acids	ko00480//Glutathione metabolism	K00799	-	-	-	-
ncbi_4324581	turquoise	1084.89	4.77	5.22	6.66	9.62	10.79	10.25	10.33	12.62	11.01	4.71	4.4	4.92	3.42	4.82	6.05	4.25	4.4	5.8	DJ1B	PREDICTED: protein DJ-1 homolog A [Oryza sativa Japonica Group]	-	-	-	-	-	-	-	-
ncbi_4324583	turquoise	1728.86	4.91	9.39	11.31	72.28	68.8	64.88	48.06	57.15	54	1.37	1.4	1.36	5.5	4.76	4.34	6.02	6.23	5.35	BHLH51	PREDICTED: transcription factor bHLH30 [Oryza sativa Japonica Group]	-	-	-	-	-	-	-	bHLH
ncbi_4324588	turquoise	676.158	10.03	9.12	10.42	8.17	8.2	9.09	8.84	8.31	9.87	10.1	11.26	10.3	10.6	10.79	11.53	10.66	10.84	10.36	ATX4	PREDICTED: histone-lysine N-methyltransferase ATX5 [Oryza sativa Japonica Group]	-	-	-	-	-	-	-	-
ncbi_4324590	turquoise	319.188	2.85	4.07	2.85	2.27	2.27	1.96	2.71	3.01	3.38	3.75	3.55	4.18	3.53	4.4	3.33	3.98	5.1	4.01	--	Proteasome assembly chaperone 1, partial [Anthurium amnicola]	-	-	-	-	-	-	-	-
ncbi_4324599	turquoise	1094.28	10280	6655.67	7991.05	1781.9	2167.65	2174.43	3488.25	3024.49	3212.75	8060.09	6970.81	6237.49	9656.29	8160.71	6899.39	9352.36	8537.05	8308.49	CAB2R	PREDICTED: chlorophyll a-b binding protein 2, chloroplastic [Oryza sativa Japonica Group]	Metabolism;Metabolism	Global and overview maps;Energy metabolism	ko01100//Metabolic pathways;ko00196//Photosynthesis - antenna proteins	K08912;K08912	GO:0009521//photosystem;GO:0031224//intrinsic component of membrane	GO:0043169//cation binding;GO:0046906//tetrapyrrole binding	GO:0006091//generation of precursor metabolites and energy;GO:0006464//cellular protein modification process	-
ncbi_4324604	turquoise	1462.48	9.39	28.31	36.26	127.3	163.96	189.01	76.18	87.33	111.63	3.43	2.09	1.74	12.99	13.54	13.83	27.42	23.47	23.43	CYP72A15	PREDICTED: cytochrome P450 72A15 [Oryza sativa Japonica Group]	-	-	-	-	-	-	-	-
ncbi_4324606	turquoise	378.74	7.1	4.24	6.45	4.65	4.3	3.53	3.72	3.83	3.38	5.86	8.87	8.46	5.43	5.99	6.08	5.04	5.51	6.22	SELMODRAFT_444075	PREDICTED: inactive protein kinase SELMODRAFT_444075 isoform X1 [Oryza sativa Japonica Group]	-	-	-	-	-	GO:0016740//transferase activity;GO:0032550//purine ribonucleoside binding	GO:0006464//cellular protein modification process	-
ncbi_4324614	turquoise	1354.03	12.34	14.07	10.48	24.2	23.61	21.3	16.29	19.52	18.41	12.84	13.26	11.82	14.21	13.14	12.99	14.35	12.76	13.76	--	mal d 1-associated protein [Zea mays]	-	-	-	-	-	-	-	-
ncbi_4324619	turquoise	847.665	9.6	9.09	11.71	7.51	6.12	6.38	7.01	6.34	7.94	10.75	12.37	9.98	9.55	9.82	10.64	9.16	10.3	10.08	BACOVA_02659	PREDICTED: beta-glucosidase BoGH3B isoform X1 [Oryza sativa Japonica Group]	Metabolism;Metabolism;Metabolism;Metabolism;Metabolism	Global and overview maps;Global and overview maps;Biosynthesis of other secondary metabolites;Carbohydrate metabolism;Metabolism of other amino acids	ko01100//Metabolic pathways;ko01110//Biosynthesis of secondary metabolites;ko00940//Phenylpropanoid biosynthesis;ko00500//Starch and sucrose metabolism;ko00460//Cyanoamino acid metabolism	K05349;K05349;K05349;K05349;K05349	-	-	GO:0044238//primary metabolic process	-
ncbi_4324622	turquoise	929.24	7.27	6.58	6.47	8.9	8.83	9.21	7.5	7.95	9.85	5.41	5.81	5.58	6.35	6.43	5.47	6.99	6.3	7.42	At1g06470	PREDICTED: probable sugar phosphate/phosphate translocator At1g06470 [Oryza sativa Japonica Group]	-	-	-	-	GO:0031224//intrinsic component of membrane	-	-	-
ncbi_4324629	turquoise	870.434	40.8	65.33	46.1	75.7	71.66	61.83	59.51	71.81	53.79	44.62	39.8	37.4	37.52	37.86	40.73	45.53	41.82	45.6	--	Os01g0732100, partial [Oryza sativa Japonica Group]	-	-	-	-	-	-	-	-
ncbi_4324636	turquoise	1408.34	10.75	11.34	9.68	20.34	23.11	17.68	16.5	16.76	14.17	9.09	8.25	6.96	8.21	9.33	7.99	9.79	8.68	7.63	At5g60610	PREDICTED: F-box/LRR-repeat protein At5g02910 [Oryza sativa Japonica Group]	-	-	-	-	-	-	-	-
ncbi_4324637	turquoise	437.253	11.91	14.01	11.61	4.75	3.77	3.85	5.03	4.11	3.48	7.21	8.01	9.32	12.41	11.79	11.6	17.83	14.71	14.8	At1g06550	PREDICTED: 3-hydroxyisobutyryl-CoA hydrolase-like protein 5 [Oryza sativa Japonica Group]	Metabolism;Metabolism;Metabolism;Metabolism;Metabolism	Global and overview maps;Global and overview maps;Amino acid metabolism;Metabolism of other amino acids;Carbohydrate metabolism	ko01100//Metabolic pathways;ko01200//Carbon metabolism;ko00280//Valine, leucine and isoleucine degradation;ko00410//beta-Alanine metabolism;ko00640//Propanoate metabolism	K05605;K05605;K05605;K05605;K05605	-	GO:0003824//catalytic activity	-	-
ncbi_4324638	turquoise	773.719	2.44	4.7	3.22	4.87	5.24	4.72	4.16	4.48	5.9	1.78	3.11	1.52	2.4	2.68	3.16	3.11	2.77	3.01	RMF	PREDICTED: probable F-box protein At3g61730 isoform X1 [Oryza sativa Japonica Group]	-	-	-	-	-	-	-	-
ncbi_4324642	turquoise	7.01741	1.53	2.79	2.49	3.2	2.99	2.24	1.95	1.91	1.77	2.79	1.38	2.24	2.2	3.01	2	2.23	1.21	2.37	--	Os01g0219900, partial [Oryza sativa Japonica Group]	-	-	-	-	-	-	-	-
ncbi_4324644	turquoise	463.728	28.2	32.77	30.67	58.02	62.98	46.9	63.11	66.65	52.05	44.57	41.82	35.72	42.21	41.66	45.32	39.92	44.01	40.81	--	Ectonucleotide pyrophosphatase/phosphodiesterase family member 3 [Zea mays]	-	-	-	-	-	-	-	-
ncbi_4324646	turquoise	1530.03	20.62	75.68	45.23	903.49	1082.51	820.93	344.17	607.89	562.58	24.52	17.95	21.92	33.74	35.11	27.78	31.54	38.93	41.75	--	PREDICTED: translation initiation factor IF-2 [Oryza sativa Japonica Group]	-	-	-	-	-	-	-	-
ncbi_4324656	turquoise	1222.78	3.39	7.07	6.12	10.93	9.49	9.49	8.91	10.27	9.31	4.58	3.05	3.66	3.19	3.17	3.38	2.92	3.44	3.97	--	disease resistance protein RGA2-like [Aegilops tauschii subsp. tauschii] [Aegilops tauschii]	-	-	-	-	-	-	-	-
ncbi_4324658	turquoise	1420.34	0.59	1.31	1.04	4.01	2.9	3.78	3.47	3.33	2.67	0.6	0.58	0.39	0.62	0.48	0.54	0.38	0.36	0.5	--	PREDICTED: disease resistance protein RGA2 [Oryza sativa Japonica Group]	-	-	-	-	-	-	-	-
ncbi_4324673	turquoise	957.392	16.35	25.95	18.07	32.29	35.18	31.52	32.03	31.38	28.7	22.77	22.24	20.34	22.63	22.26	21.1	27.01	24.59	22.94	Rwdd1	PREDICTED: RWD domain-containing protein 1 [Oryza sativa Japonica Group]	-	-	-	-	-	-	-	-
ncbi_4324675	turquoise	1171.81	62.6	112.58	70.85	137.18	156.73	142.99	89.67	111.17	98.18	50.8	58.26	60.5	58.2	62.65	61.83	66.31	70.25	69.33	RIC1	PREDICTED: ras-related protein RIC1 [Oryza sativa Japonica Group]	-	-	-	-	-	GO:0032550//purine ribonucleoside binding	GO:0008104//protein localization;GO:0035556//intracellular signal transduction	-
ncbi_4324687	turquoise	1039.18	12.97	16.12	16.03	22.67	20.19	24.88	18.34	21.89	21.9	14.65	14.6	15.48	14.34	14.82	16.92	18.02	16.76	16.32	VTI13	PREDICTED: vesicle transport v-SNARE 13 [Oryza sativa Japonica Group]	Genetic Information Processing	Folding, sorting and degradation	ko04130//SNARE interactions in vesicular transport	K08493	-	-	GO:0015031//protein transport	-
ncbi_4324697	turquoise	864.973	0.11	0.5	0.27	2.41	4.72	3.84	2.74	2.37	2.32	0.22	0.05	0.09	1.28	1.95	0.67	1.38	1.35	0.26	SULTR3;5	PREDICTED: probable sulfate transporter 3.5 [Oryza sativa Japonica Group]	-	-	-	-	GO:0031224//intrinsic component of membrane	GO:0015103//inorganic anion transmembrane transporter activity;GO:0015291//secondary active transmembrane transporter activity	GO:0008272//sulfate transport;GO:0044763//single-organism cellular process	-
ncbi_4324710	turquoise	820.113	36.12	28.37	36.92	62.4	53.46	63.6	50.17	44.99	50.25	30.99	32.64	32.71	39.87	38.66	35.96	47.99	46.9	42.76	HD16	Protein kinase family protein [Zea mays]	-	-	-	-	-	GO:0004672//protein kinase activity;GO:0032550//purine ribonucleoside binding	GO:0006464//cellular protein modification process	-
ncbi_4324712	turquoise	1411.67	22.02	20.67	27.51	61.36	48.76	51.51	48.41	40.4	45.54	23.95	23.31	19.26	28.64	27.25	26.19	30.56	28.78	27.11	SRP54-2	PREDICTED: signal recognition particle 54 kDa protein 2 [Oryza sativa Japonica Group]	Genetic Information Processing	Folding, sorting and degradation	ko03060//Protein export	K03106	GO:0030529//intracellular ribonucleoprotein complex	GO:0003723//RNA binding;GO:0032550//purine ribonucleoside binding	GO:0006613//cotranslational protein targeting to membrane	-
ncbi_4324714	turquoise	332.998	4.67	4.9	3.7	3.52	3.52	3.48	4.32	4.35	3.67	5.37	5.38	4.22	5.36	4.97	6.29	6.39	5.62	5.28	PUS7	PREDICTED: pseudouridylate synthase 7 homolog isoform X1 [Oryza sativa Japonica Group]	-	-	-	-	-	-	-	-
ncbi_4324718	turquoise	491.493	10.36	17.58	5.93	12.78	21.63	24.71	10.12	7.5	9.86	0.76	1.35	1.6	0.67	1.74	0.88	0.82	0.58	1.18	Os01g0723600	PREDICTED: ribose-phosphate pyrophosphokinase 3, chloroplastic [Oryza sativa Japonica Group]	-	-	-	-	-	-	-	-
ncbi_4324720	turquoise	34.3039	11.01	13.67	12.58	7.81	7.31	11.13	11.02	6.37	10.07	9.68	7.98	9.86	11.76	12.38	11.94	11.16	16.34	8.59	ABCB15	ABC transporter B family member 15 [Zea mays]	Environmental Information Processing	Membrane transport	ko02010//ABC transporters	K05658	-	-	-	-
ncbi_4324725	turquoise	1537.95	0.12	1.06	0.37	13.64	13.74	9.7	5.58	6.85	6.66	0.09	0	0	0.21	0.42	0.23	2.3	0.63	0.56	OsI_03581	PREDICTED: CASP-like protein 3A1 [Oryza sativa Japonica Group]	-	-	-	-	GO:0031224//intrinsic component of membrane	-	-	-
ncbi_4324726	turquoise	1196.79	3.64	5.77	5.57	18.38	15.33	13.15	12.11	14.19	12.07	5.27	5.61	5.18	7.56	7.46	6.93	9.14	9.32	8.93	Herc2	PREDICTED: ultraviolet-B receptor UVR8 [Oryza sativa Japonica Group]	-	-	-	-	-	-	-	-
ncbi_4324727	turquoise	115.371	9.81	11.57	9.34	13.76	15.51	12.66	13.16	14.14	12.93	13.08	13.04	12.79	10.71	12.66	13.45	11.12	11.2	11.96	SPA4	PREDICTED: protein SPA1-RELATED 4 [Oryza sativa Japonica Group]	-	-	-	-	-	-	-	-
ncbi_4324738	turquoise	844.905	2.93	3.38	3.22	7.42	7.73	5.25	7.64	7.44	6.15	4.02	4.38	3.71	3	4.35	3.2	4.58	3.82	4.18	--	Os01g0861000, partial [Oryza sativa Japonica Group]	-	-	-	-	GO:0043231//intracellular membrane-bounded organelle	-	-	-
ncbi_4324742	turquoise	415.267	6.97	7.71	10.13	9.79	9.44	9.78	8.29	9.26	9.08	5.75	6.53	6.34	7.46	7.91	5.71	7.25	8.58	7.23	--	PREDICTED: alpha/beta hydrolase domain-containing protein 11 [Oryza sativa Japonica Group]	-	-	-	-	GO:0043231//intracellular membrane-bounded organelle	GO:0003824//catalytic activity	GO:0009062//fatty acid catabolic process	-
ncbi_4324747	turquoise	331.523	2.79	2.57	3.77	1.88	3.18	2.18	1.42	2.09	1.54	4.3	3.57	2.82	4.33	4.57	3.94	3.35	3.4	4.29	--	Os01g0862500, partial [Oryza sativa Japonica Group]	-	-	-	-	-	-	-	-
ncbi_4324750	turquoise	760.506	9.5	8.15	8.39	6.17	6.75	6.89	7.87	7.42	6.6	9.47	10.04	9.28	10.46	9.79	9.07	11.24	11.04	9.21	NUP62	PREDICTED: nuclear pore complex protein NUP62 [Oryza sativa Japonica Group]	Genetic Information Processing	Translation	ko03013//RNA transport	K14306	-	GO:0005198//structural molecule activity	-	-
ncbi_4324757	turquoise	835.379	13.11	28.17	18.34	30.82	29.22	29.5	38.85	32.85	31.05	10.02	9.71	9.44	14.06	16.16	15.09	17.69	19.45	17.95	GAT1	PREDICTED: GABA transporter 1 [Oryza sativa Japonica Group]	-	-	-	-	-	-	-	-
ncbi_4324760	turquoise	1171.81	19.03	30.4	23.88	40.3	47.3	39.4	30.13	34.99	35.03	21.56	26.49	22.6	26.5	23.77	26.22	27.52	26.64	26.62	Os01g0857700	PREDICTED: protein BUD31 homolog 1 [Oryza sativa Japonica Group]	Genetic Information Processing	Transcription	ko03040//Spliceosome	K12873	-	-	-	-
ncbi_4324766	turquoise	1491.29	12.1	12.94	11.84	27.78	30.5	22.44	20.29	21.7	20.9	10.79	11.95	11.28	11.95	11.4	11.09	12.64	11.8	9.71	At2g21120	PREDICTED: probable magnesium transporter NIPA6 [Oryza sativa Japonica Group]	-	-	-	-	-	-	-	-
ncbi_4324771	turquoise	1493.62	3.8	5.82	8.03	65.17	68.92	61.88	56.43	68.82	70.69	4.02	5.23	4.31	4.03	4.35	4.33	4.2	3.91	4.27	PATL5	PREDICTED: patellin-3 [Oryza sativa Japonica Group]	-	-	-	-	-	-	-	-
ncbi_4324799	turquoise	1167.36	8.53	11.74	6.43	24.32	30.89	18.46	13.09	15.11	14.22	4.34	6.72	4.4	6.36	7.53	6.1	8.61	7.88	6.74	ERH1	PREDICTED: phosphatidylinositol:ceramide inositolphosphotransferase isoform X1 [Oryza sativa Japonica Group]	-	-	-	-	-	-	-	-
ncbi_4324804	turquoise	1096.47	7.88	13.28	13.41	61.4	50.98	41.69	20.21	17.94	16.09	4.42	5.75	6.12	5.96	4.29	3.25	8.14	4.94	5.33	At3g10130	PREDICTED: heme-binding-like protein At3g10130, chloroplastic [Oryza sativa Japonica Group]	-	-	-	-	GO:0016020//membrane;GO:0043231//intracellular membrane-bounded organelle	-	GO:0007165//signal transduction;GO:0009411//response to UV;GO:0009812//flavonoid metabolic process;GO:0034285//response to disaccharide	-
ncbi_4324808	turquoise	220.534	3.54	5.17	3.66	7.37	5.88	5.78	4.84	5.24	3.93	4.36	4.97	5.36	4.11	4.55	4.5	3.11	4.11	3.95	At3g54130	ataxin-3 [Zea mays]	Genetic Information Processing	Folding, sorting and degradation	ko04141//Protein processing in endoplasmic reticulum	K11863	-	GO:0008238//exopeptidase activity	-	-
ncbi_4324812	turquoise	152.443	5.92	9.56	9.42	5.62	8.21	5.81	7.57	9.63	7.74	12.45	11.43	10.45	9.48	10.41	11.34	7.86	8.26	13.71	CRCK1	PREDICTED: calmodulin-binding receptor-like cytoplasmic kinase 2 isoform X1 [Oryza sativa Japonica Group]	-	-	-	-	-	-	-	-
ncbi_4324813	turquoise	852.187	8.49	9.07	9.77	17.27	20.78	15.76	17.7	19.08	16.7	9.95	10.08	11.2	12.47	12.65	12.23	12.56	13.71	12.56	PHT4;3	PREDICTED: probable anion transporter 3, chloroplastic [Oryza sativa Japonica Group]	-	-	-	-	GO:0031224//intrinsic component of membrane;GO:0042170//plastid membrane	-	GO:0015698//inorganic anion transport;GO:0044763//single-organism cellular process	-
ncbi_4324818	turquoise	1279.1	10.46	14.2	15.6	33.9	38.89	31.77	27.86	31.88	33.85	13.35	11.68	13.26	16.91	17.05	16.86	17.85	23.74	21.78	COI1A	Os01g0853400 [Oryza sativa Japonica Group]	Environmental Information Processing	Signal transduction	ko04075//Plant hormone signal transduction	K13463	-	-	-	-
ncbi_4324822	turquoise	621.192	51.35	15.13	42.27	7.72	8.68	7.46	8.36	6.11	7.13	63.56	58.53	39.8	30.73	38.92	50.61	21	19.99	38.06	At3g50280	PREDICTED: uncharacterized acetyltransferase At3g50280 [Oryza sativa Japonica Group]	-	-	-	-	-	-	-	-
ncbi_4324863	turquoise	1064.44	1.81	1.95	2.14	3.36	3.99	3.32	3.26	3.42	3.66	1.78	1.94	1.39	2.1	2.32	1.77	1.91	2.84	2.67	--	PREDICTED: pentatricopeptide repeat-containing protein At2g36240 [Oryza sativa Japonica Group]	-	-	-	-	-	-	-	-
ncbi_4324866	turquoise	386.192	2.42	4.91	8.41	0.71	2.52	1.34	0.64	1.61	1.82	3.82	6.05	7.97	5.34	6.36	6.3	8.54	8.18	9.9	--	PREDICTED: uncharacterized protein LOC4324866 [Oryza sativa Japonica Group]	-	-	-	-	-	-	-	-
ncbi_4324874	turquoise	175.796	7.01	8.6	6.49	10.9	11.34	9.35	12.21	12.61	10.27	10.26	10.24	8.1	9.08	8.35	8.85	7.58	9.45	9.42	ngdn	PREDICTED: neuroguidin [Oryza sativa Japonica Group]	-	-	-	-	-	-	-	-
ncbi_4324878	turquoise	1163.98	27.82	21.89	21.01	78.03	57.02	50.79	49.25	38.02	28.75	10.37	10.01	10.19	12.11	13.38	11.16	12.81	12.05	11.69	--	Os01g0884700 [Oryza sativa Japonica Group]	-	-	-	-	-	-	-	-
ncbi_4324880	turquoise	972.117	9.45	11.64	10.35	13.19	13.47	14.23	12.88	12.94	15.6	5.83	5.35	5.23	6.04	7.42	7.15	7.04	6.87	8.17	CC-1	PREDICTED: cytochrome c-like [Oryza sativa Japonica Group]	-	-	-	-	-	-	-	-
ncbi_4324885	turquoise	1440.45	0.05	0.36	0.18	3	2.82	4.03	2.16	3.19	3.1	0.19	0.15	0.06	0.24	0.18	0.17	0.07	0.06	0.13	At5g24080	PREDICTED: putative receptor protein kinase ZmPK1 [Oryza sativa Japonica Group]	-	-	-	-	-	-	-	-
ncbi_4324889	turquoise	249.822	17.69	19.33	16.15	17.72	18.01	18.38	17.83	21.67	21.77	10.51	13.67	12	13.99	13.87	11.45	18.43	15.62	15.92	At1g09660/At1g09670	PREDICTED: KH domain-containing protein At1g09660/At1g09670 [Oryza sativa Japonica Group]	-	-	-	-	GO:0043231//intracellular membrane-bounded organelle	GO:0003676//nucleic acid binding	-	-
ncbi_4324903	turquoise	418.925	2.38	3.23	3.89	10.39	8.68	8.53	2.77	9.23	3.95	3.78	4.66	5.87	1.31	1.79	3.5	1.41	1.53	2.82	--	PREDICTED: uncharacterized protein LOC4324903 [Oryza sativa Japonica Group]	-	-	-	-	-	-	-	-
ncbi_4324911	turquoise	366.663	2.29	1.32	2.65	0.93	2.4	1.28	1.38	1.79	1.11	3.47	3.55	3.75	2.67	3.16	5	2.76	3.17	3.27	At2g19130	PREDICTED: G-type lectin S-receptor-like serine/threonine-protein kinase At2g19130 [Oryza sativa Japonica Group]	-	-	-	-	-	GO:0004672//protein kinase activity;GO:0032550//purine ribonucleoside binding	GO:0006464//cellular protein modification process;GO:0008037//cell recognition	-
ncbi_4324927	turquoise	1553.55	4.96	9.78	9.03	41.47	42.33	43.47	42.8	37.49	44.75	5.94	3.83	3.37	7.81	7.29	7.41	9.37	8.7	7.6	MRS2-E	PREDICTED: magnesium transporter MRS2-E [Oryza sativa Japonica Group]	-	-	-	-	-	-	-	-
ncbi_4324941	turquoise	1073.64	7.91	5.56	7.96	16.83	11.26	17.15	14.01	10.41	14.66	5.52	5.94	7.33	6.41	7.44	6.74	6.78	6.32	5.81	AAT	PREDICTED: bifunctional aspartate aminotransferase and glutamate/aspartate-prephenate aminotransferase [Oryza sativa Japonica Group]	Metabolism;Metabolism;Metabolism;Metabolism;Metabolism;Metabolism;Metabolism;Metabolism	Global and overview maps;Global and overview maps;Global and overview maps;Amino acid metabolism;Amino acid metabolism;Amino acid metabolism;Biosynthesis of other secondary metabolites;Biosynthesis of other secondary metabolites	ko01100//Metabolic pathways;ko01110//Biosynthesis of secondary metabolites;ko01230//Biosynthesis of amino acids;ko00360//Phenylalanine metabolism;ko00400//Phenylalanine, tyrosine and tryptophan biosynthesis;ko00350//Tyrosine metabolism;ko00960//Tropane, piperidine and pyridine alkaloid biosynthesis;ko00950//Isoquinoline alkaloid biosynthesis	K15849;K15849;K15849;K15849;K15849;K15849;K15849;K15849	-	GO:0016769//transferase activity, transferring nitrogenous groups;GO:0043168//anion binding	GO:0008152//metabolic process	-
ncbi_4324947	turquoise	782.765	46.15	67.85	53.26	28.83	35.79	30.25	38.8	43.08	40.11	61.84	53.48	54.5	53.27	49.81	49.33	50.92	51.83	57.09	NPF5.10	PREDICTED: protein NRT1/ PTR FAMILY 5.16-like [Brachypodium distachyon]	-	-	-	-	-	-	-	-
ncbi_4324955	turquoise	1532.02	2.17	2.28	4.01	14.97	12.53	12.54	8.57	9.86	6.81	1.69	2.03	1.65	2.67	2.78	2.97	2.71	3.41	1.81	PAE5	PREDICTED: pectin acetylesterase 6 isoform X1 [Oryza sativa Japonica Group]	-	-	-	-	-	-	-	-
ncbi_4324962	turquoise	8.64757	18.24	20.38	18.43	25.93	23.8	26.58	20.12	22.22	21.88	30.34	27.05	22.61	15.96	20.48	21.22	23.06	18.81	23.4	FRK1	PREDICTED: fructokinase-1 [Oryza sativa Japonica Group]	Metabolism;Metabolism;Metabolism;Metabolism	Global and overview maps;Carbohydrate metabolism;Carbohydrate metabolism;Carbohydrate metabolism	ko01100//Metabolic pathways;ko00520//Amino sugar and nucleotide sugar metabolism;ko00500//Starch and sucrose metabolism;ko00051//Fructose and mannose metabolism	K00847;K00847;K00847;K00847	GO:0043231//intracellular membrane-bounded organelle	GO:0004396//hexokinase activity;GO:0032550//purine ribonucleoside binding	GO:0005982//starch metabolic process;GO:0016310//phosphorylation;GO:0019321//pentose metabolic process	-
ncbi_4324977	turquoise	1127.8	10.5	10.05	10.5	15.45	14.46	15.31	13.68	13.69	14.02	10.2	10.35	8.55	10.72	9.4	10.79	12.02	12.7	12.11	--	PREDICTED: probable UDP-N-acetylglucosamine--peptide N-acetylglucosaminyltransferase SPINDLY [Oryza sativa Japonica Group]	-	-	-	-	-	-	-	-
ncbi_4324979	turquoise	817.002	8.83	8.88	10.68	15.23	13.7	12.96	12.94	12.46	11.66	9.58	9.35	8.61	9.14	10.16	9.03	12.21	12.16	9.31	PIGS	PREDICTED: GPI transamidase component PIG-S [Oryza sativa Japonica Group]	Metabolism;Metabolism	Global and overview maps;Glycan biosynthesis and metabolism	ko01100//Metabolic pathways;ko00563//Glycosylphosphatidylinositol(GPI)-anchor biosynthesis	K05291;K05291	GO:0043231//intracellular membrane-bounded organelle;GO:0044425//membrane part	-	GO:0006464//cellular protein modification process	-
ncbi_4324996	turquoise	1475.03	3.82	6.34	5	10.13	9.52	9.45	6.52	7.03	8.3	3.96	4.27	4.27	4.96	4.79	4.5	4.83	5.04	5.38	At1g71900	PREDICTED: probable magnesium transporter NIPA4 [Oryza sativa Japonica Group]	-	-	-	-	GO:0031224//intrinsic component of membrane	-	GO:0070838//divalent metal ion transport	-
ncbi_4325006	turquoise	1027.3	94.91	129.56	111.54	274.99	397.42	268.54	146.37	220.67	169.6	99.4	115.23	99.17	88.38	94.27	97.75	84.15	72.11	81.19	NAC048	PREDICTED: NAC domain-containing protein 48 [Oryza sativa Japonica Group]	-	-	-	-	GO:0043231//intracellular membrane-bounded organelle	-	GO:0010468//regulation of gene expression;GO:0034645//cellular macromolecule biosynthetic process	NAC
ncbi_4325007	turquoise	1275.78	1.28	1.6	1.51	4.88	5.1	5.22	1.96	3.68	3.65	0.62	0.6	0.58	1.78	1.53	1.79	1.78	1.64	2.13	PUB4	PREDICTED: U-box domain-containing protein 4 [Oryza sativa Japonica Group]	-	-	-	-	-	-	-	-
ncbi_4325008	turquoise	773.138	4.33	6.16	5.33	6.18	6.7	6.94	6.12	6.55	6.1	4.18	4.69	5.23	4.06	4.36	4.78	4.65	4.23	5.37	NERD	PREDICTED: zinc finger CCCH domain-containing protein 19-like isoform X1 [Oryza brachyantha]	-	-	-	-	-	-	-	-
ncbi_4325009	turquoise	944.901	4.51	3.37	4.55	6.62	6.61	8.91	5.99	7.54	7.61	3.15	2.14	2.98	3.85	3.27	3.87	3.79	5.51	4.44	yuiD	PREDICTED: uncharacterized membrane protein YuiD [Oryza sativa Japonica Group]	-	-	-	-	-	-	GO:0044710//single-organism metabolic process	-
ncbi_4325022	turquoise	438.611	4.2	5.92	4.2	2.95	3.79	3.28	3.91	2.76	3.52	5.12	4.37	5.29	4.88	5.7	5.12	5.09	6.38	4.67	RR26	PREDICTED: two-component response regulator ORR26 [Oryza sativa Japonica Group]	Environmental Information Processing	Signal transduction	ko04075//Plant hormone signal transduction	K14491	-	-	-	ARR-B
ncbi_4325028	turquoise	1656.36	2.05	2.8	2.91	6.99	6.82	6.62	4.6	5.06	6.1	1.05	1.91	1.74	1.93	2.11	1.69	1.94	2.1	1.9	CSTLP3	PREDICTED: CMP-sialic acid transporter 3 [Oryza sativa Japonica Group]	-	-	-	-	GO:0031224//intrinsic component of membrane	GO:0005402//cation:sugar symporter activity;GO:0015215//nucleotide transmembrane transporter activity	GO:0006818//hydrogen transport;GO:0006862//nucleotide transport	-
ncbi_4325033	turquoise	755.355	4.69	5.09	4.62	8.61	7.55	7.44	5.09	6.27	6.63	5.29	5.4	5.26	4.73	5.13	5.24	5.44	6.09	5.91	--	PREDICTED: uncharacterized protein At3g49140 [Oryza sativa Japonica Group]	-	-	-	-	-	GO:0003824//catalytic activity;GO:0032553//ribonucleotide binding	GO:0044710//single-organism metabolic process	-
ncbi_4325038	turquoise	400.453	19.45	22.85	21.61	21.14	30.4	24.98	20.52	29.44	26.59	19.63	19.76	15.85	14.49	15.81	17.14	16.22	17.75	21.36	BHLH128	PREDICTED: transcription factor bHLH128 [Oryza sativa Japonica Group]	-	-	-	-	-	-	-	bHLH
ncbi_4325050	turquoise	1164.69	1.12	3.33	1.92	5.82	6.76	4.14	3.36	3.84	3.63	1.07	1.81	1.18	1.26	1.95	0.71	1.57	1.43	0.77	ERF110	PREDICTED: ethylene-responsive transcription factor ABR1 [Oryza sativa Japonica Group]	-	-	-	-	-	-	-	ERF
ncbi_4325058	turquoise	193.61	4.63	10.3	10.38	2.49	4.24	3.95	2	3.12	2.03	4.97	7.27	4.26	6.39	8.72	6.12	6.42	8.53	6.84	STLP1	PREDICTED: sialyltransferase-like protein 1 [Oryza sativa Japonica Group]	-	-	-	-	-	GO:0016757//transferase activity, transferring glycosyl groups	GO:0006464//cellular protein modification process	-
ncbi_4325068	turquoise	1272.23	76.48	80.65	96.65	145.11	129.32	124.89	112.75	130.99	133.65	62.96	74.39	53.37	75.75	77.36	76.38	85.29	86.36	99.09	ACT7	PREDICTED: actin-7 [Oryza sativa Japonica Group]	-	-	-	-	-	-	-	-
ncbi_4325074	turquoise	31.9519	28.35	25.38	25.09	32.43	26.04	31.5	29.77	28.21	24.21	28.75	27.17	22.27	27.32	27.06	27.35	29.54	23.6	26.66	LSM3B	PREDICTED: sm-like protein LSM3A [Oryza sativa Japonica Group]	Genetic Information Processing;Genetic Information Processing	Transcription;Folding, sorting and degradation	ko03040//Spliceosome;ko03018//RNA degradation	K12622;K12622	-	-	-	-
ncbi_4325078	turquoise	905.471	8.23	16.59	9.99	39.7	56.23	30.35	15.9	24.15	21.32	11.55	11.22	9.36	9.28	10.68	12.69	12.59	12.5	11.93	BZIP12	PREDICTED: G-box-binding factor 4 [Oryza sativa Japonica Group]	Environmental Information Processing	Signal transduction	ko04075//Plant hormone signal transduction	K14432	-	-	-	bZIP
ncbi_4325081	turquoise	1173.91	4.54	5.82	6.31	13.37	11.93	9.18	6.98	7.41	7.35	2.75	4.2	3.14	3.81	4.56	3.98	4.58	6.01	5.68	SUN4	Os01g0876400, partial [Oryza sativa Japonica Group]	-	-	-	-	GO:0043231//intracellular membrane-bounded organelle	-	-	-
ncbi_4325103	turquoise	1385.39	34.57	34.87	47.79	149.82	116.14	136.93	120.89	135.51	142.71	42.12	37.93	40.92	40.13	45.69	50.76	59.49	65.76	65.22	RNS2	PREDICTED: ribonuclease 2 [Oryza sativa Japonica Group]	-	-	-	-	-	GO:0016892//endoribonuclease activity, producing 3'-phosphomonoesters	GO:0090501//RNA phosphodiester bond hydrolysis	-
ncbi_4325106	turquoise	487.134	9.04	9.45	11.03	27.1	20.18	17.94	12.64	15.93	11.67	9.16	9.08	9.16	10.78	12.27	11.96	15.21	15.42	15.62	BGLU4	PREDICTED: beta-glucosidase 4 isoform X1 [Oryza sativa Japonica Group]	Metabolism;Metabolism;Metabolism;Metabolism;Metabolism	Global and overview maps;Global and overview maps;Biosynthesis of other secondary metabolites;Carbohydrate metabolism;Metabolism of other amino acids	ko01100//Metabolic pathways;ko01110//Biosynthesis of secondary metabolites;ko00940//Phenylpropanoid biosynthesis;ko00500//Starch and sucrose metabolism;ko00460//Cyanoamino acid metabolism	K01188;K01188;K01188;K01188;K01188	-	GO:0015926//glucosidase activity	GO:0030243//cellulose metabolic process	-
ncbi_4325109	turquoise	1322.35	6.05	4.05	7.11	15.52	14.97	15.5	12.72	12.15	16.23	5	6.42	5.14	6.46	7.04	6.06	8.43	9.27	8.39	--	ARM repeat superfamily protein [Zea mays]	-	-	-	-	-	-	-	-
ncbi_4325131	turquoise	555.048	4.9	4.18	6.59	9.98	8.43	9.89	7	6.26	8.02	5.23	5.99	5.31	6.46	6.08	6.6	6.49	7.73	6.56	CALS12	PREDICTED: callose synthase 12 [Oryza sativa Japonica Group]	-	-	-	-	-	GO:0035251//UDP-glucosyltransferase activity	GO:0006074//(1->3)-beta-D-glucan metabolic process	-
ncbi_4325133	turquoise	1499.82	18.29	21.8	25.52	42.56	43.38	46.55	32.67	35.89	41.21	19.04	20.37	20.61	22.77	23.36	24.29	24.9	27.59	24.72	--	PREDICTED: altered inheritance of mitochondria protein 3 isoform X1 [Oryza sativa Japonica Group]	-	-	-	-	-	-	-	-
ncbi_4325145	turquoise	299.554	3.47	4.89	3.45	6.67	4	4.07	2.51	3.47	2.83	0.53	1.43	1.64	0.89	1.88	1.43	1.65	2.62	1.1	GA2OX3	PREDICTED: gibberellin 2-beta-dioxygenase [Oryza sativa Japonica Group]	Metabolism;Metabolism	Global and overview maps;Metabolism of terpenoids and polyketides	ko01110//Biosynthesis of secondary metabolites;ko00904//Diterpenoid biosynthesis	K04125;K04125	-	-	-	-
ncbi_4325147	turquoise	1079.66	1.01	1.06	1.79	6.16	7.45	6.09	9.12	6.01	7.09	0.55	1.96	1.49	1.24	1.56	1.89	2.85	1.47	1.97	LTI6B	PREDICTED: hydrophobic protein LTI6B-like [Oryza sativa Japonica Group]	-	-	-	-	-	-	-	-
ncbi_4325155	turquoise	773.261	21.56	17.7	26.18	39.16	37.2	37.63	36.29	32.26	32.48	26.87	23.91	24.17	27.38	29.2	27.14	28.63	30.02	24.91	CpNIFS3	Zea CEFD homolog1 [Zea mays]	Metabolism;Metabolism	Global and overview maps;Amino acid metabolism	ko01100//Metabolic pathways;ko00270//Cysteine and methionine metabolism	K22207;K22207	-	GO:0043168//anion binding	-	-
ncbi_4325161	turquoise	51.0028	88.77	50.16	58.93	81.79	56.82	68.37	56.85	55.9	46.79	113.05	74.51	45.56	110.15	98.42	99.63	90.03	75.37	96.12	CIPK1	PREDICTED: CBL-interacting protein kinase 1 [Oryza sativa Japonica Group]	-	-	-	-	-	-	-	-
ncbi_4325165	turquoise	248.178	4.71	5.5	4.12	6.89	8.33	6.2	7.38	7.01	6.2	4.52	5.92	5.84	5.98	4.32	5.23	6.52	4.39	6.55	--	Mitochondrial import inner membrane translocase subunit Tim17/Tim22/Tim23 family protein [Zea mays]	-	-	-	-	-	-	-	-
ncbi_4325169	turquoise	1220.34	22.6	29.6	22.24	38.74	36.36	37.1	35.19	31.21	33.07	20.45	23.38	20.26	24.39	26.08	28.25	26.47	25.92	25.97	ECR1	PREDICTED: NEDD8-activating enzyme E1 catalytic subunit [Oryza sativa Japonica Group]	Genetic Information Processing	Folding, sorting and degradation	ko04120//Ubiquitin mediated proteolysis	K10686	-	-	-	-
ncbi_4325171	turquoise	1028.94	1.29	2.25	2	3.17	3.7	2.71	3.31	3.28	4.1	0.93	1.55	1.41	1.34	1.28	1.3	1.63	1.89	2.01	HPAT3	hydroxyproline O-arabinosyltransferase 3-like [Aegilops tauschii subsp. tauschii] [Aegilops tauschii]	Metabolism	Glycan biosynthesis and metabolism	ko00514//Other types of O-glycan biosynthesis	K20782	-	-	-	-
ncbi_4325188	turquoise	250.317	21.44	18.61	13.28	22.92	22.65	16.64	18.62	28.56	16.06	10.69	15.06	9.93	11.51	13.56	11.44	11.43	13.74	12.37	NET4A	PREDICTED: protein NETWORKED 4B [Oryza sativa Japonica Group]	-	-	-	-	-	-	-	-
ncbi_4325189	turquoise	1304.24	6.35	6.31	8.87	23.69	17.25	18.75	17.16	16.58	16.38	9.7	9.38	5.78	6.86	6.24	6.52	6.61	5.42	7.19	Os01g0168200	PREDICTED: thioredoxin H4-1 [Oryza sativa Japonica Group]	-	-	-	-	-	GO:0015036//disulfide oxidoreductase activity	GO:0019725//cellular homeostasis;GO:0044710//single-organism metabolic process	-
ncbi_4325191	turquoise	15.308	44.34	41.09	35.71	33.07	40.18	34.74	35.48	36.9	36.91	36.59	34.68	35.08	40.48	38.65	39.09	38.39	37.33	40.58	RNFT2	PREDICTED: RING finger and transmembrane domain-containing protein 2 [Oryza sativa Japonica Group]	-	-	-	-	-	GO:0043169//cation binding	-	-
ncbi_4325193	turquoise	1215.45	1.16	2.3	2.31	4.81	4.82	5.28	2.67	5.19	4.45	1.09	1.92	1.44	1.31	1.83	2.08	1.66	1.07	1.93	OFUT3	Os01g0168600 [Oryza sativa Japonica Group]	-	-	-	-	-	-	-	-
ncbi_4325198	turquoise	959.732	4.7	5.56	4.44	2.02	2.63	3.05	2.87	1.81	2.03	6.7	5.7	4.73	6.3	6.77	6.54	5.77	5.1	5.25	TAR2	PREDICTED: L-tryptophan--pyruvate aminotransferase 1 [Oryza sativa Japonica Group]	Metabolism;Metabolism	Global and overview maps;Amino acid metabolism	ko01100//Metabolic pathways;ko00380//Tryptophan metabolism	K16903;K16903	-	-	-	-
ncbi_4325200	turquoise	337.742	7.17	3.72	7.31	24.67	18.89	17.16	3.83	3.26	2.52	4.67	8.5	4.27	5.61	5.37	4.17	4.71	4.28	3.09	RFS	PREDICTED: galactinol--sucrose galactosyltransferase [Oryza sativa Japonica Group]	Metabolism	Carbohydrate metabolism	ko00052//Galactose metabolism	K06617	GO:0009536//plastid	GO:0008378//galactosyltransferase activity	GO:0001101//response to acid chemical;GO:0044238//primary metabolic process	-
ncbi_4325206	turquoise	1163.99	21.36	25.16	23.18	32.95	34.56	31.33	27.7	24.84	31.55	13	18.37	15.39	19.52	20.55	20.12	19.85	19.88	21.9	IWS1	PREDICTED: transcription factor IWS1 [Oryza sativa Japonica Group]	-	-	-	-	GO:0043231//intracellular membrane-bounded organelle	-	GO:0034645//cellular macromolecule biosynthetic process	-
ncbi_4325218	turquoise	464.111	87.47	157.33	68.54	71.62	100.51	47.89	52.41	64.07	46.67	148.18	143.21	134.35	146.14	144.11	142.21	129.44	114.37	135.09	MT2A	PREDICTED: metallothionein-like protein 2A isoform X3 [Oryza sativa Japonica Group]	-	-	-	-	GO:0030529//intracellular ribonucleoprotein complex	-	-	-
ncbi_4325229	turquoise	1247.09	9.6	11.12	9.85	15.64	16.31	14.91	11.91	15.39	12.84	8.5	9.57	9.72	8.39	7.17	8.51	8.41	8.91	8.21	--	PREDICTED: replication protein A 70 kDa DNA-binding subunit D [Oryza sativa Japonica Group]	Genetic Information Processing;Genetic Information Processing;Genetic Information Processing;Genetic Information Processing	Replication and repair;Replication and repair;Replication and repair;Replication and repair	ko03420//Nucleotide excision repair;ko03440//Homologous recombination;ko03030//DNA replication;ko03430//Mismatch repair	K07466;K07466;K07466;K07466	-	-	-	-
ncbi_4325232	turquoise	686.898	18.56	15.03	18.04	29.07	21.79	24.3	21.22	21.22	22.23	16.9	18.15	17.31	14.26	17.11	19.11	18.33	16.27	20.74	DSPTP1	PREDICTED: dual specificity protein phosphatase 1B [Oryza sativa Japonica Group]	-	-	-	-	-	GO:0004721//phosphoprotein phosphatase activity	GO:0016311//dephosphorylation	-
ncbi_4325236	turquoise	489.913	3.69	2.42	3.21	7.04	5.34	6.68	5.67	5.5	6.96	4.72	3.56	4.45	4.78	4.45	2.69	4.59	3.18	4.37	--	PREDICTED: uncharacterized protein LOC4325236 [Oryza sativa Japonica Group]	-	-	-	-	-	-	-	-
ncbi_4325244	turquoise	1576.78	11.94	14.27	13.46	37.81	41.58	35.08	28.72	32.83	31.66	11.5	13.58	10.67	15.73	15.92	16.48	18.77	19.26	18.87	RGLG3	PREDICTED: E3 ubiquitin-protein ligase RGLG1 isoform X1 [Oryza sativa Japonica Group]	-	-	-	-	-	GO:0043169//cation binding	-	-
ncbi_4325249	turquoise	1432.06	1.57	2.36	1.88	5.98	5.53	5.45	4.8	5.32	3.82	2	1.35	1.67	2.36	2.46	2.53	2.37	2.38	2.84	CBSCBSPB3	PREDICTED: CBS domain-containing protein CBSCBSPB3 isoform X1 [Oryza sativa Japonica Group]	-	-	-	-	-	-	-	-
ncbi_4325253	turquoise	1146.85	4.12	8.68	9.43	74.3	49.6	58.34	63.62	69.79	77.02	6.85	8.39	6.9	15.1	13.35	11.32	30.72	25.01	20.69	At5g45920	PREDICTED: GDSL esterase/lipase At5g45920 [Oryza sativa Japonica Group]	-	-	-	-	-	-	-	-
ncbi_4325256	turquoise	990.289	8.71	10.89	7.72	36.69	43.07	30.38	10.05	13.26	9.96	1.19	0.94	1.98	2.13	4.73	3.08	5.72	3.26	4.45	--	PREDICTED: uncharacterized protein LOC4325256 [Oryza sativa Japonica Group]	-	-	-	-	-	-	-	-
ncbi_4325258	turquoise	1231.58	53.46	73.64	67.14	146.95	128.14	133.5	88.97	88.52	93.08	40.37	44.28	40.54	19.57	25.81	31.19	24.31	23.12	32.32	At5g45910	PREDICTED: GDSL esterase/lipase At5g45910 [Oryza sativa Japonica Group]	Metabolism;Metabolism	Global and overview maps;Biosynthesis of other secondary metabolites	ko01110//Biosynthesis of secondary metabolites;ko00901//Indole alkaloid biosynthesis	K21026;K21026	-	GO:0016787//hydrolase activity	-	-
ncbi_4325272	turquoise	321.455	17.26	16.43	19.67	11.45	12.95	11.83	14.82	14.18	15.26	14.41	18.3	20.37	13.81	14.95	17.66	15.5	17.17	17.43	TPC1	PREDICTED: two pore calcium channel protein 1 [Oryza sativa Japonica Group]	-	-	-	-	GO:0031224//intrinsic component of membrane	GO:0005262//calcium channel activity;GO:0046872//metal ion binding	GO:0006816//calcium ion transport;GO:0006950//response to stress;GO:0034220//ion transmembrane transport	-
ncbi_4325276	turquoise	815.797	1.43	1.1	1.05	4.64	5.47	3.97	3.29	3.86	4.64	2.25	2.16	1.63	3.28	2.16	2.34	2.22	1.75	1.97	--	Os01g0678900, partial [Oryza sativa Japonica Group]	-	-	-	-	-	-	-	-
ncbi_4325283	turquoise	783.934	8.37	13.94	7.54	17.99	20.94	16.24	11.08	12.15	11.89	8.58	11.53	9.2	8.64	8.15	8.83	9.24	9.13	8.97	YTHDF2	rubisco subunit binding-protein beta subunit-like [Oryza sativa Japonica Group]	-	-	-	-	-	-	-	-
ncbi_4325290	turquoise	434.239	3.09	3.91	2.77	4.53	4.86	7.4	3.52	4.53	5.91	3.05	3.56	2.54	3.6	3.54	3.83	2.69	2.93	2.8	ABCB11	PREDICTED: ABC transporter B family member 9 [Oryza sativa Japonica Group]	Environmental Information Processing	Membrane transport	ko02010//ABC transporters	K05658	-	-	-	-
ncbi_4325308	turquoise	1276.45	0.95	2.8	1.67	12.95	11.26	8.83	3.21	4.26	5.08	0.11	0.11	0.52	0.67	0.24	0.1	0.44	0.4	0.49	DOF5	PREDICTED: cyclic dof factor 2 [Oryza sativa Japonica Group]	-	-	-	-	-	-	-	Dof
ncbi_4325312	turquoise	1333.55	13.84	19.62	14.05	33.29	32.09	27.7	24.81	27.83	23.37	18.77	17.49	12.93	15.44	16.24	14.82	17.6	15.86	18.49	RAN1	PREDICTED: GTP-binding nuclear protein Ran-1 [Oryza sativa Japonica Group]	Genetic Information Processing;Genetic Information Processing	Translation;Translation	ko03013//RNA transport;ko03008//Ribosome biogenesis in eukaryotes	K07936;K07936	GO:0005911//cell-cell junction;GO:0043231//intracellular membrane-bounded organelle;GO:0044444//cytoplasmic part	GO:0017111//nucleoside-triphosphatase activity;GO:0032550//purine ribonucleoside binding	GO:0006405//RNA export from nucleus;GO:0006886//intracellular protein transport;GO:0035556//intracellular signal transduction	-
ncbi_4325322	turquoise	970.538	3.61	5.89	3.61	9.79	7.8	8.96	10.44	11.05	11.99	3.31	4.45	3.26	3.31	3.65	4.39	3.58	3.53	4.19	At2g27360	PREDICTED: GDSL esterase/lipase At1g28570 [Oryza sativa Japonica Group]	Metabolism;Metabolism	Global and overview maps;Biosynthesis of other secondary metabolites	ko01110//Biosynthesis of secondary metabolites;ko00901//Indole alkaloid biosynthesis	K21026;K21026	-	GO:0016787//hydrolase activity	-	-
ncbi_4325327	turquoise	797.49	12.06	11.28	11.42	9.5	8.99	10.04	10.76	9.57	9.48	10.62	11.89	12.32	13.4	12.51	12.78	11.7	12.27	12.43	YNL011C	Os01g0613900, partial [Oryza sativa Japonica Group]	-	-	-	-	-	-	-	-
ncbi_4325329	turquoise	126.716	597.12	532.91	619.89	484.43	531.33	491.95	509.62	520.29	552.4	504.6	577.35	590.05	546.98	564.84	569.6	517.13	575.85	528.39	GI	PREDICTED: protein GIGANTEA [Oryza sativa Japonica Group]	Organismal Systems	Environmental adaptation	ko04712//Circadian rhythm - plant	K12124	-	-	-	-
ncbi_4325332	turquoise	1419.87	2.01	2.89	2.6	8.88	12.01	12.03	8.49	10.45	11.45	2.93	2.63	2.54	3.06	3.23	2.96	3.43	3.9	3.45	At1g74320	PREDICTED: probable choline kinase 1 [Oryza sativa Japonica Group]	Metabolism;Metabolism	Global and overview maps;Lipid metabolism	ko01100//Metabolic pathways;ko00564//Glycerophospholipid metabolism	K14156;K14156	-	GO:0016740//transferase activity	GO:0006650//glycerophospholipid metabolic process	-
ncbi_4325351	turquoise	821.549	37.89	37.53	44.85	15.73	21.18	19.87	17.32	25.81	21.13	40.98	57.7	61.09	39.49	42.19	53.84	32.11	35.63	44.21	--	PREDICTED: MAR-binding filament-like protein 1 isoform X1 [Oryza sativa Japonica Group]	-	-	-	-	-	-	-	-
ncbi_4325355	turquoise	440.298	30.34	19.57	28.2	57.32	35.21	47.56	44.51	27.8	36.3	25.97	29.95	25.03	30.28	30	27.56	34.3	32.72	24.82	HSP70-14	PREDICTED: heat shock 70 kDa protein 15 [Oryza sativa Japonica Group]	-	-	-	-	-	GO:0032550//purine ribonucleoside binding	-	-
ncbi_4325390	turquoise	1110.31	2.39	4.17	2.89	5.26	4.8	5.92	5.22	5.3	6.43	2.44	2.75	2.15	2.69	3	2.97	3.38	3.06	2.54	ARP1	PREDICTED: RNA-binding protein 24 isoform X1 [Oryza sativa Japonica Group]	-	-	-	-	-	-	-	-
ncbi_4325395	turquoise	507.799	0.45	1.56	1.58	26.38	58.93	20.31	5.12	11.62	7.06	1.18	3.33	0.43	1.56	1.37	1.51	3.19	2.22	4.7	ASR3	PREDICTED: abscisic stress-ripening protein 3 [Oryza sativa Japonica Group]	-	-	-	-	-	-	-	-
ncbi_4325399	turquoise	678.37	7.43	6.19	8.89	17.43	14.35	10.05	10.89	8.75	6.2	5.42	5.68	6.11	5.79	5.38	5.58	5.44	5.91	6.49	--	C2 domain-containing protein-like [Oryza sativa Japonica Group]	-	-	-	-	-	-	-	-
ncbi_4325400	turquoise	1575.76	23.63	33.14	31.77	51.22	49.93	50.7	42.86	46.23	45.58	22.26	21.46	24.22	27.07	25.23	22.51	30.67	26.39	23.97	Os01g0953600	PREDICTED: probable NADPH:quinone oxidoreductase 1 [Oryza sativa Japonica Group]	-	-	-	-	-	GO:0003824//catalytic activity	GO:0044710//single-organism metabolic process	-
ncbi_4325401	turquoise	591.296	4.59	12.49	3.58	28.05	22.1	16.45	4.99	3.26	2.73	0.64	0.89	0.21	1.18	1.91	1.03	1.05	0.57	1.12	Os01g0954000	PREDICTED: probable NADPH:quinone oxidoreductase 2 [Oryza sativa Japonica Group]	-	-	-	-	-	-	-	-
ncbi_4325404	turquoise	1416.16	1.79	2.31	1.03	8.64	9.87	7.69	4.22	5.41	4.21	1.06	1.57	1.59	1.24	0.94	0.75	1.54	1.64	1.07	LRP1	PREDICTED: protein LATERAL ROOT PRIMORDIUM 1 [Oryza sativa Japonica Group]	-	-	-	-	-	-	-	SRS
ncbi_4325409	turquoise	876.998	5.54	5.3	3.43	12.97	10.7	11.46	6.14	4.57	5.27	3.09	4	3.26	3.74	2.87	3.07	2.68	2.72	2.19	CLT1	PREDICTED: protein CLT1, chloroplastic [Oryza sativa Japonica Group]	-	-	-	-	GO:0031224//intrinsic component of membrane	-	GO:0044763//single-organism cellular process	-
ncbi_4325410	turquoise	197.084	13.82	46.77	70.99	70.06	53.51	50.15	37.78	41.44	26.43	14.94	24.28	22	20.92	22.5	21.65	25.37	21.17	24.62	--	PREDICTED: protein O-linked-mannose beta-1,4-N-acetylglucosaminyltransferase 2-like [Setaria italica]	-	-	-	-	-	GO:0016740//transferase activity	-	-
ncbi_4325422	turquoise	1438.93	37.71	489.73	455.88	1575.84	2146.56	2116.87	829.18	1151.72	1712.56	9.09	3.4	4.29	96.69	170.19	192.78	111.44	119.49	106.61	PRMS	PREDICTED: pathogenesis-related protein 1 [Oryza sativa Japonica Group]	Organismal Systems;Environmental Information Processing;Environmental Information Processing	Environmental adaptation;Signal transduction;Signal transduction	ko04626//Plant-pathogen interaction;ko04075//Plant hormone signal transduction;ko04016//MAPK signaling pathway - plant	K13449;K13449;K13449	-	-	-	-
ncbi_4325444	turquoise	988.085	2.67	5.94	5.43	7.95	10.49	8.83	6.68	4.52	6.11	2.42	3.01	3.32	3.27	3.79	2.89	3.89	3.4	3.42	EMB3004	PREDICTED: bifunctional 3-dehydroquinate dehydratase/shikimate dehydrogenase, chloroplastic [Oryza sativa Japonica Group]	Metabolism;Metabolism;Metabolism;Metabolism	Global and overview maps;Global and overview maps;Global and overview maps;Amino acid metabolism	ko01100//Metabolic pathways;ko01110//Biosynthesis of secondary metabolites;ko01230//Biosynthesis of amino acids;ko00400//Phenylalanine, tyrosine and tryptophan biosynthesis	K13832;K13832;K13832;K13832	GO:0043231//intracellular membrane-bounded organelle	GO:0000166//nucleotide binding;GO:0016616//oxidoreductase activity, acting on the CH-OH group of donors, NAD or NADP as acceptor;GO:0016836//hydro-lyase activity	GO:0032787//monocarboxylic acid metabolic process	-
ncbi_4325452	turquoise	237.92	2.73	2.77	3.86	7.73	5.98	5.53	3.34	4	2.35	4.97	2.58	2.57	4.36	3.14	3.23	3.47	3.4	2.68	SQD2	PREDICTED: sulfoquinovosyl transferase SQD2 [Oryza sativa Japonica Group]	Metabolism;Metabolism	Global and overview maps;Lipid metabolism	ko01100//Metabolic pathways;ko00561//Glycerolipid metabolism	K06119;K06119	-	-	-	-
ncbi_4325454	turquoise	1551.26	2.68	4.52	3.25	12.11	10.97	9.31	7.47	7.64	7.11	2.48	2.65	3.33	3.47	3.27	3.59	3.84	4.95	4.04	DIVARICATA	PREDICTED: transcription factor DIVARICATA [Oryza sativa Japonica Group]	-	-	-	-	-	-	-	MYB
ncbi_4325471	turquoise	602.71	92.25	54.28	65.4	57.7	43.11	44.59	53.77	41.04	39.3	83.72	80.48	72.71	92.24	82.62	68.34	65.14	68.05	67.85	POPTR_0012s05040g	PREDICTED: L-Ala-D/L-amino acid epimerase [Oryza sativa Japonica Group]	-	-	-	-	-	-	-	-
ncbi_4325479	turquoise	1240.39	4.35	5.13	4.21	11.7	15.16	16.27	17.24	15.05	17.79	0.47	1.03	0.74	1.15	2.02	1.53	1.64	2.46	2.28	Os01g0141000	PREDICTED: AP2/ERF and B3 domain-containing protein Os01g0141000 [Oryza sativa Japonica Group]	-	-	-	-	-	-	-	RAV
ncbi_4325482	turquoise	18.3387	4.85	3.71	3.48	6.33	4.73	5.08	4.87	4.96	4.91	4.92	5.86	5.24	4.84	4.51	4.59	4.32	4.54	5.16	DDB2	PREDICTED: protein DAMAGED DNA-BINDING 2 [Oryza sativa Japonica Group]	Genetic Information Processing;Genetic Information Processing	Folding, sorting and degradation;Replication and repair	ko04120//Ubiquitin mediated proteolysis;ko03420//Nucleotide excision repair	K10140;K10140	-	-	-	-
ncbi_4325486	turquoise	838.774	60.63	62.94	53.72	45.54	39.94	43.42	54.01	51.07	45.61	71.36	72.84	63.08	76.99	72.59	84.24	68.95	65.31	73.21	EGY2	PREDICTED: probable zinc metalloprotease EGY2, chloroplastic isoform X1 [Oryza sativa Japonica Group]	-	-	-	-	GO:0031224//intrinsic component of membrane;GO:0042170//plastid membrane;GO:0044434//chloroplast part	GO:0004175//endopeptidase activity	GO:0003006//developmental process involved in reproduction;GO:0006090//pyruvate metabolic process;GO:0009058//biosynthetic process;GO:0009668//plastid membrane organization;GO:0009886//post-embryonic morphogenesis;GO:0019538//protein metabolic process;GO:0046471//phosphatidylglycerol metabolic process	-
ncbi_4325492	turquoise	1383.69	2.15	6.09	3.12	13.8	15.18	10.21	8.15	11.36	8.23	1.93	3.14	1.81	3.91	3.11	2.47	4.82	5.22	4.83	rnf-5	Os01g0766200, partial [Oryza sativa Japonica Group]	Genetic Information Processing	Folding, sorting and degradation	ko04141//Protein processing in endoplasmic reticulum	K10666	-	-	-	-
ncbi_4325493	turquoise	1058.96	0.49	1.63	1.05	13.95	26.29	14.01	11.72	24.71	18.13	0.4	0.33	0.65	1	1.57	1	0.83	1.54	1.4	--	PREDICTED: uncharacterized protein LOC4325493 [Oryza sativa Japonica Group]	-	-	-	-	-	-	-	-
ncbi_4325501	turquoise	1421.76	13.8	16.1	22.59	45.38	41.86	35.47	37.7	34.48	38.26	10.31	7.33	6.42	13.9	15.68	12.82	16.13	20.2	21.85	--	PREDICTED: uncharacterized protein LOC4325501 [Oryza sativa Japonica Group]	-	-	-	-	-	-	GO:0000302//response to reactive oxygen species;GO:0007165//signal transduction;GO:0009642//response to light intensity;GO:0033554//cellular response to stress;GO:0044267//cellular protein metabolic process	-
ncbi_4325503	turquoise	1064.96	29.67	22.24	28.8	16.75	16.54	20.14	18.14	19.29	20.7	34.34	35.93	32.13	34.82	36.64	37.1	30.16	28.88	32.52	NPR2	PREDICTED: regulatory protein NPR3 [Oryza sativa Japonica Group]	Environmental Information Processing	Signal transduction	ko04075//Plant hormone signal transduction	K14508	-	-	-	-
ncbi_4325505	turquoise	1563.26	22.19	23.77	25.56	56.08	49.19	47.78	39.41	45.7	40.38	21.64	21.83	22.8	23.16	26.34	26.06	27.43	25.56	30.52	--	PREDICTED: transmembrane protein 56 isoform X1 [Oryza sativa Japonica Group]	-	-	-	-	GO:0031224//intrinsic component of membrane	-	-	-
ncbi_4325515	turquoise	722.892	59.59	59.36	58.44	32.76	36.2	39.38	38.83	40.97	43.94	51.04	50.19	49.24	53.39	50.6	50.69	48.98	48.07	45.79	IAA5	PREDICTED: auxin-responsive protein IAA5 [Oryza sativa Japonica Group]	Environmental Information Processing	Signal transduction	ko04075//Plant hormone signal transduction	K14484	-	-	-	-
ncbi_4325534	turquoise	711.753	6.97	11.04	8.5	13.83	10.73	13.11	13.5	12.14	12.43	9.32	8.83	8.73	8.32	8.54	8.33	7.82	9.85	10.51	GF14G	PREDICTED: 14-3-3-like protein GF14-G [Oryza sativa Japonica Group]	-	-	-	-	-	-	-	-
ncbi_4325538	turquoise	161.04	17.1	38.99	51.67	29.91	44.82	55.77	41.22	29.45	35.59	5.9	7.98	9.52	28.75	26.64	18.94	28.08	33.08	28.97	CAT5	PREDICTED: cationic amino acid transporter 5 [Oryza sativa Japonica Group]	-	-	-	-	-	-	-	-
ncbi_4325544	turquoise	870.293	17.72	14.92	15.11	12.22	12.24	12.88	11.49	12.04	10.67	18.76	20.32	20.91	17.09	17.77	16.74	18.71	15.43	18.11	--	RNA-binding S4 [Zea mays]	-	-	-	-	GO:0009536//plastid	-	-	-
ncbi_4325545	turquoise	360.524	9.51	18.71	13.26	12.23	14.84	18.23	15.03	18.33	15.33	7.66	8.09	7.82	6.94	8.93	7.05	6.29	7.02	6.46	VQ4	PREDICTED: VQ motif-containing protein 4 [Oryza sativa Japonica Group]	-	-	-	-	-	-	-	-
ncbi_4325558	turquoise	768.101	99.59	128.15	91.77	206.31	159.15	169.59	137.6	115.89	111.12	110.68	90.44	79.32	77.05	84.06	71.51	86.7	68.05	55.3	--	PREDICTED: heme-binding protein 2 [Oryza sativa Japonica Group]	-	-	-	-	-	-	-	-
ncbi_4325579	turquoise	773.144	11	15.26	14.74	27.74	23.95	22.18	23.97	23	19.13	15.96	16.93	12.28	17.78	17.6	16.99	16.72	17.19	19.53	--	zinc knuckle (CCHC-type) family protein [Zea mays]	-	-	-	-	-	-	-	-
ncbi_4325582	turquoise	264.759	0.86	1.28	1.36	1.51	0.61	1.01	1.03	0.89	1.34	2.3	2.5	2.41	2.56	2.08	1.99	2.15	1.35	2.01	--	PREDICTED: UPF0544 protein C5orf45 homolog [Oryza sativa Japonica Group]	-	-	-	-	-	-	-	-
ncbi_4325586	turquoise	476.11	65.83	59.68	79.41	50.94	40.26	48.22	39.76	32.11	33.56	56.42	69.59	63.43	85.41	93.64	82.65	76.19	82.82	84.95	At1g74320	PREDICTED: probable choline kinase 2 [Oryza sativa Japonica Group]	Metabolism;Metabolism	Global and overview maps;Lipid metabolism	ko01100//Metabolic pathways;ko00564//Glycerophospholipid metabolism	K14156;K14156	-	GO:0016772//transferase activity, transferring phosphorus-containing groups	GO:0006650//glycerophospholipid metabolic process	-
ncbi_4325589	turquoise	290.122	47.23	48.15	70.35	18.75	18.36	15.68	21.71	13.93	10.95	30.58	27.37	28.58	59.63	68.14	41.78	58.09	67.4	50.49	TAR4	PREDICTED: tryptophan aminotransferase-related protein 3 [Oryza sativa Japonica Group]	-	-	-	-	-	-	-	-
ncbi_4325600	turquoise	420.905	4.35	7.66	9.74	0.61	0.95	0.46	0.24	0.65	0.28	3.84	6.87	6.56	4.16	3.62	2.79	5.94	5.32	4.33	FER	PREDICTED: receptor-like protein kinase FERONIA [Oryza sativa Japonica Group]	-	-	-	-	-	GO:0004672//protein kinase activity;GO:0032550//purine ribonucleoside binding	GO:0006464//cellular protein modification process	-
ncbi_4325613	turquoise	158.934	8.78	5.41	8	4.72	4.34	4.38	6.52	6.42	5.89	5.44	6.37	6.09	7.81	7.04	5.84	8.27	8.5	8.56	CIPK12	PREDICTED: CBL-interacting protein kinase 12 [Oryza sativa Japonica Group]	-	-	-	-	-	GO:0004672//protein kinase activity;GO:0032550//purine ribonucleoside binding	GO:0006464//cellular protein modification process;GO:0006796//phosphate-containing compound metabolic process;GO:0050794//regulation of cellular process	-
ncbi_4325621	turquoise	1435.21	20.28	21.2	26.99	146.28	107.68	126.17	73.01	65.62	75.96	24.44	24.42	24.99	24.39	26.67	28.82	28.89	29.78	31.27	Os01g0760600	PREDICTED: aspartate aminotransferase, cytoplasmic [Oryza sativa Japonica Group]	Metabolism;Metabolism;Metabolism;Metabolism;Metabolism;Metabolism;Metabolism;Metabolism;Metabolism;Metabolism;Metabolism;Metabolism;Metabolism;Metabolism;Metabolism	Global and overview maps;Global and overview maps;Global and overview maps;Global and overview maps;Amino acid metabolism;Energy metabolism;Amino acid metabolism;Global and overview maps;Amino acid metabolism;Amino acid metabolism;Amino acid metabolism;Amino acid metabolism;Amino acid metabolism;Biosynthesis of other secondary metabolites;Biosynthesis of other secondary metabolites	ko01100//Metabolic pathways;ko01110//Biosynthesis of secondary metabolites;ko01200//Carbon metabolism;ko01230//Biosynthesis of amino acids;ko00270//Cysteine and methionine metabolism;ko00710//Carbon fixation in photosynthetic organisms;ko00330//Arginine and proline metabolism;ko01210//2-Oxocarboxylic acid metabolism;ko00360//Phenylalanine metabolism;ko00250//Alanine, aspartate and glutamate metab…	K14454;K14454;K14454;K14454;K14454;K14454;K14454;K14454;K14454;K14454;K14454;K14454;K14454;K14454;K14454	-	GO:0043168//anion binding;GO:0070546//L-phenylalanine aminotransferase activity	GO:0019752//carboxylic acid metabolic process	-
ncbi_4325628	turquoise	693.182	0.9	3.47	4.27	16.28	15.95	25.6	2.5	3.31	5.42	0.22	0.44	0.36	0.93	1.05	1.02	1.06	0.66	1.05	SBT3.5	PREDICTED: subtilisin-like protease SBT3.5 [Oryza sativa Japonica Group]	-	-	-	-	GO:0043231//intracellular membrane-bounded organelle	GO:0070011//peptidase activity, acting on L-amino acid peptides	GO:0019538//protein metabolic process	-
ncbi_4325632	turquoise	1582.94	11.34	14.1	13.97	57.59	51.21	57.32	41.88	44.61	44.38	11.05	10.99	9.91	16.63	17.31	16.78	22.61	25.2	24.49	hbdA	PREDICTED: 3-hydroxybutyryl-CoA dehydrogenase [Oryza sativa Japonica Group]	Metabolism;Metabolism;Metabolism	Global and overview maps;Amino acid metabolism;Carbohydrate metabolism	ko01100//Metabolic pathways;ko00360//Phenylalanine metabolism;ko00650//Butanoate metabolism	K00074;K00074;K00074	GO:0042579//microbody	GO:0016614//oxidoreductase activity, acting on CH-OH group of donors;GO:0043168//anion binding;GO:0048037//cofactor binding	GO:0016192//vesicle-mediated transport;GO:0032787//monocarboxylic acid metabolic process;GO:0042221//response to chemical;GO:0043094//cellular metabolic compound salvage	-
ncbi_4325641	turquoise	913.14	15.85	23.04	16.79	24.41	27.34	23.63	22.47	19.73	22.66	12.8	14.25	14.11	15.64	18.2	17.5	16.78	18.44	16.69	FYPP	PREDICTED: phytochrome-associated serine/threonine-protein phosphatase [Oryza sativa Japonica Group]	-	-	-	-	-	GO:0016791//phosphatase activity	GO:0006796//phosphate-containing compound metabolic process	-
ncbi_4325643	turquoise	531.088	1.65	4.4	3.7	19.72	30.62	10.59	3.38	3.59	3.1	1.51	1.15	0.74	1.14	0.7	0.66	0.97	0.84	0.93	GSTU6	PREDICTED: probable glutathione S-transferase GSTU6 [Oryza sativa Japonica Group]	Metabolism	Metabolism of other amino acids	ko00480//Glutathione metabolism	K00799	-	GO:0003824//catalytic activity	-	-
ncbi_4325647	turquoise	1507.19	4.58	4.59	4.41	9.48	9.38	8.18	7.65	8.44	7.45	3.66	4.81	4.57	5.16	4.2	3.8	5.16	5.08	4.85	--	Os01g0692600 [Oryza sativa Japonica Group]	-	-	-	-	-	-	-	-
ncbi_4325649	turquoise	1460.41	5.85	9.96	6.08	16.45	17.19	19.2	13.43	13.55	12.85	2.49	2.32	2.07	5.94	5.84	5.71	7.58	6.22	6.16	LPP2	PREDICTED: lipid phosphate phosphatase 2 [Oryza sativa Japonica Group]	Metabolism;Metabolism;Metabolism	Global and overview maps;Lipid metabolism;Lipid metabolism	ko01110//Biosynthesis of secondary metabolites;ko00564//Glycerophospholipid metabolism;ko00561//Glycerolipid metabolism	K18693;K18693;K18693	-	-	-	-
ncbi_4325651	turquoise	535.835	84.61	61.76	67.91	55.98	41.56	47.5	63.77	49.7	52.07	120.02	94.53	84.27	102.78	90.6	82.14	82.43	67.44	60.55	TS1	Os01g0693800, partial [Oryza sativa Japonica Group]	Metabolism;Metabolism;Metabolism;Metabolism;Metabolism	Global and overview maps;Global and overview maps;Global and overview maps;Amino acid metabolism;Metabolism of cofactors and vitamins	ko01100//Metabolic pathways;ko01110//Biosynthesis of secondary metabolites;ko01230//Biosynthesis of amino acids;ko00260//Glycine, serine and threonine metabolism;ko00750//Vitamin B6 metabolism	K01733;K01733;K01733;K01733;K01733	GO:0043231//intracellular membrane-bounded organelle	GO:0043168//anion binding	-	-
ncbi_4325661	turquoise	1046.19	10.31	11.52	12.74	17.77	18.83	19.01	14.57	14.89	18.53	8.04	10.44	9.31	9.21	11.42	11.72	12.31	15.13	13.52	STK38	PREDICTED: serine/threonine-protein kinase tricorner isoform X1 [Oryza sativa Japonica Group]	-	-	-	-	-	GO:0004672//protein kinase activity;GO:0032550//purine ribonucleoside binding	GO:0006464//cellular protein modification process;GO:0006796//phosphate-containing compound metabolic process	-
ncbi_4325687	turquoise	1353.44	70.07	72.19	75.56	36.16	30.34	30.63	31.87	35.94	28.01	75.11	73.82	75.26	77.06	72.26	74.64	76.93	69.4	85.33	STE1	PREDICTED: delta(7)-sterol-C5(6)-desaturase [Oryza sativa Japonica Group]	Metabolism;Metabolism;Metabolism	Global and overview maps;Global and overview maps;Lipid metabolism	ko01100//Metabolic pathways;ko01110//Biosynthesis of secondary metabolites;ko00100//Steroid biosynthesis	K00227;K00227;K00227	GO:0031224//intrinsic component of membrane	GO:0003824//catalytic activity	GO:0006631//fatty acid metabolic process	-
ncbi_4325695	turquoise	1299.49	48.11	29.57	57.08	180.46	147.35	135.1	113.15	94.17	116.24	43.89	45.38	57.58	34.25	48.48	56.46	29.1	33.9	50.74	HSP17.9B	PREDICTED: 17.9 kDa heat shock protein 2 [Oryza sativa Japonica Group]	Genetic Information Processing	Folding, sorting and degradation	ko04141//Protein processing in endoplasmic reticulum	K13993	-	-	-	-
ncbi_4325705	turquoise	618.158	19.8	24.29	27.61	5.59	9.05	6.04	6.07	8.69	7.69	43.31	36.67	29.33	21.28	23.93	42.89	19.97	22.92	44.08	OPR1	12-oxophytodienoate reductase 1-like [Aegilops tauschii subsp. tauschii] [Aegilops tauschii]	Metabolism;Metabolism;Metabolism	Global and overview maps;Global and overview maps;Lipid metabolism	ko01100//Metabolic pathways;ko01110//Biosynthesis of secondary metabolites;ko00592//alpha-Linolenic acid metabolism	K05894;K05894;K05894	-	GO:0003824//catalytic activity;GO:0032553//ribonucleotide binding	GO:0044710//single-organism metabolic process	-
ncbi_4325709	turquoise	1195.94	0.4	0.82	1.1	15.73	17.23	21.78	5.09	5.21	8.93	0.09	0	0	0	0.09	0.27	0.19	0.05	0.18	GSTF1	PREDICTED: probable glutathione S-transferase GSTF1 [Oryza sativa Japonica Group]	Metabolism	Metabolism of other amino acids	ko00480//Glutathione metabolism	K00799	-	-	-	-
ncbi_4325710	turquoise	720.476	3.75	4.7	2.76	7.37	6.36	11.76	10.49	6.01	5.61	2.04	2.84	1.87	2.79	2.93	2.23	2.66	2.32	2.16	GSTF1	PREDICTED: probable glutathione S-transferase GSTF1 [Oryza sativa Japonica Group]	Metabolism	Metabolism of other amino acids	ko00480//Glutathione metabolism	K00799	-	-	-	-
ncbi_4325729	turquoise	349.3	22.26	17.73	22.52	28.06	23.06	25.53	30.59	32.43	26.69	19	17.24	21	18.04	19.66	24.21	19.82	16.14	18.77	--	Os01g0367400 [Oryza sativa Japonica Group]	-	-	-	-	-	-	-	-
ncbi_4325735	turquoise	1118.61	25.52	22.32	29.5	52.45	52.96	55.04	42.56	44.78	47.47	23.63	30.59	26.9	30.83	32.31	32.03	35.25	37.72	40.08	CUL1	PREDICTED: cullin-1 [Oryza sativa Japonica Group]	Genetic Information Processing;Genetic Information Processing	Folding, sorting and degradation;Folding, sorting and degradation	ko04141//Protein processing in endoplasmic reticulum;ko04120//Ubiquitin mediated proteolysis	K03347;K03347	-	-	-	-
ncbi_4325740	turquoise	1111.6	4.98	4.11	6.41	15.04	12.65	13.42	10.69	9.48	11.93	5.43	4.12	4.78	7.43	7.16	7.45	8.11	9.06	7.07	UMPS2	PREDICTED: uridine 5'-monophosphate synthase [Oryza sativa Japonica Group]	Metabolism;Metabolism	Global and overview maps;Nucleotide metabolism	ko01100//Metabolic pathways;ko00240//Pyrimidine metabolism	K13421;K13421	-	GO:0016763//transferase activity, transferring pentosyl groups;GO:0016831//carboxy-lyase activity	GO:0006222//UMP biosynthetic process;GO:0019856//pyrimidine nucleobase biosynthetic process	-
ncbi_4325763	turquoise	1134.97	3.35	5.34	5.4	14.32	8.92	13.32	9.62	7.65	6.41	2.82	2.27	1.27	2.88	3.97	3.37	2.19	2.28	2.79	GSTU8	PREDICTED: probable glutathione S-transferase [Oryza sativa Japonica Group]	Metabolism	Metabolism of other amino acids	ko00480//Glutathione metabolism	K00799	-	-	-	-
ncbi_4325791	turquoise	1170.37	13378.2	15902.6	13885.5	9628.73	8227.52	7439.63	8947.78	8742.37	7549.8	17122.5	16137.3	15065.9	16674.3	15572.8	16329.4	14851.3	14002	17919.5	CP12-1	PREDICTED: calvin cycle protein CP12-1, chloroplastic [Oryza sativa Japonica Group]	-	-	-	-	-	-	-	-
ncbi_4325805	turquoise	933.394	3.94	3.52	4.66	9.88	8.63	8.11	6.36	6.24	6.14	3.81	3.7	3.56	3.76	4.08	3.01	6.14	6.79	4.95	--	PREDICTED: beta-lactamase-like protein 2 isoform X2 [Oryza sativa Japonica Group]	-	-	-	-	GO:0043231//intracellular membrane-bounded organelle	GO:0003824//catalytic activity	-	-
ncbi_4325826	turquoise	1056.07	28.04	36.78	30.8	45.8	43.83	42.08	37.31	38.35	39.51	32.07	33.79	31.41	28.14	28.61	35.17	30.88	31.42	32.9	RNP1	PREDICTED: RNA-binding protein Musashi homolog 2 isoform X1 [Oryza sativa Japonica Group]	Genetic Information Processing	Translation	ko03015//mRNA surveillance pathway	K14411	GO:0032991//macromolecular complex;GO:0044423//virion part	GO:0097159//organic cyclic compound binding	-	-
ncbi_4325828	turquoise	322.014	11.82	13.82	15.16	4.77	5.06	4.42	6.41	4.6	4.68	8.11	6.47	6.7	11.1	14.77	12.19	11.5	11.81	13.51	--	PREDICTED: NAC domain-containing protein 48-like isoform X1 [Oryza sativa Japonica Group]	-	-	-	-	-	-	-	NAC
ncbi_4325839	turquoise	1071.38	33.67	36.41	43.03	75.35	76.08	63.21	57.72	67.19	65.79	45.51	39.41	38.8	44.29	44.33	49.43	49.95	53.84	51.15	--	PREDICTED: ganglioside-induced differentiation-associated protein 2 [Oryza sativa Japonica Group]	-	-	-	-	-	-	-	-
ncbi_4325851	turquoise	1141.22	159.59	132.58	146	115.99	89.54	111.39	113.34	102.76	105.52	178.3	161.93	164.87	182.42	177.54	175.05	169.93	153.86	169.41	Os01g0552300	PREDICTED: probable protein phosphatase 2C 5 isoform X1 [Oryza sativa Japonica Group]	-	-	-	-	GO:0009532//plastid stroma;GO:0031224//intrinsic component of membrane;GO:0043232//intracellular non-membrane-bounded organelle	GO:0004721//phosphoprotein phosphatase activity;GO:0043169//cation binding	GO:0006464//cellular protein modification process;GO:0006796//phosphate-containing compound metabolic process;GO:0010109//regulation of photosynthesis;GO:0022900//electron transport chain	-
ncbi_4325858	turquoise	626.201	6.11	6.61	5.81	11.57	14.68	10.21	6.65	10.25	7.18	7.21	6.92	7.17	4.78	6.11	5.24	5.28	4.55	4.14	--	Os01g0787400, partial [Oryza sativa Japonica Group]	-	-	-	-	-	-	-	-
ncbi_4325861	turquoise	727.744	1.31	6.78	3.94	6.47	9.74	10.47	5.34	4.01	3.51	0.61	0.84	1.01	1.49	1.43	1.37	0.97	1.52	0.88	PME2.1	PREDICTED: pectinesterase [Oryza sativa Japonica Group]	Metabolism;Metabolism	Global and overview maps;Carbohydrate metabolism	ko01100//Metabolic pathways;ko00040//Pentose and glucuronate interconversions	K01051;K01051	-	-	-	-
ncbi_4325879	turquoise	1079.63	4.98	4.18	3.95	1.19	0.78	1.22	0.37	0.75	0.65	5.34	5.36	4.47	3.66	3.02	3.73	3.62	4.22	4.44	RAC1	PREDICTED: rac-like GTP-binding protein 1 [Oryza sativa Japonica Group]	Cellular Processes	Transport and catabolism	ko04145//Phagosome	K04392	-	-	-	-
ncbi_4325880	turquoise	1050.92	28.62	37.27	29.7	12.13	17.99	9.9	7.39	14.13	8.07	37.96	30	32.41	33.46	36	34.21	29.63	30.04	35.53	--	PREDICTED: acyl-coenzyme A thioesterase 13 [Oryza sativa Japonica Group]	-	-	-	-	-	-	-	-
ncbi_4325890	turquoise	1484.76	39.54	35.17	42.67	12.2	13.14	10.66	11.41	15.28	11.78	41.83	45.98	43.86	36.55	42.53	39.78	36.68	36.06	38.37	IAA3	PREDICTED: auxin-responsive protein IAA3 [Oryza sativa Japonica Group]	Environmental Information Processing	Signal transduction	ko04075//Plant hormone signal transduction	K14484	-	GO:0005515//protein binding	GO:0009755//hormone-mediated signaling pathway;GO:0010468//regulation of gene expression;GO:0034645//cellular macromolecule biosynthetic process	-
ncbi_4325906	turquoise	538.01	190.88	99.52	170.33	148.36	92.54	129.57	156.55	119.24	116.01	228.85	222.13	230.53	262.08	252.63	233.36	247.44	220.33	237.26	CGL160	ATP synthase protein I -related [Zea mays]	-	-	-	-	-	-	GO:0005982//starch metabolic process;GO:0009893//positive regulation of metabolic process	-
ncbi_4325908	turquoise	861.372	5.72	6.67	5.94	9.28	8.21	7.11	6.51	8.52	7.98	5.24	5.56	5.68	6.33	5.57	5.73	6.43	6.53	5.54	ASIL2	PREDICTED: trihelix transcription factor ASIL2 [Oryza sativa Japonica Group]	-	-	-	-	-	-	-	Trihelix
ncbi_4325920	turquoise	583.107	9.18	6.18	10.15	8.06	6.31	6.95	7.34	7.01	6.48	15.32	15.86	14.8	15.9	14.24	14.88	13.26	12.74	15.38	PCMP-H40	PREDICTED: pentatricopeptide repeat-containing protein At3g22690 [Oryza sativa Japonica Group]	-	-	-	-	-	-	-	-
ncbi_4325927	turquoise	580.332	6.1	8.25	11.39	19.01	29.12	20.65	17.94	25.16	20.34	14.33	12.08	12.5	9.24	11.63	16.39	11.13	11.35	16.88	--	F-box domain containing protein [Zea mays]	-	-	-	-	-	-	-	-
ncbi_4325928	turquoise	923.294	14.6	16.16	13.87	21.31	20.06	24.37	18.86	13.17	18.48	10.19	9.67	10.08	8.92	10.8	9.16	11.9	10.04	9.04	AATP1	PREDICTED: ADP,ATP carrier protein 2, chloroplastic [Oryza sativa Japonica Group]	-	-	-	-	GO:0031224//intrinsic component of membrane	GO:0032550//purine ribonucleoside binding	GO:0015711//organic anion transport	-
ncbi_4325933	turquoise	878.946	6.3	4.42	5.83	13.63	10.44	10.84	7.94	9.77	7.87	6.57	5.44	5.89	3.01	4.81	5.18	3.49	2.8	4.56	CBL10	calcineurin B-like [Oryza sativa Japonica Group]	-	-	-	-	-	-	-	-
ncbi_4325937	turquoise	834.854	2	2.45	2.23	14.69	7.58	10.61	4.56	3.32	2.93	1.86	0.65	1.27	0.97	1.55	1.18	1.09	0.97	1.06	CDA1	PREDICTED: cytidine deaminase 1 [Oryza sativa Japonica Group]	Metabolism;Metabolism	Global and overview maps;Nucleotide metabolism	ko01100//Metabolic pathways;ko00240//Pyrimidine metabolism	K01489;K01489	-	-	-	-
ncbi_4325942	turquoise	1070.82	1.67	3.08	2.33	3.67	4.73	4.18	2.82	2.87	2.7	1.35	1.65	1.69	1.81	1.79	1.89	1.53	2.01	1.85	XI-1	PREDICTED: myosin-17 isoform X1 [Oryza sativa Japonica Group]	-	-	-	-	-	-	-	-
ncbi_4325949	turquoise	330.808	49.17	33.62	49.35	46.8	36.09	38.49	53.55	34.53	28.36	110.34	115.62	89.25	123.4	109.13	99.49	88.21	54.86	91.71	D14	PREDICTED: probable esterase KAI2 [Oryza sativa Japonica Group]	-	-	-	-	-	-	-	-
ncbi_4325964	turquoise	1027.27	9.83	18.61	11.05	0.73	1.38	1.02	0.51	1.22	0.31	14.7	10.94	11.86	12.82	12.67	10.86	11.95	12.97	10.5	APF2	PREDICTED: protein ASPARTIC PROTEASE IN GUARD CELL 2 isoform X1 [Oryza sativa Japonica Group]	-	-	-	-	-	-	GO:0019538//protein metabolic process	-
ncbi_4325966	turquoise	1324.76	20.53	20.49	21.11	36.86	30.49	38.4	32.68	28.3	36.37	15.51	17.16	13.32	19.49	20.32	15.5	21.46	20.84	19.21	--	PREDICTED: transmembrane protein 214-B [Oryza sativa Japonica Group]	-	-	-	-	-	-	-	-
ncbi_4325974	turquoise	1577.67	11.47	15.43	14.21	62.66	45.73	59.26	45.48	42.17	42.95	7.9	9.16	9.01	9.08	8.6	10.09	8.47	8.21	8.02	MTP7	PREDICTED: metal tolerance protein 7 isoform X1 [Oryza sativa Japonica Group]	-	-	-	-	-	-	-	-
ncbi_4325992	turquoise	1308.42	0	0	0.29	3.93	6.27	4.45	3.77	4.04	6.19	0	0.02	0	0.13	0.05	0	0.07	0.08	0	MYB62	PREDICTED: transcription factor MYB108 isoform X1 [Oryza sativa Japonica Group]	Organismal Systems	Environmental adaptation	ko04626//Plant-pathogen interaction	K09422	-	-	-	MYB
ncbi_4325994	turquoise	1547.07	6.21	6.41	7.69	130.15	85.78	95.08	64.86	71.41	63.68	1.86	3.44	5.1	1.7	1.92	2.18	1.92	2.19	3.09	ENDO4	PREDICTED: endonuclease 2 [Oryza sativa Japonica Group]	-	-	-	-	-	-	-	-
ncbi_4326007	turquoise	1201.62	7.06	5.05	8.15	23.97	15.65	21.49	15.42	15.56	18.15	8.18	8.68	6.78	8.46	7.57	8.23	11.44	10.39	9.29	AIP1-2	PREDICTED: 66 kDa stress protein [Oryza sativa Japonica Group]	-	-	-	-	-	-	-	-
ncbi_4326027	turquoise	1022.43	143.94	72.35	143.49	24.74	21.07	27.98	20.05	17.88	18.07	103.56	102.96	98.6	108.91	102.27	104.79	92.87	104.95	110.04	RBOHB	PREDICTED: respiratory burst oxidase homolog protein B [Oryza sativa Japonica Group]	Organismal Systems;Environmental Information Processing	Environmental adaptation;Signal transduction	ko04626//Plant-pathogen interaction;ko04016//MAPK signaling pathway - plant	K13447;K13447	-	-	-	-
ncbi_4326030	turquoise	1054.18	19.56	9.14	14.34	61.99	38.3	47.63	31.33	24.53	23.32	8.82	11.87	13.74	8.65	8.48	9.12	9.76	7.38	7.08	At1g54570	PREDICTED: acyltransferase-like protein At1g54570, chloroplastic isoform X1 [Oryza sativa Japonica Group]	-	-	-	-	-	-	-	-
ncbi_4326034	turquoise	1563.45	6.46	9.23	8.56	15.02	15.62	16.59	12.47	14.98	13.05	5.59	5.78	5.61	6.62	7.04	7.38	7.41	7.48	9.05	alaXL	PREDICTED: alanine--tRNA ligase [Oryza sativa Japonica Group]	-	-	-	-	-	GO:0004812//aminoacyl-tRNA ligase activity;GO:0032550//purine ribonucleoside binding	GO:0006418//tRNA aminoacylation for protein translation	-
ncbi_4326035	turquoise	342.732	70.89	58.41	59.32	53.99	45.88	44.54	63.9	50.2	44.78	69.35	63.07	55.94	80.39	76.14	69.03	72.23	60.08	57.35	--	PAP fibrillin domain containing protein,expressed [Triticum aestivum]	-	-	-	-	-	-	-	-
ncbi_4326044	turquoise	1246.39	3.5	10.75	3.74	21.79	27.38	21.51	11.51	19.21	11.39	4.31	7.71	2.91	3.33	3.11	4.55	5.98	4.6	5.26	--	ABC transporter G family member 7, partial [Dichanthelium oligosanthes]	-	-	-	-	-	-	-	-
ncbi_4326058	turquoise	48.2901	49.5	55.04	48.47	62.05	57.24	58.83	55.77	46.46	53.43	43.17	54.89	54.12	55.79	54.33	51.74	55.78	54.9	52.21	--	Os02g0257950 [Oryza sativa Japonica Group]	-	-	-	-	-	-	-	-
ncbi_4326074	turquoise	1663.75	11.34	13.33	15.91	68.25	64	65.85	56.79	51.51	57.3	11.1	13.92	9.61	10.87	12.58	10.15	11.94	12.54	10.68	FBA3	PREDICTED: probable fructose-bisphosphate aldolase 3, chloroplastic [Oryza sativa Japonica Group]	Metabolism;Metabolism;Metabolism;Metabolism;Metabolism;Metabolism;Metabolism;Metabolism	Global and overview maps;Global and overview maps;Global and overview maps;Global and overview maps;Carbohydrate metabolism;Energy metabolism;Carbohydrate metabolism;Carbohydrate metabolism	ko01100//Metabolic pathways;ko01110//Biosynthesis of secondary metabolites;ko01200//Carbon metabolism;ko01230//Biosynthesis of amino acids;ko00010//Glycolysis / Gluconeogenesis;ko00710//Carbon fixation in photosynthetic organisms;ko00051//Fructose and mannose metabolism;ko00030//Pentose phosphate pathway	K01623;K01623;K01623;K01623;K01623;K01623;K01623;K01623	-	-	-	-
ncbi_4326075	turquoise	459.721	11.18	10.52	11.87	14.69	14.41	14.55	13.79	13.4	13.46	10.84	13.76	13.19	11.46	11.48	10.36	10.9	10.57	9.96	At1g48650	PREDICTED: DExH-box ATP-dependent RNA helicase DExH3 [Oryza sativa Japonica Group]	Genetic Information Processing	Folding, sorting and degradation	ko03018//RNA degradation	K14442	-	-	-	-
ncbi_4326079	turquoise	1169.78	10.07	12.25	13.94	32.9	29.35	29.08	19.92	34.35	27.39	11.54	14.66	11.29	5.9	8.58	9.57	8.16	7.85	8.37	pomgnt2	PREDICTED: protein O-linked-mannose beta-1,4-N-acetylglucosaminyltransferase 2 [Oryza sativa Japonica Group]	-	-	-	-	-	GO:0016740//transferase activity	-	-
ncbi_4326136	turquoise	1506.78	9.92	13.46	15.1	47.18	43.88	40.27	24.91	24.79	28.54	8.76	10.62	11.21	11.45	12.01	11.79	15.98	16.4	17.77	At5g47720	PREDICTED: acetyl-CoA acetyltransferase, cytosolic 1 [Oryza sativa Japonica Group]	Metabolism;Metabolism;Metabolism;Metabolism;Metabolism;Metabolism;Metabolism;Metabolism;Metabolism;Metabolism;Metabolism;Metabolism;Metabolism;Metabolism	Global and overview maps;Global and overview maps;Global and overview maps;Carbohydrate metabolism;Global and overview maps;Carbohydrate metabolism;Metabolism of terpenoids and polyketides;Amino acid metabolism;Lipid metabolism;Amino acid metabolism;Amino acid metabolism;Carbohydrate metabolism;Carbohydrate metabolism;Lipid metabolism	ko01100//Metabolic pathways;ko01110//Biosynthesis of secondary metabolites;ko01200//Carbon metabolism;ko00620//Pyruvate metabolism;ko01212//Fatty acid metabolism;ko00630//Glyoxylate and dicarboxylate metabolism;ko00900//Terpenoid backbone biosynthesis;ko00380//Tryptophan metabolism;ko00071//Fatty acid degradation;ko00280//Valine, leucine and isoleucine degradation;ko00310//Lysine degradation;ko00…	K00626;K00626;K00626;K00626;K00626;K00626;K00626;K00626;K00626;K00626;K00626;K00626;K00626;K00626	-	GO:0016746//transferase activity, transferring acyl groups	-	-
ncbi_4326192	turquoise	716.597	23.72	28.88	28.07	28.32	31.43	31.74	29.5	29.64	30.99	24.19	23.07	23.31	26.77	25.37	26.87	24.22	26.01	24.92	AIP1	Os01g0549700, partial [Oryza sativa Japonica Group]	Genetic Information Processing;Genetic Information Processing;Genetic Information Processing	Transcription;Translation;Translation	ko03040//Spliceosome;ko03013//RNA transport;ko03015//mRNA surveillance pathway	K12812;K12812;K12812	-	GO:0017111//nucleoside-triphosphatase activity;GO:0032550//purine ribonucleoside binding	-	-
ncbi_4326194	turquoise	1299.2	22.29	25.21	24.71	43.98	34.24	42.37	31.39	28.57	33.58	16.44	21.85	20.75	21.21	19.81	22.17	21.86	20.8	21.47	UBP6	PREDICTED: ubiquitin carboxyl-terminal hydrolase 6 [Oryza sativa Japonica Group]	-	-	-	-	-	GO:0070011//peptidase activity, acting on L-amino acid peptides	GO:0019941//modification-dependent protein catabolic process	-
ncbi_4326196	turquoise	1262.37	264.82	302.38	349.49	720.5	605.89	513.82	506.51	461.75	388.23	226.44	270.82	203.52	267.08	255.65	249.28	322.28	241	206.31	--	PREDICTED: B2 protein [Oryza sativa Japonica Group]	-	-	-	-	-	-	-	-
ncbi_4326204	turquoise	1369.33	11.58	17.88	15.14	27.23	29.34	25.99	18.79	18.07	20.73	10.19	10.22	8.69	13.27	13.71	12.47	13.66	13.72	12.31	SEC14	PREDICTED: random slug protein 5 [Oryza sativa Japonica Group]	-	-	-	-	GO:0044464//cell part	-	GO:0051234//establishment of localization	-
ncbi_4326212	turquoise	671.869	35.9	25.11	37.31	47.63	41.54	41.02	43.37	37.76	36.31	29.48	25.45	23.56	31.69	30.25	30.06	30.9	33.12	32.86	UBA2A	PREDICTED: UBP1-associated protein 2A [Oryza sativa Japonica Group]	Genetic Information Processing	Transcription	ko03040//Spliceosome	K12741	-	GO:0097159//organic cyclic compound binding	-	-
ncbi_4326218	turquoise	1507.08	2.88	10.84	10.47	39.6	47.74	51.12	39.74	41.29	53.1	1.54	1.15	1.16	5.23	4.83	5.36	8.97	6.55	6.89	UGT73C6	PREDICTED: UDP-glycosyltransferase 73C6 [Oryza sativa Japonica Group]	Metabolism	Metabolism of terpenoids and polyketides	ko00908//Zeatin biosynthesis	K13496	-	GO:0008194//UDP-glycosyltransferase activity	-	-
ncbi_4326220	turquoise	1310.64	0.68	0.45	0.94	7.46	4.53	4.74	2.87	3.54	2.93	0.71	0.61	0.35	0.79	0.82	0.84	0.92	0.94	1.27	UGT73C6	PREDICTED: UDP-glycosyltransferase 73C6 [Oryza sativa Japonica Group]	Metabolism	Biosynthesis of other secondary metabolites	ko00944//Flavone and flavonol biosynthesis	K22771	-	GO:0008194//UDP-glycosyltransferase activity	-	-
ncbi_4326227	turquoise	562.292	14.86	21.87	17	23.1	24.64	20.77	21.56	19.91	21.08	19.13	15.81	17.46	19.03	17.48	17.1	17.93	16.86	18.8	Os01g0256900	PREDICTED: probable U6 snRNA-associated Sm-like protein LSm4 [Oryza sativa Japonica Group]	Genetic Information Processing;Genetic Information Processing	Transcription;Folding, sorting and degradation	ko03040//Spliceosome;ko03018//RNA degradation	K12623;K12623	-	-	-	-
ncbi_4326236	turquoise	1072.52	17.21	16.59	16.71	31.01	31.12	27.2	22.21	22.88	24.45	17.2	20.1	18.71	19.41	19.39	18.08	21.3	21.14	20.6	Os01g0258700	PREDICTED: zinc finger CCCH domain-containing protein 6 [Oryza sativa Japonica Group]	-	-	-	-	-	-	-	C3H
ncbi_4326237	turquoise	1199.88	24.92	27.36	24.7	49.49	54.43	48.28	48.62	54.98	50.76	27.08	27.68	26.21	31.05	31.61	35.49	30.47	31.03	34.31	PBL27	PREDICTED: serine/threonine-protein kinase CDL1 isoform X1 [Oryza sativa Japonica Group]	-	-	-	-	-	-	-	-
ncbi_4326240	turquoise	179.801	69.21	47.56	73.03	64.56	63.56	63.83	59.42	60.59	58.88	81.3	93.28	87.14	74.72	78.63	89.47	73.35	64.86	74.68	FLAD1	PREDICTED: FAD synthase [Oryza sativa Japonica Group]	-	-	-	-	-	-	GO:0009108//coenzyme biosynthetic process	-
ncbi_4326249	turquoise	157.561	60.69	56.73	57.34	91.61	78.88	80.65	80.79	72.46	72.15	84.29	77.93	71.36	62.33	64.74	59.58	68.78	59.54	50.2	MMDH	PREDICTED: malate dehydrogenase, mitochondrial [Oryza sativa Japonica Group]	Metabolism;Metabolism;Metabolism;Metabolism;Metabolism;Metabolism;Metabolism;Metabolism	Global and overview maps;Global and overview maps;Global and overview maps;Amino acid metabolism;Carbohydrate metabolism;Energy metabolism;Carbohydrate metabolism;Carbohydrate metabolism	ko01100//Metabolic pathways;ko01110//Biosynthesis of secondary metabolites;ko01200//Carbon metabolism;ko00270//Cysteine and methionine metabolism;ko00620//Pyruvate metabolism;ko00710//Carbon fixation in photosynthetic organisms;ko00630//Glyoxylate and dicarboxylate metabolism;ko00020//Citrate cycle (TCA cycle)	K00026;K00026;K00026;K00026;K00026;K00026;K00026;K00026	-	GO:0016615//malate dehydrogenase activity	GO:0005975//carbohydrate metabolic process;GO:0006101//citrate metabolic process;GO:0043648//dicarboxylic acid metabolic process	-
ncbi_4326250	turquoise	1357.92	9.78	12.47	10.5	23.64	24.06	23.73	19.61	22.86	27.24	9.2	9.76	8.13	12.93	12.81	10.97	13.42	14.67	11.95	At1g28600	PREDICTED: GDSL esterase/lipase At1g28600 [Oryza sativa Japonica Group]	Metabolism;Metabolism	Global and overview maps;Biosynthesis of other secondary metabolites	ko01110//Biosynthesis of secondary metabolites;ko00901//Indole alkaloid biosynthesis	K21026;K21026	-	GO:0016787//hydrolase activity	-	-
ncbi_4326261	turquoise	941.165	67.31	46.32	56.12	37.56	29.17	37.64	45.06	39.11	38.84	59.35	73.39	72.76	58.28	62.81	68.22	56.19	54.19	49.09	GYRB	PREDICTED: DNA gyrase subunit B, chloroplastic/mitochondrial [Oryza sativa Japonica Group]	-	-	-	-	GO:0043232//intracellular non-membrane-bounded organelle	GO:0003676//nucleic acid binding;GO:0008094//DNA-dependent ATPase activity;GO:0016853//isomerase activity;GO:0032550//purine ribonucleoside binding	GO:0006259//DNA metabolic process	-
ncbi_4326264	turquoise	934.043	15.94	24.98	18.29	26.16	27.28	27.33	20.54	20.59	21.95	12.73	12.25	13	15.56	15.81	14.4	17.22	16.76	15.82	RBL20	PREDICTED: rhomboid-like protein 20 [Oryza sativa Japonica Group]	-	-	-	-	GO:0031224//intrinsic component of membrane	-	GO:0019538//protein metabolic process	-
ncbi_4326266	turquoise	1648.12	6.27	9.24	9.13	23.32	23.61	24.7	17.89	18.56	18.83	6.13	7.69	8.54	9.01	10.19	8.94	10.65	11.04	9.8	HMGCL	PREDICTED: hydroxymethylglutaryl-CoA lyase, mitochondrial [Oryza sativa Japonica Group]	Metabolism;Cellular Processes;Metabolism;Metabolism;Metabolism	Global and overview maps;Transport and catabolism;Amino acid metabolism;Carbohydrate metabolism;Lipid metabolism	ko01100//Metabolic pathways;ko04146//Peroxisome;ko00280//Valine, leucine and isoleucine degradation;ko00650//Butanoate metabolism;ko00072//Synthesis and degradation of ketone bodies	K01640;K01640;K01640;K01640;K01640	GO:0044429//mitochondrial part	GO:0016833//oxo-acid-lyase activity;GO:0043169//cation binding	-	-
ncbi_4326272	turquoise	1638.37	46.6	53.66	57.83	169.7	158.09	158.14	117.02	113.91	123.16	59.74	52.95	44.28	59.49	60.88	62.94	56.02	58.61	58.24	Os01g0270100	PREDICTED: cysteine proteinase inhibitor 12 [Oryza sativa Japonica Group]	-	-	-	-	-	GO:0004857//enzyme inhibitor activity	GO:0010466//negative regulation of peptidase activity	-
ncbi_4326282	turquoise	1297.85	1.64	2.66	0.98	5.39	6.18	5.59	4.45	6.19	4.24	1.21	1.14	1.36	2.13	2.21	1.78	0.98	1.55	2.17	MES3	PREDICTED: methylesterase 3 [Oryza sativa Japonica Group]	-	-	-	-	-	-	-	-
ncbi_4326284	turquoise	661.454	57.26	16.33	48.24	116.24	81.63	113.26	83.06	54.32	64.17	57.18	44.68	37.22	46.35	49.6	45.86	45.84	44.01	39.46	ABCC4	PREDICTED: ABC transporter C family member 4 [Oryza sativa Japonica Group]	Environmental Information Processing	Membrane transport	ko02010//ABC transporters	K05665	-	-	-	-
ncbi_4326303	turquoise	289.298	35.87	39.43	45.51	48.18	50.18	46.61	38.92	47.91	40.33	38.46	42.6	32.87	37.23	38.59	40.04	39.22	38.24	44.79	iolC	PREDICTED: uncharacterized sugar kinase slr0537 [Oryza sativa Japonica Group]	-	-	-	-	-	GO:0016772//transferase activity, transferring phosphorus-containing groups	-	-
ncbi_4326312	turquoise	984.931	37.63	31.16	34.97	25.73	21.13	25.8	28.01	25.64	25.7	53.13	46.02	45.44	45.21	42.12	48.49	46.71	39.74	38.73	GLYR2	PREDICTED: glyoxylate/succinic semialdehyde reductase 2, chloroplastic [Oryza sativa Japonica Group]	Metabolism;Metabolism;Metabolism;Metabolism	Global and overview maps;Global and overview maps;Carbohydrate metabolism;Carbohydrate metabolism	ko01100//Metabolic pathways;ko01200//Carbon metabolism;ko00630//Glyoxylate and dicarboxylate metabolism;ko00650//Butanoate metabolism	K18121;K18121;K18121;K18121	-	-	-	-
ncbi_4326332	turquoise	372.425	3.7	1.83	2.56	0.45	0.67	0.71	0.68	0.47	0.36	1.53	1.65	1.68	2.2	3.64	2.78	3.65	4.18	3.16	At1g34300	receptor protein kinase-like [Oryza sativa Japonica Group]	-	-	-	-	-	-	-	-
ncbi_4326341	turquoise	1336.28	10.5	19.22	15.11	26.86	34.49	27.11	25.09	31.05	28.88	8.54	10.56	8.41	7.65	10.47	10.39	10.08	10.56	14.07	--	PREDICTED: keratin, type II cytoskeletal 1 [Oryza sativa Japonica Group]	-	-	-	-	-	-	-	-
ncbi_4326348	turquoise	1290.82	3.02	6.04	3.19	12.24	14.94	11.47	6.31	9.35	6.39	2.31	3.04	3.01	1.83	1.57	1.96	2.38	2.77	2.12	COAC1	PREDICTED: mitochondrial substrate carrier family protein P [Oryza sativa Japonica Group]	-	-	-	-	-	-	-	-
ncbi_4326355	turquoise	1281.04	2.36	25.51	34.54	414.24	545.88	685.44	492.5	570.02	702.26	0.39	0.24	1.09	1.8	4.08	5.54	1.45	0.73	2.64	IRL	PREDICTED: isoflavone reductase homolog IRL [Oryza sativa Japonica Group]	-	-	-	-	-	-	-	-
ncbi_4326367	turquoise	177.545	24.15	17.85	26.92	9.52	11.69	14.21	11.51	8.89	10.85	14.98	13.62	12.79	18.51	21.11	19.47	18.54	27.01	18.5	HSL1	PREDICTED: receptor-like protein kinase HSL1 [Oryza sativa Japonica Group]	-	-	-	-	-	-	-	-
ncbi_4326399	turquoise	1205.85	2.53	2.51	3.67	0.29	0.35	0.29	0.85	0.61	0.39	3.8	4.63	3.13	3.54	3.28	4.16	3.03	2.25	3.68	SPC25	PREDICTED: kinetochore protein Spc25 [Oryza sativa Japonica Group]	-	-	-	-	-	-	-	-
ncbi_4326407	turquoise	1074.08	13.25	12.97	12.65	19.36	21.4	21.19	24.19	20.58	23.14	11.8	11.67	12.46	10.55	10.91	9.9	11.61	10.52	9.45	TGD2	PREDICTED: protein TRIGALACTOSYLDIACYLGLYCEROL 2, chloroplastic [Oryza sativa Japonica Group]	-	-	-	-	-	-	-	-
ncbi_4326411	turquoise	528.969	6.47	8.61	8.59	15.29	13.78	12.33	9.15	11.07	7.8	6.68	7.66	8.42	9.03	8.33	7.77	8.38	9.14	11.44	ufd1	Ubiquitin fusion degradation protein 1-like protein [Triticum urartu]	-	-	-	-	-	GO:0016891//endoribonuclease activity, producing 5'-phosphomonoesters	GO:0010467//gene expression;GO:0019941//modification-dependent protein catabolic process;GO:0090501//RNA phosphodiester bond hydrolysis	C2H2
ncbi_4326431	turquoise	1293.59	6.8	8.42	6.16	12.89	13.28	12.78	10.18	10.27	11.27	4.05	6.08	5.7	6.36	7.59	7.71	8.35	8.34	8.37	KMS1	PREDICTED: vacuole membrane protein KMS1 [Oryza sativa Japonica Group]	-	-	-	-	-	-	-	-
ncbi_4326432	turquoise	1356.35	9.13	12.81	19.69	54.75	53.25	77.8	34.39	30.83	52.66	2.43	3.13	3.5	5.06	7.03	8.16	8.93	8.97	8.18	PXM16	PREDICTED: zinc-metallopeptidase, peroxisomal [Oryza sativa Japonica Group]	-	-	-	-	-	-	-	-
ncbi_4326435	turquoise	499.526	2.61	2.25	3.15	2.94	3.66	3.38	3.05	3.2	2.87	2.56	1.93	2.32	1.83	2.32	2.08	2.14	2.73	2.47	LECRK91	PREDICTED: L-type lectin-domain containing receptor kinase IX.1 [Oryza sativa Japonica Group]	-	-	-	-	-	-	-	-
ncbi_4326439	turquoise	977.245	175.21	121.42	144.07	104.82	84.59	98.16	107.55	107.64	88.21	167.94	164.77	176.65	160.55	153	178.65	138.64	128.79	130.98	SKL1	PREDICTED: probable inactive shikimate kinase like 1, chloroplastic [Oryza sativa Japonica Group]	-	-	-	-	GO:0009532//plastid stroma	GO:0016772//transferase activity, transferring phosphorus-containing groups	GO:0000097//sulfur amino acid biosynthetic process;GO:0006090//pyruvate metabolic process;GO:0006355//regulation of transcription, DNA-templated;GO:0006544//glycine metabolic process;GO:0006568//tryptophan metabolic process;GO:0006633//fatty acid biosynthetic process;GO:0006732//coenzyme metabolic process;GO:0006753//nucleoside phosphate metabolic process;GO:0006779//porphyrin-containing compound…	-
ncbi_4326440	turquoise	978.041	25.51	41.03	29.16	49.76	51.32	49.84	48.26	47.6	52.74	23.99	24.08	19.75	34.46	34.55	26.96	37.41	40.31	34.68	--	PREDICTED: translocon-associated protein subunit beta [Oryza sativa Japonica Group]	Genetic Information Processing	Folding, sorting and degradation	ko04141//Protein processing in endoplasmic reticulum	K13250	GO:0031224//intrinsic component of membrane;GO:0043231//intracellular membrane-bounded organelle	-	-	-
ncbi_4326459	turquoise	1530.8	22.14	25.61	25.76	65.6	55.51	66.4	59.53	54.69	60.68	22.26	24.86	24.48	26.6	26.37	27.43	30.99	33.29	28.59	SPL	PREDICTED: sphingosine-1-phosphate lyase [Oryza sativa Japonica Group]	Metabolism;Metabolism	Global and overview maps;Lipid metabolism	ko01100//Metabolic pathways;ko00600//Sphingolipid metabolism	K01634;K01634	-	-	-	-
ncbi_4326466	turquoise	510.316	93.19	155.93	111.56	72.18	95.54	80.77	80.29	105.91	86.12	147.68	119.98	138.45	134.19	144.92	171.4	125.94	140.53	151.24	At4g24930	PREDICTED: thylakoid lumenal 17.9 kDa protein, chloroplastic isoform X1 [Oryza sativa Japonica Group]	-	-	-	-	GO:0009536//plastid;GO:0031977//thylakoid lumen	-	GO:0044699//single-organism process	-
ncbi_4326471	turquoise	718.566	0.87	0.78	2.18	99.97	237.32	202.53	16.46	51.98	49.9	0.06	0.12	0.27	0	0	0.05	0	0.06	0	SALT	PREDICTED: salt stress-induced protein [Oryza sativa Japonica Group]	-	-	-	-	-	-	-	-
ncbi_4326477	turquoise	1525.17	15.36	17.15	15.02	25.98	28.75	26.85	25.13	22.56	22.33	10.8	11.79	11.19	13.58	13.9	12.4	14.67	14.61	11.38	RFI2	Os01g0350900, partial [Oryza sativa Japonica Group]	-	-	-	-	-	GO:0043169//cation binding	-	-
ncbi_4326490	turquoise	595.096	32.01	29.77	30.99	18.71	22.53	25.26	23.68	28.49	28.58	42.12	43.25	46.72	34.84	33.95	36.94	31.81	28.71	31.07	--	TPR repeat [Zea mays]	-	-	-	-	-	-	-	-
ncbi_4326497	turquoise	1692.68	1.84	2.24	2.98	9.4	9.09	8.85	7.43	6.97	7.02	1.84	2.02	2.14	2.22	2.89	2.83	2.88	3.24	3.29	--	PREDICTED: glycine-rich domain-containing protein 1 [Oryza sativa Japonica Group]	-	-	-	-	-	-	-	-
ncbi_4326498	turquoise	971.33	0.6	2.18	1.5	2.04	3.52	4.12	3.53	3.47	3.83	0.25	0.22	0.22	1.17	0.6	0.76	0.83	1.24	0.97	--	PREDICTED: uncharacterized protein LOC4326498 [Oryza sativa Japonica Group]	-	-	-	-	-	-	-	-
ncbi_4326503	turquoise	1138.7	19.68	17.01	26.18	72.97	47.71	70.01	55.39	50.97	60.41	20.93	26.54	21.62	27.69	28.51	30.6	32.7	35.86	36.61	MFP2	PREDICTED: glyoxysomal fatty acid beta-oxidation multifunctional protein MFP-a [Oryza sativa Japonica Group]	Metabolism;Metabolism;Metabolism;Metabolism;Metabolism	Global and overview maps;Global and overview maps;Global and overview maps;Lipid metabolism;Lipid metabolism	ko01100//Metabolic pathways;ko01110//Biosynthesis of secondary metabolites;ko01212//Fatty acid metabolism;ko00592//alpha-Linolenic acid metabolism;ko00071//Fatty acid degradation	K10527;K10527;K10527;K10527;K10527	-	-	-	-
ncbi_4326517	turquoise	372.31	58.49	65.21	59.28	60.25	55.81	43.59	58.07	62.79	47.74	99.21	90.53	77.29	83.56	82.83	94.15	73.59	61.97	86.71	--	Glucan endo-1,3-beta-glucosidase, acidic isoform [Dichanthelium oligosanthes]	-	-	-	-	-	-	-	-
ncbi_4326521	turquoise	1249.45	20.19	33.3	23.87	47.97	44.54	43.66	33.46	41.12	35.36	20.66	23.08	21.34	25.32	27.01	25.01	30.47	30.6	29.48	SDH4	PREDICTED: succinate dehydrogenase subunit 4, mitochondrial [Oryza sativa Japonica Group]	-	-	-	-	-	-	-	-
ncbi_4326545	turquoise	141.496	29.75	51.62	41.95	30.77	38.87	33.25	32.01	39.53	31.37	43.42	38.71	45.19	44.63	45.51	42.38	44.2	41.13	38.29	At4g29120	PREDICTED: probable 3-hydroxyisobutyrate dehydrogenase-like 1, mitochondrial [Oryza sativa Japonica Group]	-	-	-	-	GO:0043231//intracellular membrane-bounded organelle;GO:0044444//cytoplasmic part	GO:0000166//nucleotide binding;GO:0016616//oxidoreductase activity, acting on the CH-OH group of donors, NAD or NADP as acceptor;GO:0048037//cofactor binding	GO:0006573//valine metabolic process;GO:0006739//NADP metabolic process;GO:0009063//cellular amino acid catabolic process	-
ncbi_4326546	turquoise	253.782	8.92	16.19	14.08	13.19	22.64	16.81	19.25	26.99	14.66	1.9	4.37	2.25	12.29	14.01	7.8	17.07	10.25	10.01	BAM1	PREDICTED: receptor-like protein kinase HSL1 [Oryza sativa Japonica Group]	-	-	-	-	-	-	-	-
ncbi_4326550	turquoise	1274.88	5.24	7.24	8.06	16.53	14.43	16.72	15.22	16.56	16.41	9.23	7.2	6.81	6.66	8.6	7.98	8.83	9.45	9.19	LAMP1	PREDICTED: probable glutamate carboxypeptidase 2 [Oryza sativa Japonica Group]	-	-	-	-	-	-	-	-
ncbi_4326554	turquoise	932.447	10.33	9.91	10.63	3.05	3.23	4.41	4.31	3.34	5.58	6.9	8.73	9.44	10.94	10.89	11.38	9.06	12.19	10.23	STY13	PREDICTED: serine/threonine-protein kinase STY8 [Oryza sativa Japonica Group]	-	-	-	-	-	GO:0004672//protein kinase activity;GO:0032550//purine ribonucleoside binding	GO:0006464//cellular protein modification process	-
ncbi_4326567	turquoise	681.581	2.87	3.03	2.87	4.34	4.34	3.83	4.29	5.42	4.35	1.68	2.08	1.57	2.85	2.44	1.93	3.59	3.54	2.62	MPK16	PREDICTED: mitogen-activated protein kinase 16 [Oryza sativa Japonica Group]	Environmental Information Processing	Signal transduction	ko04016//MAPK signaling pathway - plant	K20538	-	GO:0004702//receptor signaling protein serine/threonine kinase activity;GO:0032550//purine ribonucleoside binding	GO:0006464//cellular protein modification process;GO:0006796//phosphate-containing compound metabolic process	-
ncbi_4326569	turquoise	1601.66	1.26	6.86	11.76	251.77	165.5	186.6	137.89	144.42	146.93	0.52	0.36	0.62	0.58	2.65	0.68	4.76	9.92	6.34	--	tat pathway signal sequence family protein [Zea mays]	-	-	-	-	-	-	-	-
ncbi_4326574	turquoise	366.263	6.78	7.94	7.06	7.45	9.91	8.67	8.23	8.16	9.4	4.61	6.5	5.74	6.02	7.12	7.33	6.62	7.2	8.45	CHR24	PREDICTED: protein CHROMATIN REMODELING 24 isoform X1 [Oryza sativa Japonica Group]	Genetic Information Processing	Replication and repair	ko03420//Nucleotide excision repair	K10841	-	-	-	-
ncbi_4326576	turquoise	771.369	70.16	58.11	59.61	48.91	51.89	43.44	50.73	45.56	44.08	74.33	79.61	68	71.31	67.72	62.95	68.04	59.52	55.52	PDF1B	PREDICTED: peptide deformylase 1B, chloroplastic [Oryza sativa Japonica Group]	-	-	-	-	-	-	-	-
ncbi_4326578	turquoise	1453.09	0.5	1.67	0.51	4.46	6.13	4.28	3.25	2.86	2.45	0.02	0	0.04	0.08	0.22	0.02	0.28	0.15	0.36	TOGT1	PREDICTED: anthocyanin 3'-O-beta-glucosyltransferase [Oryza sativa Japonica Group]	-	-	-	-	-	-	-	-
ncbi_4326579	turquoise	293.752	5.67	1.74	4.65	2.81	1.29	2.01	1.96	1.49	1.34	18.19	14.64	11.09	6.21	5.61	9.26	5.95	5.31	8.61	TOGT1	PREDICTED: scopoletin glucosyltransferase [Oryza sativa Japonica Group]	-	-	-	-	-	-	-	-
ncbi_4326593	turquoise	144.362	455.81	495.13	416.7	390.69	402.57	390.37	487.24	462.92	391.27	545.37	421.99	431.61	532.61	572.39	545.67	528.03	487.58	447.59	RPL31	PREDICTED: 50S ribosomal protein L31 [Oryza sativa Japonica Group]	Genetic Information Processing	Translation	ko03010//Ribosome	K02909	GO:0009526//plastid envelope;GO:0009532//plastid stroma;GO:0030529//intracellular ribonucleoprotein complex	GO:0003723//RNA binding	GO:0006090//pyruvate metabolic process;GO:0006739//NADP metabolic process;GO:0006779//porphyrin-containing compound biosynthetic process;GO:0009658//chloroplast organization;GO:0009668//plastid membrane organization;GO:0009767//photosynthetic electron transport chain;GO:0010467//gene expression;GO:0016072//rRNA metabolic process;GO:0043623//cellular protein complex assembly	-
ncbi_4326610	turquoise	853.66	101.07	107.82	90.99	70.17	77.69	76.61	86.64	90.97	82.62	130.03	120.71	115.92	133.28	132.21	142.94	126.48	112.39	124.17	PPD5	Os01g0617900, partial [Oryza sativa Japonica Group]	-	-	-	-	GO:0009521//photosystem	-	GO:0044237//cellular metabolic process	-
ncbi_4326619	turquoise	1145.08	13.6	16.86	16.47	22.83	23.02	24.02	22.6	19.45	21.01	15.79	16.72	14.93	17.07	17.12	17.9	17.92	18.35	17.85	At5g53180	PREDICTED: polypyrimidine tract-binding protein homolog 1 isoform X1 [Oryza sativa Japonica Group]	-	-	-	-	-	-	-	-
ncbi_4326638	turquoise	660	28.53	39.95	36.53	40.79	43.87	43.81	40.3	45.55	42.22	30.29	33.15	28.75	35.48	35.71	31.46	39.75	36.64	33.82	CPK1	PREDICTED: calcium-dependent protein kinase 3 [Oryza sativa Japonica Group]	Organismal Systems	Environmental adaptation	ko04626//Plant-pathogen interaction	K13412	-	GO:0004672//protein kinase activity;GO:0032550//purine ribonucleoside binding;GO:0046872//metal ion binding	GO:0006464//cellular protein modification process;GO:0006796//phosphate-containing compound metabolic process	-
ncbi_4326639	turquoise	1245.28	16.18	17.41	17.45	30.79	31.68	26.72	19.59	20.4	20.79	16	16.46	13.87	15.28	14.81	15.8	15.64	15.71	16.42	Os01g0622700	PREDICTED: probable protein ABIL1 [Oryza sativa Japonica Group]	-	-	-	-	-	-	-	-
ncbi_4326648	turquoise	1210.19	15.51	19.03	18.7	23.24	25.13	24.63	24.78	25.09	26.31	13.4	14.77	13.23	16.34	17.68	14.68	18.53	17.14	15.78	AT9	PREDICTED: 3'-N-debenzoyl-2'-deoxytaxol N-benzoyltransferase [Oryza sativa Japonica Group]	-	-	-	-	-	GO:0016746//transferase activity, transferring acyl groups	-	-
ncbi_4326657	turquoise	1243.35	37.86	46.3	39.61	102.08	93.89	81.22	59.6	64.28	59.11	33.3	45.89	37.74	45.93	45.12	48.06	44.39	36.54	46.41	CYP72A15	PREDICTED: cytochrome P450 72A15 [Oryza sativa Japonica Group]	-	-	-	-	-	GO:0016491//oxidoreductase activity;GO:0046906//tetrapyrrole binding;GO:0046914//transition metal ion binding	GO:0044710//single-organism metabolic process	-
ncbi_4326664	turquoise	852.219	0.47	2.79	4.25	31.55	21.78	20.54	13.41	9.91	9.39	0.6	0.05	0.19	8.41	6.81	4.9	10.99	10.49	8.35	CYP72A14	PREDICTED: cytochrome P450 72A14 [Oryza sativa Japonica Group]	-	-	-	-	-	-	-	-
ncbi_4326666	turquoise	777.105	14.82	23.72	18.4	37.51	27.69	26.6	24.89	21.98	18.35	11.51	15.12	11.66	14.51	16.05	16.68	17.39	15.83	20.29	ctdspl2	PREDICTED: CTD small phosphatase-like protein 2 isoform X2 [Oryza brachyantha]	-	-	-	-	-	GO:0042578//phosphoric ester hydrolase activity	-	-
ncbi_4326670	turquoise	359.737	3.45	6.22	4.03	5.22	5.66	6.14	4.75	5.54	6.5	2.25	3.09	3.49	4.48	3.65	3.11	4.11	5.33	4.47	RWA3	PREDICTED: protein REDUCED WALL ACETYLATION 3 [Oryza sativa Japonica Group]	-	-	-	-	-	-	-	-
ncbi_4326689	turquoise	804.305	15.78	40.56	20.76	49.61	50.5	40.36	42.86	48.93	37.85	30.14	24.21	18.12	25.43	23.7	23.95	32.67	30.16	31.11	TOM7-1	PREDICTED: mitochondrial import receptor subunit TOM7-1 [Oryza sativa Japonica Group]	-	-	-	-	-	-	-	-
ncbi_4326690	turquoise	1632.8	0.85	0.74	0.83	11.87	11.43	9.76	8.38	8.36	7.37	0.83	1.09	0.52	0.57	0.95	0.95	0.88	0.36	0.64	WRKY23	PREDICTED: probable WRKY transcription factor 71 [Oryza sativa Japonica Group]	-	-	-	-	-	-	-	WRKY
ncbi_4326694	turquoise	572.487	8.43	5.9	6.03	4.01	3.82	3.05	3.1	2.8	2.17	6.57	6.21	5.38	7.5	9.23	8.43	8.69	5.59	6.83	CYP72A13	PREDICTED: cytochrome P450 72A13 isoform X1 [Oryza sativa Japonica Group]	-	-	-	-	-	GO:0016491//oxidoreductase activity;GO:0046906//tetrapyrrole binding;GO:0046914//transition metal ion binding	GO:0044710//single-organism metabolic process	-
ncbi_4326708	turquoise	39.3037	6.54	4.73	8.39	6.67	5.64	7.4	8.9	5.04	6.13	5.4	4.8	5.39	5.18	4.62	4.24	5.63	5.61	4.88	At4g23740	PREDICTED: probable inactive receptor kinase At4g23740 [Oryza sativa Japonica Group]	-	-	-	-	GO:0031224//intrinsic component of membrane	GO:0016772//transferase activity, transferring phosphorus-containing groups;GO:0032550//purine ribonucleoside binding	GO:0006464//cellular protein modification process;GO:0006796//phosphate-containing compound metabolic process	-
ncbi_4326721	turquoise	717.045	4.9	4.41	3.76	9.35	9.05	10.32	8.68	4.07	5.42	2.53	2.4	4.16	4.34	3.19	3.18	4.3	5.99	2.31	At1g48100	PREDICTED: polygalacturonase At1g48100 [Oryza sativa Japonica Group]	-	-	-	-	-	-	-	-
ncbi_4326724	turquoise	1154.72	2.64	14.24	8.62	16.35	19.75	21.99	18.55	14.62	14.5	0.09	0.05	0.13	2.4	1.97	2.05	6.62	5.2	4.24	AATP1	PREDICTED: AAA-ATPase At3g28580 [Oryza sativa Japonica Group]	-	-	-	-	-	-	-	-
ncbi_4326735	turquoise	453.096	2.28	2.97	2.04	15.11	13.11	5.75	0.87	1.02	1.08	0.83	0.68	0.51	0.79	1.11	0.84	0.79	0.75	0.66	BAC2	PREDICTED: mitochondrial arginine transporter BAC2 [Oryza sativa Japonica Group]	-	-	-	-	-	-	-	-
ncbi_4326736	turquoise	6.42166	31.52	22.48	28.77	29.86	29.5	30.33	23.59	24.38	25.41	25.75	24.24	22.99	28.89	27.94	29.62	24.9	25.24	25.81	PIPC	PREDICTED: SMR domain-containing protein At5g58720 [Oryza sativa Japonica Group]	-	-	-	-	-	-	-	-
ncbi_4326738	turquoise	575.458	5.42	9.04	5.71	8.76	11.37	10.65	10.01	10.06	10.74	5.41	7.16	7.88	6.55	7.53	7.92	8.44	8.16	7.62	--	GTP binding [Zea mays]	-	-	-	-	-	-	-	-
ncbi_4326739	turquoise	277.348	18.01	11.55	15.84	10.04	14.57	11.53	15.79	17.62	17.32	23.66	21.04	22.24	21.2	19.47	15.76	21.83	22.2	18.12	KPHMT1	PREDICTED: 3-methyl-2-oxobutanoate hydroxymethyltransferase 1, mitochondrial [Oryza sativa Japonica Group]	Metabolism;Metabolism;Metabolism	Global and overview maps;Global and overview maps;Metabolism of cofactors and vitamins	ko01100//Metabolic pathways;ko01110//Biosynthesis of secondary metabolites;ko00770//Pantothenate and CoA biosynthesis	K00606;K00606;K00606	-	-	-	-
ncbi_4326757	turquoise	237.358	17.97	9.24	11.38	227.86	147.4	137.83	104.2	21.43	13.05	13.26	28.31	9.69	91.07	95.36	50.19	109.58	23.94	34.4	ELIP1	PREDICTED: high molecular mass early light-inducible protein HV58, chloroplastic [Oryza sativa Japonica Group]	-	-	-	-	-	-	-	-
ncbi_4326766	turquoise	1538.82	17.1	14.93	19.28	47.72	43.31	52.89	38.4	39.45	41.09	17.61	18.31	17.67	18.25	18.98	20.56	20.56	20.7	23.79	MYBS3	PREDICTED: transcription factor MYB1R1 [Oryza sativa Japonica Group]	-	-	-	-	-	GO:0001071//nucleic acid binding transcription factor activity;GO:0003676//nucleic acid binding;GO:0046914//transition metal ion binding	GO:0010468//regulation of gene expression	MYB_related
ncbi_4326784	turquoise	884.341	1.26	4.26	0.49	9.96	10.73	6.32	2.11	6.83	2.64	1.19	0.88	0.82	0.75	1.32	1.28	0.94	0.58	0.78	PPD7	PREDICTED: psbP domain-containing protein 7, chloroplastic [Oryza sativa Japonica Group]	-	-	-	-	GO:0009521//photosystem	-	GO:0044237//cellular metabolic process	-
ncbi_4326792	turquoise	182.983	11.04	8.2	7.21	1.89	1.68	3.57	5.57	3.53	5.22	5.13	4.78	5.29	10.23	13.25	6.18	8.11	7.77	4.15	SRG1	PREDICTED: protein SRG1 [Oryza sativa Japonica Group]	-	-	-	-	-	GO:0016705//oxidoreductase activity, acting on paired donors, with incorporation or reduction of molecular oxygen;GO:0043169//cation binding	GO:0044710//single-organism metabolic process	-
ncbi_4326795	turquoise	1368.9	15.44	25.45	17.3	41.19	35.17	37.15	32.05	26.7	28.23	17.93	17.86	16.55	19.58	19.1	18.75	20.86	18.21	17.08	CYC12	PREDICTED: cytochrome c1-2, heme protein, mitochondrial [Oryza sativa Japonica Group]	Metabolism;Metabolism	Global and overview maps;Energy metabolism	ko01100//Metabolic pathways;ko00190//Oxidative phosphorylation	K00413;K00413	-	GO:0046906//tetrapyrrole binding	-	-
ncbi_4326812	turquoise	1149.95	1.13	2.6	2.39	16.54	16.83	23.66	6.52	6.12	8.77	0.79	0.66	0.65	0.87	1.14	0.83	1.03	0.62	1.13	ABCG32	PREDICTED: ABC transporter G family member 32 isoform X1 [Oryza sativa Japonica Group]	-	-	-	-	-	GO:0017111//nucleoside-triphosphatase activity;GO:0032550//purine ribonucleoside binding	-	-
ncbi_4326814	turquoise	1411.5	8.3	17.83	13.42	44.19	40.12	37.83	22.54	22.98	19.25	5.43	5.04	5.26	8.8	8.17	7.06	7.12	7.34	8.27	At5g06060	PREDICTED: tropinone reductase homolog At5g06060 [Oryza sativa Japonica Group]	Metabolism;Metabolism;Metabolism	Global and overview maps;Global and overview maps;Biosynthesis of other secondary metabolites	ko01100//Metabolic pathways;ko01110//Biosynthesis of secondary metabolites;ko00960//Tropane, piperidine and pyridine alkaloid biosynthesis	K08081;K08081;K08081	-	-	-	-
ncbi_4326828	turquoise	916.204	18.67	23.06	17.09	31.03	32.04	29.75	22.68	17.69	18.69	8.3	8.14	6.53	9.01	11.07	8.34	10.13	10.57	8.47	GST3	PREDICTED: glutathione S-transferase 3 [Oryza sativa Japonica Group]	Metabolism	Metabolism of other amino acids	ko00480//Glutathione metabolism	K00799	GO:0044444//cytoplasmic part	GO:0003824//catalytic activity	GO:0009404//toxin metabolic process;GO:0042221//response to chemical	-
ncbi_4326829	turquoise	1046.04	7.04	8.72	10.24	20.14	15.93	20.76	16.38	14.99	17.99	9.19	8.36	8.66	11.55	11.88	10.18	11.36	13.88	12.53	ATG18A	PREDICTED: autophagy-related protein 18a [Oryza sativa Japonica Group]	-	-	-	-	-	-	-	-
ncbi_4326846	turquoise	1252.76	0.35	1.8	1.31	10.14	14.67	19.79	11.16	9.57	16.89	0.13	0.14	0.13	0.12	0.46	0.22	0.21	0.33	0.23	AVP1	PREDICTED: pyrophosphate-energized vacuolar membrane proton pump [Oryza sativa Japonica Group]	Metabolism	Energy metabolism	ko00190//Oxidative phosphorylation	K01507	-	-	-	-
ncbi_4326851	turquoise	776.035	11.03	29.15	14.3	44.93	42.01	34.55	18.04	22.69	16.62	11.31	13.65	12.72	13.13	14.88	13.24	16	13.52	11.26	--	negatively light-regulated protein [Zea mays]	-	-	-	-	-	-	-	-
ncbi_4326869	turquoise	643.595	15.56	15.55	16.52	18.59	19.99	21.2	15.18	16.14	15.25	11.53	12.71	12.75	14.27	14.24	14.49	15.41	14.55	14.28	Os01g0541900	PREDICTED: protein kinase and PP2C-like domain-containing protein [Oryza sativa Japonica Group]	-	-	-	-	-	GO:0016301//kinase activity	GO:0006464//cellular protein modification process	-
ncbi_4326871	turquoise	521.511	4.01	6.26	5.75	6.46	8.04	7.42	4.4	6.93	6.64	2.45	2.24	4.06	3.94	4.09	5.27	2.92	4.66	4.18	--	PREDICTED: ocs element-binding factor 1 [Oryza sativa Japonica Group]	-	-	-	-	-	-	-	bZIP
ncbi_4326887	turquoise	583.54	57.28	76.83	70.57	129.16	116.88	104.22	96.05	74.44	74.67	58.68	51.97	47.68	73.98	84.66	68.82	86.81	89.39	65.37	GSTF2	PREDICTED: probable glutathione S-transferase GSTF2 [Oryza sativa Japonica Group]	Metabolism	Metabolism of other amino acids	ko00480//Glutathione metabolism	K00799	-	GO:0016765//transferase activity, transferring alkyl or aryl (other than methyl) groups	-	-
ncbi_4326888	turquoise	15.7659	2.16	2.89	2.71	3.2	2.96	3.46	2.95	2.92	3.14	2.27	4.14	3.39	2.46	1.91	2.2	2.53	2.37	3.03	sif2	DUF155 family protein [Zea mays]	-	-	-	-	-	-	-	-
ncbi_4326889	turquoise	881.162	8.14	14.52	9.75	16.38	15.63	19.05	12.31	10.84	11.77	5.78	6.71	6.13	7	7.09	8.27	7.58	6.32	6.54	CM3	PREDICTED: chorismate mutase 3, chloroplastic [Oryza sativa Japonica Group]	Metabolism;Metabolism;Metabolism;Metabolism	Global and overview maps;Global and overview maps;Global and overview maps;Amino acid metabolism	ko01100//Metabolic pathways;ko01110//Biosynthesis of secondary metabolites;ko01230//Biosynthesis of amino acids;ko00400//Phenylalanine, tyrosine and tryptophan biosynthesis	K01850;K01850;K01850;K01850	-	-	GO:0008652//cellular amino acid biosynthetic process;GO:0043648//dicarboxylic acid metabolic process	-
ncbi_4326893	turquoise	988.102	0.05	0.57	0.13	12.74	8.76	13.74	19.05	9.59	13.81	0.25	0.18	0.04	0.06	0.26	0.11	2.87	2.11	1.59	GH3.2	PREDICTED: probable indole-3-acetic acid-amido synthetase GH3.2 [Oryza sativa Japonica Group]	Environmental Information Processing	Signal transduction	ko04075//Plant hormone signal transduction	K14487	-	GO:0003824//catalytic activity	GO:0009725//response to hormone;GO:0014070//response to organic cyclic compound	-
ncbi_4326897	turquoise	1189.81	6.2	5.03	6.66	9.98	10.3	10.76	8.84	8.1	9.46	4.77	5.71	5.22	6.06	6.89	6.61	6.65	7.83	6.85	--	nucleic acid binding [Zea mays]	-	-	-	-	-	-	-	-
ncbi_4326902	turquoise	1572.05	16.72	19.79	20.97	30.43	29.31	32.41	25.99	26.1	27.77	15.9	17.93	18.03	18.51	19.54	19.98	19.98	19.51	19.54	CSN2	PREDICTED: COP9 signalosome complex subunit 2 [Oryza sativa Japonica Group]	-	-	-	-	-	-	-	-
ncbi_4326903	turquoise	1721.12	30.07	48.69	42.63	107.79	110.33	103.89	86.18	92.66	91.82	30.08	32.4	25.42	34.03	34.36	35.93	43.35	51.47	46.69	CAM3	PREDICTED: calmodulin-3 [Oryza sativa Japonica Group]	Organismal Systems;Environmental Information Processing;Environmental Information Processing	Environmental adaptation;Signal transduction;Signal transduction	ko04626//Plant-pathogen interaction;ko04016//MAPK signaling pathway - plant;ko04070//Phosphatidylinositol signaling system	K02183;K02183;K02183	-	-	-	-
ncbi_4326904	turquoise	1176.71	58.15	64.3	64.5	9.75	12.93	9.95	6.91	9.1	9.08	96.27	115.67	102.89	111.13	96.26	114.39	91.51	83.05	99.01	ZIFL2	PREDICTED: protein ZINC INDUCED FACILITATOR-LIKE 1 isoform X1 [Oryza sativa Japonica Group]	-	-	-	-	-	-	GO:0044763//single-organism cellular process	-
ncbi_4326912	turquoise	1393.76	13.04	9.48	10.73	22.62	28.28	24.52	19.48	22.17	19.48	7.81	6.64	9.09	5.79	6.87	6.39	7.25	7.81	6.76	At2g26850	PREDICTED: F-box protein At2g32560 [Oryza sativa Japonica Group]	-	-	-	-	-	-	-	-
ncbi_4326922	turquoise	1145.83	6.61	4.34	6.01	35.4	35.85	18.71	17.57	13.81	13.35	3.65	3.28	4.09	2.34	3.64	3.56	5.34	4.46	4.81	--	PREDICTED: retinitis pigmentosa 1-like 1 protein [Setaria italica]	-	-	-	-	-	-	-	-
ncbi_4326936	turquoise	1168.16	571.5	471.45	651.46	260.98	262.73	275.09	289.22	350.05	299.68	723.61	741.69	784.78	566.75	598.71	740.78	520.8	543.84	694.04	PNSB5	PREDICTED: photosynthetic NDH subunit of subcomplex B 5, chloroplastic [Oryza sativa Japonica Group]	-	-	-	-	GO:0044434//chloroplast part	-	GO:0006090//pyruvate metabolic process;GO:0006873//cellular ion homeostasis;GO:0009668//plastid membrane organization;GO:0030001//metal ion transport	-
ncbi_4326945	turquoise	1603.92	1.75	7.32	6.07	47.98	38.82	44.99	25.56	21.62	25.9	1.18	1.59	1.59	4.69	5.58	4.52	5.27	5.21	4.37	HAK5	PREDICTED: potassium transporter 5 [Oryza sativa Japonica Group]	-	-	-	-	-	-	-	-
ncbi_4326946	turquoise	1159.07	0.46	0.48	0.69	13	19.23	10.55	4.8	5.33	6.12	0.1	0.22	0.34	0	0	0.17	0.28	0	0.03	--	PREDICTED: uncharacterized protein LOC4326946 [Oryza sativa Japonica Group]	-	-	-	-	-	-	-	-
ncbi_4326950	turquoise	1553.41	71.7	78.11	81.55	225.72	223.2	244.78	231.3	223.49	221.19	63.37	49.62	47.34	68.2	71.04	77.38	78.85	76.52	67.91	pitC	PREDICTED: random slug protein 5 [Oryza sativa Japonica Group]	-	-	-	-	-	-	-	-
ncbi_4326969	turquoise	980.671	2.05	2.13	3.87	247.82	196.68	195.66	35.06	30.41	54.13	1.02	1.56	2.48	0.91	2.19	0.45	1.41	2.73	0.8	PER1	PREDICTED: peroxidase 1 [Oryza sativa Japonica Group]	Metabolism;Metabolism;Metabolism	Global and overview maps;Global and overview maps;Biosynthesis of other secondary metabolites	ko01100//Metabolic pathways;ko01110//Biosynthesis of secondary metabolites;ko00940//Phenylpropanoid biosynthesis	K00430;K00430;K00430	-	GO:0003824//catalytic activity;GO:0043169//cation binding;GO:0046906//tetrapyrrole binding	GO:0006950//response to stress;GO:0044710//single-organism metabolic process	-
ncbi_4326984	turquoise	1587.98	3.18	4.65	3.9	11.61	11.2	9.09	7.61	7.83	7.82	3.04	3.46	2.18	4.14	4.38	3.49	4.64	4.94	4.25	SLC25A44	PREDICTED: solute carrier family 25 member 44 [Oryza sativa Japonica Group]	-	-	-	-	GO:0031224//intrinsic component of membrane	-	GO:0044763//single-organism cellular process	-
ncbi_4326985	turquoise	791.002	1.67	2.07	1.72	2.47	2.78	2.49	2.65	2.13	2.23	1.55	2.03	1.66	2.03	1.72	1.73	1.74	1.57	2.02	YTHDF2	PREDICTED: YTH domain-containing family protein 1-like [Brachypodium distachyon]	-	-	-	-	-	-	-	-
ncbi_4326994	turquoise	1352.9	40.01	36.64	37.94	23.24	23.71	21.27	24.82	25.39	21.37	42.37	43.7	44.41	45.32	43.96	41.68	42.66	35.67	34.51	Os01g0323300	PREDICTED: CRS2-associated factor 2, chloroplastic [Oryza sativa Japonica Group]	-	-	-	-	GO:0009532//plastid stroma;GO:0032991//macromolecular complex	GO:0003676//nucleic acid binding	GO:0006396//RNA processing	-
ncbi_4326996	turquoise	1141.9	54.38	43.5	41.61	84.54	92.38	89.24	88.39	53.69	71.41	11.76	10.28	13.11	20.3	22.37	17.36	33.03	27.05	20.29	SAM2	PREDICTED: S-adenosylmethionine synthase 2 [Oryza sativa Japonica Group]	Metabolism;Metabolism;Metabolism;Metabolism	Global and overview maps;Global and overview maps;Global and overview maps;Amino acid metabolism	ko01100//Metabolic pathways;ko01110//Biosynthesis of secondary metabolites;ko01230//Biosynthesis of amino acids;ko00270//Cysteine and methionine metabolism	K00789;K00789;K00789;K00789	-	-	-	-
ncbi_4327006	turquoise	357.588	5.21	8.24	5.42	12.41	9.23	8.31	7.43	6.7	4.53	5.57	5.31	4.59	5.87	6.97	5.01	4.12	3.88	4.32	PTI5	PREDICTED: pathogenesis-related genes transcriptional activator PTI5 [Oryza sativa Japonica Group]	-	-	-	-	-	-	-	ERF
ncbi_4327011	turquoise	1529.78	14.61	14.61	11.77	33.57	32.38	28.34	23.91	21.53	22.91	12.81	12.06	11.51	11.4	13.34	12.18	13.76	13.03	10.41	Rtn4ip1	PREDICTED: reticulon-4-interacting protein 1, mitochondrial [Oryza sativa Japonica Group]	-	-	-	-	-	GO:0003824//catalytic activity	GO:0044710//single-organism metabolic process	-
ncbi_4327012	turquoise	839.281	14.26	16.97	16.76	35.56	45.16	29.8	31.58	43.81	33.86	23.56	21.45	19.16	18.56	19.26	18.12	22.91	18.59	23.59	SKIP8	PREDICTED: F-box protein SKIP8-like isoform X2 [Oryza brachyantha]	-	-	-	-	-	-	-	-
ncbi_4327014	turquoise	977.401	4.21	4.52	4.08	1.88	2	1.71	2.87	2.87	2.66	3.85	4.3	4.79	3.44	3.35	3.92	4.41	4.81	4.46	ARF3	PREDICTED: auxin response factor 3 isoform X1 [Oryza sativa Japonica Group]	Environmental Information Processing	Signal transduction	ko04075//Plant hormone signal transduction	K14486	-	-	GO:0009725//response to hormone;GO:0010467//gene expression;GO:0034645//cellular macromolecule biosynthetic process;GO:0050794//regulation of cellular process	ARF
ncbi_4327030	turquoise	189.799	16.62	25.47	15.59	35.47	31.77	29.48	29.79	34.58	30.82	30.41	31.06	24.93	20.59	23.44	25.32	26.86	26.72	25.67	C9orf85	PREDICTED: uncharacterized protein C9orf85 homolog [Oryza sativa Japonica Group]	-	-	-	-	-	-	-	-
ncbi_4327032	turquoise	1120.88	19.28	19.29	19.17	5.64	6.95	5.19	7.1	6.35	7.69	24.92	25.62	26.09	16.43	16.38	16.61	15.37	19.01	19.14	TCP5	PREDICTED: transcription factor PCF6-like [Oryza sativa Japonica Group]	-	-	-	-	-	-	-	TCP
ncbi_4327050	turquoise	342.298	8.95	14.44	10.75	6.78	8.01	8.77	9.04	7.56	10.16	12.82	11.01	12.19	10.54	12.19	13.41	9.69	13.46	13.78	At4g21250	Os01g0786800, partial [Oryza sativa Japonica Group]	-	-	-	-	-	-	-	-
ncbi_4327051	turquoise	1222.55	5.18	2.93	5.18	10.56	10.71	13.26	8.42	8.85	9	2.89	3.88	4.01	4.77	5.33	5.35	6.3	6.23	5.51	ATG18G	PREDICTED: autophagy-related protein 18f [Oryza sativa Japonica Group]	-	-	-	-	-	-	-	-
ncbi_4327055	turquoise	1283.95	8.78	27.04	14.49	67.04	101.15	73.92	34.09	44.65	50.61	12.54	12.57	11.26	12.23	13.22	12.73	10.84	9.34	11.25	DGK5	PREDICTED: diacylglycerol kinase 5 isoform X1 [Oryza sativa Japonica Group]	Metabolism;Metabolism;Metabolism;Metabolism;Environmental Information Processing	Global and overview maps;Global and overview maps;Lipid metabolism;Lipid metabolism;Signal transduction	ko01100//Metabolic pathways;ko01110//Biosynthesis of secondary metabolites;ko00564//Glycerophospholipid metabolism;ko00561//Glycerolipid metabolism;ko04070//Phosphatidylinositol signaling system	K00901;K00901;K00901;K00901;K00901	-	-	-	-
ncbi_4327057	turquoise	719.969	13.17	19.93	14.4	51.64	47.12	33.59	16.27	24.26	19.01	14.09	12.12	14.86	17	19.14	15.92	16.89	20.19	20.8	PHOS34	universal stress protein PHOS32-like [Aegilops tauschii subsp. tauschii] [Aegilops tauschii]	-	-	-	-	-	-	-	-
ncbi_4327066	turquoise	796.905	6.58	8.27	7.09	9.54	9.14	8.59	8.24	8.39	8.32	7.13	7.86	7.38	7.37	7.29	7.42	6.75	7.87	7.65	At1g54610	PREDICTED: probable serine/threonine-protein kinase At1g54610 isoform X1 [Oryza sativa Japonica Group]	-	-	-	-	-	-	-	-
ncbi_4327067	turquoise	947.679	3.99	6.25	5.29	15.63	28.57	31.52	8.21	13.88	15.61	2.36	5.38	3.34	3.41	4.74	3.72	3.8	4.14	5.28	GLCAT14A	PREDICTED: beta-glucuronosyltransferase GlcAT14B [Oryza sativa Japonica Group]	-	-	-	-	-	-	-	-
ncbi_4327068	turquoise	1389.19	15.65	8.84	12.7	39.06	28.49	35.32	33.33	25.94	29.19	9.52	10.26	9.63	12.62	12.48	10.86	10.53	13.37	12.56	HT1	PREDICTED: serine/threonine-protein kinase HT1 [Oryza sativa Japonica Group]	-	-	-	-	-	GO:0004672//protein kinase activity;GO:0032550//purine ribonucleoside binding	GO:0006464//cellular protein modification process	-
ncbi_4327073	turquoise	1342.43	41.78	38.17	48.06	10.28	14.98	12.29	16.83	15.17	14.74	56.61	40.41	43.52	45.95	46.99	41.88	35.75	41.16	35.71	BBX22	PREDICTED: B-box zinc finger protein 22 [Oryza sativa Japonica Group]	-	-	-	-	-	-	-	DBB
ncbi_4327079	turquoise	1304.33	2.82	3.82	3.31	6.14	6.52	5.34	5.2	6.52	5.68	2.58	2.32	2.23	2.1	1.95	1.89	2.12	2.93	1.95	--	PREDICTED: uncharacterized protein LOC4327079 [Oryza sativa Japonica Group]	-	-	-	-	-	-	-	-
ncbi_4327085	turquoise	1190	7.55	6.48	6.12	1.08	0.81	0.93	1.14	1.3	0.84	5.08	5.13	8.32	6.36	6.27	6.48	5	5.75	7.52	--	Transducin/WD40 repeat-like superfamily protein [Zea mays]	-	-	-	-	-	-	-	-
ncbi_4327102	turquoise	1202.53	78.15	50.14	75.71	37.18	31.42	40.77	38.42	36.12	38.12	88.93	95.16	96.57	83.51	83.11	94.84	73.92	75.15	82.78	NT5DC3	PREDICTED: 5'-nucleotidase domain-containing protein 4 isoform X1 [Oryza sativa Japonica Group]	-	-	-	-	GO:0009532//plastid stroma	GO:0003824//catalytic activity;GO:0043169//cation binding	-	-
ncbi_4327105	turquoise	554.178	4.63	5.23	4.41	6.09	6.24	6.27	6.14	5.58	6.19	5.2	5.59	5.37	5.29	4.59	5.16	5.2	5.38	4.87	SPCC1223.01	PREDICTED: E3 ubiquitin-protein ligase hel2 [Oryza sativa Japonica Group]	-	-	-	-	-	-	-	-
ncbi_4327120	turquoise	1328.78	22.24	25.59	23.59	46.8	38.21	35.06	34.68	38	32.33	23	22.34	20.15	20.99	19.63	19.51	19.44	23.14	21.17	At2g34160	Alba DNA/RNA-binding protein [Zea mays]	-	-	-	-	-	-	-	-
ncbi_4327122	turquoise	650.309	18.6	13.02	16.1	18.5	20.93	23.69	19.34	15.12	18.6	10.53	10.91	10.27	12.47	13.72	12.23	12.84	13.96	10.93	ABCC3	PREDICTED: ABC transporter C family member 3 [Oryza sativa Japonica Group]	-	-	-	-	-	-	-	-
ncbi_4327131	turquoise	432.099	53.06	50.85	49.87	68.12	58.63	66.16	68.5	65.83	72.32	54.69	56.69	56.06	52.54	53.8	60.55	55.89	47.19	56.35	--	PREDICTED: acyl-protein thioesterase 1 homolog 1 [Oryza sativa Japonica Group]	Metabolism	Lipid metabolism	ko00564//Glycerophospholipid metabolism	K06130	-	GO:0003824//catalytic activity	-	-
ncbi_4327139	turquoise	1055.41	6.79	7.2	6.08	16.56	16.76	12.23	9.28	10.74	9.31	7.49	7.5	6.93	6.33	6.33	5.76	5.2	5.37	5.48	Os01g0166100	PREDICTED: probable staphylococcal-like nuclease CAN1 [Oryza sativa Japonica Group]	-	-	-	-	-	GO:0016788//hydrolase activity, acting on ester bonds	GO:0090304//nucleic acid metabolic process	-
ncbi_4327151	turquoise	256.234	2.58	2.73	2.27	2.06	2.68	2.14	2.14	2.35	2.41	2.99	2.89	2.65	2.7	3.41	3.02	2.94	2.68	2.86	--	PREDICTED: F-box/FBD/LRR-repeat protein At1g13570 isoform X1 [Oryza sativa Japonica Group]	-	-	-	-	-	-	-	-
ncbi_4327160	turquoise	1520.22	2.91	4.3	3.85	11.25	12.62	10.85	7.67	9.99	10.8	2.89	3.97	3.06	3.85	4.14	4.27	4.92	6.33	5.04	MYOB1	PREDICTED: myosin-binding protein 1 [Oryza sativa Japonica Group]	-	-	-	-	-	-	-	-
ncbi_4327162	turquoise	383.804	94.09	79.55	78.39	103.92	77.36	94.8	90.14	85.36	92.51	68.82	69.76	65.24	64.97	72.68	68.51	64.97	68.83	73.46	UBC5A	PREDICTED: ubiquitin-conjugating enzyme E2 5A [Oryza sativa Japonica Group]	Genetic Information Processing;Genetic Information Processing	Folding, sorting and degradation;Folding, sorting and degradation	ko04141//Protein processing in endoplasmic reticulum;ko04120//Ubiquitin mediated proteolysis	K06689;K06689	-	-	-	-
ncbi_4327165	turquoise	1088.42	2.02	2.85	2.17	9.89	9.41	6.38	4.33	5.88	2.83	1.73	1.97	2.06	1.34	1.62	1.9	1.08	1.29	1.65	CPRF1	PREDICTED: common plant regulatory factor 1 isoform X1 [Oryza sativa Japonica Group]	-	-	-	-	-	GO:0003677//DNA binding	GO:0010467//gene expression;GO:0034645//cellular macromolecule biosynthetic process	bZIP
ncbi_4327166	turquoise	1234.8	63.67	99.45	78.66	141.51	135.16	127.53	97.56	106.24	105.43	62.37	71.96	65.63	78.87	79.17	77.16	91.29	90.86	90.24	VATE	PREDICTED: V-type proton ATPase subunit E [Oryza sativa Japonica Group]	Metabolism;Metabolism;Cellular Processes	Global and overview maps;Energy metabolism;Transport and catabolism	ko01100//Metabolic pathways;ko00190//Oxidative phosphorylation;ko04145//Phagosome	K02150;K02150;K02150	-	-	-	-
ncbi_4327178	turquoise	577.806	387.73	342.7	441.73	348.94	246.93	308.76	207.45	207.89	190.84	658.32	725.65	670.96	554.39	576.35	672.88	420.38	445.82	558.29	NYC1	PREDICTED: probable chlorophyll(ide) b reductase NYC1, chloroplastic [Oryza sativa Japonica Group]	Metabolism;Metabolism;Metabolism	Global and overview maps;Global and overview maps;Metabolism of cofactors and vitamins	ko01100//Metabolic pathways;ko01110//Biosynthesis of secondary metabolites;ko00860//Porphyrin and chlorophyll metabolism	K13606;K13606;K13606	-	-	-	-
ncbi_4327179	turquoise	895.35	9.04	11.31	9.18	20.37	16.77	14.76	13.07	14.28	11.49	9.85	11.01	10.78	9.5	10.23	10.33	11.61	11.42	9.61	PERK1	PREDICTED: proline-rich receptor-like protein kinase PERK1 [Oryza sativa Japonica Group]	-	-	-	-	-	-	-	-
ncbi_4327180	turquoise	1118.58	18.08	16.97	21.53	46.94	31.11	34.01	26.94	23.54	24.83	13.06	14.98	12.08	16.44	13.46	13.06	15.64	15.65	16.88	RAB7	PREDICTED: ras-related protein Rab7 [Oryza sativa Japonica Group]	Cellular Processes;Cellular Processes	Transport and catabolism;Transport and catabolism	ko04144//Endocytosis;ko04145//Phagosome	K07897;K07897	-	GO:0003824//catalytic activity;GO:0032550//purine ribonucleoside binding	GO:0008104//protein localization;GO:0035556//intracellular signal transduction	-
ncbi_4327181	turquoise	1179.61	6.82	5.71	8.48	17.6	15.43	14.78	19.29	16.65	13.8	6.83	4.42	3.88	4.46	5.02	5.15	4.39	5.23	5.45	CYP71A4	PREDICTED: cytochrome P450 71A1 [Oryza sativa Japonica Group]	-	-	-	-	-	-	-	-
ncbi_4327182	turquoise	1491.33	8.85	10.83	12.5	25.54	23.87	24.65	24.59	22.2	20.69	11.56	9.5	8.27	8.79	9.48	8.06	8.64	9.06	10.58	CYP71A1	PREDICTED: cytochrome P450 71A1 [Oryza sativa Japonica Group]	-	-	-	-	-	-	-	-
ncbi_4327186	turquoise	1432.57	8.37	8.84	7.55	14.02	17.3	16.68	15.02	16.72	14.53	5.41	7.18	6.32	7.26	7.35	7.36	7.22	8.14	7.36	mpv17	PREDICTED: protein Mpv17 [Oryza sativa Japonica Group]	Cellular Processes	Transport and catabolism	ko04146//Peroxisome	K13348	-	-	-	-
ncbi_4327187	turquoise	936.145	6.82	5.82	7.55	12.89	15.81	14.24	9.34	10.23	9.5	8.66	6.89	5.4	7.39	8.37	8.08	6.54	7.94	7.42	At5g25630	PREDICTED: pentatricopeptide repeat-containing protein At5g25630 [Oryza sativa Japonica Group]	-	-	-	-	-	-	-	-
ncbi_4327196	turquoise	803.609	2.98	4.84	3.4	6.29	6.28	5.64	5.21	4.14	3.62	3.49	3.41	2.44	3.1	2.93	2.22	3.13	2.39	2.42	PFK3	PREDICTED: ATP-dependent 6-phosphofructokinase 6 isoform X2 [Oryza sativa Japonica Group]	Metabolism;Metabolism;Metabolism;Metabolism;Metabolism;Genetic Information Processing;Metabolism;Metabolism;Metabolism	Global and overview maps;Global and overview maps;Global and overview maps;Global and overview maps;Carbohydrate metabolism;Folding, sorting and degradation;Carbohydrate metabolism;Carbohydrate metabolism;Carbohydrate metabolism	ko01100//Metabolic pathways;ko01110//Biosynthesis of secondary metabolites;ko01200//Carbon metabolism;ko01230//Biosynthesis of amino acids;ko00010//Glycolysis / Gluconeogenesis;ko03018//RNA degradation;ko00051//Fructose and mannose metabolism;ko00052//Galactose metabolism;ko00030//Pentose phosphate pathway	K00850;K00850;K00850;K00850;K00850;K00850;K00850;K00850;K00850	-	GO:0016772//transferase activity, transferring phosphorus-containing groups	GO:0006090//pyruvate metabolic process;GO:0016310//phosphorylation	-
ncbi_4327198	turquoise	66.8562	22.31	22.01	20.72	24.82	18.73	22.12	23.4	20.12	23.3	18.75	20.3	19.45	19.17	20.1	19.79	21.45	20.69	19.58	MPP	PREDICTED: mitochondrial-processing peptidase subunit alpha [Oryza sativa Japonica Group]	-	-	-	-	-	GO:0004175//endopeptidase activity;GO:0043169//cation binding	GO:0019538//protein metabolic process	-
ncbi_4327208	turquoise	1489.02	37.5	34.35	58.36	106.25	107.72	109.6	105.82	99.92	114.89	35.76	33.25	28.6	34.86	41.17	36.64	41.56	42.17	42.79	LAMP1	PREDICTED: probable glutamate carboxypeptidase 2 isoform X1 [Oryza sativa Japonica Group]	-	-	-	-	-	-	GO:0019538//protein metabolic process	-
ncbi_4327209	turquoise	1458.3	1.01	2.11	2.01	30.3	25.66	34.8	14.9	13.71	23.84	1.69	1.45	1.02	1.94	2.01	1.67	1.59	1.26	2.01	--	PREDICTED: proline-rich protein 36 [Oryza sativa Japonica Group]	-	-	-	-	-	-	-	-
ncbi_4327213	turquoise	1461.51	9.56	11.8	11.41	24.08	23.78	27.54	20.13	19.42	23.85	7.81	9.65	8.44	11.82	12.25	11.63	12.27	13.6	15.45	CICDH	PREDICTED: cytosolic isocitrate dehydrogenase [NADP] [Oryza sativa Japonica Group]	Metabolism;Metabolism;Metabolism;Metabolism;Metabolism;Cellular Processes;Metabolism;Metabolism	Global and overview maps;Global and overview maps;Global and overview maps;Global and overview maps;Metabolism of other amino acids;Transport and catabolism;Carbohydrate metabolism;Global and overview maps	ko01100//Metabolic pathways;ko01110//Biosynthesis of secondary metabolites;ko01200//Carbon metabolism;ko01230//Biosynthesis of amino acids;ko00480//Glutathione metabolism;ko04146//Peroxisome;ko00020//Citrate cycle (TCA cycle);ko01210//2-Oxocarboxylic acid metabolism	K00031;K00031;K00031;K00031;K00031;K00031;K00031;K00031	-	-	-	-
ncbi_4327214	turquoise	771.051	12.2	25.53	18.74	23.7	32.96	32.1	20.52	19.01	22.42	4.44	4.6	4.49	11.43	12.95	9.23	13.13	14.69	11.41	--	PREDICTED: pathogen-related protein [Oryza sativa Japonica Group]	-	-	-	-	-	-	-	-
ncbi_4327236	turquoise	506.29	14.4	19.19	20.7	29.36	31.54	26.48	28.09	29.79	23.52	11.62	20.27	12.65	21.71	22.47	15.71	26.22	12.85	14.21	At1g54610	PREDICTED: probable serine/threonine-protein kinase At1g54610 [Oryza sativa Japonica Group]	-	-	-	-	-	-	-	-
ncbi_4327239	turquoise	1660.72	36.11	55.53	50.89	237.87	197.76	229.41	178.71	169.19	188.55	35.99	31.7	31.27	47.78	54.87	45.9	72.01	88.39	65.94	tal	PREDICTED: transaldolase [Oryza sativa Japonica Group]	Metabolism;Metabolism;Metabolism;Metabolism;Metabolism	Global and overview maps;Global and overview maps;Global and overview maps;Global and overview maps;Carbohydrate metabolism	ko01100//Metabolic pathways;ko01110//Biosynthesis of secondary metabolites;ko01200//Carbon metabolism;ko01230//Biosynthesis of amino acids;ko00030//Pentose phosphate pathway	K00616;K00616;K00616;K00616;K00616	GO:0044424//intracellular part	GO:0016744//transferase activity, transferring aldehyde or ketonic groups	GO:0006739//NADP metabolic process	-
ncbi_4327240	turquoise	1146.73	1.8	0.69	1.54	4.57	4.35	4.03	2.99	3.49	3.1	1.06	1.65	1.75	0.37	0.74	0.48	0.48	0.37	0.69	Os01g0926400	PREDICTED: probable glucuronosyltransferase Os01g0926400 [Oryza sativa Japonica Group]	-	-	-	-	-	-	-	-
ncbi_4327259	turquoise	737.222	1.53	4.3	2.54	3.6	6.48	7.69	6.92	4.78	5	0.14	0.94	0.74	2	2.7	1.92	2.14	3.08	0.84	--	50S ribosomal protein L27, chloroplastic [Dichanthelium oligosanthes]	-	-	-	-	-	-	-	-
ncbi_4327271	turquoise	561.225	3.67	4.91	3.62	7.46	5.91	6.37	5.38	4.69	4.05	4.24	4.02	4.14	4.52	3.73	3.54	5.01	3.88	3.29	ABC1	PREDICTED: aarF domain-containing protein kinase 4 [Oryza sativa Japonica Group]	-	-	-	-	-	-	-	-
ncbi_4327295	turquoise	1581.19	28.74	52.83	41.83	102.64	121.47	108.42	94	96.62	105.28	33.36	27.07	26.08	40.72	46.73	37.44	52.33	54.03	45.85	UXS4	PREDICTED: UDP-glucuronic acid decarboxylase 4 [Oryza sativa Japonica Group]	Metabolism;Metabolism	Global and overview maps;Carbohydrate metabolism	ko01100//Metabolic pathways;ko00520//Amino sugar and nucleotide sugar metabolism	K08678;K08678	-	-	-	-
ncbi_4327300	turquoise	683.58	25.21	27.94	26.8	37.4	31.54	36.82	34.33	28.18	36.42	24.25	28.68	26.92	28.59	29.2	25.34	29.4	28.99	27.6	MPP	PREDICTED: mitochondrial-processing peptidase subunit alpha [Oryza sativa Japonica Group]	-	-	-	-	-	GO:0043169//cation binding	-	-
ncbi_4327301	turquoise	1494.55	22.27	36.95	26.89	53.09	56.18	54.42	48.43	54.02	51.11	15.56	19.63	15.91	23.66	25.61	21.64	30.11	28.49	24.99	PFK3	PREDICTED: ATP-dependent 6-phosphofructokinase 6 [Oryza sativa Japonica Group]	Metabolism;Metabolism;Metabolism;Metabolism;Metabolism;Genetic Information Processing;Metabolism;Metabolism;Metabolism	Global and overview maps;Global and overview maps;Global and overview maps;Global and overview maps;Carbohydrate metabolism;Folding, sorting and degradation;Carbohydrate metabolism;Carbohydrate metabolism;Carbohydrate metabolism	ko01100//Metabolic pathways;ko01110//Biosynthesis of secondary metabolites;ko01200//Carbon metabolism;ko01230//Biosynthesis of amino acids;ko00010//Glycolysis / Gluconeogenesis;ko03018//RNA degradation;ko00051//Fructose and mannose metabolism;ko00052//Galactose metabolism;ko00030//Pentose phosphate pathway	K00850;K00850;K00850;K00850;K00850;K00850;K00850;K00850;K00850	-	GO:0032550//purine ribonucleoside binding	GO:0006090//pyruvate metabolic process;GO:0016310//phosphorylation	-
ncbi_4327303	turquoise	1345.92	6.72	15.48	10.63	31.17	32.73	33.22	27.98	30.9	42.12	4.2	2.62	3.48	7.28	7.29	6.35	11.01	13.04	12.06	RAX2	PREDICTED: transcription factor RAX2 [Oryza sativa Japonica Group]	Organismal Systems	Environmental adaptation	ko04626//Plant-pathogen interaction	K09422	-	-	-	MYB
ncbi_4327304	turquoise	989.937	5.2	4.3	7.95	0.91	1.2	1.59	1.66	1.75	2.23	11.96	9.28	10.98	8.69	10.35	12.2	10.38	10.57	10.11	Os01g0192000	PREDICTED: zinc finger CCCH domain-containing protein 2 [Oryza sativa Japonica Group]	-	-	-	-	-	-	-	C3H
ncbi_4327305	turquoise	1229.1	7.79	16.9	16.89	45.53	42.24	36.57	27.51	39.12	29.17	20.66	13.81	12.61	14.27	16.4	19.4	12.34	12.38	12.2	KUA1	PREDICTED: transcription factor MYB1R1 [Oryza sativa Japonica Group]	-	-	-	-	-	-	-	MYB_related
ncbi_4327310	turquoise	528.878	3.47	2.6	2.8	4.52	4.13	3.8	3.6	4.23	3.61	2.46	2.83	2.51	2.75	3.12	3	2.7	3.61	3.85	At4g29420	PREDICTED: F-box/LRR-repeat protein At4g29420 [Oryza sativa Japonica Group]	-	-	-	-	-	-	-	-
ncbi_4327319	turquoise	1597.82	2.81	3.92	3.97	11.44	8.55	9.29	7.89	8.34	9.09	1.95	1.99	1.72	2.52	2.91	2.43	3.67	4.22	3.37	IDD11	PREDICTED: protein indeterminate-domain 7 [Oryza sativa Japonica Group]	-	-	-	-	-	-	-	C2H2
ncbi_4327325	turquoise	1367.59	1.13	2.9	1.36	7.83	9.55	12.87	6.78	5.13	7.8	0	0	0.02	0.15	0.27	0.29	0.1	0.03	0.25	MYC4	basic helix-loop-helix protein-like [Oryza sativa Japonica Group]	-	-	-	-	-	-	-	bHLH
ncbi_4327343	turquoise	1249.21	1.63	3.02	1.7	9.2	11	7.31	3.86	4.99	4.68	1.51	2.07	1.51	2.2	1.9	1.89	2.26	2.36	2.18	MGLL	PREDICTED: monoglyceride lipase [Oryza sativa Japonica Group]	-	-	-	-	-	-	-	-
ncbi_4327346	turquoise	1447.64	14.66	14.69	15.51	27.31	26.11	26.69	20.34	21.2	25.37	12.49	15.02	13.91	14.74	16.04	15.64	16.31	17.24	18.69	ATG3	PREDICTED: autophagy-related protein 3 [Oryza sativa Japonica Group]	Cellular Processes	Transport and catabolism	ko04136//Autophagy - other eukaryotes	K08343	-	-	GO:0008104//protein localization;GO:0044248//cellular catabolic process;GO:0051234//establishment of localization	-
ncbi_4327351	turquoise	808.561	570.91	442.34	359.77	161.01	172.32	140.86	151.46	124.43	115.12	415.4	328.23	305.75	429.36	435.76	396.51	338.93	358.8	391.03	CML1	PREDICTED: calmodulin-like protein 1 [Oryza sativa Japonica Group]	Organismal Systems;Environmental Information Processing;Environmental Information Processing	Environmental adaptation;Signal transduction;Signal transduction	ko04626//Plant-pathogen interaction;ko04016//MAPK signaling pathway - plant;ko04070//Phosphatidylinositol signaling system	K02183;K02183;K02183	-	-	-	-
ncbi_4327362	turquoise	1190.55	1.87	2.84	2.38	4.6	5.19	3.91	3.43	4.05	4.48	2.01	1.9	2.36	2.41	2.28	2.56	2.47	3.38	2.83	GAMYB	PREDICTED: transcription factor GAMYB [Oryza sativa Japonica Group]	Organismal Systems	Environmental adaptation	ko04626//Plant-pathogen interaction	K09422	GO:0043231//intracellular membrane-bounded organelle	GO:0003676//nucleic acid binding	GO:0010468//regulation of gene expression;GO:0034645//cellular macromolecule biosynthetic process;GO:0048869//cellular developmental process;GO:0090567//reproductive shoot system development	MYB
ncbi_4327371	turquoise	1387.69	22.61	29.84	23.66	52.82	59.81	51.07	41.14	39.06	41.61	18.36	17.49	16.06	24.26	26.51	26.86	28.72	33.9	29.63	MTP5	PREDICTED: metal tolerance protein 5 [Oryza sativa Japonica Group]	-	-	-	-	-	-	-	-
ncbi_4327372	turquoise	221.498	16.07	18.62	17.56	19.23	19.16	21.06	18.29	17.19	19.13	10.98	17.91	16.31	17.11	16.68	16.03	16.7	17.27	16.97	AFC1	PREDICTED: serine/threonine-protein kinase AFC1 isoform X1 [Oryza sativa Japonica Group]	-	-	-	-	-	GO:0004672//protein kinase activity;GO:0032550//purine ribonucleoside binding	GO:0006417//regulation of translation;GO:0006464//cellular protein modification process;GO:0006796//phosphate-containing compound metabolic process	-
ncbi_4327377	turquoise	1170.9	1.03	3.6	1.7	9.32	12.8	9.97	3.73	5.36	4.64	1.4	1.63	1.3	0.16	0.58	0.68	0.19	0.12	0.61	ZAT5	PREDICTED: zinc finger protein ZAT12 [Oryza sativa Japonica Group]	-	-	-	-	-	-	-	C2H2
ncbi_4327378	turquoise	187.945	9.21	12.94	10.84	11.61	14.17	12.75	15.41	13.1	12.61	10.43	9.68	10.18	9.88	12.25	11.39	9.41	12.67	11.95	Os01g0838800	PREDICTED: coatomer subunit zeta-3 [Oryza sativa Japonica Group]	-	-	-	-	-	-	GO:0008104//protein localization	-
ncbi_4327384	turquoise	669.547	69.32	66.99	54.48	96.76	69.79	86.73	116.69	82.4	96.73	35.93	42.07	41.48	41.23	38.98	45.77	52.91	52.98	52.82	H2B.11	PREDICTED: histone H2B.11 [Oryza sativa Japonica Group]	-	-	-	-	GO:0043231//intracellular membrane-bounded organelle;GO:0043232//intracellular non-membrane-bounded organelle	GO:0003676//nucleic acid binding;GO:0046983//protein dimerization activity	-	-
ncbi_4327386	turquoise	365.505	23.81	30.71	21.56	28.22	35.13	29.35	27.38	31.41	33.23	20.19	23.72	26	22.46	27.47	26.35	24.78	23.98	25.89	UBC7	PREDICTED: ubiquitin-conjugating enzyme E2 7 [Oryza sativa Japonica Group]	Genetic Information Processing;Genetic Information Processing	Folding, sorting and degradation;Folding, sorting and degradation	ko04141//Protein processing in endoplasmic reticulum;ko04120//Ubiquitin mediated proteolysis	K10575;K10575	-	GO:0003824//catalytic activity	-	-
ncbi_4327388	turquoise	1490.96	2.78	4.54	5.03	45.43	30.71	35.31	36.51	25.82	27.82	3.56	3.31	2.92	4.63	4.61	3.42	6.72	5.32	5.45	MED37C	PREDICTED: probable mediator of RNA polymerase II transcription subunit 37c [Oryza sativa Japonica Group]	Genetic Information Processing;Genetic Information Processing;Cellular Processes	Folding, sorting and degradation;Transcription;Transport and catabolism	ko04141//Protein processing in endoplasmic reticulum;ko03040//Spliceosome;ko04144//Endocytosis	K03283;K03283;K03283	-	GO:0032550//purine ribonucleoside binding	-	-
ncbi_4327389	turquoise	1538.06	19.03	11.84	17.34	45.37	40.41	37.91	34.5	32.13	37.36	15.74	14.2	15.11	16.9	17.25	16.05	18.55	19.07	16.94	--	SLT1 protein [Zea mays]	-	-	-	-	-	-	-	-
ncbi_4327400	turquoise	11.006	12.55	15.09	15.51	22.38	17.64	18.77	12.5	9.84	10.17	16.08	15.93	14.52	14.63	15.64	18.45	18.17	16.39	15.96	TPIP1	PREDICTED: triosephosphate isomerase, cytosolic-like [Oryza sativa Japonica Group]	Metabolism;Metabolism;Metabolism;Metabolism;Metabolism;Metabolism;Metabolism;Metabolism	Global and overview maps;Global and overview maps;Global and overview maps;Global and overview maps;Carbohydrate metabolism;Energy metabolism;Carbohydrate metabolism;Carbohydrate metabolism	ko01100//Metabolic pathways;ko01110//Biosynthesis of secondary metabolites;ko01200//Carbon metabolism;ko01230//Biosynthesis of amino acids;ko00010//Glycolysis / Gluconeogenesis;ko00710//Carbon fixation in photosynthetic organisms;ko00051//Fructose and mannose metabolism;ko00562//Inositol phosphate metabolism	K01803;K01803;K01803;K01803;K01803;K01803;K01803;K01803	-	GO:0016861//intramolecular oxidoreductase activity, interconverting aldoses and ketoses	GO:0006090//pyruvate metabolic process	-
ncbi_4327403	turquoise	982.355	20.59	12.9	20.07	10.55	10.43	10.29	12.12	12.05	9.83	26.45	20.91	23.85	22.99	22.73	22.89	18.83	18.89	15.92	At5g39980	PREDICTED: pentatricopeptide repeat-containing protein At5g39980, chloroplastic [Oryza sativa Japonica Group]	-	-	-	-	-	-	-	-
ncbi_4327405	turquoise	1520.06	37.61	24.48	31.85	100.08	95.6	76.44	79.48	79.96	69.73	29.44	25.28	20.8	28.36	34.08	27.9	37.19	34.42	32.06	--	Homoserine dehydrogenase-like [Oryza sativa Japonica Group]	-	-	-	-	-	-	-	-
ncbi_4327408	turquoise	398.867	3.7	2.49	1.79	5.47	4.1	3.22	4.05	5.08	2.67	2.55	2.64	1.55	1.53	0.99	0.95	1.18	0.89	0.87	--	Os01g0833600 [Oryza sativa Japonica Group]	-	-	-	-	-	-	-	-
ncbi_4327416	turquoise	1176.16	11.28	9.93	11.63	18.3	16.88	18.29	15.91	14.22	15.33	10.07	12.27	10.96	11.69	12.58	11.87	13.97	11.77	11.5	Os01g0834700	PREDICTED: zinc finger CCCH domain-containing protein 11 [Oryza sativa Japonica Group]	-	-	-	-	-	GO:0043169//cation binding	-	C3H
ncbi_4327425	turquoise	738.117	38.58	19.11	31.54	76.92	49.71	59.23	58.46	45.26	55.76	33.81	33.09	27.29	41.92	36.64	33.79	36.82	34.61	26.28	ABCI8	PREDICTED: UPF0051 protein slr0074 [Oryza sativa Japonica Group]	-	-	-	-	-	-	-	-
ncbi_4327426	turquoise	1049.24	16.65	9.95	11.81	26.61	23.1	21.79	21	18.57	21.68	13.13	12.35	13.38	11.02	12.37	12.51	10.73	9.96	9.43	NDA1	PREDICTED: internal alternative NAD(P)H-ubiquinone oxidoreductase A1, mitochondrial isoform X1 [Oryza sativa Japonica Group]	-	-	-	-	-	GO:0000166//nucleotide binding	GO:0044710//single-organism metabolic process	-
ncbi_4327429	turquoise	1579.14	4.58	4.5	5.27	27.82	24.54	20.28	18.77	22.51	15.91	2.22	3.36	2.38	2.05	2.67	2.8	3.75	3.93	3.84	--	PREDICTED: 2-oxoglutarate-dependent dioxygenase DAO [Brachypodium distachyon]	-	-	-	-	-	-	-	-
ncbi_4327430	turquoise	1577.04	11.83	15.08	12.2	33.17	32.41	32.87	27.41	30.9	28.93	2.05	4.49	2.94	5.68	7.04	5.23	8.4	7.86	7.85	ESK1	PREDICTED: protein trichome birefringence-like 28 isoform X1 [Oryza sativa Japonica Group]	-	-	-	-	-	-	-	-
ncbi_4327433	turquoise	1341.24	2.56	3.12	1.91	15.73	22.56	17.76	8.55	10.67	7.33	1.33	1.09	0.93	0.91	1.04	1.23	1.61	1.26	1.11	AMT2-3	PREDICTED: ammonium transporter 2 member 3 [Oryza sativa Japonica Group]	-	-	-	-	GO:0005911//cell-cell junction;GO:0031224//intrinsic component of membrane	GO:0015291//secondary active transmembrane transporter activity	GO:0006605//protein targeting;GO:0006865//amino acid transport;GO:0009267//cellular response to starvation;GO:0009617//response to bacterium;GO:0009620//response to fungus;GO:0009696//salicylic acid metabolic process;GO:0009746//response to hexose;GO:0009755//hormone-mediated signaling pathway;GO:0009814//defense response, incompatible interaction;GO:0009863//salicylic acid mediated signaling pat…	-
ncbi_4327455	turquoise	293.863	1.91	1.66	1.83	0.7	1.01	1.37	0.73	0.74	1.32	2.14	1.17	2.07	2.27	2.23	3.01	2.9	2.12	1.38	COL2	PREDICTED: zinc finger protein CONSTANS-LIKE 9 [Oryza sativa Japonica Group]	-	-	-	-	-	-	-	-
ncbi_4327459	turquoise	869.931	9.99	10.55	8.52	6.28	6.32	6.62	5.69	6.12	6.11	9	12.48	11.18	9.81	10.59	11.5	9.54	9.66	8.71	SAC3A	PREDICTED: leukocyte receptor cluster member 8 homolog isoform X1 [Oryza sativa Japonica Group]	-	-	-	-	-	-	-	-
ncbi_4327473	turquoise	1330.93	0.8	1.85	1.2	4.4	6.32	4.82	2.98	3.94	2.17	0.1	0.58	0.4	0.45	0.15	0.25	0.36	0.51	0.4	OsI_04425	PREDICTED: CASP-like protein 5B1 [Oryza sativa Japonica Group]	-	-	-	-	GO:0031224//intrinsic component of membrane	-	-	-
ncbi_4327478	turquoise	1206.39	2.68	3.73	2.88	6.37	5	5.5	4.05	4.94	5.85	1.85	2.56	2.96	1.67	2.18	2.31	2.22	2.87	2.96	PRA1A1	PREDICTED: PRA1 family protein A1 [Oryza sativa Japonica Group]	-	-	-	-	-	-	-	-
ncbi_4327480	turquoise	756.336	23.54	25.73	23.18	34.09	28.73	33.12	28.06	27.05	28.34	18.87	24.24	20.08	24.09	25.46	22.72	27.16	26.59	25.72	CBR1	PREDICTED: NADH--cytochrome b5 reductase 1 [Oryza sativa Japonica Group]	Metabolism	Carbohydrate metabolism	ko00520//Amino sugar and nucleotide sugar metabolism	K00326	-	-	-	-
ncbi_4327495	turquoise	1473.01	11.09	8.52	12.04	34.2	24.92	32.64	27.24	23.75	30.68	6.35	6.21	6.01	10.57	10.15	8.61	11.91	11.41	10.63	PILS6	auxin efflux carrier family protein-like [Oryza sativa Japonica Group]	-	-	-	-	-	-	-	-
ncbi_4327499	turquoise	108.231	34.41	22.8	38.4	43.15	40.98	39.8	30.64	29.59	23.09	22.23	24.53	18.38	33.18	33.53	27.53	32.79	27.58	28.47	SCL14	PREDICTED: scarecrow-like protein 9 isoform X1 [Oryza sativa Japonica Group]	-	-	-	-	-	-	GO:0010468//regulation of gene expression	GRAS
ncbi_4327517	turquoise	842.376	1.01	2.85	1.01	12.43	11.05	5.82	4.4	4.55	2.43	2.14	0.58	0.88	1.78	2.17	1.28	2.5	2.63	1.77	HIPP45	PREDICTED: copper transport protein ATX1 [Oryza sativa Japonica Group]	-	-	-	-	-	-	-	-
ncbi_4327525	turquoise	1445.53	1.82	2.11	3.3	6.84	6.68	8.27	6.76	5.31	7.69	1.24	1.28	1.51	2.02	2.44	1.68	2.35	2.37	2.12	EXO70B1	leucine zipper protein-like [Oryza sativa Japonica Group]	-	-	-	-	-	-	-	-
ncbi_4327527	turquoise	700.668	22.78	11.35	15.6	9.82	7.82	5.92	6.84	5.94	5.39	22.77	18.11	15.32	24.79	24.13	21.95	26.85	23.24	21.56	CCR1	PREDICTED: cinnamoyl-CoA reductase 1 [Oryza sativa Japonica Group]	-	-	-	-	-	-	-	-
ncbi_4327538	turquoise	1627.55	4.87	9.99	13.58	57.44	43.3	53.09	46.44	41.77	44.32	1.76	1.53	1.05	6.79	6.84	4.81	9.92	8.7	7.95	CYP94B1	PREDICTED: cytochrome P450 94B3 [Oryza sativa Japonica Group]	-	-	-	-	-	-	-	-
ncbi_4327539	turquoise	695.766	5.47	3.06	3.19	15.6	7.76	11.72	8.97	4.31	4.28	2.9	2.14	3.05	1.49	1.56	1.42	1.18	1.18	0.64	CYP94A1	PREDICTED: cytochrome P450 94B3 [Oryza sativa Japonica Group]	-	-	-	-	-	-	-	-
ncbi_4327545	turquoise	1479.97	2.98	7.95	7.48	20.55	27.43	20.33	15.94	23.34	21.5	1.38	1.27	1.74	4.86	5.04	3.86	7.18	7.13	6.08	UGT87A1	PREDICTED: UDP-glycosyltransferase 87A1 [Oryza sativa Japonica Group]	-	-	-	-	-	GO:0016757//transferase activity, transferring glycosyl groups	-	-
ncbi_4327548	turquoise	1654.22	7.36	9.89	9.63	22.25	23.19	21.99	16.23	17.72	19.44	8.56	9.06	7.56	8.14	10.01	10.21	10.05	11.38	11.43	SCAB1	PREDICTED: stomatal closure-related actin-binding protein 1 [Oryza sativa Japonica Group]	-	-	-	-	-	-	-	-
ncbi_4327550	turquoise	364.879	7.3	5.76	8.06	1.34	1.1	1.07	1.64	0.86	0.91	12.06	15.6	9.92	10.58	10.74	8.56	23.43	18.25	19.1	TUBB4	PREDICTED: tubulin beta-4 chain [Oryza sativa Japonica Group]	Cellular Processes	Transport and catabolism	ko04145//Phagosome	K07375	GO:0015630//microtubule cytoskeleton;GO:0032991//macromolecular complex	GO:0005198//structural molecule activity;GO:0017111//nucleoside-triphosphatase activity;GO:0032550//purine ribonucleoside binding	GO:0043623//cellular protein complex assembly;GO:0044763//single-organism cellular process	-
ncbi_4327552	turquoise	12.4095	1.79	2.77	2.23	4.01	3.43	3.49	1.1	1.36	1.61	1.99	1.84	2.5	2.12	3.41	3.39	2.14	2.72	2.89	At2g26850	PREDICTED: F-box protein At2g26850 isoform X1 [Oryza sativa Japonica Group]	-	-	-	-	-	-	-	-
ncbi_4327564	turquoise	1002.62	52.97	94.74	63.22	98.77	109.33	109.7	99.75	117.49	112.77	33.14	41.78	40.94	55.44	59.67	53.51	64.24	75.31	68.67	LRR1	PREDICTED: somatic embryogenesis receptor kinase 1 [Oryza sativa Japonica Group]	-	-	-	-	-	-	GO:0006796//phosphate-containing compound metabolic process	-
ncbi_4327579	turquoise	1610.71	8.36	19.64	18.8	45.14	54.3	51.72	38.17	39.45	48.12	5.01	3.69	2.62	10.34	11.75	8.68	11.99	13.16	14.63	--	Os05g0476300 [Oryza sativa Japonica Group]	-	-	-	-	-	-	-	-
ncbi_4327590	turquoise	1115	6.48	5.39	7	2.61	2.85	2.92	3.69	4.25	3.5	6.71	6.58	6.28	6.09	6.11	5.46	4.44	4.78	5.27	DPBF3	PREDICTED: ABSCISIC ACID-INSENSITIVE 5-like protein 2 [Oryza sativa Japonica Group]	Environmental Information Processing	Signal transduction	ko04075//Plant hormone signal transduction	K14432	-	-	-	bZIP
ncbi_4327615	turquoise	1594.3	6.83	11.25	7.86	20.6	23.93	19.24	18.3	18.48	16.6	5.42	5.28	5.39	7.66	7.64	7.16	8.44	7.19	6.91	PBL15	PREDICTED: probable receptor-like protein kinase At3g55450 [Oryza sativa Japonica Group]	-	-	-	-	-	-	-	-
ncbi_4327632	turquoise	220.911	3.45	2.8	3.92	3.57	4.37	3.94	3.18	4.71	3.57	2.36	2.91	3.14	3.03	2.47	3.05	3.14	3.5	2.58	--	PREDICTED: angiogenic factor with G patch and FHA domains 1 isoform X1 [Oryza brachyantha]	-	-	-	-	-	-	-	-
ncbi_4327642	turquoise	974.734	5.14	4.8	6.46	9.92	7.9	8.2	6.81	5.14	7.56	2.28	2.88	3.65	3.19	3.89	2.73	3.71	4.69	3.67	--	PREDICTED: uncharacterized protein LOC4327642 [Oryza sativa Japonica Group]	-	-	-	-	-	-	-	-
ncbi_4327644	turquoise	46.474	29.92	28.75	20.47	33.21	25.3	31.78	30.78	30.65	27.94	27.96	19.2	23.97	23.9	23.7	26.21	24.95	23.83	33.79	PPT3	PREDICTED: phosphoenolpyruvate/phosphate translocator 3, chloroplastic [Oryza sativa Japonica Group]	-	-	-	-	-	-	-	-
ncbi_4327647	turquoise	1548.34	45.26	40.38	63.58	133.13	140.4	131.6	105.84	119.65	121.72	52.31	55.44	45.77	59.12	57.64	61.87	65.16	63.89	68.57	PLD1	PREDICTED: phospholipase D alpha 1 [Oryza sativa Japonica Group]	Metabolism;Metabolism;Cellular Processes;Metabolism;Metabolism	Global and overview maps;Global and overview maps;Transport and catabolism;Lipid metabolism;Lipid metabolism	ko01100//Metabolic pathways;ko01110//Biosynthesis of secondary metabolites;ko04144//Endocytosis;ko00564//Glycerophospholipid metabolism;ko00565//Ether lipid metabolism	K01115;K01115;K01115;K01115;K01115	-	GO:0004620//phospholipase activity;GO:0046872//metal ion binding	GO:0006650//glycerophospholipid metabolic process	-
ncbi_4327656	turquoise	1154.84	12.13	10.75	14.84	22.34	22	20.28	15.89	15.51	16.07	10.36	12.76	12.32	11.93	13.32	12.74	12.23	14.61	12.84	NRG2	Os01g0585600, partial [Oryza sativa Japonica Group]	-	-	-	-	-	-	-	-
ncbi_4327660	turquoise	1307.81	34.44	45.95	39.31	68.71	60.01	59.82	51.04	48.6	50.99	31.62	34.02	33.89	39.47	40.2	34.27	44.62	42.83	40.43	Os01g0587000	PREDICTED: probable V-type proton ATPase subunit d [Oryza sativa Japonica Group]	Metabolism;Metabolism;Cellular Processes	Global and overview maps;Energy metabolism;Transport and catabolism	ko01100//Metabolic pathways;ko00190//Oxidative phosphorylation;ko04145//Phagosome	K02146;K02146;K02146	-	-	-	-
ncbi_4327665	turquoise	1381.46	4.62	8.62	4.35	15.6	16.53	14.1	8.5	11.57	11.08	4.5	4.16	4.64	5.07	5.61	4.72	7.44	7.49	4.79	VDAC3	PREDICTED: mitochondrial outer membrane protein porin 3 [Oryza sativa Japonica Group]	-	-	-	-	GO:0016021//integral component of membrane;GO:0031968//organelle outer membrane;GO:0043231//intracellular membrane-bounded organelle	GO:0005244//voltage-gated ion channel activity;GO:0022829//wide pore channel activity	GO:0006820//anion transport;GO:0034765//regulation of ion transmembrane transport	-
ncbi_4327666	turquoise	1002.9	0.11	0.55	0.67	4.99	7.3	10.96	5.76	8.27	11.48	0	0.4	0.28	0.67	0.64	0.46	0.94	1.02	0.92	HIR1	PREDICTED: hypersensitive-induced response protein 1 [Oryza sativa Japonica Group]	-	-	-	-	-	-	-	-
ncbi_4327671	turquoise	982.423	12.43	13.94	14.5	25.44	26.1	21.94	18.94	19.44	15.33	14.93	14.19	10.61	13.61	13.89	14.55	17.84	15.21	14.99	KELP	PREDICTED: RNA polymerase II transcriptional coactivator KELP [Oryza sativa Japonica Group]	-	-	-	-	-	-	-	-
ncbi_4327678	turquoise	1386.49	42.45	59.72	52.01	82.96	87.93	91.2	69.92	79.13	78.12	40.25	41.98	41.33	50.51	52.17	53.59	55.22	57.65	63.31	VTI13	PREDICTED: vesicle transport v-SNARE 13 [Oryza sativa Japonica Group]	Genetic Information Processing	Folding, sorting and degradation	ko04130//SNARE interactions in vesicular transport	K08493	-	-	GO:0015031//protein transport	-
ncbi_4327682	turquoise	778.376	6.64	8.51	8.62	9.46	10.61	10.64	9.21	8.83	10.13	5.55	8.46	7.41	6.51	6.89	7.76	7.23	7.83	7.25	At5g11960	PREDICTED: probable magnesium transporter NIPA9 [Oryza sativa Japonica Group]	-	-	-	-	-	-	-	-
ncbi_4327698	turquoise	1148.56	13.14	13.45	17.86	26.25	32.55	24.21	19.95	25.53	27.13	10.45	13.98	14.04	8.76	9.97	14.07	11.66	13.87	16.17	NTMC2T6.1	PREDICTED: C2 domain-containing protein At1g53590 isoform X1 [Oryza sativa Japonica Group]	-	-	-	-	-	-	-	-
ncbi_4327703	turquoise	1449.05	1.63	3.33	2.78	6.82	8.01	7.06	4.56	6.17	5.78	1.79	3.03	2.47	1.9	2.46	2.66	2.89	2.8	3.88	At5g54860	PREDICTED: probable folate-biopterin transporter 4 [Oryza sativa Japonica Group]	-	-	-	-	GO:0031224//intrinsic component of membrane	-	GO:0009696//salicylic acid metabolic process;GO:0009814//defense response, incompatible interaction	-
ncbi_4327707	turquoise	894.405	10.86	7.44	16.41	30.56	21.84	26.57	15.7	17.21	16.04	11.73	11.62	12.1	10.95	10.57	12.22	10.89	11	10.94	--	Lipase [Triticum urartu]	-	-	-	-	-	-	-	-
ncbi_4327708	turquoise	957.786	26.74	42.45	43.37	93.62	83.88	72.95	63.44	62.31	58	38.5	36.83	28.59	47.22	46.4	44.29	51.74	55.91	60.73	SAR1A	PREDICTED: GTP-binding protein SAR1A [Oryza sativa Japonica Group]	Genetic Information Processing	Folding, sorting and degradation	ko04141//Protein processing in endoplasmic reticulum	K07953	-	-	-	-
ncbi_4327714	turquoise	900.827	52.03	47.63	44.16	39.05	38.42	34.95	32.74	34.52	34.23	57.74	55.2	49.09	58.51	57.61	55.27	51.41	47.01	52.69	ephA	PREDICTED: bifunctional epoxide hydrolase 2 [Oryza sativa Japonica Group]	-	-	-	-	-	-	-	-
ncbi_4327722	turquoise	363.451	18.2	13.49	20.48	12.36	13.61	12.95	14.51	15.55	12.7	19.86	20.66	25.54	18.35	17.59	23.86	17.3	13.98	17.55	CRR21	PREDICTED: pentatricopeptide repeat-containing protein At5g55740, chloroplastic [Oryza sativa Japonica Group]	-	-	-	-	-	-	-	-
ncbi_4327728	turquoise	1212.66	19.26	19.44	14.26	60.02	60.5	71.09	29.38	25.5	30.48	4.89	7.1	5.17	4.04	5.4	5.22	3.13	3.21	3.57	ABCG34	Os01g0609066 [Oryza sativa Japonica Group]	-	-	-	-	GO:0031224//intrinsic component of membrane	GO:0017111//nucleoside-triphosphatase activity;GO:0032550//purine ribonucleoside binding	GO:0051234//establishment of localization	-
ncbi_4327730	turquoise	1354.11	7.77	9.44	13.33	78.69	76.49	103.2	82.49	85.81	109.37	2.22	2.21	2.05	4.2	6.8	5.01	5.78	5.86	6.17	ABCG37	PREDICTED: ABC transporter G family member 37 isoform X1 [Oryza sativa Japonica Group]	-	-	-	-	-	GO:0017111//nucleoside-triphosphatase activity;GO:0032550//purine ribonucleoside binding	-	-
ncbi_4327733	turquoise	204.963	6.2	8.3	6.94	10.25	10.14	9.62	9.74	8.28	8.12	8.56	8.81	8.02	8.08	7.69	8.81	8.96	8.21	8.57	NAA50	PREDICTED: N-alpha-acetyltransferase 50 [Oryza sativa Japonica Group]	-	-	-	-	-	GO:0016740//transferase activity	-	-
ncbi_4327736	turquoise	1567.31	6.17	6.01	6.7	12.34	11.65	11.84	10.98	9.95	11.36	6.32	6.03	5.76	6.38	6.43	7.09	7.55	7.72	7.07	--	PREDICTED: E3 ubiquitin-protein ligase MARCH8 [Oryza sativa Japonica Group]	-	-	-	-	-	-	-	-
ncbi_4327744	turquoise	1576.52	0.89	0.64	0.99	5.35	5.91	5.51	4.74	5.14	4.92	0.08	0.33	0.33	0.15	0.28	0.16	0.06	0.12	0.13	At4g15970	Nucleotide-diphospho-sugar transferase family protein [Zea mays]	-	-	-	-	-	-	-	-
ncbi_4327749	turquoise	348.564	4.59	5.72	5.96	5.88	7.39	5.63	5.29	6.6	6.46	5.2	4.78	5.01	3.73	3.72	3.74	4	3.75	3.77	ARAD1	PREDICTED: probable arabinosyltransferase ARAD1 [Oryza sativa Japonica Group]	Metabolism;Genetic Information Processing;Metabolism	Global and overview maps;Folding, sorting and degradation;Glycan biosynthesis and metabolism	ko01100//Metabolic pathways;ko04141//Protein processing in endoplasmic reticulum;ko00510//N-Glycan biosynthesis	K01228;K01228;K01228	-	-	-	-
ncbi_4327756	turquoise	422.146	5.49	9.72	4.8	4.34	4.5	3.69	4.91	5.02	5.54	7.92	9.09	8.01	10.2	8.64	7.39	7.7	8.46	6.41	--	PREDICTED: uncharacterized protein LOC4327756 isoform X1 [Oryza sativa Japonica Group]	-	-	-	-	-	-	-	-
ncbi_4327777	turquoise	647.406	1.89	1.92	1.95	2.51	2.51	3.04	1.95	2.98	2.55	1.83	1.68	1.39	2.05	1.85	1.91	1.6	1.99	1.95	DMS3	PREDICTED: protein DEFECTIVE IN MERISTEM SILENCING 3 isoform X1 [Oryza sativa Japonica Group]	-	-	-	-	-	-	-	-
ncbi_4327783	turquoise	1080.96	7.93	3.37	6.25	23.98	15.15	15.47	16.05	12.57	11.18	5.71	4.13	5.77	2.34	3.05	3.2	2.92	4.24	3.95	--	PREDICTED: glutaredoxin domain-containing cysteine-rich protein CG12206 [Brachypodium distachyon]	-	-	-	-	-	-	-	-
ncbi_4327785	turquoise	866.031	2.78	2.48	3.92	1.29	1.52	1.16	1.15	1.78	1.45	5.38	5.32	4.43	3.23	3.76	5.08	3.74	3.78	4.68	ARF1	PREDICTED: auxin response factor 1 isoform X1 [Oryza sativa Japonica Group]	-	-	-	-	-	-	-	ARF
ncbi_4327787	turquoise	277.067	16.06	12.19	15.05	19.17	17.43	17.23	16.86	14.78	14.58	13.84	15.48	14.66	13.24	14.88	14.96	14.99	14.77	15.5	NLP3	PREDICTED: protein NLP3 [Oryza sativa Japonica Group]	-	-	-	-	-	-	-	Nin-like
ncbi_4327800	turquoise	649.639	32.5	43.91	35.81	57.91	49.26	46.51	46.23	46	44.8	40.27	40.36	37.5	43.25	40.43	40.97	38.5	37.98	37.84	usf	PREDICTED: protein usf [Oryza sativa Japonica Group]	-	-	-	-	-	-	-	-
ncbi_4327803	turquoise	827.313	27.6	56.79	40.7	6.43	10.98	15.36	10.66	8.48	14.03	47.03	43.73	46.56	62.03	65.29	60.01	54.28	62.3	44.09	--	PREDICTED: uncharacterized protein LOC4327803 [Oryza sativa Japonica Group]	-	-	-	-	-	-	-	-
ncbi_4327812	turquoise	972.566	5.8	8.12	8.05	10.43	12.51	12.41	11.04	10.96	13.15	3.2	3.71	3.18	6.5	6.33	6.65	6.09	7.52	8.78	P58B	PREDICTED: dnaJ protein P58IPK homolog [Oryza sativa Japonica Group]	Genetic Information Processing	Folding, sorting and degradation	ko04141//Protein processing in endoplasmic reticulum	K09523	GO:0016020//membrane;GO:0044432//endoplasmic reticulum part	-	GO:0000302//response to reactive oxygen species;GO:0009642//response to light intensity;GO:0033554//cellular response to stress;GO:0044267//cellular protein metabolic process	-
ncbi_4327831	turquoise	746.2	126.22	98.19	151.23	78.65	68.99	81.28	97.04	87.15	86.17	173.64	174.54	176.15	117.94	132.01	141.72	120.79	124.53	117.78	Os01g0710700	PREDICTED: phospholipase A1-II 5 [Oryza sativa Japonica Group]	-	-	-	-	GO:0009536//plastid	GO:0004620//phospholipase activity	GO:0000097//sulfur amino acid biosynthetic process;GO:0006970//response to osmotic stress;GO:0009247//glycolipid biosynthetic process;GO:0009267//cellular response to starvation;GO:0009411//response to UV;GO:0009746//response to hexose;GO:0016109//tetraterpenoid biosynthetic process;GO:0019758//glycosinolate biosynthetic process;GO:0042044//fluid transport	-
ncbi_4327833	turquoise	847.185	7.41	9.81	12.18	29.12	20.2	25.06	17.31	17.93	17.78	9.26	10.22	8.54	13.41	13.37	13.64	15.7	15.95	16.96	VHA-B2	PREDICTED: V-type proton ATPase subunit B 2 isoform X1 [Oryza sativa Japonica Group]	Metabolism;Metabolism;Cellular Processes	Global and overview maps;Energy metabolism;Transport and catabolism	ko01100//Metabolic pathways;ko00190//Oxidative phosphorylation;ko04145//Phagosome	K02147;K02147;K02147	-	-	-	-
ncbi_4327835	turquoise	434.721	4.29	5.99	4.83	6.1	5.48	5.18	6.06	4.71	6.04	3.38	3.72	3.52	3.26	3.4	4.11	4.4	3.97	4.67	At5g23430	PREDICTED: katanin p80 WD40 repeat-containing subunit B1 homolog isoform X1 [Oryza sativa Japonica Group]	-	-	-	-	-	-	-	-
ncbi_4327836	turquoise	1587.04	18.34	32.98	23.97	63.87	79.62	72.78	46.44	53.63	61.2	16.97	20.95	19.59	24.25	22.66	24.32	25.94	26.82	28.79	SCAMP2	PREDICTED: secretory carrier-associated membrane protein 2 [Oryza sativa Japonica Group]	-	-	-	-	GO:0031224//intrinsic component of membrane	-	-	-
ncbi_4327845	turquoise	721.648	30.62	27.46	31.1	20.87	21.94	21.25	30.96	30.25	25.69	32.95	38	35.74	37.8	38.47	38.32	38.41	36.5	30.49	SPHK2	PREDICTED: sphingosine kinase 2 isoform X2 [Oryza sativa Japonica Group]	Metabolism;Metabolism	Global and overview maps;Lipid metabolism	ko01100//Metabolic pathways;ko00600//Sphingolipid metabolism	K04718;K04718	-	-	-	-
ncbi_4327850	turquoise	660.819	1.91	2.12	2.31	2.86	3.68	3.15	2.25	3	2.87	1.88	2.34	2.06	1.69	2.07	2.64	2.2	1.97	1.73	At2g36330	PREDICTED: CASP-like protein 4A3 [Oryza sativa Japonica Group]	-	-	-	-	GO:0016020//membrane	-	-	-
ncbi_4327852	turquoise	586.95	8.71	14.36	10.74	31.5	27.36	24.26	12.47	14.81	11.75	11.66	14.23	12.25	12.75	12.75	14.34	13.32	13.02	12.53	AMSH2	PREDICTED: AMSH-like ubiquitin thioesterase 2 isoform X1 [Oryza sativa Japonica Group]	Cellular Processes	Transport and catabolism	ko04144//Endocytosis	K11866	-	GO:0043169//cation binding;GO:0070011//peptidase activity, acting on L-amino acid peptides	GO:0016579//protein deubiquitination	-
ncbi_4327859	turquoise	287.005	32.04	24.83	27.07	28.04	23.09	23.73	24.63	21.31	18.64	41.55	33.19	34.92	39.17	40.08	49.41	36.05	27.1	30.19	MENB	PREDICTED: 1,4-dihydroxy-2-naphthoyl-CoA synthase, peroxisomal [Oryza sativa Japonica Group]	Metabolism;Metabolism;Metabolism	Global and overview maps;Global and overview maps;Metabolism of cofactors and vitamins	ko01100//Metabolic pathways;ko01110//Biosynthesis of secondary metabolites;ko00130//Ubiquinone and other terpenoid-quinone biosynthesis	K01661;K01661;K01661	GO:0042579//microbody	GO:0016833//oxo-acid-lyase activity	GO:0009233//menaquinone metabolic process;GO:0042374//phylloquinone metabolic process	-
ncbi_4327861	turquoise	1553.89	9.74	14.23	21.06	180.83	145.23	206.54	128.37	105.92	139.22	7.62	9.12	7.58	7	8.18	9.5	6.1	6.43	6.82	Os05g0567100	PREDICTED: aspartic proteinase oryzasin-1-like [Oryza sativa Japonica Group]	-	-	-	-	-	-	-	-
ncbi_4327866	turquoise	369.031	37.45	35.38	28.74	25.15	29.78	24.26	25.29	32.13	22.22	31.01	32.52	37.65	37.08	38.93	37.1	30.93	30.74	32.56	CTPA1	PREDICTED: carboxyl-terminal-processing peptidase 1, chloroplastic [Oryza sativa Japonica Group]	-	-	-	-	-	-	-	-
ncbi_4327874	turquoise	687.946	84.27	107.38	102.14	229.09	177.66	178.02	143.19	122.11	136.05	93.54	99.93	75.32	127.22	120.87	109.8	138.19	140.42	131.36	RTNLB1	PREDICTED: reticulon-like protein B1 [Oryza sativa Japonica Group]	-	-	-	-	GO:0031090//organelle membrane;GO:0031224//intrinsic component of membrane	-	-	-
ncbi_4327894	turquoise	1162.89	9.66	11.26	13.44	41.35	36.78	40.29	31.99	36.21	34.62	7.68	8.34	8.2	15.3	14.28	11.44	26.73	23.18	25.03	PAP2	PREDICTED: purple acid phosphatase 2 [Oryza sativa Japonica Group]	-	-	-	-	-	GO:0003824//catalytic activity;GO:0043169//cation binding	GO:0006796//phosphate-containing compound metabolic process	-
ncbi_4327904	turquoise	257.783	27.69	36.19	28.33	33.42	30.37	34.61	33.32	32.9	32.59	27.09	26.01	29.78	26.91	27.13	30.13	28.89	29.05	27.51	GAMMACA1	PREDICTED: gamma carbonic anhydrase 1, mitochondrial [Oryza sativa Japonica Group]	-	-	-	-	-	-	-	-
ncbi_4327905	turquoise	453.798	21.28	24.26	31.99	174.46	190.08	133.06	48.99	57.75	48.37	63.03	92.47	43.32	36	45.72	64.41	36.48	37.09	44.28	--	PREDICTED: protein TsetseEP [Oryza sativa Japonica Group]	-	-	-	-	-	-	-	-
ncbi_4327907	turquoise	1430.34	3.12	3.23	3.02	6.99	6.38	6.09	5.4	5.3	4.65	2.17	3.03	2.27	3.76	3.12	3.08	3.74	3.82	3.45	RBL14	PREDICTED: rhomboid-like protein 14, mitochondrial [Oryza sativa Japonica Group]	-	-	-	-	GO:0031224//intrinsic component of membrane	GO:0046914//transition metal ion binding	GO:0019538//protein metabolic process	-
ncbi_4327913	turquoise	1354.47	0.34	0.81	0.63	12.64	12.7	9.11	3.68	5.11	4.18	0.02	0.13	0.02	0.05	0.04	0	0.09	0.17	0.08	--	histone-lysine N-methyltransferase SETD1B-like [Aegilops tauschii subsp. tauschii] [Aegilops tauschii]	-	-	-	-	-	-	-	-
ncbi_4327927	turquoise	169.252	42.25	57.38	47.94	54.22	49.27	55.78	49.63	46.8	49.83	43.2	46	44.73	46.45	44.36	47.36	45.85	47.63	42.68	F46B6.12	PREDICTED: UPF0587 protein C1orf123 [Oryza sativa Japonica Group]	-	-	-	-	-	-	-	-
ncbi_4327953	turquoise	1439.06	8.25	9.57	13.59	33.65	30.81	31.43	28.05	30.02	32.69	10.41	9.84	9.59	11.85	13.69	13.32	15.69	18.14	17.14	AMC4	PREDICTED: metacaspase-5 [Oryza sativa Japonica Group]	-	-	-	-	-	-	GO:0019538//protein metabolic process	-
ncbi_4327955	turquoise	1230.76	8.48	9.03	10.72	17.58	22.1	18.74	10.65	13.73	14.68	8.5	7.6	8.53	7.76	7.79	8.61	7.43	8.85	8.24	--	PREDICTED: uncharacterized protein LOC4327955 [Oryza sativa Japonica Group]	-	-	-	-	-	-	-	-
ncbi_4327957	turquoise	200.802	3.4	1.54	2.54	11.72	5.55	7.5	2.4	1.88	1.31	4.29	3.57	2.05	2.64	3.12	2.01	2.9	2.84	1.81	PAP27	PREDICTED: nucleotide pyrophosphatase/phosphodiesterase [Oryza sativa Japonica Group]	-	-	-	-	-	GO:0003824//catalytic activity;GO:0043169//cation binding	GO:0006796//phosphate-containing compound metabolic process	-
ncbi_4327964	turquoise	1238.22	1.55	2.19	2.94	6.28	5.44	4.86	3.31	4.23	3.99	2.04	2.68	2.38	1.24	2.32	2.15	1.88	2.06	2.24	Os01g0801600	PREDICTED: probable glycerol-3-phosphate dehydrogenase [NAD(+)] 2, cytosolic [Oryza sativa Japonica Group]	Metabolism;Metabolism	Global and overview maps;Lipid metabolism	ko01110//Biosynthesis of secondary metabolites;ko00564//Glycerophospholipid metabolism	K00006;K00006	GO:0044444//cytoplasmic part	GO:0000166//nucleotide binding;GO:0016614//oxidoreductase activity, acting on CH-OH group of donors;GO:0048037//cofactor binding	GO:0006072//glycerol-3-phosphate metabolic process;GO:0044238//primary metabolic process;GO:0044710//single-organism metabolic process	-
ncbi_4327968	turquoise	1478.23	12.05	19.74	16.18	46.48	46.1	55.27	42.87	51.57	52.92	9.73	10.43	10.19	12.91	13.91	17.2	14.73	15.21	15.93	ISPE	PREDICTED: 4-diphosphocytidyl-2-C-methyl-D-erythritol kinase, chloroplastic [Oryza sativa Japonica Group]	Metabolism;Metabolism;Metabolism	Global and overview maps;Global and overview maps;Metabolism of terpenoids and polyketides	ko01100//Metabolic pathways;ko01110//Biosynthesis of secondary metabolites;ko00900//Terpenoid backbone biosynthesis	K00919;K00919;K00919	GO:0009532//plastid stroma	GO:0016301//kinase activity;GO:0032550//purine ribonucleoside binding	GO:0006090//pyruvate metabolic process;GO:0006721//terpenoid metabolic process;GO:0006779//porphyrin-containing compound biosynthetic process;GO:0006796//phosphate-containing compound metabolic process;GO:0009639//response to red or far red light;GO:0009642//response to light intensity;GO:0034285//response to disaccharide;GO:0043269//regulation of ion transport	-
ncbi_4327975	turquoise	1184.01	20	20.17	22.76	28.61	29.82	29.15	25.41	25.18	27.54	19.28	21.51	19.63	20.53	21.97	20.64	24.23	24.56	23.12	--	PREDICTED: uncharacterized protein LOC4327975 [Oryza sativa Japonica Group]	-	-	-	-	-	-	-	-
ncbi_4327981	turquoise	903.614	1141.47	869.79	1393.67	630.42	529.39	758.94	726.25	762.05	811.86	1713.38	1546.57	1720.75	1233.33	1458.34	1755.76	1149.67	1335.43	1365.51	HPR	PREDICTED: glycerate dehydrogenase [Oryza sativa Japonica Group]	Metabolism;Metabolism;Metabolism;Metabolism;Metabolism	Global and overview maps;Global and overview maps;Global and overview maps;Carbohydrate metabolism;Amino acid metabolism	ko01100//Metabolic pathways;ko01110//Biosynthesis of secondary metabolites;ko01200//Carbon metabolism;ko00630//Glyoxylate and dicarboxylate metabolism;ko00260//Glycine, serine and threonine metabolism	K15893;K15893;K15893;K15893;K15893	-	-	-	-
ncbi_4327987	turquoise	1258.82	17.4	14.96	15.05	1.6	1.34	2.92	3.87	2.8	4.52	16.11	10.39	15.01	15.42	17.07	16.78	11.55	14.64	10.83	AAP3	PREDICTED: amino acid permease 3 isoform X1 [Oryza sativa Japonica Group]	-	-	-	-	-	-	-	-
ncbi_4327993	turquoise	1495.99	2.69	5.94	4.85	32.39	22.58	25.87	25.36	24.32	27.01	4.34	5.3	3.7	4.96	5.03	5.66	7.71	7.6	7.2	CPN60B2	PREDICTED: ruBisCO large subunit-binding protein subunit beta, chloroplastic [Oryza sativa Japonica Group]	Genetic Information Processing	Folding, sorting and degradation	ko03018//RNA degradation	K04077	-	-	-	-
ncbi_4328007	turquoise	1059.49	14.99	19.72	14.93	25.11	27	23.75	21.66	19.19	19.24	14.17	15.14	15.98	13.39	12.54	12.78	14.28	13.46	11.03	--	Uncharacterized conserved protein UCP022280 [Zea mays]	-	-	-	-	-	-	-	-
ncbi_4328010	turquoise	1231.7	4.37	6.32	5.33	8.87	7.7	8.32	7	6.74	7.51	4.43	4.95	3.88	4.6	5.62	4.21	5.76	4.8	5.92	At3g13930	PREDICTED: dihydrolipoyllysine-residue acetyltransferase component 2 of pyruvate dehydrogenase complex, mitochondrial [Oryza sativa Japonica Group]	Metabolism;Metabolism;Metabolism;Metabolism;Metabolism;Metabolism	Global and overview maps;Global and overview maps;Global and overview maps;Carbohydrate metabolism;Carbohydrate metabolism;Carbohydrate metabolism	ko01100//Metabolic pathways;ko01110//Biosynthesis of secondary metabolites;ko01200//Carbon metabolism;ko00010//Glycolysis / Gluconeogenesis;ko00620//Pyruvate metabolism;ko00020//Citrate cycle (TCA cycle)	K00627;K00627;K00627;K00627;K00627;K00627	GO:0044429//mitochondrial part	GO:0016740//transferase activity	GO:0032787//monocarboxylic acid metabolic process	-
ncbi_4328013	turquoise	1376.05	5.59	6.29	7.95	17.35	14.79	16.61	16.14	13.87	16.55	6.01	4.49	4.7	7.39	7.75	7.86	8.76	8.89	9.18	BAG7	PREDICTED: BAG family molecular chaperone regulator 7 [Oryza sativa Japonica Group]	-	-	-	-	-	-	-	-
ncbi_4328018	turquoise	976.814	5.59	3.27	6.49	32.65	26.58	38.15	8.19	11.71	8.45	0.74	2.35	2.1	0.62	0.56	0.93	0.95	1.23	0.81	1-SST	PREDICTED: sucrose:sucrose 1-fructosyltransferase [Oryza sativa Japonica Group]	-	-	-	-	-	-	-	-
ncbi_4328023	turquoise	34.1564	3.65	4.13	3.47	7.25	8.1	4.97	3.21	4.23	3.45	7.26	6.04	4.78	2.7	3.43	4.98	3.09	3.76	4.98	At1g33260	PREDICTED: probable receptor-like protein kinase At1g33260 [Oryza sativa Japonica Group]	-	-	-	-	-	GO:0016740//transferase activity	-	-
ncbi_4328053	turquoise	665.508	0.06	0.03	0.03	16.62	11.54	30.63	2.58	4.69	12.14	0	0	0.03	0	0.03	0	0	0	0	GABA-T	PREDICTED: probable gamma-aminobutyrate transaminase 4 [Oryza sativa Japonica Group]	Metabolism;Metabolism;Metabolism	Global and overview maps;Amino acid metabolism;Carbohydrate metabolism	ko01100//Metabolic pathways;ko00250//Alanine, aspartate and glutamate metabolism;ko00650//Butanoate metabolism	K16871;K16871;K16871	-	GO:0016769//transferase activity, transferring nitrogenous groups;GO:0043168//anion binding	-	-
ncbi_4328057	turquoise	687.587	20.12	15.05	20.5	24.85	24.25	23.81	21.92	20.27	22.8	18.65	18.07	18.37	18.23	19.77	16.51	18.29	19.29	15.79	--	Os02g0113900 [Oryza sativa Japonica Group]	-	-	-	-	-	-	-	-
ncbi_4328060	turquoise	860.041	1.98	2.71	3.61	22.17	13.89	20.83	6.08	6.38	5.67	2.13	5.21	3.19	1.37	1.13	2.3	1.45	1.4	1.13	CBP3	PREDICTED: serine carboxypeptidase 3 [Oryza sativa Japonica Group]	-	-	-	-	-	GO:0004180//carboxypeptidase activity	GO:0019538//protein metabolic process	-
ncbi_4328061	turquoise	1099.37	1.39	1.2	1.46	4.88	5.08	4.98	2.9	7.11	4.02	0.36	0.53	0.37	0.38	0.31	0.31	0.37	0.5	0.48	GPAT6	PREDICTED: glycerol-3-phosphate 2-O-acyltransferase 6 [Oryza sativa Japonica Group]	Metabolism;Metabolism;Metabolism;Metabolism	Global and overview maps;Global and overview maps;Lipid metabolism;Lipid metabolism	ko01100//Metabolic pathways;ko01110//Biosynthesis of secondary metabolites;ko00564//Glycerophospholipid metabolism;ko00561//Glycerolipid metabolism	K13508;K13508;K13508;K13508	-	GO:0016740//transferase activity	-	-
ncbi_4328072	turquoise	271.571	51.42	35.16	45.8	45.32	33.2	40.59	42.28	39.76	37.89	51.37	59	55.02	66	64.18	77.52	54.18	52.98	55.79	--	heat shock factor protein [Saccharum hybrid cultivar R570]	-	-	-	-	-	-	-	-
ncbi_4328079	turquoise	831.613	6.93	6.04	6.27	11.55	9.06	8.78	8.87	7.16	7.04	4.55	6.81	5.5	5.67	6.28	5.55	6.46	6.52	6.03	FEY	PREDICTED: retinol dehydrogenase 12 [Oryza sativa Japonica Group]	-	-	-	-	-	GO:0003824//catalytic activity	GO:0044710//single-organism metabolic process	-
ncbi_4328083	turquoise	1257.84	82.66	99.75	89.94	191.77	167.92	132.15	133.95	137.66	120.13	95.81	80.2	68.31	81.55	84.31	83.34	84.09	92.35	96.55	NRPB4	PREDICTED: DNA-directed RNA polymerase II subunit 4 [Oryza sativa Japonica Group]	Metabolism;Metabolism;Metabolism;Genetic Information Processing	Global and overview maps;Nucleotide metabolism;Nucleotide metabolism;Transcription	ko01100//Metabolic pathways;ko00230//Purine metabolism;ko00240//Pyrimidine metabolism;ko03020//RNA polymerase	K03012;K03012;K03012;K03012	-	-	-	-
ncbi_4328100	turquoise	531.997	6.26	6.34	6.52	6.36	4.86	5.13	4.21	4.21	4.33	8.35	7.02	8.4	8.34	7.37	8	7	8.55	8.58	2020-08-04	PREDICTED: AUGMIN subunit 4 [Oryza sativa Japonica Group]	-	-	-	-	-	-	-	-
ncbi_4328103	turquoise	1057.72	20.33	21.19	24.2	45.74	38.24	42.5	36.48	37.29	40.13	21.25	21.2	19.26	25.3	29.87	27.4	29.27	28.36	33.47	SYP52	PREDICTED: syntaxin-52 [Oryza sativa Japonica Group]	Genetic Information Processing	Folding, sorting and degradation	ko04130//SNARE interactions in vesicular transport	K08501	-	-	GO:0006810//transport	-
ncbi_4328105	turquoise	853.805	2.89	5.54	2.96	6.8	9.72	6.92	4.18	5.98	3.76	2.13	1.83	1.85	2.6	3.15	1.93	3.75	2.55	2.2	--	E3 ubiquitin-protein ligase UBR3, partial [Anthurium amnicola]	-	-	-	-	-	-	-	-
ncbi_4328129	turquoise	622.734	9.49	12.83	9.05	17.97	15.04	12.99	13.24	11.26	11.48	8.58	10.72	9.59	7.99	6.73	6.5	10.49	7.29	7.39	--	PREDICTED: eukaryotic translation initiation factor 3 subunit J [Oryza sativa Japonica Group]	Genetic Information Processing	Translation	ko03013//RNA transport	K03245	GO:0043234//protein complex;GO:0070993//translation preinitiation complex	GO:0008135//translation factor activity, RNA binding	GO:0006417//regulation of translation	-
ncbi_4328139	turquoise	414.603	47.26	41.78	52.37	124.33	77.09	99.56	82.13	80.89	78.91	63.52	64.13	64.26	64.24	64.37	73.5	72.85	64.2	81.92	S6PDH	Os02g0123500 [Oryza sativa Japonica Group]	Metabolism;Metabolism;Metabolism;Metabolism;Metabolism	Global and overview maps;Global and overview maps;Carbohydrate metabolism;Lipid metabolism;Carbohydrate metabolism	ko01100//Metabolic pathways;ko01110//Biosynthesis of secondary metabolites;ko00010//Glycolysis / Gluconeogenesis;ko00561//Glycerolipid metabolism;ko00040//Pentose and glucuronate interconversions	K00002;K00002;K00002;K00002;K00002	GO:0043231//intracellular membrane-bounded organelle	-	GO:0044710//single-organism metabolic process	-
ncbi_4328152	turquoise	83.8668	5.57	4.73	4.35	5.05	4.68	6.06	4.84	6.51	5.31	4.26	4.76	3.9	3.78	4.75	4.2	4.61	5.27	4.63	TFB4	PREDICTED: general transcription factor IIH subunit 3 [Oryza sativa Japonica Group]	Genetic Information Processing;Genetic Information Processing	Replication and repair;Transcription	ko03420//Nucleotide excision repair;ko03022//Basal transcription factors	K03143;K03143	-	-	GO:0006281//DNA repair;GO:0010468//regulation of gene expression	-
ncbi_4328167	turquoise	216.253	1.37	1.17	1.41	2.51	2.33	1.84	2.09	2.47	2.42	2.28	2.04	1.29	1.94	1.39	1.62	1.71	1.57	1.27	At1g71210	PREDICTED: pentatricopeptide repeat-containing protein At1g71210 [Oryza sativa Japonica Group]	-	-	-	-	-	-	-	-
ncbi_4328171	turquoise	346.639	10.82	23.33	9.45	5.8	8.34	7.91	10.53	9.68	8.63	19.53	14.99	19.62	17.43	17.12	16.42	16.49	17.31	9.02	HSP18.9	PREDICTED: 18.9 kDa heat shock protein [Oryza sativa Japonica Group]	Genetic Information Processing	Folding, sorting and degradation	ko04141//Protein processing in endoplasmic reticulum	K13993	-	-	-	-
ncbi_4328194	turquoise	1695.61	8.9	10.01	11.77	32.47	30.41	28.75	25.12	25.65	22.89	6.83	9.59	7.73	10.11	10.75	10.11	10.3	12.55	11.72	--	PREDICTED: titin homolog [Oryza sativa Japonica Group]	-	-	-	-	-	-	-	-
ncbi_4328196	turquoise	1385.27	41.51	52.94	47.29	76.51	76.65	69.12	64.68	72.2	68.29	40.47	49.14	47.89	43.88	46.82	49.5	54.26	44.61	53.67	At2g21870	PREDICTED: probable ATP synthase 24 kDa subunit, mitochondrial [Oryza sativa Japonica Group]	-	-	-	-	-	-	-	-
ncbi_4328202	turquoise	770.702	2.88	2.28	2.86	0.81	1.41	1.54	1.1	0.79	1.1	2.69	5.2	4.04	4.32	3.89	4.21	3.36	4.14	4.22	--	Os02g0132200, partial [Oryza sativa Japonica Group]	-	-	-	-	-	-	-	-
ncbi_4328215	turquoise	560.88	54.36	61.4	60.24	80.3	66.49	83.89	79.57	69.7	72.43	64.41	58.07	57.16	57.14	65.08	61.48	67.19	64.41	51.38	PAF1	PREDICTED: proteasome subunit alpha type-1 [Oryza sativa Japonica Group]	Genetic Information Processing	Folding, sorting and degradation	ko03050//Proteasome	K02725	GO:0043231//intracellular membrane-bounded organelle;GO:0043234//protein complex	GO:0070011//peptidase activity, acting on L-amino acid peptides	GO:0019941//modification-dependent protein catabolic process	-
ncbi_4328219	turquoise	1551.31	6.2	14.15	11.91	83.73	92.01	62.16	55.28	67.17	56.98	10.96	10.18	5.9	12.92	13.41	13.79	18.91	19.87	27.81	Os07g0631100	PREDICTED: transcription elongation factor 1 homolog [Oryza sativa Japonica Group]	-	-	-	-	-	-	-	-
ncbi_4328220	turquoise	470.668	5.81	5.16	5.54	6.25	6.09	9.67	6.28	4.35	7.28	1.14	1.78	1.79	3.39	4.25	3.02	3.4	3.53	2.58	Os02g0134400	PREDICTED: L-aspartate oxidase, chloroplastic [Oryza sativa Japonica Group]	Metabolism;Metabolism;Metabolism	Global and overview maps;Amino acid metabolism;Metabolism of cofactors and vitamins	ko01100//Metabolic pathways;ko00250//Alanine, aspartate and glutamate metabolism;ko00760//Nicotinate and nicotinamide metabolism	K00278;K00278;K00278	GO:0009536//plastid	GO:0001716//L-amino-acid oxidase activity	GO:0019359//nicotinamide nucleotide biosynthetic process	-
ncbi_4328223	turquoise	1004.6	5.05	15.38	8.19	14.52	20.62	21.37	18.2	16.87	23.77	1.71	2.18	1.37	6.18	6.02	5.64	7.03	7.75	7.62	MPK13	PREDICTED: mitogen-activated protein kinase 13 isoform X1 [Oryza sativa Japonica Group]	Environmental Information Processing	Signal transduction	ko04016//MAPK signaling pathway - plant	K20538	-	GO:0004702//receptor signaling protein serine/threonine kinase activity;GO:0032550//purine ribonucleoside binding	GO:0006464//cellular protein modification process	-
ncbi_4328226	turquoise	750.087	11.57	14.99	13.03	17.55	19.44	17.18	15.03	13.52	15.1	13.5	13.27	12.92	13.24	12.3	13.7	14.51	13.45	13.54	--	AT5G11810-like protein, partial [Brachypodium distachyon]	-	-	-	-	GO:0044444//cytoplasmic part	-	-	-
ncbi_4328228	turquoise	858.495	8.09	9.28	8.43	10.8	10.87	11.61	11.35	10.85	11.62	7.62	9.18	8.6	9.26	7.88	7.56	9.93	8.99	9.31	SEC13B	PREDICTED: protein transport protein SEC13 homolog B [Oryza sativa Japonica Group]	Genetic Information Processing;Genetic Information Processing	Folding, sorting and degradation;Translation	ko04141//Protein processing in endoplasmic reticulum;ko03013//RNA transport	K14004;K14004	-	-	-	-
ncbi_4328250	turquoise	708.924	7.62	13.59	9.33	16.9	15.9	13.93	14.85	13.74	14.55	2.44	3.61	2.28	6.78	7.33	6.44	13.19	9.38	10.05	--	activator of 90 kDa heat shock protein ATPase [Dactylis glomerata]	-	-	-	-	-	GO:0005515//protein binding	GO:0043462//regulation of ATPase activity	-
ncbi_4328252	turquoise	1132.17	1.35	1.75	0.97	2.58	2.59	2.66	2.04	2.08	2.73	0.92	1	1.08	1.58	1.46	1.57	1.41	1.68	1.39	At5g58090	PREDICTED: glucan endo-1,3-beta-glucosidase 6 [Oryza sativa Japonica Group]	Metabolism	Carbohydrate metabolism	ko00500//Starch and sucrose metabolism	K19893	-	-	-	-
ncbi_4328263	turquoise	1365.74	0	0.11	0.07	5.93	6.14	3.31	3.1	3.55	2.29	0	0.13	0.23	0.4	0.18	0.09	0.58	0.43	0.49	--	Os02g0140800 [Oryza sativa Japonica Group]	-	-	-	-	-	-	-	-
ncbi_4328264	turquoise	56.3805	7.55	6.04	9.82	10.48	10.41	8.2	6.74	7.8	7.11	12.21	10.6	11.3	10.55	10.54	11.58	12.35	11.37	12.76	AIG2LD	PREDICTED: protein AIG2 [Oryza sativa Japonica Group]	-	-	-	-	-	-	-	-
ncbi_4328297	turquoise	1463.15	25.8	22.48	29.65	52.99	46.13	52.81	44.91	42.21	50.75	20.19	19.12	18.82	21.29	27.06	24.09	28.45	30.4	28.45	MPK3	PREDICTED: mitogen-activated protein kinase 3 [Oryza sativa Japonica Group]	Environmental Information Processing	Signal transduction	ko04016//MAPK signaling pathway - plant	K20535	-	GO:0004702//receptor signaling protein serine/threonine kinase activity;GO:0032550//purine ribonucleoside binding	GO:0006464//cellular protein modification process;GO:0006796//phosphate-containing compound metabolic process;GO:0035556//intracellular signal transduction	-
ncbi_4328306	turquoise	749.514	40.2	48.51	30.61	56.07	51.77	48.67	45.75	41.12	42.14	28.23	28.77	26.9	29	32.62	29.99	26.8	29.57	23.38	Os02g0149800	PREDICTED: probable protein phosphatase 2C 10 isoform X1 [Oryza sativa Japonica Group]	-	-	-	-	-	GO:0004721//phosphoprotein phosphatase activity;GO:0043169//cation binding	GO:0006464//cellular protein modification process	-
ncbi_4328311	turquoise	127.913	5.25	4.64	6.36	5.75	7.14	7.21	6.61	7.1	6.22	5.39	5.94	5.99	5.59	5.57	6.58	4.72	5.97	5.05	RGA2	PREDICTED: disease resistance protein RGA2 [Oryza sativa Japonica Group]	-	-	-	-	-	-	-	-
ncbi_4328313	turquoise	286.617	31.65	17.89	30.12	30.17	31.04	30.41	29.42	28.31	29.07	20.98	20.82	21.7	22.24	24.77	22.97	20.97	22.05	21.6	Os06g0694000	PREDICTED: putative adagio-like protein 2 [Oryza sativa Japonica Group]	Organismal Systems	Environmental adaptation	ko04712//Circadian rhythm - plant	K12115	-	-	-	-
ncbi_4328316	turquoise	937.977	1.17	2.49	1.74	2.65	3.34	2.81	3.16	2.73	2.33	0.37	0.41	0.75	0.42	0.59	0.4	0.66	0.62	0.37	Os02g0151300	PREDICTED: endoglucanase 5 [Oryza sativa Japonica Group]	-	-	-	-	-	-	-	-
ncbi_4328336	turquoise	15.4525	5.87	5.68	5.79	5.07	6.03	5.21	4.94	6.12	5.72	5.49	5.52	5.75	6.5	6.27	6.97	5.17	5.46	6.39	PSY1R	PREDICTED: tyrosine-sulfated glycopeptide receptor 1 [Oryza sativa Japonica Group]	-	-	-	-	-	-	-	-
ncbi_4328366	turquoise	125.555	1.62	0.8	2.26	3.49	2.54	3.04	2.11	2.69	1.98	2.29	1.78	1.94	2.08	2.37	2.5	1.72	1.78	2.56	IRX15-L	PREDICTED: protein IRX15-LIKE [Oryza sativa Japonica Group]	-	-	-	-	-	-	-	-
ncbi_4328377	turquoise	484.327	14.4	12.61	15.97	22.38	24.83	18.79	15.44	16.74	13.88	16.08	14.54	14.98	12.79	13.63	14.53	13.8	11.76	13.71	At3g26922	PREDICTED: F-box protein At2g39490 [Oryza sativa Japonica Group]	-	-	-	-	-	-	-	-
ncbi_4328391	turquoise	982.55	24.8	46.3	29.84	46.28	54.45	54.72	45.64	50.11	50.84	24.28	23.7	21.43	34.62	33.32	27.65	30.91	37.92	32.74	--	COX VIIa-like protein [Zea mays]	-	-	-	-	GO:0044455//mitochondrial membrane part	-	GO:0015992//proton transport	-
ncbi_4328393	turquoise	314.902	3.68	5.79	2.03	22.77	13.26	5.67	2.5	2.92	1.32	2.34	3.51	1.41	0.96	1.24	1.58	0.56	0.5	0.13	--	Os08g0192100 [Oryza sativa Japonica Group]	-	-	-	-	-	-	-	-
ncbi_4328404	turquoise	4.85036	3.46	3.75	3.98	2.77	3.98	3.22	2.79	3.42	3.64	3.53	3.63	2.93	3.32	3.63	3.54	3.64	3.08	3.99	PCMP-E13	PREDICTED: pentatricopeptide repeat-containing protein At4g21065 [Oryza sativa Japonica Group]	-	-	-	-	-	-	-	-
ncbi_4328418	turquoise	1116.6	17.01	21.31	17.6	9.39	8.46	9.18	10.43	9.63	9.68	18.36	23.14	23.63	16.39	19.07	18.2	17.55	17.38	20.31	STR1	Os02g0167100, partial [Oryza sativa Japonica Group]	Metabolism;Metabolism;Metabolism;Genetic Information Processing	Global and overview maps;Amino acid metabolism;Energy metabolism;Folding, sorting and degradation	ko01100//Metabolic pathways;ko00270//Cysteine and methionine metabolism;ko00920//Sulfur metabolism;ko04122//Sulfur relay system	K01011;K01011;K01011;K01011	GO:0043231//intracellular membrane-bounded organelle	GO:0003824//catalytic activity	-	-
ncbi_4328425	turquoise	839.547	21.2	10.63	14.82	45.69	46.01	41.8	24.35	22.8	13.91	15.32	12.22	11.09	12.87	15.08	11.08	9.47	8.15	8.19	HPD	PREDICTED: 4-hydroxyphenylpyruvate dioxygenase [Oryza sativa Japonica Group]	Metabolism;Metabolism;Metabolism;Metabolism	Global and overview maps;Amino acid metabolism;Metabolism of cofactors and vitamins;Amino acid metabolism	ko01100//Metabolic pathways;ko00360//Phenylalanine metabolism;ko00130//Ubiquinone and other terpenoid-quinone biosynthesis;ko00350//Tyrosine metabolism	K00457;K00457;K00457;K00457	-	-	-	-
ncbi_4328429	turquoise	1267.28	5.85	5.48	6.06	10.42	13.06	11.39	8.39	10.5	10.05	4.34	6.18	5.16	5.67	5.44	5.67	6.49	6.71	8.25	OFUT23	protein-O-fucosyltransferase 1 [Oryza sativa]	-	-	-	-	-	GO:0008417//fucosyltransferase activity	GO:0006493//protein O-linked glycosylation	-
ncbi_4328430	turquoise	796.514	10.02	12.15	12.4	24.63	25.18	24.28	11.49	18	15.27	9.45	11.57	11.42	13.27	13.5	12.93	12.74	12.87	16.93	--	PREDICTED: OTU domain-containing protein DDB_G0284757 [Oryza sativa Japonica Group]	-	-	-	-	-	-	-	-
ncbi_4328435	turquoise	1047.93	55.59	80.62	64.64	151.92	109.66	122.88	97.16	71.61	85.4	54.89	57.01	51.27	64.93	62.92	53.1	65.95	63.49	55.15	PGK3	PREDICTED: phosphoglycerate kinase, cytosolic [Oryza sativa Japonica Group]	Metabolism;Metabolism;Metabolism;Metabolism;Metabolism;Metabolism	Global and overview maps;Global and overview maps;Global and overview maps;Global and overview maps;Carbohydrate metabolism;Energy metabolism	ko01100//Metabolic pathways;ko01110//Biosynthesis of secondary metabolites;ko01200//Carbon metabolism;ko01230//Biosynthesis of amino acids;ko00010//Glycolysis / Gluconeogenesis;ko00710//Carbon fixation in photosynthetic organisms	K00927;K00927;K00927;K00927;K00927;K00927	GO:0005576//extracellular region;GO:0005911//cell-cell junction;GO:0009532//plastid stroma;GO:0031090//organelle membrane	GO:0016772//transferase activity, transferring phosphorus-containing groups;GO:0032550//purine ribonucleoside binding	GO:0006090//pyruvate metabolic process;GO:0006796//phosphate-containing compound metabolic process;GO:0010038//response to metal ion;GO:0033554//cellular response to stress	-
ncbi_4328440	turquoise	1582.32	176.07	182.73	189.26	79.18	90.63	78.46	104.77	102.13	93.39	196.14	185.96	202.72	190.75	197.48	196.94	172.04	192.75	200.42	At2g35130	PREDICTED: pentatricopeptide repeat-containing protein At2g35130 isoform X1 [Oryza sativa Japonica Group]	-	-	-	-	-	-	-	-
ncbi_4328446	turquoise	606.457	7.08	10.03	7.18	12.06	12.17	9.89	9.75	9.12	8.16	7.98	7.89	7.95	5.76	7.25	6.45	8.21	7.35	6.31	GAPCP2	PREDICTED: glyceraldehyde-3-phosphate dehydrogenase GAPCP1, chloroplastic [Oryza sativa Japonica Group]	Metabolism;Metabolism;Metabolism;Metabolism;Metabolism;Metabolism	Global and overview maps;Global and overview maps;Global and overview maps;Global and overview maps;Carbohydrate metabolism;Energy metabolism	ko01100//Metabolic pathways;ko01110//Biosynthesis of secondary metabolites;ko01200//Carbon metabolism;ko01230//Biosynthesis of amino acids;ko00010//Glycolysis / Gluconeogenesis;ko00710//Carbon fixation in photosynthetic organisms	K00134;K00134;K00134;K00134;K00134;K00134	-	GO:0000166//nucleotide binding;GO:0016903//oxidoreductase activity, acting on the aldehyde or oxo group of donors	GO:0044710//single-organism metabolic process	-
ncbi_4328457	turquoise	887.147	19.93	14.24	15.54	10.68	10.72	10.86	14.3	12.94	10.78	16.62	20.66	21.01	17.74	16.3	18.06	15.91	15.53	15.28	rlmI	PREDICTED: ribosomal RNA large subunit methyltransferase I [Oryza sativa Japonica Group]	-	-	-	-	-	-	-	-
ncbi_4328458	turquoise	1399	13.48	21.48	15.68	32.62	37.61	39.92	31.44	32.4	36.71	6.84	9.29	5.99	13.56	15.27	15.15	19.12	18.59	17.36	ALIS1	PREDICTED: ALA-interacting subunit 1 [Oryza sativa Japonica Group]	-	-	-	-	-	-	-	-
ncbi_4328469	turquoise	951.863	8.34	13.17	12.47	17.82	17.95	20.83	14.54	13.36	15.97	12.64	11.08	10.25	10.88	11.64	12.31	10.69	12.79	11.49	RISBZ4	Os02g0175100, partial [Oryza sativa Japonica Group]	-	-	-	-	-	GO:0003677//DNA binding	GO:0010468//regulation of gene expression	bZIP
ncbi_4328471	turquoise	1472.9	7.15	11.03	9.6	17.76	18.11	18.67	15.75	16.22	17.36	8.29	9.73	7.71	9.07	9.14	9.37	13.01	10.17	10.62	--	Core-2/I-branching beta-16-N-acetylglucosaminyltransferase family protein [Zea mays]	-	-	-	-	-	GO:0008194//UDP-glycosyltransferase activity	-	-
ncbi_4328475	turquoise	849.7	10.44	9.54	10.74	14.75	16.14	14.02	12.58	13.64	14.09	8.78	10.15	9.33	9.76	10.69	10.88	13.52	12.57	9.72	--	PREDICTED: proline-rich protein PRCC [Oryza sativa Japonica Group]	-	-	-	-	-	-	-	-
ncbi_4328485	turquoise	309.309	22.46	21.36	30.34	27.25	40.66	39.37	66.33	30.57	37.56	4.54	6.69	9.73	17.4	18.92	13.48	28.43	27.02	16.63	4CL3	PREDICTED: probable 4-coumarate--CoA ligase 3 [Oryza sativa Japonica Group]	Metabolism;Metabolism;Metabolism;Metabolism;Metabolism	Global and overview maps;Global and overview maps;Biosynthesis of other secondary metabolites;Amino acid metabolism;Metabolism of cofactors and vitamins	ko01100//Metabolic pathways;ko01110//Biosynthesis of secondary metabolites;ko00940//Phenylpropanoid biosynthesis;ko00360//Phenylalanine metabolism;ko00130//Ubiquinone and other terpenoid-quinone biosynthesis	K01904;K01904;K01904;K01904;K01904	-	-	-	-
ncbi_4328489	turquoise	1031.81	11.48	13.97	11.12	4.25	5.16	4.9	6.22	4	4.25	15.44	13.04	11.85	11.51	12.67	16.31	9.8	9.62	11.43	CIPK21	PREDICTED: CBL-interacting serine/threonine-protein kinase 21 [Oryza sativa Japonica Group]	-	-	-	-	-	-	-	-
ncbi_4328490	turquoise	262.279	78.62	67.71	72.34	71.04	58.55	49.87	71.86	56.17	51.23	115.71	90.4	65.23	86.76	87.12	88.05	75.89	72.56	77.61	CO3	PREDICTED: zinc finger protein CONSTANS-LIKE 3 [Oryza sativa Japonica Group]	-	-	-	-	-	-	-	CO-like
ncbi_4328492	turquoise	1229.78	70.81	136.35	91.31	257.92	226.47	204.28	184.13	200.34	194.67	88.16	91.53	67.33	122.88	120.54	109.76	151.31	137.59	146.27	Os02g0178400	PREDICTED: protein transport protein Sec61 subunit gamma [Brachypodium distachyon]	Genetic Information Processing;Cellular Processes;Genetic Information Processing	Folding, sorting and degradation;Transport and catabolism;Folding, sorting and degradation	ko04141//Protein processing in endoplasmic reticulum;ko04145//Phagosome;ko03060//Protein export	K07342;K07342;K07342	-	GO:0008320//protein transmembrane transporter activity	GO:0015031//protein transport	-
ncbi_4328526	turquoise	1196.29	146.47	118.61	134.99	80.21	69.84	88.22	108.69	93.51	101.48	144.12	144.76	140.59	137.27	132.38	137.58	120.18	116.25	108.48	AVP1	PREDICTED: pyrophosphate-energized vacuolar membrane proton pump [Oryza sativa Japonica Group]	Metabolism	Energy metabolism	ko00190//Oxidative phosphorylation	K01507	-	GO:0003824//catalytic activity;GO:0015405//P-P-bond-hydrolysis-driven transmembrane transporter activity	GO:0006818//hydrogen transport;GO:0044763//single-organism cellular process	-
ncbi_4328527	turquoise	737.957	10.09	9.04	10.51	12.84	12.58	13.22	10.7	12.68	13.54	8.91	10.84	10.45	10.06	10.09	10.84	9.71	10.66	10.43	SPS2	PREDICTED: probable sucrose-phosphate synthase 2 isoform X1 [Oryza sativa Japonica Group]	Metabolism;Metabolism	Global and overview maps;Carbohydrate metabolism	ko01100//Metabolic pathways;ko00500//Starch and sucrose metabolism	K00696;K00696	-	-	-	-
ncbi_4328533	turquoise	1593.9	8.31	8.65	11.26	60.06	43.61	46.82	37.78	36.67	31.32	5	7.19	6.37	7.53	10.44	6.92	11.06	9.64	8.47	CYP71Z6	PREDICTED: ent-isokaurene C2-hydroxylase-like [Oryza sativa Japonica Group]	-	-	-	-	-	-	-	-
ncbi_4328551	turquoise	62.0215	3.76	17.06	22.19	4.4	5.75	4.24	4.05	5.18	2.97	3.62	8.37	11.9	9.42	8.57	8.12	13.5	14.47	15.42	MYB44	PREDICTED: transcription factor MYB44 [Oryza sativa Japonica Group]	Organismal Systems	Environmental adaptation	ko04626//Plant-pathogen interaction	K09422	-	-	-	MYB
ncbi_4328552	turquoise	632.865	14.65	32.7	24.82	59.7	58.35	56.33	105.26	53.55	56.14	4.01	5.41	7.1	18.07	22.92	19.09	35.96	30.74	18.42	CAD2	PREDICTED: cinnamyl alcohol dehydrogenase 2 [Oryza sativa Japonica Group]	Metabolism;Metabolism;Metabolism	Global and overview maps;Global and overview maps;Biosynthesis of other secondary metabolites	ko01100//Metabolic pathways;ko01110//Biosynthesis of secondary metabolites;ko00940//Phenylpropanoid biosynthesis	K00083;K00083;K00083	-	GO:0016616//oxidoreductase activity, acting on the CH-OH group of donors, NAD or NADP as acceptor;GO:0043169//cation binding	GO:0009699//phenylpropanoid biosynthetic process	-
ncbi_4328553	turquoise	1058.55	12.51	11.11	18.38	63.95	38.76	48.73	33.4	25.81	23.58	15.97	12.34	12.84	14.28	12.96	13.24	13.69	11.87	12.04	UGT84A13	PREDICTED: cinnamate beta-D-glucosyltransferase [Oryza sativa Japonica Group]	-	-	-	-	-	GO:0016757//transferase activity, transferring glycosyl groups	-	-
ncbi_4328577	turquoise	1421.34	3.17	3.42	4.86	49.53	41.83	56.6	33.49	35.46	47.12	8.1	7.74	7.92	8.84	8.25	10.49	13.5	13.87	15.84	AVT6A	PREDICTED: sodium-coupled neutral amino acid transporter 1 [Oryza sativa Japonica Group]	-	-	-	-	-	-	-	-
ncbi_4328590	turquoise	512.527	1.61	3.01	1.55	2.56	5.29	4.12	4.24	3.21	5.55	1.7	1.24	0.83	2.22	2.36	1.8	2.73	1.43	0.74	--	PREDICTED: uncharacterized protein LOC4328590 [Oryza sativa Japonica Group]	-	-	-	-	-	-	-	-
ncbi_4328598	turquoise	1438.92	15.28	19.15	16.43	31.66	29.95	33.09	27.21	20.02	24.72	11.67	13.77	11.84	14.36	13.86	12.93	13.22	14.67	14.04	CSY4	PREDICTED: citrate synthase 4, mitochondrial [Oryza sativa Japonica Group]	Metabolism;Metabolism;Metabolism;Metabolism;Metabolism;Metabolism;Metabolism	Global and overview maps;Global and overview maps;Global and overview maps;Global and overview maps;Carbohydrate metabolism;Carbohydrate metabolism;Global and overview maps	ko01100//Metabolic pathways;ko01110//Biosynthesis of secondary metabolites;ko01200//Carbon metabolism;ko01230//Biosynthesis of amino acids;ko00630//Glyoxylate and dicarboxylate metabolism;ko00020//Citrate cycle (TCA cycle);ko01210//2-Oxocarboxylic acid metabolism	K01647;K01647;K01647;K01647;K01647;K01647;K01647	-	-	-	-
ncbi_4328603	turquoise	654.189	62.59	29.98	71.07	24.71	16.5	19.21	11.86	7.74	9.12	86.46	54.75	44.43	87.53	79.14	66.21	62.41	67.74	48.3	LOX2.3	PREDICTED: lipoxygenase 2.3, chloroplastic [Oryza sativa Japonica Group]	Metabolism;Metabolism;Metabolism;Metabolism	Global and overview maps;Global and overview maps;Lipid metabolism;Lipid metabolism	ko01100//Metabolic pathways;ko01110//Biosynthesis of secondary metabolites;ko00592//alpha-Linolenic acid metabolism;ko00591//Linoleic acid metabolism	K00454;K00454;K00454;K00454	-	GO:0016701//oxidoreductase activity, acting on single donors with incorporation of molecular oxygen;GO:0043169//cation binding	GO:0006633//fatty acid biosynthetic process	-
ncbi_4328604	turquoise	1266.4	13.49	16.92	15.11	19.86	22.55	20.33	18.18	18.42	18.03	11.95	12.56	12.02	13.81	15.18	14.18	15.45	15.74	13.48	--	PREDICTED: TBCC domain-containing protein 1 [Oryza sativa Japonica Group]	-	-	-	-	-	GO:0008092//cytoskeletal protein binding	GO:0006996//organelle organization	-
ncbi_4328606	turquoise	427.536	3.99	5.98	5.25	2.37	3.34	3.58	3.23	3.21	4.36	4.48	4.2	4.89	5.24	5.12	5.48	4.1	4.64	4.81	Abhd18	PREDICTED: protein ABHD18 [Oryza brachyantha]	-	-	-	-	-	-	-	-
ncbi_4328619	turquoise	283.101	3.95	4.78	5.04	5.67	5.37	4.69	4.96	5.42	5.26	4.99	4.75	4.48	4.15	3.81	4.51	4.31	4.06	4.2	KAS	PREDICTED: 3-oxoacyl-[acyl-carrier-protein] synthase, mitochondrial [Oryza sativa Japonica Group]	Metabolism;Metabolism;Metabolism;Metabolism	Global and overview maps;Global and overview maps;Lipid metabolism;Metabolism of cofactors and vitamins	ko01100//Metabolic pathways;ko01212//Fatty acid metabolism;ko00061//Fatty acid biosynthesis;ko00780//Biotin metabolism	K09458;K09458;K09458;K09458	GO:0043231//intracellular membrane-bounded organelle	GO:0004312//fatty acid synthase activity	GO:0006631//fatty acid metabolic process;GO:0006950//response to stress;GO:0007275//multicellular organism development	-
ncbi_4328622	turquoise	1264.13	1.36	2.35	2.36	4.89	5.24	4.63	3.7	3.89	5.11	2.09	2.3	2.48	1.41	1.79	1.64	1.53	1.47	2.05	RCC1	PREDICTED: ultraviolet-B receptor UVR8 [Oryza sativa Japonica Group]	-	-	-	-	-	-	-	-
ncbi_4328629	turquoise	627.537	6.95	11.01	9.24	6.1	6.63	5.67	5.84	4.98	4.16	10.52	9.05	9.75	9	10.14	11	10.72	9.18	11.28	AGD12	PREDICTED: ADP-ribosylation factor GTPase-activating protein AGD12 [Oryza sativa Japonica Group]	Cellular Processes	Transport and catabolism	ko04144//Endocytosis	K12486	-	-	-	-
ncbi_4328632	turquoise	1104.5	12.84	15.56	17.07	40.26	32	41.68	27.66	25.86	30.57	14.26	16.31	13.95	18.89	19.26	20.43	23.22	23	23.73	ddi1	PREDICTED: DNA damage-inducible protein 1 [Oryza sativa Japonica Group]	-	-	-	-	-	-	-	-
ncbi_4328635	turquoise	903.928	3.57	3.45	3.3	7.53	8.43	6.98	7.08	6.59	6.26	3.44	5.54	4.12	4.95	4.31	4.32	5.36	5.2	3.92	rplL	PREDICTED: 50S ribosomal protein L7/L12 [Oryza sativa Japonica Group]	Genetic Information Processing	Translation	ko03010//Ribosome	K02935	GO:0030529//intracellular ribonucleoprotein complex	-	GO:0010467//gene expression	-
ncbi_4328642	turquoise	239.385	80.55	67.49	82.42	123.56	85.93	105.73	93.98	79.73	89.27	79.2	80.64	78.34	84.27	86.59	82.78	89.58	89.92	88.73	RPT4B	PREDICTED: 26S protease regulatory subunit S10B homolog B [Oryza sativa Japonica Group]	Genetic Information Processing	Folding, sorting and degradation	ko03050//Proteasome	K03064	GO:0044424//intracellular part	GO:0016787//hydrolase activity;GO:0032550//purine ribonucleoside binding	GO:0009057//macromolecule catabolic process;GO:0019538//protein metabolic process	-
ncbi_4328647	turquoise	257.426	95.03	69.85	107.9	54.67	51.83	66.23	70.94	64.72	75.97	80.93	84.12	66.51	85.12	95.73	81.11	76.19	81.18	76.38	EBF2	PREDICTED: EIN3-binding F-box protein 1 isoform X1 [Oryza sativa Japonica Group]	Environmental Information Processing;Environmental Information Processing	Signal transduction;Signal transduction	ko04075//Plant hormone signal transduction;ko04016//MAPK signaling pathway - plant	K14515;K14515	-	-	-	-
ncbi_4328654	turquoise	44.6004	13.29	15.68	16.63	15.56	16.35	17.5	10.25	11.33	14.58	13.6	9.94	9.57	15.22	12.97	11.46	8.84	10.42	10.29	SPX2	PREDICTED: SPX domain-containing protein 2 [Oryza sativa Japonica Group]	-	-	-	-	-	-	-	-
ncbi_4328660	turquoise	866.982	2.75	2.91	4.93	6.2	6.14	6.43	5.76	4.54	5.39	2.88	3.78	3.24	4.05	3.49	3.7	2.87	2.56	3.86	FRS5	PREDICTED: protein FAR1-RELATED SEQUENCE 5 [Oryza sativa Japonica Group]	-	-	-	-	-	-	-	FAR1
ncbi_4328661	turquoise	1527.17	3.66	6.57	6.09	20.18	25.51	21.6	15.1	15.1	13.21	3.74	2.83	2.42	5.37	4.2	4.3	2.68	2.68	3.76	At1g55270	PREDICTED: F-box/kelch-repeat protein At1g55270 isoform X1 [Oryza sativa Japonica Group]	-	-	-	-	-	-	-	-
ncbi_4328669	turquoise	1135.63	1.42	1.01	1.27	4.57	3.92	3.67	2.82	2.5	2.78	1.74	1.8	1.64	1.32	0.96	1.24	0.91	0.73	1.06	UVR3	PREDICTED: (6-4)DNA photolyase [Oryza sativa Japonica Group]	-	-	-	-	-	GO:0003676//nucleic acid binding;GO:0003913//DNA photolyase activity	GO:0006259//DNA metabolic process;GO:0009416//response to light stimulus;GO:0033554//cellular response to stress	-
ncbi_4328675	turquoise	248.111	1.36	2.98	2.4	3.63	3.08	2.51	2.91	3.41	2.99	2.23	2.71	2	2.41	2.03	1.84	3.02	2.32	2.01	STRAP	PREDICTED: serine-threonine kinase receptor-associated protein [Oryza sativa Japonica Group]	Genetic Information Processing	Translation	ko03013//RNA transport	K13137	-	-	-	-
ncbi_4328679	turquoise	1120.76	1.26	1.08	1.66	12.33	6.65	7.1	4.78	3.62	3.87	0.82	0.33	0.54	0.35	0.45	1.06	1.15	1.43	1.4	UGT73E1	PREDICTED: UDP-glycosyltransferase 73E1 [Oryza sativa Japonica Group]	-	-	-	-	-	-	-	-
ncbi_4328687	turquoise	37.9825	3.03	1.96	4.3	5.14	5.26	4.65	2.98	1.96	2.59	1.99	3.08	2.8	3.4	3.95	3.34	4.45	4.34	3.15	ABCG39	PREDICTED: ABC transporter G family member 39 [Oryza sativa Japonica Group]	-	-	-	-	-	-	-	-
ncbi_4328696	turquoise	1466.98	0.7	1.07	0.77	7.8	9.3	6.69	7.07	8.76	7.79	0	0.2	0.11	0.18	0.32	0	0.4	0.03	0.22	--	PREDICTED: uncharacterized protein LOC4328696 [Oryza sativa Japonica Group]	-	-	-	-	-	-	-	-
ncbi_4328706	turquoise	1554.62	0.56	1.57	1.11	16.1	19.21	16.39	8.4	11.37	8.5	0.58	0.91	0.74	0.91	1.08	0.74	2.21	0.45	0.8	--	Os02g0212300 [Oryza sativa Japonica Group]	-	-	-	-	-	-	-	-
ncbi_4328713	turquoise	695.521	7.57	6.25	7.88	10.76	13.14	11.33	9.03	10.27	9.1	8.25	8.05	5.99	8.29	8.92	7.54	7.72	8.36	8.77	TRZ1	PREDICTED: nuclear ribonuclease Z [Oryza sativa Japonica Group]	Genetic Information Processing	Translation	ko03013//RNA transport	K00784	-	-	-	-
ncbi_4328720	turquoise	1463.61	0.61	0.85	0.84	12.54	11.39	15.45	6.24	6.75	9.87	0.54	0.12	0.47	1.15	1.12	1.52	1.77	1.51	2.61	HDAC2	PREDICTED: probable histone deacetylase 19 isoform X1 [Oryza sativa Japonica Group]	-	-	-	-	GO:0043231//intracellular membrane-bounded organelle	GO:0017136//NAD-dependent histone deacetylase activity	GO:0010468//regulation of gene expression;GO:0016575//histone deacetylation;GO:0034645//cellular macromolecule biosynthetic process	-
ncbi_4328759	turquoise	1383.77	6.25	9.34	8.38	15.44	15.31	16.7	12.19	14.92	14.72	6.39	9.11	6.44	6.95	7.06	7.24	9.03	9.26	10.76	--	Lipoprotein signal peptidase [Anthurium amnicola]	-	-	-	-	-	-	-	-
ncbi_4328774	turquoise	788.48	65.13	54.97	63.8	43.35	37.42	42.95	50.07	53.4	49.15	55.39	70.23	71.53	60.14	57.5	62.29	53.55	55.65	57.71	PXN	PREDICTED: peroxisomal nicotinamide adenine dinucleotide carrier [Oryza sativa Japonica Group]	Cellular Processes	Transport and catabolism	ko04146//Peroxisome	K13354	GO:0031224//intrinsic component of membrane;GO:0043231//intracellular membrane-bounded organelle	-	-	-
ncbi_4328789	turquoise	1415.7	31.17	47.44	42.59	122.35	105.01	97.48	61.09	71.01	66.46	30.85	28.33	27.73	36.29	40.99	39.1	44.38	42.74	49.56	--	early nodulin [Oryza sativa Japonica Group]	-	-	-	-	-	-	GO:0009725//response to hormone	-
ncbi_4328790	turquoise	552.662	16.88	15.26	18.9	18.79	19.83	18.53	20.05	19.55	20.34	14.43	14.93	15.52	14.46	15.27	16.43	14.88	16.93	17.89	PAPS4	PREDICTED: nuclear poly(A) polymerase 4 [Oryza sativa Japonica Group]	Genetic Information Processing	Translation	ko03015//mRNA surveillance pathway	K14376	-	-	-	-
ncbi_4328803	turquoise	1110.65	3.11	6.52	4.87	11.65	13.8	9.94	7.52	8.47	7.88	3.06	5.08	3.11	4.8	4.71	4.17	7.53	5.96	6.21	At5g19680	PREDICTED: protein phosphatase 1 regulatory subunit pprA [Oryza sativa Japonica Group]	-	-	-	-	-	-	-	-
ncbi_4328809	turquoise	1456.29	0.11	0.29	0.35	7.15	7.59	5.27	4.96	3.34	2.83	0	0.1	0.06	0.07	0.06	0.15	0.1	0.1	0.18	HSFC2A	PREDICTED: heat stress transcription factor C-2a [Oryza sativa Japonica Group]	-	-	-	-	-	-	-	HSF
ncbi_4328812	turquoise	763.813	64.69	55.49	72.24	149.94	100.45	145.02	102.93	91.96	113.5	64.03	62.83	65.34	78.7	83.58	84.94	85.41	90.5	88.62	CSY3	Os02g0232400, partial [Oryza sativa Japonica Group]	Metabolism;Metabolism;Metabolism;Metabolism;Metabolism;Metabolism;Metabolism	Global and overview maps;Global and overview maps;Global and overview maps;Global and overview maps;Carbohydrate metabolism;Carbohydrate metabolism;Global and overview maps	ko01100//Metabolic pathways;ko01110//Biosynthesis of secondary metabolites;ko01200//Carbon metabolism;ko01230//Biosynthesis of amino acids;ko00630//Glyoxylate and dicarboxylate metabolism;ko00020//Citrate cycle (TCA cycle);ko01210//2-Oxocarboxylic acid metabolism	K01647;K01647;K01647;K01647;K01647;K01647;K01647	GO:0043231//intracellular membrane-bounded organelle	GO:0016746//transferase activity, transferring acyl groups	GO:0005975//carbohydrate metabolic process	-
ncbi_4328814	turquoise	449.318	0.41	3.05	4.35	4.74	6.2	6.11	2.58	1.54	1.55	0.12	0.16	0.72	0.92	2.18	0.36	0.66	1.67	0.36	NIP1-1	PREDICTED: aquaporin NIP1-1 [Oryza sativa Japonica Group]	-	-	-	-	-	-	GO:0051234//establishment of localization	-
ncbi_4328830	turquoise	1441.98	33.24	35.39	34.79	60.01	61.81	68.22	61.28	58.89	61.59	23.39	26.82	27.09	36.77	36.9	33.69	35.43	37.54	39.54	GSK4	PREDICTED: shaggy-related protein kinase eta [Oryza sativa Japonica Group]	Environmental Information Processing	Signal transduction	ko04075//Plant hormone signal transduction	K14502	-	GO:0004672//protein kinase activity;GO:0032550//purine ribonucleoside binding	GO:0006464//cellular protein modification process;GO:0006796//phosphate-containing compound metabolic process	-
ncbi_4328840	turquoise	46.0202	6.29	8.26	6.19	4.92	7.66	4.62	6.09	7.13	5.92	8.25	6.05	7.2	5.77	7.44	7.37	7.27	6.41	7.3	AIM25	PREDICTED: altered inheritance rate of mitochondria protein 25 [Oryza sativa Japonica Group]	-	-	-	-	-	-	-	-
ncbi_4328844	turquoise	1632.08	3.08	7.18	5.69	19.8	23.01	20.07	17.48	19.89	17.26	2.14	1.41	1.92	4.94	5.04	3.14	5.68	6.3	6.63	CAMRLK	PREDICTED: probable LRR receptor-like serine/threonine-protein kinase At2g24230 [Oryza sativa Japonica Group]	-	-	-	-	-	-	-	-
ncbi_4328852	turquoise	1373.04	0.03	0.2	0.08	4.17	2.54	2.31	2.54	3.02	2.51	0.1	0	0	0.19	0.07	0.05	0.1	0.08	0.14	UGT72B1	PREDICTED: UDP-glycosyltransferase 72B1 [Oryza sativa Japonica Group]	-	-	-	-	-	GO:0016757//transferase activity, transferring glycosyl groups	-	-
ncbi_4328858	turquoise	1486.49	9.97	14.25	8.4	28.68	28.18	28.06	18.1	18.25	18.82	6.82	5.92	5.62	7.01	8.39	8.2	5.3	5.94	7.09	CID11	PREDICTED: polyadenylate-binding protein-interacting protein 9 [Oryza sativa Japonica Group]	-	-	-	-	-	GO:0097159//organic cyclic compound binding	-	-
ncbi_4328898	turquoise	127.773	6.98	11.02	7.52	6.69	8.38	6.19	7.38	6.6	6.5	7.52	11.92	8.19	9.25	10.76	8.66	10.57	10.45	10.61	At4g18593	PREDICTED: probable inactive dual specificity protein phosphatase-like At4g18593 [Oryza sativa Japonica Group]	-	-	-	-	-	-	-	-
ncbi_4328910	turquoise	1022.55	53.68	56.52	58.98	97.59	91.62	79.06	62.12	62.03	58.25	44.13	52.17	48	43.34	41.9	41.42	45.05	45.29	41.77	SPMS	PREDICTED: spermine synthase [Oryza sativa Japonica Group]	Metabolism;Metabolism;Metabolism;Metabolism;Metabolism	Global and overview maps;Metabolism of other amino acids;Amino acid metabolism;Amino acid metabolism;Metabolism of other amino acids	ko01100//Metabolic pathways;ko00480//Glutathione metabolism;ko00270//Cysteine and methionine metabolism;ko00330//Arginine and proline metabolism;ko00410//beta-Alanine metabolism	K00797;K00797;K00797;K00797;K00797	-	GO:0003824//catalytic activity	-	-
ncbi_4328912	turquoise	376.402	9.51	11.48	10.93	12.42	12.68	13.08	9.37	9.43	11.03	6.21	9.2	8.27	8.42	8.95	8.94	10.12	10.5	9.41	CNGC1	PREDICTED: cyclic nucleotide-gated ion channel 1 [Oryza sativa Japonica Group]	Organismal Systems	Environmental adaptation	ko04626//Plant-pathogen interaction	K05391	GO:0031224//intrinsic component of membrane	-	GO:0006811//ion transport;GO:0044763//single-organism cellular process	-
ncbi_4328929	turquoise	719.305	0.25	0.32	0.53	39.3	36.27	13.1	5.95	7.76	4.01	0.61	0.35	0.33	0.08	0.2	0.13	0.42	0.15	0.07	--	PREDICTED: uncharacterized protein LOC4328929 [Oryza sativa Japonica Group]	-	-	-	-	-	-	-	-
ncbi_4328940	turquoise	1425.64	21.13	34.99	26.35	90.14	75.14	74.3	51.59	58.91	50.22	20.71	25.71	17.54	29.18	30.44	32.31	38.22	40.25	34.03	UBC5B	PREDICTED: ubiquitin-conjugating enzyme E2 5B [Oryza sativa Japonica Group]	Genetic Information Processing;Genetic Information Processing	Folding, sorting and degradation;Folding, sorting and degradation	ko04141//Protein processing in endoplasmic reticulum;ko04120//Ubiquitin mediated proteolysis	K06689;K06689	GO:0016020//membrane;GO:0044424//intracellular part	GO:0016879//ligase activity, forming carbon-nitrogen bonds;GO:0019787//ubiquitin-like protein transferase activity;GO:0032550//purine ribonucleoside binding	GO:0001558//regulation of cell growth;GO:0006281//DNA repair;GO:0006511//ubiquitin-dependent protein catabolic process;GO:0006625//protein targeting to peroxisome;GO:0009062//fatty acid catabolic process;GO:0016192//vesicle-mediated transport;GO:0032446//protein modification by small protein conjugation;GO:0035966//response to topologically incorrect protein;GO:0043623//cellular protein complex a…	-
ncbi_4328948	turquoise	206.327	13.28	8.79	10.99	9.17	8.12	6.54	9.43	9.35	7.54	11.3	10.34	10.23	10.72	9.62	8.71	9.2	10.58	11.51	PDV1	PREDICTED: plastid division protein PDV1 [Oryza sativa Japonica Group]	-	-	-	-	-	-	-	-
ncbi_4328953	turquoise	138.277	1.65	3.42	1.78	2.12	4.34	3.42	2.91	5.08	3.87	3.17	2.28	2.77	1.75	2.4	1.97	1.91	1.21	1.22	WRKY27	PREDICTED: probable WRKY transcription factor 27 [Oryza sativa Japonica Group]	Organismal Systems;Environmental Information Processing	Environmental adaptation;Signal transduction	ko04626//Plant-pathogen interaction;ko04016//MAPK signaling pathway - plant	K13425;K13425	-	-	-	WRKY
ncbi_4328956	turquoise	1565.39	35.51	51.44	43.64	113.74	129.75	107.78	67.04	87.48	83.9	32.26	35.38	32.86	33.07	39.18	40.47	35.27	38.84	44.88	RTNLB2	PREDICTED: reticulon-like protein B2 [Oryza sativa Japonica Group]	-	-	-	-	GO:0031090//organelle membrane;GO:0031224//intrinsic component of membrane	-	-	-
ncbi_4328957	turquoise	961.219	5.74	9.72	8.34	13.66	15.27	17.61	9.49	8.29	10.12	5.44	6.04	6.13	5.65	6.32	7.17	5.18	5.36	5.81	PAI1	PREDICTED: N-(5'-phosphoribosyl)anthranilate isomerase 1, chloroplastic [Oryza sativa Japonica Group]	Metabolism;Metabolism;Metabolism;Metabolism	Global and overview maps;Global and overview maps;Global and overview maps;Amino acid metabolism	ko01100//Metabolic pathways;ko01110//Biosynthesis of secondary metabolites;ko01230//Biosynthesis of amino acids;ko00400//Phenylalanine, tyrosine and tryptophan biosynthesis	K01817;K01817;K01817;K01817	-	GO:0016861//intramolecular oxidoreductase activity, interconverting aldoses and ketoses	GO:0006586//indolalkylamine metabolic process;GO:0008652//cellular amino acid biosynthetic process	-
ncbi_4328960	turquoise	482.07	11.51	10.76	12.76	9.12	9.62	9.11	9.6	10.67	10.25	13.37	17.68	15.88	13.16	12.04	14.41	12.6	11.45	15.05	cfxQ	PREDICTED: protein CbxX, chromosomal [Oryza sativa Japonica Group]	-	-	-	-	-	-	-	-
ncbi_4328963	turquoise	1539.05	4.05	8.36	5.67	19.78	19.97	15.49	11.27	11.19	12.62	4.41	4.32	2.99	4.33	4.06	5.01	5.79	4.9	4.37	RISBZ3	PREDICTED: basic leucine zipper 9 isoform X1 [Oryza sativa Japonica Group]	-	-	-	-	-	GO:0003677//DNA binding	GO:0010468//regulation of gene expression	bZIP
ncbi_4328976	turquoise	1232.04	1.93	25.44	20.05	207.91	269.58	391.16	157.76	117.29	223.56	0.18	0.13	0.21	0.69	2.52	3.47	1.98	1.26	2.5	SBT3.5	PREDICTED: subtilisin-like protease SBT3.5 [Oryza sativa Japonica Group]	-	-	-	-	-	-	-	-
ncbi_4328996	turquoise	1363.73	6.04	8.67	11.03	27.49	30.02	30.28	23.88	27.88	28.93	8.81	7.26	7.16	11.25	9.86	10.85	17.69	15.84	14.41	--	PREDICTED: RNA-binding protein Raly [Oryza sativa Japonica Group]	-	-	-	-	-	-	-	-
ncbi_4328997	turquoise	1337.94	30.17	24.25	40.86	160.05	106.51	155.98	109.06	93.7	123.39	29.42	31.39	25.59	41.85	45.18	47.46	57.26	59.95	56.07	MFP	PREDICTED: peroxisomal fatty acid beta-oxidation multifunctional protein [Oryza sativa Japonica Group]	Metabolism;Metabolism;Metabolism;Metabolism;Metabolism	Global and overview maps;Global and overview maps;Global and overview maps;Lipid metabolism;Lipid metabolism	ko01100//Metabolic pathways;ko01110//Biosynthesis of secondary metabolites;ko01212//Fatty acid metabolism;ko00592//alpha-Linolenic acid metabolism;ko00071//Fatty acid degradation	K10527;K10527;K10527;K10527;K10527	-	-	-	-
ncbi_4328999	turquoise	666.886	22.36	22.25	18.18	68.43	59.37	42.83	27.07	18.1	16.98	15.55	15.06	14.69	18.76	16.97	16.02	16.37	16.9	13.06	At1g67300	PREDICTED: probable plastidic glucose transporter 2 [Oryza sativa Japonica Group]	-	-	-	-	-	-	-	-
ncbi_4329001	turquoise	1203.06	34.04	36	44.59	55.59	65.31	71.02	62.3	58.5	52.08	20.45	22.06	23.15	20.4	23.2	21.55	22.88	24.89	22.21	FT1	PREDICTED: galactoside 2-alpha-L-fucosyltransferase isoform X1 [Oryza sativa Japonica Group]	-	-	-	-	-	-	GO:0044085//cellular component biogenesis;GO:0070085//glycosylation	-
ncbi_4329006	turquoise	371.206	11.21	11.35	12.53	8.4	8.78	8.36	8.54	9.24	7.85	10.41	10.5	9.51	9.77	10.77	9.65	10.12	10.2	10.66	At3g16190	PREDICTED: probable inactive nicotinamidase At3g16190 [Oryza sativa Japonica Group]	-	-	-	-	GO:0043231//intracellular membrane-bounded organelle	-	-	-
ncbi_4329007	turquoise	681.786	26.13	28.26	25.75	42.99	44.17	39.74	40.92	47.91	37.84	26.59	24.29	25.51	35.62	35.68	30.28	34.25	33.56	27.19	VTE1	PREDICTED: probable tocopherol cyclase, chloroplastic [Oryza sativa Japonica Group]	Metabolism;Metabolism;Metabolism	Global and overview maps;Global and overview maps;Metabolism of cofactors and vitamins	ko01100//Metabolic pathways;ko01110//Biosynthesis of secondary metabolites;ko00130//Ubiquinone and other terpenoid-quinone biosynthesis	K09834;K09834;K09834	GO:0009528//plastid inner membrane;GO:0031976//plastid thylakoid;GO:0044434//chloroplast part	GO:0009975//cyclase activity	GO:0006778//porphyrin-containing compound metabolic process;GO:0006952//defense response;GO:0009628//response to abiotic stimulus;GO:0010233//phloem transport;GO:0016116//carotenoid metabolic process;GO:0018130//heterocycle biosynthetic process;GO:0032787//monocarboxylic acid metabolic process;GO:0032958//inositol phosphate biosynthetic process	-
ncbi_4329024	turquoise	947.841	0.77	2.04	1.22	2.51	2.51	3.7	3.09	3.34	3.01	0.18	0.41	0.43	1.06	1.15	1.03	1.62	1.8	1.23	RGA2	PREDICTED: disease resistance protein RGA2 isoform X1 [Oryza sativa Japonica Group]	-	-	-	-	-	-	-	-
ncbi_4329028	turquoise	167.648	8.66	15.75	12.41	19.29	20.49	14.42	14.93	15.85	12.41	17.8	13.22	12.86	12.62	12.71	12.66	12.29	13.05	11.86	--	PREDICTED: uncharacterized protein LOC4329028 [Oryza sativa Japonica Group]	-	-	-	-	-	-	GO:0000097//sulfur amino acid biosynthetic process	-
ncbi_4329057	turquoise	865.553	20.23	19.46	17.85	31.37	27.98	25.47	27.86	26.78	24.52	21.36	23.08	20.14	18.96	18.39	16.58	19.39	17.24	18.64	Emg1	PREDICTED: ribosomal RNA small subunit methyltransferase nep-1 [Oryza sativa Japonica Group]	Genetic Information Processing	Translation	ko03008//Ribosome biogenesis in eukaryotes	K14568	-	-	GO:0000338//protein deneddylation;GO:0006605//protein targeting;GO:0009639//response to red or far red light;GO:0016571//histone methylation;GO:0048580//regulation of post-embryonic development	-
ncbi_4329059	turquoise	1355.43	9.01	7.95	10.94	17.24	18.73	19.49	15.79	17.7	18	9.1	10.81	11.09	9.65	10.09	10.28	10.58	11.21	10.71	dap4	PREDICTED: dipeptidyl aminopeptidase 4 [Oryza sativa Japonica Group]	-	-	-	-	-	GO:0070011//peptidase activity, acting on L-amino acid peptides	GO:0019538//protein metabolic process	-
ncbi_4329066	turquoise	1645.22	14.17	21.34	19.85	38.74	40.67	38.4	31.3	34.32	34.05	15.89	14.33	15.16	19.63	18.25	17.98	21.97	22.26	21.05	SINAT4	PREDICTED: E3 ubiquitin-protein ligase SINAT5 [Oryza sativa Japonica Group]	Genetic Information Processing	Folding, sorting and degradation	ko04120//Ubiquitin mediated proteolysis	K04506	GO:0043231//intracellular membrane-bounded organelle	GO:0003824//catalytic activity;GO:0046914//transition metal ion binding	GO:0019941//modification-dependent protein catabolic process;GO:0032446//protein modification by small protein conjugation;GO:0044707//single-multicellular organism process	-
ncbi_4329081	turquoise	281.908	1.21	0.82	2.84	0.69	1.1	1.21	0.57	0.75	0.28	7.02	5.43	4.28	2.56	4.3	4.49	1.67	2.02	3.45	--	Os02g0299850 [Oryza sativa Japonica Group]	-	-	-	-	-	-	-	-
ncbi_4329088	turquoise	1069.23	27.28	20.69	20.3	7.93	7.7	6.54	8.83	7.65	5.88	29.2	29.92	19.87	25.25	21.7	21.84	20.82	15	19.6	--	hydrolase, alpha/beta fold family protein-like [Oryza sativa Japonica Group]	-	-	-	-	-	-	-	-
ncbi_4329092	turquoise	546.111	7.59	6.01	8.56	8.62	10.56	9.34	9.98	9.2	9.06	7.36	7.24	5.61	7.67	6.98	6.89	8.06	7.93	7.55	Os02g0301000	PREDICTED: zinc finger CCCH domain-containing protein 15 [Oryza sativa Japonica Group]	-	-	-	-	-	GO:0043169//cation binding	-	C3H
ncbi_4329135	turquoise	864.738	15.17	12.58	16.69	21.06	17.7	18.67	19.06	15.87	18.4	12.43	14.21	11.94	13.4	14.07	14.03	14.5	13.64	14.85	API5	PREDICTED: apoptosis inhibitor 5-A [Oryza sativa Japonica Group]	-	-	-	-	-	-	-	-
ncbi_4329137	turquoise	1639.29	6.45	7.07	5.8	40.71	46.2	39.95	21.47	25.48	30.48	2.39	3.62	3.12	3.71	4.32	4.55	5.14	4.91	4.53	NTMC2T6.1	PREDICTED: C2 domain-containing protein At1g53590 isoform X1 [Oryza sativa Japonica Group]	-	-	-	-	-	-	-	-
ncbi_4329160	turquoise	1548.57	14.75	24.42	18.84	47.21	52.16	56.19	45.06	47.28	53.45	15.78	18.46	17.49	19.57	19.4	19.93	21.8	20.27	20.35	yqjG	PREDICTED: glutathionyl-hydroquinone reductase YqjG isoform X1 [Oryza sativa Japonica Group]	-	-	-	-	-	GO:0003824//catalytic activity	-	-
ncbi_4329165	turquoise	13.5712	7.27	8.89	7.55	7.69	5.48	7.33	8.73	7.52	8.56	8.58	8.37	7.86	7.1	8.35	9.4	9.72	6.75	7.72	FAP3	PREDICTED: fatty-acid-binding protein 3, chloroplastic [Oryza sativa Japonica Group]	-	-	-	-	GO:0009536//plastid	GO:0016872//intramolecular lyase activity	GO:0071704//organic substance metabolic process	-
ncbi_4329182	turquoise	996.196	35.23	38.87	45.82	69.51	66.25	73.53	56.15	52.01	53.67	40.29	42.45	41.57	45.55	48.3	45.74	49.6	52.12	46.46	RPT3	PREDICTED: 26S protease regulatory subunit 6B homolog [Oryza sativa Japonica Group]	Genetic Information Processing	Folding, sorting and degradation	ko03050//Proteasome	K03063	GO:0044424//intracellular part	GO:0003824//catalytic activity	GO:0009057//macromolecule catabolic process	-
ncbi_4329192	turquoise	1590.99	15.2	41.85	32.31	138.14	168.12	174.48	89.54	136.77	130.32	16.78	16.94	14.61	24.67	27.86	27.78	28.74	28.84	37.2	OsI_07012	PREDICTED: GTPase activating protein 1 [Oryza sativa Japonica Group]	-	-	-	-	-	-	-	-
ncbi_4329193	turquoise	549.45	7.96	15.82	11.64	14.05	20.71	17	16.42	17.87	17.32	11.74	10.49	9.06	12.25	12	13.7	14.08	12.09	10.39	ARL2	PREDICTED: ADP-ribosylation factor-like protein 2 [Oryza sativa Japonica Group]	-	-	-	-	GO:0044424//intracellular part	GO:0036094//small molecule binding	GO:0003006//developmental process involved in reproduction;GO:0007349//cellularization;GO:0035556//intracellular signal transduction;GO:0043623//cellular protein complex assembly	-
ncbi_4329195	turquoise	1456.52	13.35	15.13	16.61	30.77	27.03	28.26	25.48	24.46	27.53	15.87	14.57	13.81	18.25	16.75	18.08	17.81	16.99	17.88	--	PREDICTED: protein O-linked-mannose beta-1,4-N-acetylglucosaminyltransferase 2-like [Setaria italica]	-	-	-	-	-	-	-	-
ncbi_4329210	turquoise	470.209	4.38	5.1	6.05	7.24	6.49	6.54	4.59	6.93	5.36	3.53	3.9	4.39	3.23	4.39	4.54	2.85	2.65	3.68	pomgnt2	xylan arabinosyl transferase [Triticum aestivum]	-	-	-	-	-	GO:0016740//transferase activity	-	-
ncbi_4329259	turquoise	204.115	23.74	18.69	24.04	19.7	15.33	13.9	13.39	14.84	11.71	24.9	44.22	29.91	20.42	20.64	30.41	19.68	18.55	27.36	SYT2	PREDICTED: synaptotagmin-2 [Oryza sativa Japonica Group]	-	-	-	-	-	-	-	-
ncbi_4329276	turquoise	50.521	2.31	2.75	2.38	2.23	2.76	2.87	3.07	2.03	2.54	2.06	2.32	1.74	1.74	2.44	1.74	2.47	2.62	2.2	--	Os02g0453800 [Oryza sativa Japonica Group]	-	-	-	-	-	-	-	-
ncbi_4329282	turquoise	919.131	1.44	1.42	1.28	3.33	2.34	3.4	3.74	3.34	3.95	0.93	1.28	1.32	1.54	1.42	1.46	1.95	1.37	1.73	Gspt1	PREDICTED: eukaryotic peptide chain release factor GTP-binding subunit ERF3A isoform X1 [Oryza sativa Japonica Group]	Genetic Information Processing	Translation	ko03015//mRNA surveillance pathway	K03267	-	GO:0017111//nucleoside-triphosphatase activity;GO:0032550//purine ribonucleoside binding	-	-
ncbi_4329319	turquoise	200.277	1.92	2.65	3.02	3.21	3.49	3.41	3.13	3.9	2.96	2.03	2.66	2.87	2.31	2.12	3.07	2.86	2.27	3.39	At2g26970	PREDICTED: oligoribonuclease [Oryza sativa Japonica Group]	Genetic Information Processing	Translation	ko03008//Ribosome biogenesis in eukaryotes	K13288	-	GO:0004518//nuclease activity	GO:0090304//nucleic acid metabolic process	-
ncbi_4329349	turquoise	273.581	17.27	16.49	15.64	19.61	23.78	20.45	22.01	22.27	19.22	18.85	18.35	17.17	18.27	19.26	20	17.45	16.5	16.07	PYRR	PREDICTED: riboflavin biosynthesis protein PYRR, chloroplastic isoform X1 [Oryza sativa Japonica Group]	Metabolism;Metabolism;Metabolism	Global and overview maps;Global and overview maps;Metabolism of cofactors and vitamins	ko01100//Metabolic pathways;ko01110//Biosynthesis of secondary metabolites;ko00740//Riboflavin metabolism	K11752;K11752;K11752	GO:0009536//plastid	GO:0000166//nucleotide binding;GO:0016616//oxidoreductase activity, acting on the CH-OH group of donors, NAD or NADP as acceptor;GO:0016628//oxidoreductase activity, acting on the CH-CH group of donors, NAD or NADP as acceptor;GO:0016814//hydrolase activity, acting on carbon-nitrogen (but not peptide) bonds, in cyclic amidines;GO:0046914//transition metal ion binding	GO:0006771//riboflavin metabolic process;GO:0009642//response to light intensity;GO:0009657//plastid organization;GO:0072387//flavin adenine dinucleotide metabolic process	-
ncbi_4329350	turquoise	1355.48	3.82	5.21	3.43	12.13	12.38	10.16	7.32	6.98	7.69	4.59	3.93	3.62	3.01	4.57	4.4	3.35	4.78	3.35	At1g65240	PREDICTED: aspartic proteinase-like protein 2 [Oryza sativa Japonica Group]	-	-	-	-	-	-	GO:0019538//protein metabolic process	-
ncbi_4329367	turquoise	840.558	2.26	2.9	2.67	7.34	7.16	7.48	4.27	4.99	4.93	3.16	3.57	3.15	3.92	4.14	3.52	4.21	5.05	4.38	--	PREDICTED: uncharacterized protein LOC4329367 [Oryza sativa Japonica Group]	-	-	-	-	-	-	-	-
ncbi_4329370	turquoise	1330.37	0.2	1.08	0.48	5.37	5.82	3.96	3.55	4.92	2.71	0.54	0.42	0.12	1.42	0.99	1.03	1.26	0.66	1.59	PMAT1	PREDICTED: phenolic glucoside malonyltransferase 1 [Oryza sativa Japonica Group]	-	-	-	-	-	-	-	-
ncbi_4329388	turquoise	1342.02	13.94	20.67	20.59	61.41	55.51	63.41	69.94	53.92	63.74	13.53	13.03	12.63	20.93	21.9	17.96	27.14	30.66	24.83	FKBP65	PREDICTED: 70 kDa peptidyl-prolyl isomerase [Oryza sativa Japonica Group]	-	-	-	-	-	-	-	-
ncbi_4329404	turquoise	1142.41	13.26	18.81	14.66	31.01	27.33	25.62	24.97	22.69	26.66	17.3	15.79	14.82	12.3	15.31	19.45	16.85	16.12	20.16	--	Glutamine amidotransferase subunit pdxT, partial [Anthurium amnicola]	-	-	-	-	-	-	-	-
ncbi_4329408	turquoise	259.84	37.9	73.47	47.19	91.14	65.27	60.26	76.09	77.5	66.28	58.02	57.83	49.29	51.99	51.73	48	56.24	59.38	65.47	TOM9-2	PREDICTED: mitochondrial import receptor subunit TOM9-2 [Oryza sativa Japonica Group]	-	-	-	-	-	-	GO:0015031//protein transport	-
ncbi_4329411	turquoise	890.86	3.48	5.02	3.68	5.78	5.64	5.63	5.6	5.09	5.24	3.37	4.46	3.92	3.43	4.07	3.85	4.2	4.55	4.66	--	PREDICTED: ras GTPase-activating protein-binding protein 1 isoform X1 [Oryza sativa Japonica Group]	-	-	-	-	-	-	-	-
ncbi_4329427	turquoise	512.693	1.84	2.39	3.01	11.31	11.74	7.65	2.62	3.26	1.61	3.16	2.34	3.42	2.34	2.38	2.67	2.16	2.41	2.49	CYP81E7	PREDICTED: isoflavone 2'-hydroxylase [Oryza sativa Japonica Group]	-	-	-	-	-	-	-	-
ncbi_4329429	turquoise	863.19	1.79	2.77	2.47	3.59	4.29	2.9	2.68	2.92	3.53	2.01	1.92	2.25	2.28	2	2.27	2.29	2.31	2.43	--	Polyprotein [Zea mays]	-	-	-	-	-	-	-	-
ncbi_4329439	turquoise	43.6306	108.47	78.38	57.67	81.24	63.14	47.5	36.71	54.14	30.23	74.86	63.08	143.28	200.38	256.66	65.37	58.48	133.52	134.58	--	PREDICTED: chaperone protein DnaJ-like [Setaria italica]	-	-	-	-	-	GO:0005515//protein binding	-	-
ncbi_4329443	turquoise	162.024	8.4	12.74	8.9	17.4	13.69	13.65	12.26	10.15	11.74	13.13	11.27	10.86	10.28	11.34	11.06	12.44	12.07	11.01	GAMMACAL1	PREDICTED: gamma carbonic anhydrase-like 1, mitochondrial [Oryza sativa Japonica Group]	-	-	-	-	-	-	-	-
ncbi_4329468	turquoise	746.623	0.74	1.52	1.51	3.8	3.95	4.82	3.31	3.06	3.06	1.76	1.38	1.08	2.53	2.76	1.95	2.98	1.7	1.5	GDPD1	PREDICTED: glycerophosphodiester phosphodiesterase GDPD1, chloroplastic isoform X1 [Oryza sativa Japonica Group]	-	-	-	-	-	GO:0042578//phosphoric ester hydrolase activity	-	-
ncbi_4329497	turquoise	746.583	28.65	46.06	32.57	55.46	56.28	46.19	37.62	42.98	35.83	29.27	31.7	34.53	32.47	34.18	30.39	30.11	33.93	30.42	FES1	PREDICTED: cytochrome b-c1 complex subunit Rieske, mitochondrial [Oryza sativa Japonica Group]	Metabolism;Metabolism	Global and overview maps;Energy metabolism	ko01100//Metabolic pathways;ko00190//Oxidative phosphorylation	K00411;K00411	GO:0044425//membrane part	GO:0015078//hydrogen ion transmembrane transporter activity;GO:0016491//oxidoreductase activity;GO:0043169//cation binding;GO:0051536//iron-sulfur cluster binding	GO:0015992//proton transport;GO:0044710//single-organism metabolic process	-
ncbi_4329520	turquoise	1161.01	21.34	15.85	15.32	155.5	90.61	125.33	51.61	47.7	49.68	1.72	2.84	2.41	11.97	13.94	8.49	25.21	21.33	15.47	CLPD1	PREDICTED: chaperone protein ClpD1, chloroplastic [Oryza sativa Japonica Group]	-	-	-	-	-	-	GO:0043170//macromolecule metabolic process	-
ncbi_4329527	turquoise	857.486	4.72	6.47	4.66	6.9	7.05	7.6	7.11	5.8	7.83	3.24	4.56	3.4	4.69	4.46	3.63	4.22	5.56	4.12	CTR1	PREDICTED: serine/threonine-protein kinase CTR1 isoform X1 [Oryza sativa Japonica Group]	Environmental Information Processing;Environmental Information Processing	Signal transduction;Signal transduction	ko04075//Plant hormone signal transduction;ko04016//MAPK signaling pathway - plant	K14510;K14510	-	-	-	-
ncbi_4329542	turquoise	596.877	8.02	5.82	10.23	5.8	5.23	5.08	6.97	5.27	5.29	8.14	9.3	11.04	10.01	10.69	9.72	8.65	7.56	7.83	PCMP-H53	PREDICTED: pentatricopeptide repeat-containing protein At3g63370, chloroplastic [Oryza sativa Japonica Group]	-	-	-	-	-	-	-	-
ncbi_4329544	turquoise	1645.65	0.19	1.06	1.37	15.39	16.8	13.65	11.69	12.92	10.42	0.21	0.45	0.16	0.18	0.16	0.1	0.27	0.36	0.1	SAP5	PREDICTED: zinc finger A20 and AN1 domain-containing stress-associated protein 5 [Oryza sativa Japonica Group]	-	-	-	-	-	-	-	-
ncbi_4329548	turquoise	311.458	11.21	11.94	12.29	7.38	8.4	9.06	10.67	10.04	11.48	9.62	11.21	11.04	11.04	11.48	11.7	11.58	11.74	9.79	BASS4	PREDICTED: probable sodium/metabolite cotransporter BASS4, chloroplastic [Oryza sativa Japonica Group]	-	-	-	-	-	-	-	-
ncbi_4329551	turquoise	570.192	21.54	48.53	23.6	36.51	44.04	38.77	33.19	39.49	35.44	12.71	11.41	8.2	7.03	9.71	8.63	9.73	7.43	9.59	Os02g0532500	PREDICTED: germin-like protein 2-4 [Oryza sativa Japonica Group]	-	-	-	-	-	-	-	-
ncbi_4329555	turquoise	643.74	25	36.24	20.33	14.77	15.71	12.56	14.03	14.31	11.06	21.96	27.45	25.98	30.13	24.79	27.71	28.3	23.75	27.52	At3g10130	PREDICTED: heme-binding-like protein At3g10130, chloroplastic [Oryza sativa Japonica Group]	-	-	-	-	-	-	-	-
ncbi_4329560	turquoise	1217	17.28	28.21	23.77	36.34	38.4	37.91	34.57	35.72	38.31	16.98	20.34	21.55	20.23	20.92	24.06	25.01	25.68	29.48	CPA	PREDICTED: N-carbamoylputrescine amidase [Oryza sativa Japonica Group]	Metabolism;Metabolism	Global and overview maps;Amino acid metabolism	ko01100//Metabolic pathways;ko00330//Arginine and proline metabolism	K12251;K12251	-	GO:0016811//hydrolase activity, acting on carbon-nitrogen (but not peptide) bonds, in linear amides	GO:0006525//arginine metabolic process;GO:0006596//polyamine biosynthetic process	-
ncbi_4329561	turquoise	1201.17	60.01	68.64	62.74	105.74	118.36	112.73	80.13	68.14	76.93	33.27	35.25	26.67	45.55	46.34	35.19	50.77	41.45	36.36	CIN1	PREDICTED: beta-fructofuranosidase, insoluble isoenzyme 1 [Oryza sativa Japonica Group]	Metabolism;Metabolism;Metabolism	Global and overview maps;Carbohydrate metabolism;Carbohydrate metabolism	ko01100//Metabolic pathways;ko00500//Starch and sucrose metabolism;ko00052//Galactose metabolism	K01193;K01193;K01193	GO:0005576//extracellular region;GO:0030312//external encapsulating structure;GO:0043231//intracellular membrane-bounded organelle	GO:0004564//beta-fructofuranosidase activity	GO:0044238//primary metabolic process	-
ncbi_4329572	turquoise	1268.93	10.19	22.87	11.72	107.19	86.36	62.39	55.33	40.86	28.85	3.43	4.63	3.36	6.82	9.1	7.08	9.23	8.92	9.79	--	uncharacterized LOC103646490 [Zea mays]	-	-	-	-	-	-	-	-
ncbi_4329584	turquoise	1125.02	16.63	17.63	18.66	24.54	27.37	23.88	20.62	19.65	18.77	14.57	15.8	15.55	15.67	16.06	16.49	17.04	19.08	17.61	DGD1	PREDICTED: digalactosyldiacylglycerol synthase 1, chloroplastic [Oryza sativa Japonica Group]	Metabolism;Metabolism	Global and overview maps;Lipid metabolism	ko01100//Metabolic pathways;ko00561//Glycerolipid metabolism	K09480;K09480	-	-	-	-
ncbi_4329586	turquoise	333.991	132.04	106.43	131.13	112.86	120.31	119.95	126.03	123.23	118.41	133.04	163.06	161.88	161.36	152.08	157.16	154.58	151.04	145.43	RNJ	PREDICTED: ribonuclease J isoform X1 [Oryza sativa Japonica Group]	-	-	-	-	-	-	-	Trihelix
ncbi_4329601	turquoise	1506.18	30.26	125.78	77.75	1021.44	1433.6	1203.05	642.41	886.92	1202.18	25.05	35.4	27.45	32.32	53.54	48.61	50.98	55.65	59.54	--	PREDICTED: abscisic stress-ripening protein 1 [Oryza sativa Japonica Group]	-	-	-	-	-	-	-	-
ncbi_4329622	turquoise	1517.63	4.42	5.37	6.14	8.55	9.59	8.95	7.77	8.27	8.92	3.39	4.27	3.76	4.15	4.79	4.15	4.87	5.18	5.29	--	PREDICTED: midasin-like [Oryza brachyantha]	-	-	-	-	-	-	-	-
ncbi_4329634	turquoise	1503.31	1.86	2.21	2.56	6.31	6.79	7.83	6.55	5.79	7.53	1.04	0.9	0.62	1.72	1.81	1.66	2.2	2.63	2.18	--	OSJNBa0088K19.7-like protein [Zea mays]	-	-	-	-	-	-	-	-
ncbi_4329646	turquoise	639.785	18.41	33.99	25.91	40.03	40.17	33.91	37.24	38.1	33	25.99	19.86	15.62	26.43	24.61	25.51	27.29	25.7	34.11	KIWI	PREDICTED: RNA polymerase II transcriptional coactivator KIWI [Oryza sativa Japonica Group]	-	-	-	-	-	GO:0003712//transcription cofactor activity	GO:0010468//regulation of gene expression	-
ncbi_4329661	turquoise	1308.92	13.36	24.52	19.29	55.26	47.07	43.34	28.81	29.91	27.38	15.51	17.52	16.36	15.9	18.15	17.67	16.61	15.77	16.93	COQ11	NAD dependent epimerase/dehydratase family protein [Zea mays]	-	-	-	-	-	-	-	-
ncbi_4329666	turquoise	1634.82	8.8	10.33	10.14	18.67	17.99	18.63	13.63	15.88	16.37	8.13	8.94	9.45	8.61	8.78	10.27	10.65	10.44	10.63	RANBPM	PREDICTED: ran-binding protein 10 [Oryza sativa Japonica Group]	-	-	-	-	-	-	-	-
ncbi_4329671	turquoise	1460.78	32.93	37.8	38.14	73.4	63.11	64.84	62.33	59.25	63.63	30.74	42.66	35.51	39.06	36.18	40.87	37.57	36.24	38.41	IAN9	PREDICTED: protein AIG1 [Oryza sativa Japonica Group]	-	-	-	-	-	-	-	-
ncbi_4329676	turquoise	867.016	183.08	202.47	149.94	113.53	101.05	88.72	84.38	100.42	85.35	165.28	173.71	211.24	189.55	206.43	180.28	138.89	160.63	194.15	At1g10310	PREDICTED: NADPH-dependent pterin aldehyde reductase [Oryza sativa Japonica Group]	-	-	-	-	GO:0044444//cytoplasmic part	GO:0016614//oxidoreductase activity, acting on CH-OH group of donors	GO:0006575//cellular modified amino acid metabolic process;GO:0006950//response to stress;GO:0007275//multicellular organism development;GO:0044710//single-organism metabolic process	-
ncbi_4329678	turquoise	1323.93	6.69	5.34	7.87	13.12	11.93	13.07	12.16	10.22	13.24	6.2	6.45	5	5.3	5.9	5.76	7.76	7.5	7.84	CLC-C	PREDICTED: chloride channel protein CLC-c [Oryza sativa Japonica Group]	-	-	-	-	-	-	-	-
ncbi_4329681	turquoise	674.497	15.28	9.61	15.45	22.2	20.7	18.2	15.08	13.11	11.74	8.12	9.47	8.54	6.31	8.12	8.03	7.85	8.2	7.61	--	PREDICTED: uncharacterized protein LOC4329681 [Oryza sativa Japonica Group]	-	-	-	-	-	-	-	-
ncbi_4329696	turquoise	58.6192	101.73	108.57	102.44	73.53	92.43	83.67	74.76	79.37	70.02	80.75	82.01	78.05	111.71	113.57	95.99	87.06	85.77	90.08	CLPX3	PREDICTED: CLP protease regulatory subunit CLPX1, mitochondrial isoform X1 [Oryza sativa Japonica Group]	-	-	-	-	-	GO:0005515//protein binding	GO:0044267//cellular protein metabolic process	-
ncbi_4329709	turquoise	1061.24	18.46	21.5	22.6	33.55	33.68	25.83	28.86	32.1	27.83	16.83	13.86	11.43	17.8	17.82	15.51	22.51	22.2	18.39	--	F11F12.5 protein [Zea mays]	-	-	-	-	-	-	-	-
ncbi_4329717	turquoise	1215.69	0.73	0.96	1.52	6.25	7.31	4.49	3.26	2.29	2.39	0.53	0.52	0.49	0.55	0.83	0.42	0.62	0.63	0.77	TCEA2	PREDICTED: tuliposide A-converting enzyme 2, chloroplastic [Oryza sativa Japonica Group]	-	-	-	-	-	GO:0003824//catalytic activity	-	-
ncbi_4329721	turquoise	1203.69	2.08	9.38	6.2	36.88	36.1	52.85	17.33	16.02	18.9	1.34	1.15	1.12	0.58	1.04	1.19	0.36	0.22	1.27	CYP76M5	PREDICTED: cytochrome P450 76M5 [Oryza sativa Japonica Group]	-	-	-	-	-	-	-	-
ncbi_4329722	turquoise	1509.57	2.14	11.39	9.2	99.12	94.25	116.14	54.68	44.23	53.61	0.12	0.4	0.25	0.26	1.29	1.14	0.41	0.31	1.54	CYP76M8	PREDICTED: oryzalexin D synthase [Oryza sativa Japonica Group]	Metabolism;Metabolism	Global and overview maps;Metabolism of terpenoids and polyketides	ko01110//Biosynthesis of secondary metabolites;ko00904//Diterpenoid biosynthesis	K16084;K16084	-	-	-	-
ncbi_4329723	turquoise	1409.84	5.93	13.8	11.53	28.25	41.72	44.57	29.96	23.56	31.55	1.42	0.86	1.07	2.78	3.76	3.21	3.63	3.18	2.98	CYP76M7	PREDICTED: ent-cassadiene C11-alpha-hydroxylase 1-like [Oryza sativa Japonica Group]	Metabolism;Metabolism	Global and overview maps;Metabolism of terpenoids and polyketides	ko01110//Biosynthesis of secondary metabolites;ko00904//Diterpenoid biosynthesis	K16084;K16084	-	-	-	-
ncbi_4329724	turquoise	1541.83	2.23	16.55	22.04	269.33	237.7	290.02	137.7	115.57	145.2	0.1	0.12	0.26	1.17	3.75	3.35	1.12	1.57	1.43	KSL7	PREDICTED: ent-cassa-12,15-diene synthase [Oryza sativa Japonica Group]	Metabolism;Metabolism	Global and overview maps;Metabolism of terpenoids and polyketides	ko01110//Biosynthesis of secondary metabolites;ko00904//Diterpenoid biosynthesis	K14036;K14036	-	GO:0016838//carbon-oxygen lyase activity, acting on phosphates;GO:0046872//metal ion binding	GO:0006950//response to stress	-
ncbi_4329726	turquoise	1682.35	3.79	23.02	26.48	398.59	357.92	384.87	264.73	234.25	307.59	0.74	0.42	0.32	1.37	4.56	4.1	2.91	1.74	3.29	CYP71Z7	PREDICTED: ent-cassadiene C2-hydroxylase [Oryza sativa Japonica Group]	Metabolism;Metabolism	Global and overview maps;Metabolism of terpenoids and polyketides	ko01110//Biosynthesis of secondary metabolites;ko00904//Diterpenoid biosynthesis	K21291;K21291	-	-	-	-
ncbi_4329730	turquoise	1543.48	1.26	5.64	6.08	61.2	56.26	63.54	32.22	26.24	30.74	0.94	0.67	1.06	0.71	1.25	1.82	0.66	0.5	0.83	CYP76M6	PREDICTED: oryzalexin E synthase [Oryza sativa Japonica Group]	Metabolism	Global and overview maps	ko01110//Biosynthesis of secondary metabolites	K21718	-	-	-	-
ncbi_4329736	turquoise	1407.14	4.04	6.98	6.14	10.68	10.62	11.45	9.15	10.22	10.32	3.73	3.96	4	5.44	6.04	4.78	6	7.41	5.25	Os01g0871200	PREDICTED: protein SENSITIVE TO PROTON RHIZOTOXICITY 1 [Oryza sativa Japonica Group]	-	-	-	-	-	-	GO:0006811//ion transport;GO:0009987//cellular process;GO:0050896//response to stimulus	C2H2
ncbi_4329739	turquoise	599.973	14.3	19.15	14.87	26.41	19.07	22.54	17.49	18.46	19.64	13.75	15.07	15.64	16.73	15.56	15.09	18.04	17.78	17.41	At5g65000	PREDICTED: CMP-sialic acid transporter 5 [Oryza sativa Japonica Group]	-	-	-	-	GO:0031224//intrinsic component of membrane	GO:0005402//cation:sugar symporter activity;GO:0015215//nucleotide transmembrane transporter activity	GO:0006818//hydrogen transport;GO:0006862//nucleotide transport	-
ncbi_4329740	turquoise	1489.28	5.14	8.18	6.41	14.38	16.74	15.96	13.94	15.53	14.75	5.2	5.39	6.38	6.1	6.81	7.15	9.13	7.92	8.39	UBP3	PREDICTED: ubiquitin carboxyl-terminal hydrolase 4 [Oryza sativa Japonica Group]	-	-	-	-	-	GO:0070011//peptidase activity, acting on L-amino acid peptides	GO:0019941//modification-dependent protein catabolic process	-
ncbi_4329744	turquoise	1387.01	1.61	2.12	2.54	16.86	13.84	15.05	4.64	6.74	9.18	1.02	1.17	0.82	1.75	1.55	0.82	1.67	1.73	1.5	--	Os02g0574500, partial [Oryza sativa Japonica Group]	-	-	-	-	-	-	-	-
ncbi_4329761	turquoise	424.544	7.14	4.89	6.47	4.23	5.87	5.51	5.28	6.73	5.35	7.21	7.8	8.27	9.35	8.72	7.99	8.19	8.32	7.5	--	mTERF transcription factor, partial [Zea mays]	-	-	-	-	GO:0009536//plastid	GO:0043566//structure-specific DNA binding	GO:0000304//response to singlet oxygen;GO:0003006//developmental process involved in reproduction;GO:0010468//regulation of gene expression	-
ncbi_4329768	turquoise	880.44	0.92	1.14	1.02	10.44	11.52	7.76	6.96	6.53	3.8	1.23	1.5	1.06	2.91	1.63	1.68	4.85	3.98	5.94	NAC100	PREDICTED: NAC domain-containing protein 92 isoform X1 [Oryza sativa Japonica Group]	-	-	-	-	GO:0043231//intracellular membrane-bounded organelle	-	GO:0010468//regulation of gene expression;GO:0034645//cellular macromolecule biosynthetic process	NAC
ncbi_4329777	turquoise	987.974	3.57	3.63	3.51	11.33	11.17	9.34	7.44	10.56	9.98	5.2	5.58	2.73	4.77	4.95	4.64	7.36	7.26	5.33	PHB3	PREDICTED: prohibitin-3, mitochondrial [Oryza sativa Japonica Group]	-	-	-	-	-	-	-	-
ncbi_4329779	turquoise	402.237	3.23	4.89	4.12	4.7	5.24	4.99	4.64	4.56	5	4.23	3.94	3.8	4.45	4.13	3.78	4.12	4.41	4.41	--	PREDICTED: myosin heavy chain, striated muscle-like [Zea mays]	-	-	-	-	-	-	-	-
ncbi_4329781	turquoise	1126.12	2.11	1.61	2.29	44.06	32.58	23.76	15.35	11.47	10.54	2.4	1.28	1.39	2.47	1.99	1.47	1.61	2.11	1.81	NPF6.4	PREDICTED: protein NRT1/ PTR FAMILY 6.4 [Oryza sativa Japonica Group]	-	-	-	-	-	-	-	-
ncbi_4329796	turquoise	736.313	3.32	6.63	3.73	10.95	11.56	11.23	2.67	3.95	3.08	0.04	0.31	0.08	1.45	1.77	1.39	1.39	2.3	2.43	--	PREDICTED: wiskott-Aldrich syndrome protein homolog [Oryza sativa Japonica Group]	-	-	-	-	-	-	-	-
ncbi_4329809	turquoise	1478.18	29.13	38.66	36.83	69.9	66.89	67.08	51.79	51.17	60.84	31.99	34.19	32.56	37.09	36.09	37.51	40.81	46.52	42.04	RAB2B	PREDICTED: ras-related protein Rab-2-B [Oryza sativa Japonica Group]	-	-	-	-	GO:0016020//membrane;GO:0043231//intracellular membrane-bounded organelle	GO:0032550//purine ribonucleoside binding	GO:0006605//protein targeting;GO:0016192//vesicle-mediated transport;GO:0016482//cytoplasmic transport;GO:0032989//cellular component morphogenesis;GO:0035556//intracellular signal transduction;GO:0040007//growth;GO:0061024//membrane organization	-
ncbi_4329819	turquoise	207.768	6.38	6.86	5.25	6.57	8.79	9.14	11.15	7.99	9.51	4.62	4.61	5.16	8.1	8.14	5.45	5.51	6.96	3.81	--	Os03g0739000 [Oryza sativa Japonica Group]	-	-	-	-	-	-	-	-
ncbi_4329828	turquoise	155.3	16.14	12.98	13.82	16.75	16.24	15.42	14.41	11.03	11.81	9.29	10.84	11.07	11.17	10.63	10.35	12.11	14.32	12.59	NEK6	PREDICTED: serine/threonine-protein kinase Nek6 [Oryza sativa Japonica Group]	-	-	-	-	-	-	-	-
ncbi_4329832	turquoise	357.515	12.03	18.83	12.33	21	23.19	20.35	27.48	21.14	21.57	16.27	18.09	14.16	17.78	15.75	15.76	18.5	19.19	17.08	BRIX1-2	PREDICTED: ribosome biogenesis protein BRX1 [Oryza sativa Japonica Group]	-	-	-	-	-	-	-	-
ncbi_4329833	turquoise	715.047	5.53	4.75	4.89	9.72	8.18	7.97	6.98	6.48	6.48	4.43	5.58	6.34	5.84	5.32	5.86	5.7	6.54	4.73	DDB_G0276461	PREDICTED: probable serine/threonine-protein kinase DDB_G0276461 [Oryza sativa Japonica Group]	-	-	-	-	-	GO:0004672//protein kinase activity;GO:0032550//purine ribonucleoside binding	GO:0006464//cellular protein modification process	-
ncbi_4329834	turquoise	1322.87	4.52	5.36	5.2	10.74	12.95	13.17	6.83	8.08	8.89	4.84	5.02	3.88	4.96	5.06	4.24	5.23	5.39	4.58	--	PREDICTED: alkaline phosphatase D [Oryza sativa Japonica Group]	Metabolism;Metabolism	Global and overview maps;Metabolism of cofactors and vitamins	ko01100//Metabolic pathways;ko00790//Folate biosynthesis	K01113;K01113	-	-	-	-
ncbi_4329846	turquoise	1420.59	61.98	63.9	92.04	231.24	286.98	295.54	178.01	212.48	269.86	69.17	69.98	70.14	88.12	94.7	94.91	99.77	113.21	105.13	NBR1	PREDICTED: protein NBR1 homolog isoform X1 [Oryza sativa Japonica Group]	-	-	-	-	-	-	-	-
ncbi_4329855	turquoise	669.47	26.41	23.64	23.97	13.81	15.3	10.07	11.1	17.39	9.03	38.49	22.38	36.02	39.31	35.43	29.31	19.82	28.82	27.14	--	Os02g0595200 [Oryza sativa Japonica Group]	-	-	-	-	-	-	-	-
ncbi_4329858	turquoise	975.793	3.99	4.51	4.66	6.19	5.58	7.12	5.15	5.97	6.64	3.71	3.51	3.83	4.15	4.95	3.87	4.33	4.78	3.89	IDH1	PREDICTED: isocitrate dehydrogenase [NAD] regulatory subunit 1, mitochondrial isoform X1 [Oryza sativa Japonica Group]	Metabolism;Metabolism;Metabolism;Metabolism;Metabolism;Metabolism	Global and overview maps;Global and overview maps;Global and overview maps;Global and overview maps;Carbohydrate metabolism;Global and overview maps	ko01100//Metabolic pathways;ko01110//Biosynthesis of secondary metabolites;ko01200//Carbon metabolism;ko01230//Biosynthesis of amino acids;ko00020//Citrate cycle (TCA cycle);ko01210//2-Oxocarboxylic acid metabolism	K00030;K00030;K00030;K00030;K00030;K00030	-	GO:0000166//nucleotide binding;GO:0004448//isocitrate dehydrogenase activity	GO:0006101//citrate metabolic process	-
ncbi_4329867	turquoise	684.772	2.39	2.61	2.89	4.48	4.55	4.08	3.14	3.23	3.54	2.95	3.07	2.79	3	3.09	2.44	3.5	3.38	2.89	ARP3	PREDICTED: actin-related protein 3 isoform X1 [Oryza sativa Japonica Group]	-	-	-	-	-	-	-	-
ncbi_4329882	turquoise	998.493	10.89	9.51	7.32	4.28	3.1	3.68	5.23	2.09	2.32	11.38	12.33	8.61	12.74	10.79	9.74	10.84	8.12	8.71	--	Os02g0599400, partial [Oryza sativa Japonica Group]	-	-	-	-	-	-	-	-
ncbi_4329891	turquoise	1649.36	19.77	17.5	19.86	50.32	45.9	44.34	36.43	37.36	35.46	17.55	20.42	15.93	19.14	16.34	17.03	20.16	19.06	18.97	NBP35	PREDICTED: cytosolic Fe-S cluster assembly factor NBP35 [Oryza sativa Japonica Group]	-	-	-	-	GO:0044424//intracellular part	GO:0032550//purine ribonucleoside binding;GO:0043169//cation binding;GO:0051536//iron-sulfur cluster binding	GO:0009058//biosynthetic process	-
ncbi_4329892	turquoise	22.1867	31.56	40.97	33.86	72.82	43.27	55.76	45.43	29.77	30.79	42.05	42.55	33.66	48.7	47.61	39.19	60.97	51.37	44.9	GAPC3	PREDICTED: glyceraldehyde-3-phosphate dehydrogenase 3, cytosolic [Oryza sativa Japonica Group]	Metabolism;Metabolism;Metabolism;Metabolism;Metabolism;Metabolism	Global and overview maps;Global and overview maps;Global and overview maps;Global and overview maps;Carbohydrate metabolism;Energy metabolism	ko01100//Metabolic pathways;ko01110//Biosynthesis of secondary metabolites;ko01200//Carbon metabolism;ko01230//Biosynthesis of amino acids;ko00010//Glycolysis / Gluconeogenesis;ko00710//Carbon fixation in photosynthetic organisms	K00134;K00134;K00134;K00134;K00134;K00134	GO:0044424//intracellular part	GO:0000166//nucleotide binding;GO:0016620//oxidoreductase activity, acting on the aldehyde or oxo group of donors, NAD or NADP as acceptor	GO:0006090//pyruvate metabolic process	-
ncbi_4329911	turquoise	1141.48	114.29	93.7	115.79	235.16	206.32	306.95	193.13	151.7	189.5	87.29	84.52	79	106.37	107.48	102.79	96.08	93.12	78.69	ISPG	PREDICTED: 4-hydroxy-3-methylbut-2-en-1-yl diphosphate synthase (ferredoxin), chloroplastic [Oryza sativa Japonica Group]	Metabolism;Metabolism;Metabolism	Global and overview maps;Global and overview maps;Metabolism of terpenoids and polyketides	ko01100//Metabolic pathways;ko01110//Biosynthesis of secondary metabolites;ko00900//Terpenoid backbone biosynthesis	K03526;K03526;K03526	GO:0009526//plastid envelope;GO:0009532//plastid stroma	GO:0046914//transition metal ion binding;GO:0051536//iron-sulfur cluster binding;GO:0052592//oxidoreductase activity, acting on CH or CH2 groups, with an iron-sulfur protein as acceptor	GO:0005982//starch metabolic process;GO:0006090//pyruvate metabolic process;GO:0006091//generation of precursor metabolites and energy;GO:0006355//regulation of transcription, DNA-templated;GO:0006544//glycine metabolic process;GO:0006605//protein targeting;GO:0006633//fatty acid biosynthetic process;GO:0006739//NADP metabolic process;GO:0006779//porphyrin-containing compound biosynthetic process…	-
ncbi_4329937	turquoise	1039.25	13.93	14.48	14.14	7.49	9.03	8.56	9.58	9	9.97	12.16	13.72	12.55	12.74	14.7	13.26	13.95	15.05	14.43	ILK1	PREDICTED: serine/threonine-protein kinase STY17 [Oryza sativa Japonica Group]	-	-	-	-	-	GO:0004672//protein kinase activity;GO:0032550//purine ribonucleoside binding	GO:0006464//cellular protein modification process;GO:0010646//regulation of cell communication	-
ncbi_4329950	turquoise	598.636	20.55	14.65	13.5	25.94	34.09	23.97	27.72	21.87	18.78	14.69	7.91	7.6	16.64	17.65	10.23	13.55	17.75	17.25	COL5	PREDICTED: zinc finger protein CONSTANS-LIKE 3 [Oryza sativa Japonica Group]	-	-	-	-	-	-	-	CO-like
ncbi_4329955	turquoise	900.658	140.68	154.89	98.36	294.5	239.25	199.59	159.69	135.86	131.6	71.26	84.63	65.42	98.06	89.61	66.36	88.26	90.47	73.04	SAMDC	S-adenosylmethionine decarboxylase 2 [Oryza sativa Japonica Group]	Metabolism;Metabolism;Metabolism	Global and overview maps;Amino acid metabolism;Amino acid metabolism	ko01100//Metabolic pathways;ko00270//Cysteine and methionine metabolism;ko00330//Arginine and proline metabolism	K01611;K01611;K01611	-	GO:0016830//carbon-carbon lyase activity	GO:0006596//polyamine biosynthetic process;GO:0044272//sulfur compound biosynthetic process	-
ncbi_4329958	turquoise	94.7825	7.01	7.99	7.41	7.45	8.65	8.27	8	8.08	8.67	6.09	7.61	8.24	8.15	6.55	7	7.6	6.89	6.65	Os02g0611500	PREDICTED: eukaryotic translation initiation factor isoform 4G-2 [Oryza sativa Japonica Group]	Genetic Information Processing	Translation	ko03013//RNA transport	K03260	-	-	-	-
ncbi_4329961	turquoise	844.002	5.06	4.97	6.42	9.98	9.48	8.72	7.05	10.72	9.75	4.55	3.29	3.52	5.67	6.64	5.39	6.99	6.37	6.44	PLMT	PREDICTED: phosphatidyl-N-methylethanolamine N-methyltransferase [Oryza sativa Japonica Group]	Metabolism;Metabolism;Metabolism	Global and overview maps;Global and overview maps;Lipid metabolism	ko01100//Metabolic pathways;ko01110//Biosynthesis of secondary metabolites;ko00564//Glycerophospholipid metabolism	K00550;K00550;K00550	-	-	-	-
ncbi_4329967	turquoise	1332.83	165.04	227.86	238.19	1106	1027.2	991.69	548.15	563.07	593.02	301.93	261.35	262.13	286.68	310.66	364.23	312.77	314.36	334.58	TIL	PREDICTED: temperature-induced lipocalin-1 [Oryza sativa Japonica Group]	-	-	-	-	-	-	-	-
ncbi_4329970	turquoise	103.208	5.36	3.72	4.33	5.25	5.07	4.96	5.34	4.92	4.97	4.35	4.19	4.6	4.41	5.15	4.39	4.47	4.69	3.94	--	TRAF-like family protein [Zea mays]	-	-	-	-	-	-	-	-
ncbi_4329991	turquoise	661.558	4.05	3.22	5.89	1.4	1.13	1.2	1.01	0.97	1.3	3.48	4.59	5.81	2.86	3.25	3.6	3.16	3.46	3.26	CLASP	PREDICTED: CLIP-associated protein [Oryza sativa Japonica Group]	-	-	-	-	-	-	-	-
ncbi_4329997	turquoise	668.893	5.31	12.93	7.67	15.84	13.6	13.4	14.64	13.88	13.17	10.96	9.58	8.19	9.57	8.59	9.09	9.92	10.24	9.39	mrpl41-a	Os02g0617900, partial [Oryza sativa Japonica Group]	-	-	-	-	-	-	-	-
ncbi_4330000	turquoise	83.2984	106.66	92.59	114.77	91.62	104.89	95.87	100.48	110.07	103.01	108.99	110.5	98.96	111.3	112.39	115.37	107.18	108.57	111.37	PRR1	PREDICTED: two-component response regulator-like PRR1 [Oryza sativa Japonica Group]	Organismal Systems	Environmental adaptation	ko04712//Circadian rhythm - plant	K12127	-	-	-	-
ncbi_4330004	turquoise	235.444	3.01	2.5	4.03	4.75	4.91	3.35	2.87	3.5	3.15	2.43	3.96	2.04	2.33	1.89	2.38	1.9	1.67	2.08	--	protein MIS12 homolog [Aegilops tauschii subsp. tauschii] [Aegilops tauschii]	-	-	-	-	-	-	-	-
ncbi_4330006	turquoise	542.627	8.51	10.43	8.42	11.37	10.99	11.49	9.04	8.25	8.84	4.1	5.91	4.45	5.41	6.08	6.44	4.38	3.82	4.03	--	enzyme of the cupin superfamily [Zea mays]	-	-	-	-	-	-	-	-
ncbi_4330012	turquoise	898.743	4.91	5.56	9.17	15.75	13.4	21.3	13.42	5.93	8.62	0.71	1.38	1.85	3.31	3.01	1.81	3.57	3.84	1.56	CER1	PREDICTED: protein ECERIFERUM 1 [Oryza sativa Japonica Group]	Metabolism;Metabolism	Global and overview maps;Lipid metabolism	ko01110//Biosynthesis of secondary metabolites;ko00073//Cutin, suberine and wax biosynthesis	K15404;K15404	GO:0031224//intrinsic component of membrane	GO:0003824//catalytic activity	GO:0006631//fatty acid metabolic process	-
ncbi_4330016	turquoise	454.34	47.43	46.09	51.94	74.6	55.02	74.5	59.71	46.99	61.36	43.61	52.18	47.33	49.49	51.04	49.75	51.94	46.99	55.17	Os02g0621700	PREDICTED: succinyl-CoA ligase [ADP-forming] subunit beta, mitochondrial [Oryza sativa Japonica Group]	Metabolism;Metabolism;Metabolism;Metabolism;Metabolism	Global and overview maps;Global and overview maps;Global and overview maps;Carbohydrate metabolism;Carbohydrate metabolism	ko01100//Metabolic pathways;ko01110//Biosynthesis of secondary metabolites;ko01200//Carbon metabolism;ko00020//Citrate cycle (TCA cycle);ko00640//Propanoate metabolism	K01900;K01900;K01900;K01900;K01900	GO:0043231//intracellular membrane-bounded organelle	GO:0004774//succinate-CoA ligase activity;GO:0032550//purine ribonucleoside binding;GO:0046914//transition metal ion binding	GO:0006006//glucose metabolic process;GO:0006089//lactate metabolic process;GO:0006090//pyruvate metabolic process;GO:0006101//citrate metabolic process;GO:0006970//response to osmotic stress;GO:0019941//modification-dependent protein catabolic process;GO:0035966//response to topologically incorrect protein;GO:0043094//cellular metabolic compound salvage;GO:0043248//proteasome assembly	-
ncbi_4330017	turquoise	493.123	6.08	5.4	6.84	12.66	9.57	8.72	8.39	9.06	5.78	7.79	4.47	4.53	5.63	5.87	6.49	4.41	3.93	4.2	FAO2	PREDICTED: long-chain-alcohol oxidase FAO2 [Oryza sativa Japonica Group]	-	-	-	-	-	GO:0000166//nucleotide binding;GO:0016899//oxidoreductase activity, acting on the CH-OH group of donors, oxygen as acceptor	GO:0044710//single-organism metabolic process	-
ncbi_4330028	turquoise	560.185	8.53	14.53	10.55	16.48	13.03	13.98	10.32	10.74	10.04	4.86	6.84	6.1	7.52	7.41	7.02	8.43	8.6	7.94	IPUT1	PREDICTED: inositol phosphorylceramide glucuronosyltransferase 1 [Oryza sativa Japonica Group]	-	-	-	-	GO:0031224//intrinsic component of membrane;GO:0031984//organelle subcompartment;GO:0043231//intracellular membrane-bounded organelle	GO:0016740//transferase activity;GO:0043169//cation binding	-	-
ncbi_4330034	turquoise	580.052	48.66	30.63	71.4	51.85	90.91	96.7	82.72	61.22	89.25	14.88	21.79	44.45	21.8	22.82	20.66	36.54	33.26	24.03	PAL	PREDICTED: phenylalanine ammonia-lyase [Oryza sativa Japonica Group]	Metabolism;Metabolism;Metabolism;Metabolism	Global and overview maps;Global and overview maps;Biosynthesis of other secondary metabolites;Amino acid metabolism	ko01100//Metabolic pathways;ko01110//Biosynthesis of secondary metabolites;ko00940//Phenylpropanoid biosynthesis;ko00360//Phenylalanine metabolism	K13064;K13064;K13064;K13064	GO:0044424//intracellular part	GO:0016841//ammonia-lyase activity	GO:0006558//L-phenylalanine metabolic process;GO:0009699//phenylpropanoid biosynthetic process	-
ncbi_4330036	turquoise	1245.16	19.12	14.97	24.88	51.05	73.18	60.9	59.62	42.03	43.1	4.58	6.19	15.24	13.45	16.98	10.57	28.77	23.57	14.94	ZB8	PREDICTED: phenylalanine ammonia-lyase [Oryza sativa Japonica Group]	Metabolism;Metabolism;Metabolism;Metabolism	Global and overview maps;Global and overview maps;Biosynthesis of other secondary metabolites;Amino acid metabolism	ko01100//Metabolic pathways;ko01110//Biosynthesis of secondary metabolites;ko00940//Phenylpropanoid biosynthesis;ko00360//Phenylalanine metabolism	K10775;K10775;K10775;K10775	GO:0044424//intracellular part	GO:0016841//ammonia-lyase activity	GO:0006558//L-phenylalanine metabolic process;GO:0009699//phenylpropanoid biosynthetic process	-
ncbi_4330046	turquoise	1465.89	129.22	204.9	149.27	406.5	320.68	405.57	308.99	281.2	311.84	127.59	120.75	114.85	174.08	187.49	163.11	191.26	188.23	170.9	UBL5	Os02g0628800, partial [Oryza sativa Japonica Group]	-	-	-	-	-	-	-	-
ncbi_4330050	turquoise	802.295	1.58	1.76	1.4	3.51	2.68	2.96	4.57	3.3	3.42	1.2	1.25	1.25	1.26	1.74	1.36	1.92	1.97	1.24	PSKR	PREDICTED: phytosulfokine receptor 1 [Oryza sativa Japonica Group]	-	-	-	-	-	-	-	-
ncbi_4330071	turquoise	126.881	316.37	349.41	296.6	477.48	385.07	440.78	422.82	322.93	308.45	362.36	295.28	317.98	383.53	406.43	291.18	342.5	335.53	257.42	CLPP2	PREDICTED: ATP-dependent Clp protease proteolytic subunit [Oryza sativa Japonica Group]	-	-	-	-	-	GO:0070011//peptidase activity, acting on L-amino acid peptides	GO:0019538//protein metabolic process	-
ncbi_4330073	turquoise	51.0309	26.45	28.21	31.56	30.05	28.51	27.67	26.73	15.23	15.64	19.09	15.12	15.87	20.21	18.3	14.87	21.38	18.91	13.7	SCPL34	PREDICTED: serine carboxypeptidase-like 34 [Oryza sativa Japonica Group]	-	-	-	-	-	GO:0004180//carboxypeptidase activity	GO:0019538//protein metabolic process	-
ncbi_4330074	turquoise	1276.77	17.1	23.59	22.16	34.43	31.77	31.84	28.32	29.59	30.17	15.84	17.48	18.25	20.84	22.15	23.53	23.82	23.72	23.11	PEX4	PREDICTED: protein PEROXIN-4 [Setaria italica]	-	-	-	-	-	GO:0003824//catalytic activity	-	-
ncbi_4330077	turquoise	1146.89	14.55	14.66	14.72	21.92	26.36	28.05	20.65	21.65	25.95	8.28	11.77	12.26	8.53	9.27	8.87	7.84	8.4	8.31	NIT4	PREDICTED: bifunctional nitrilase/nitrile hydratase NIT4 [Oryza sativa Japonica Group]	Metabolism;Metabolism;Metabolism	Global and overview maps;Global and overview maps;Metabolism of other amino acids	ko01100//Metabolic pathways;ko01110//Biosynthesis of secondary metabolites;ko00460//Cyanoamino acid metabolism	K13035;K13035;K13035	-	GO:0016787//hydrolase activity	-	-
ncbi_4330078	turquoise	708.114	2.33	3.02	3.07	0.6	0.69	0.31	0.37	0.28	0.19	1.44	2.43	1.91	2.25	2.04	3.03	1.95	2.33	2.75	XA21	PREDICTED: probable LRR receptor-like serine/threonine-protein kinase At3g47570 isoform X1 [Oryza sativa Japonica Group]	-	-	-	-	-	-	-	-
ncbi_4330085	turquoise	774.646	1	0.97	1	19.48	15.09	8.92	4.51	9.8	8.89	4.88	2.6	1.03	4.39	4.17	4.15	5.58	2.98	4.31	At5g08350	PREDICTED: GEM-like protein 4 [Oryza sativa Japonica Group]	-	-	-	-	-	-	-	-
ncbi_4330086	turquoise	1559.84	7.97	10.36	9.24	36.29	29.39	29.62	28.77	32	28.72	7.51	6.51	4.85	9.83	10.24	9.39	11.53	10.29	9.42	At5g08350	PREDICTED: GEM-like protein 4 [Brachypodium distachyon]	-	-	-	-	-	-	-	-
ncbi_4330092	turquoise	307.59	9.17	13.15	8.82	13.11	13.18	12.57	11.06	11.74	14.05	9.78	9.63	9.27	9.49	11.36	10.32	11.34	9.37	12.36	--	PREDICTED: uncharacterized protein LOC4330092 isoform X1 [Oryza sativa Japonica Group]	-	-	-	-	-	-	-	-
ncbi_4330096	turquoise	749.746	189.89	232.47	153.42	75.49	80.32	62.07	69.36	90.25	65.21	222.31	180.56	313.67	260.24	303.02	196.96	144.18	222.05	201.63	FTRV	PREDICTED: ferredoxin-thioredoxin reductase, variable chain [Oryza sativa Japonica Group]	-	-	-	-	GO:0009536//plastid	GO:0016783//sulfurtransferase activity;GO:0051536//iron-sulfur cluster binding	GO:0006633//fatty acid biosynthetic process	-
ncbi_4330099	turquoise	718.295	5.89	5.42	7.87	9.4	10.41	9.15	7.2	7.18	7.05	5.27	6.69	5.58	5.92	6.29	6.08	6.59	7.06	7.08	Wdr44	PREDICTED: WD repeat-containing protein 44 [Oryza sativa Japonica Group]	-	-	-	-	-	-	-	-
ncbi_4330101	turquoise	1017.55	18.99	23.66	24.26	5.61	11.46	11.75	7.94	9.05	11.06	22.87	21.72	25.11	20.09	20.5	24.41	16.88	17.85	20.22	CRPK1	receptor ser/thr protein kinase-like [Oryza sativa Japonica Group]	-	-	-	-	-	GO:0004672//protein kinase activity;GO:0032550//purine ribonucleoside binding	GO:0006464//cellular protein modification process;GO:0010646//regulation of cell communication	-
ncbi_4330129	turquoise	1556.85	2.61	3.25	1.8	10.53	8.86	8.92	5.78	6.26	6.59	1.75	1.26	1.17	2.26	2.04	2.93	1.96	2.5	1.23	PVA12	PREDICTED: vesicle-associated protein 1-2 [Oryza sativa Japonica Group]	-	-	-	-	-	-	-	-
ncbi_4330132	turquoise	1362.78	3.98	7.46	5.16	27.67	26.84	19.06	12.66	12.32	10.25	2.33	2.54	1.58	2.23	2.75	3.56	2.76	3.22	3.13	SAUR36	PREDICTED: auxin-responsive protein SAUR36 [Oryza sativa Japonica Group]	Environmental Information Processing	Signal transduction	ko04075//Plant hormone signal transduction	K14488	-	-	-	-
ncbi_4330145	turquoise	700.047	15.85	20.94	14.12	24.04	25.27	20.6	17.98	20.56	20.44	14.02	14.57	12.64	14.67	17.25	17.91	15.29	14.24	18.65	GRXS6	PREDICTED: monothiol glutaredoxin-S6 [Oryza sativa Japonica Group]	-	-	-	-	GO:0043231//intracellular membrane-bounded organelle	GO:0015036//disulfide oxidoreductase activity	GO:0006089//lactate metabolic process;GO:0019725//cellular homeostasis	-
ncbi_4330160	turquoise	1234.11	15.62	41.98	25.43	62.39	76.08	86.09	60.62	75.97	81.23	12.03	12.62	14.07	6.44	9.61	12.28	5.2	4.52	6.7	CYB5	PREDICTED: cytochrome b5 [Oryza sativa Japonica Group]	-	-	-	-	-	-	-	-
ncbi_4330161	turquoise	303.097	0.36	0.46	0.34	7.36	10.84	3.37	6.23	19.52	3.32	0.53	0.31	0.36	0.2	0.14	0.2	0.19	0.17	0.21	YSL2	PREDICTED: metal-nicotianamine transporter YSL2 isoform X1 [Oryza sativa Japonica Group]	-	-	-	-	-	-	-	-
ncbi_4330163	turquoise	1594.34	3.11	3.23	3.87	8.04	7.1	7.65	5.61	5.64	5.49	2.29	2.68	2.86	2.67	3.12	3.33	3.1	3.22	3.81	PBL19	PREDICTED: probable receptor-like protein kinase At5g47070 [Oryza sativa Japonica Group]	-	-	-	-	-	-	-	-
ncbi_4330171	turquoise	721.821	13	12.79	10.1	26.83	23.86	22.34	26.37	20.08	15.31	12.01	14.04	15.71	13.44	12.64	15.74	12.36	13.94	9.87	--	PREDICTED: glycine-rich cell wall structural protein 1.0-like [Oryza brachyantha]	-	-	-	-	-	-	-	-
ncbi_4330184	turquoise	1327.84	7.9	10.62	8.6	15.18	14.58	16.06	12.19	16.06	12.72	6.71	6.06	7.1	7.81	8.12	9.01	8.62	9.51	7.8	At4g16800	PREDICTED: probable enoyl-CoA hydratase 2, mitochondrial [Oryza brachyantha]	Metabolism;Metabolism	Global and overview maps;Amino acid metabolism	ko01100//Metabolic pathways;ko00280//Valine, leucine and isoleucine degradation	K05607;K05607	-	-	-	-
ncbi_4330192	turquoise	45.583	114.9	114.46	112.87	118.27	125.34	105.43	126.01	136.36	120.2	169.79	136.2	122.59	135.85	133.13	133.97	140.25	137.79	143.05	At2g43090	PREDICTED: 3-isopropylmalate dehydratase small subunit 3 [Oryza sativa Japonica Group]	Metabolism;Metabolism;Metabolism;Metabolism;Metabolism;Metabolism	Global and overview maps;Global and overview maps;Global and overview maps;Global and overview maps;Amino acid metabolism;Carbohydrate metabolism	ko01100//Metabolic pathways;ko01110//Biosynthesis of secondary metabolites;ko01230//Biosynthesis of amino acids;ko01210//2-Oxocarboxylic acid metabolism;ko00290//Valine, leucine and isoleucine biosynthesis;ko00660//C5-Branched dibasic acid metabolism	K01704;K01704;K01704;K01704;K01704;K01704	-	-	-	-
ncbi_4330195	turquoise	1147.71	15.02	13.91	16.67	26.42	25.71	25.34	21.63	18.76	22.87	13.7	15.28	13.91	15.94	16.46	15.47	20.56	18.46	17.44	CAT9	PREDICTED: cationic amino acid transporter 9, chloroplastic [Oryza sativa Japonica Group]	-	-	-	-	GO:0031224//intrinsic component of membrane;GO:0042170//plastid membrane	GO:0046943//carboxylic acid transmembrane transporter activity	GO:0006625//protein targeting to peroxisome;GO:0009062//fatty acid catabolic process;GO:0046942//carboxylic acid transport	-
ncbi_4330198	turquoise	1531.63	4.4	5.36	4.06	10.33	9.79	9	8.29	7.16	8.96	2.86	3.05	2.99	4.13	4.3	4.39	5.24	4.67	5.31	CERK	PREDICTED: ceramide kinase isoform X1 [Oryza sativa Japonica Group]	Metabolism	Lipid metabolism	ko00600//Sphingolipid metabolism	K04715	-	GO:0016301//kinase activity	GO:0006665//sphingolipid metabolic process;GO:0007186//G-protein coupled receptor signaling pathway;GO:0016265//death;GO:0016310//phosphorylation	-
ncbi_4330220	turquoise	998.73	14.17	20.38	16.83	23.47	23.01	22.44	21.36	20.66	20.12	12.73	14.02	16.33	15.76	15.49	17.72	17.91	16.39	17.72	PEX19-1	PREDICTED: peroxisome biogenesis protein 19-1 [Oryza sativa Japonica Group]	Cellular Processes	Transport and catabolism	ko04146//Peroxisome	K13337	-	-	-	-
ncbi_4330228	turquoise	1181.36	6.92	11.54	8.74	13.77	14.06	13.92	12.5	13.06	14.09	9.46	8.62	7.76	10.08	8.12	9.12	9.05	9.53	8.7	--	rho guanine nucleotide exchange factor [Zea mays]	-	-	-	-	-	GO:0016876//ligase activity, forming aminoacyl-tRNA and related compounds	GO:0006448//regulation of translational elongation	-
ncbi_4330231	turquoise	1048.12	10.75	9.33	10.56	17.29	16.29	18.91	14.45	11.6	12.58	9.11	10.65	10.09	8.01	9.68	8.13	9.23	9.92	7.96	SCL6	PREDICTED: scarecrow-like protein 6 [Oryza sativa Japonica Group]	-	-	-	-	-	-	GO:0010468//regulation of gene expression	GRAS
ncbi_4330235	turquoise	423.582	116.78	155.51	120.55	235.77	202.78	188.73	142.87	130.52	115.5	132.94	134.66	116.12	147.92	135.74	130.35	131.99	117.13	107.87	CSA	PREDICTED: probable phospholipid hydroperoxide glutathione peroxidase [Oryza sativa Japonica Group]	Metabolism;Metabolism	Metabolism of other amino acids;Lipid metabolism	ko00480//Glutathione metabolism;ko00590//Arachidonic acid metabolism	K00432;K00432	-	GO:0004601//peroxidase activity	GO:0006950//response to stress;GO:0044710//single-organism metabolic process	-
ncbi_4330264	turquoise	496.831	0.99	1.14	1.58	2.04	2.16	3.42	2.17	1.55	3.11	0.69	0.62	2.02	0.56	1.16	0.85	0.9	1.01	0.92	At5g55050	PREDICTED: GDSL esterase/lipase At5g55050 [Oryza sativa Japonica Group]	-	-	-	-	-	GO:0016787//hydrolase activity	-	-
ncbi_4330265	turquoise	690.711	15.99	26.8	29.4	195.65	140.57	94.69	32.53	42.51	29.77	21.03	34.1	12.5	11.54	22.03	18.5	16.06	18.96	10.97	DHN1	PREDICTED: dehydrin COR410 [Oryza sativa Japonica Group]	-	-	-	-	-	-	-	-
ncbi_4330269	turquoise	962.674	4.14	4.36	4.38	6.04	6.65	6.67	4.26	5.84	5.31	3.04	4.64	3.68	3.34	2.81	3.44	3.44	3.66	3.71	LAZ1	PREDICTED: protein LAZ1 isoform X1 [Oryza sativa Japonica Group]	-	-	-	-	-	-	-	-
ncbi_4330271	turquoise	25.622	6.8	11.27	10.26	18.41	17.34	12.29	11.57	12.52	7.87	15.13	16.34	11.87	12.71	12.18	11.78	12.25	11.97	13.14	HMGB3	PREDICTED: HMG1/2-like protein [Oryza sativa Japonica Group]	-	-	-	-	-	-	-	-
ncbi_4330274	turquoise	524.997	73.59	66.62	97.31	136.67	157.4	123.22	89.95	84.89	87.87	90.06	80.16	87.2	51.16	52.51	55.89	53.31	51.72	47.46	AVT3C	PREDICTED: amino acid transporter ANTL1 [Oryza sativa Japonica Group]	-	-	-	-	GO:0031224//intrinsic component of membrane	-	-	-
ncbi_4330280	turquoise	5.84008	42.47	29.11	45.52	34.14	43.4	39.91	36.05	35.76	38.41	35.08	33.95	38.24	34.09	35.44	31.95	37.96	39.02	32.56	IDD12	PREDICTED: protein indeterminate-domain 4, chloroplastic [Oryza sativa Japonica Group]	-	-	-	-	-	-	-	C2H2
ncbi_4330284	turquoise	1165.42	12.67	10.54	14.85	21.92	21.66	20.88	20.62	19.8	19.78	11.97	14.56	12.69	14.41	12.98	12.6	14.09	17.28	12.49	Os02g0672600	PREDICTED: probable N6-adenosine-methyltransferase MT-A70-like [Oryza sativa Japonica Group]	-	-	-	-	-	-	-	-
ncbi_4330285	turquoise	614.713	79.85	85.92	87.19	50.61	64.92	53.35	62.25	80.49	61.7	90.49	82.33	89.53	71.01	81.62	93.24	73.41	71.55	79.14	POLR3K	PREDICTED: DNA-directed RNA polymerase III subunit RPC10 [Oryza sativa Japonica Group]	Metabolism;Metabolism;Metabolism;Genetic Information Processing	Global and overview maps;Nucleotide metabolism;Nucleotide metabolism;Transcription	ko01100//Metabolic pathways;ko00230//Purine metabolism;ko00240//Pyrimidine metabolism;ko03020//RNA polymerase	K03019;K03019;K03019;K03019	GO:0043231//intracellular membrane-bounded organelle	GO:0034062//RNA polymerase activity;GO:0046914//transition metal ion binding	GO:0034645//cellular macromolecule biosynthetic process	-
ncbi_4330291	turquoise	800.771	10.46	13.54	12.56	20.31	16.05	14.83	20.61	15.81	13.97	3.7	5.51	6.41	5.85	5.41	4.46	8.09	7.28	5.71	LHW	PREDICTED: transcription factor bHLH157-like [Oryza brachyantha]	-	-	-	-	-	-	-	-
ncbi_4330301	turquoise	1219.77	6.63	4.59	3.83	18.38	11.64	11.85	13.64	12.85	11.77	3.1	3.52	2.71	5.56	4.63	3.52	4.26	3.91	4.34	PP2A13	PREDICTED: F-box protein PP2-A13 isoform X1 [Oryza sativa Japonica Group]	-	-	-	-	-	-	-	-
ncbi_4330302	turquoise	1352.63	20.02	23.87	23.35	39.04	32.36	40.3	30.3	27.47	33.54	19.49	22.58	20.55	19.61	20.89	19.99	20.83	20.69	20.92	LPLAT2	PREDICTED: lysophospholipid acyltransferase 2 [Oryza sativa Japonica Group]	Metabolism;Metabolism;Metabolism;Metabolism;Metabolism	Global and overview maps;Global and overview maps;Lipid metabolism;Lipid metabolism;Lipid metabolism	ko01100//Metabolic pathways;ko01110//Biosynthesis of secondary metabolites;ko00564//Glycerophospholipid metabolism;ko00561//Glycerolipid metabolism;ko00565//Ether lipid metabolism	K13519;K13519;K13519;K13519;K13519	-	-	-	-
ncbi_4330307	turquoise	1370.89	62.95	81.1	82.97	12.95	16.19	12.09	10.01	20.02	10.63	90.59	91.89	109.68	89.49	83.51	98.27	75.35	76.02	78.4	--	PREDICTED: uncharacterized protein LOC4330307 [Oryza sativa Japonica Group]	-	-	-	-	GO:0009536//plastid	-	-	-
ncbi_4330320	turquoise	414.099	60.87	75.6	53.32	100.52	92.57	102.97	76.06	97.73	72.55	74.52	49.5	53.96	74.91	82.43	68.58	76.17	77.6	64.76	ISPF	PREDICTED: 2-C-methyl-D-erythritol 2,4-cyclodiphosphate synthase, chloroplastic [Oryza sativa Japonica Group]	Metabolism;Metabolism;Metabolism	Global and overview maps;Global and overview maps;Metabolism of terpenoids and polyketides	ko01100//Metabolic pathways;ko01110//Biosynthesis of secondary metabolites;ko00900//Terpenoid backbone biosynthesis	K01770;K01770;K01770	-	GO:0016849//phosphorus-oxygen lyase activity	GO:0006721//terpenoid metabolic process	-
ncbi_4330326	turquoise	989.001	5.53	4.17	11.06	13.25	14.34	14.85	11.51	14.81	12.5	4.04	6.49	4.51	5.65	6.54	4.49	4.51	3.82	3.03	--	PREDICTED: lysM domain receptor-like kinase 4 [Oryza sativa Japonica Group]	-	-	-	-	-	GO:0004672//protein kinase activity;GO:0032550//purine ribonucleoside binding	GO:0006464//cellular protein modification process	-
ncbi_4330327	turquoise	926.535	3.11	2.09	2.21	5.98	4.49	5.31	4.04	5.68	3.24	1.88	1.98	1.4	1.38	1.88	1.17	0.65	1.04	1.14	SCL8	PREDICTED: scarecrow-like protein 8 [Oryza sativa Japonica Group]	-	-	-	-	-	-	-	GRAS
ncbi_4330329	turquoise	587.263	2.12	6.8	1.08	9.47	16.4	10.81	1.03	6.88	1.74	0.75	1.35	1.14	0.14	0.53	0.4	0.26	0.6	0.45	--	PREDICTED: E3 ubiquitin-protein ligase RHA1B [Oryza sativa Japonica Group]	-	-	-	-	-	-	-	-
ncbi_4330331	turquoise	1433.3	4.97	7.87	5.5	12.51	16.54	12.85	12.33	13.81	11.83	3.06	2.6	2.67	3.92	4.35	3.96	3.88	4.11	3.8	TTG1	PREDICTED: protein TRANSPARENT TESTA GLABRA 1 [Oryza sativa Japonica Group]	-	-	-	-	GO:0044424//intracellular part	-	GO:0008104//protein localization;GO:0045165//cell fate commitment;GO:0050789//regulation of biological process	-
ncbi_4330366	turquoise	1131.26	4.69	7.64	6.63	13.48	12.64	12.66	10.49	10.4	11.22	5.23	7.34	5.34	8.34	7.64	7.77	9.1	8.36	8.97	PIGU	PREDICTED: phosphatidylinositol glycan anchor biosynthesis class U protein [Oryza sativa Japonica Group]	Metabolism;Metabolism	Global and overview maps;Glycan biosynthesis and metabolism	ko01100//Metabolic pathways;ko00563//Glycosylphosphatidylinositol(GPI)-anchor biosynthesis	K05293;K05293	GO:0031224//intrinsic component of membrane	-	-	-
ncbi_4330368	turquoise	754.361	9.57	10	9.22	20.42	15.29	16.8	14.14	12.05	12.82	10.78	11.88	10.3	12.09	10.73	10.92	10.77	8.48	9.82	PUP11	PREDICTED: probable purine permease 11 isoform X1 [Oryza sativa Japonica Group]	-	-	-	-	GO:0031224//intrinsic component of membrane	-	GO:0051234//establishment of localization	-
ncbi_4330375	turquoise	1655.5	9.16	22.66	17.76	51.8	56.42	60.01	41.61	46.37	47.95	9.39	8.6	8.55	17.08	16.58	15.8	17.89	20.26	19.6	--	OSJNBa0086O06.9 [Oryza sativa Japonica Group]	-	-	-	-	-	-	-	-
ncbi_4330377	turquoise	1134.1	3.6	2.68	4.4	6.86	8.38	7.05	6.73	7.97	6.92	4.01	3.73	3.32	4.36	4.31	3.51	4.57	4.88	4.48	Os02g0690500	PREDICTED: probable protein phosphatase 2C 26 [Oryza sativa Japonica Group]	-	-	-	-	-	-	-	-
ncbi_4330380	turquoise	661.363	16.74	17.79	20	33.75	23.53	34.45	30.35	24.55	29.15	20.4	21.73	19.34	21.73	22.95	19.62	23.22	22.52	19.75	At4g17830	PREDICTED: acetylornithine deacetylase [Oryza sativa Japonica Group]	Metabolism;Metabolism;Metabolism;Metabolism;Metabolism	Global and overview maps;Global and overview maps;Global and overview maps;Global and overview maps;Amino acid metabolism	ko01100//Metabolic pathways;ko01110//Biosynthesis of secondary metabolites;ko01230//Biosynthesis of amino acids;ko01210//2-Oxocarboxylic acid metabolism;ko00220//Arginine biosynthesis	K01438;K01438;K01438;K01438;K01438	-	GO:0003824//catalytic activity	-	-
ncbi_4330386	turquoise	1046.26	1.71	1.75	0.5	4.04	3	4.24	2.42	2.93	2.67	0.84	1.06	0.43	0.54	1.77	1.41	0.71	0.54	1.11	--	OSJNBa0009P12.10 [Oryza sativa Japonica Group]	-	-	-	-	-	-	-	-
ncbi_4330388	turquoise	579.237	1.27	2.68	1.61	2.68	3.07	3.41	1.72	3.89	2.4	0.63	1.11	0.7	1.18	1.59	1.29	1.46	1.93	1.96	UBP21	PREDICTED: ubiquitin carboxyl-terminal hydrolase 21 isoform X1 [Oryza sativa Japonica Group]	-	-	-	-	-	-	-	-
ncbi_4330396	turquoise	273.034	24.98	26	25.16	17.55	23.3	17.77	18.27	24.93	22.79	20.94	30.14	29.2	26.75	27.55	32.53	24.89	24.38	25.37	--	Os02g0694800, partial [Oryza sativa Japonica Group]	-	-	-	-	-	-	-	-
ncbi_4330406	turquoise	767.394	30.83	24.88	35.83	70.53	46.17	58.44	42.12	33.51	38.59	25.78	31.12	28.04	28.53	32.35	29.46	34.12	34.15	29.84	TOL1	PREDICTED: TOM1-like protein 2 [Oryza sativa Japonica Group]	-	-	-	-	-	-	GO:0015031//protein transport	-
ncbi_4330410	turquoise	1370.73	19.16	26.85	28.62	46.82	48.59	43.68	36.37	38.8	40.4	22.81	20.86	23.97	26.15	26.35	27.5	27.68	33.49	30.55	--	PREDICTED: uncharacterized protein LOC4330410 [Oryza sativa Japonica Group]	-	-	-	-	-	-	-	-
ncbi_4330421	turquoise	168.473	3.98	2.74	1.94	1	3.36	2.7	4.49	4.28	3.31	0.18	0.21	0.14	0.43	0.45	0.63	0.91	0.54	0.73	NPF8.3	PREDICTED: protein NRT1/ PTR FAMILY 8.3 [Oryza sativa Japonica Group]	-	-	-	-	-	-	GO:0051234//establishment of localization	-
ncbi_4330422	turquoise	514.069	25.54	25.19	24.05	40.79	32.99	32.48	27.03	33.3	26.43	29.38	27.97	22.21	24.21	23.3	23.37	21.73	20.56	22.22	ARF	PREDICTED: ADP-ribosylation factor [Oryza sativa Japonica Group]	-	-	-	-	-	-	-	-
ncbi_4330423	turquoise	37.0529	45.54	30.94	38.22	35.69	38.32	35.8	32.72	37.09	32.72	37.27	38.37	39.88	40.06	41.19	41.03	39.09	33.64	38.55	spoT	Os02g0699400 [Oryza sativa Japonica Group]	-	-	-	-	-	-	-	-
ncbi_4330432	turquoise	1136.35	3.5	2.56	2.88	7.2	6.13	6.43	6.82	5.08	4.73	2.79	1.73	2.7	2.69	2.62	2.78	1.97	1.84	1.79	AOX1C	PREDICTED: ubiquinol oxidase 2, mitochondrial [Oryza sativa Japonica Group]	-	-	-	-	GO:0031224//intrinsic component of membrane	GO:0003824//catalytic activity;GO:0043169//cation binding	GO:0044710//single-organism metabolic process	-
ncbi_4330434	turquoise	645.992	9.8	10.11	10.43	5.79	6.82	5.86	4.85	4.75	5.43	7.8	10.8	10.97	8.51	8.34	8.35	8.82	9.4	9.8	CDKF-4	PREDICTED: cyclin-dependent kinase F-4 [Oryza sativa Japonica Group]	-	-	-	-	-	GO:0004672//protein kinase activity;GO:0032550//purine ribonucleoside binding	GO:0006464//cellular protein modification process;GO:0006796//phosphate-containing compound metabolic process	-
ncbi_4330437	turquoise	849.275	110.28	68.4	103.62	69.11	54.74	67.45	65.42	56.45	52.47	141.59	124.66	124.93	129.37	149.83	127.42	118.28	123.86	104.72	VTE4	PREDICTED: probable tocopherol O-methyltransferase, chloroplastic [Oryza sativa Japonica Group]	Metabolism;Metabolism;Metabolism	Global and overview maps;Global and overview maps;Metabolism of cofactors and vitamins	ko01100//Metabolic pathways;ko01110//Biosynthesis of secondary metabolites;ko00130//Ubiquinone and other terpenoid-quinone biosynthesis	K05928;K05928;K05928	-	GO:0016741//transferase activity, transferring one-carbon groups	GO:0008152//metabolic process	-
ncbi_4330438	turquoise	853.241	2.33	2.7	2.28	6.45	9.13	4.91	4.12	5.54	2.73	0.92	1.1	2.37	0.87	2.24	1.64	2.18	2.26	3.08	VATG1	PREDICTED: V-type proton ATPase subunit G 1 isoform X3 [Oryza sativa Japonica Group]	Metabolism;Metabolism;Cellular Processes	Global and overview maps;Energy metabolism;Transport and catabolism	ko01100//Metabolic pathways;ko00190//Oxidative phosphorylation;ko04145//Phagosome	K02152;K02152;K02152	GO:0033176//proton-transporting V-type ATPase complex	GO:0022857//transmembrane transporter activity	GO:0044763//single-organism cellular process	-
ncbi_4330450	turquoise	720.406	5.15	3.85	5.92	6.71	7.54	7.35	6.31	6.43	8.04	4.68	4.71	4.19	3.47	4.57	4.57	5.19	5.49	6.08	At4g19185	PREDICTED: WAT1-related protein At5g45370 [Oryza sativa Japonica Group]	-	-	-	-	-	-	-	-
ncbi_4330451	turquoise	348.852	498.68	345.6	390.18	205.92	252.08	279.75	360.64	265.67	215.96	570.64	350.94	320.19	639.06	614.92	428.21	505.2	491.84	387.21	NCED1	PREDICTED: zeaxanthin 7,8(7',8')-cleavage dioxygenase, chromoplastic [Oryza sativa Japonica Group]	Metabolism;Metabolism;Metabolism	Global and overview maps;Global and overview maps;Metabolism of terpenoids and polyketides	ko01100//Metabolic pathways;ko01110//Biosynthesis of secondary metabolites;ko00906//Carotenoid biosynthesis	K09840;K09840;K09840	-	-	-	-
ncbi_4330453	turquoise	306.046	23.71	22.67	20.95	25.58	24.25	25.49	24.54	26.66	24.21	20.6	22.2	23.53	16.9	17.69	20.12	21.89	18.06	20.32	LPPE2	PREDICTED: lipid phosphate phosphatase epsilon 2, chloroplastic [Oryza sativa Japonica Group]	-	-	-	-	-	-	-	-
ncbi_4330454	turquoise	831.153	12.38	15.51	11.75	19.54	19.89	18.31	13.51	15.24	11.14	10.32	10.92	9.09	10.31	10.2	10.4	10.49	9.48	10.41	--	PREDICTED: uncharacterized protein LOC4330454 [Oryza sativa Japonica Group]	-	-	-	-	-	-	-	-
ncbi_4330461	turquoise	1321.75	23.13	32.5	24.61	66.79	75.81	61.22	32.29	45.97	35.81	6.31	8.68	6.23	10.34	9.86	11.76	10.47	12.86	13.7	--	pathogen induced protein 2-4 [Zea mays]	-	-	-	-	GO:0016020//membrane	GO:0003824//catalytic activity	GO:0009247//glycolipid biosynthetic process;GO:0009267//cellular response to starvation;GO:0009414//response to water deprivation	-
ncbi_4330466	turquoise	348.418	2.08	3.8	1.98	1.14	1.6	0.66	1.26	1.48	0.91	2.99	1.84	2.15	2.85	2.58	2.16	3.08	2.67	1.78	ZHD7	Os02g0706600 [Oryza sativa Japonica Group]	-	-	-	-	-	-	-	ZF-HD
ncbi_4330472	turquoise	1250.48	5.6	12.21	8.02	30.89	31.95	20.73	13.78	21.23	17.02	8.39	6.98	7.4	9.27	6.56	8.64	9.32	9.15	10.09	At3g01520	PREDICTED: universal stress protein A-like protein [Oryza sativa Japonica Group]	-	-	-	-	-	-	-	-
ncbi_4330477	turquoise	278.663	4.28	2.84	6.86	3.23	2.68	2.06	1.85	2.02	1.86	3.61	5.15	5.8	4.75	4.68	3.77	6.21	6.78	6.38	KLCR2	PREDICTED: tetratricopeptide repeat protein 28-like [Setaria italica]	-	-	-	-	-	-	-	-
ncbi_4330486	turquoise	1175.87	19.58	19.44	23.08	55.09	51.98	61.13	36.1	34.44	47.15	18.8	22.14	22.4	27.94	26.41	27.51	31.16	30.63	28.96	Tbc1d15	PREDICTED: TBC1 domain family member 15 [Oryza sativa Japonica Group]	-	-	-	-	-	-	-	-
ncbi_4330489	turquoise	1626.57	3.61	5.72	6.25	31.7	27.59	26.31	26.05	23.79	21.79	3.09	2.6	2.04	4.44	4.01	4.26	3.06	4.22	3.01	At1g11330	serine/threonine-protein kinase receptor [Zea mays]	-	-	-	-	-	GO:0004672//protein kinase activity;GO:0032550//purine ribonucleoside binding	GO:0006464//cellular protein modification process	-
ncbi_4330492	turquoise	474.971	14.95	18.07	21.74	20.7	20.33	24.13	24.94	20.74	25.74	9.57	12.37	10.52	17.26	16.72	14.92	14.64	18.26	16.76	HSP70-17	PREDICTED: heat shock 70 kDa protein 17 [Oryza sativa Japonica Group]	Genetic Information Processing	Folding, sorting and degradation	ko04141//Protein processing in endoplasmic reticulum	K09486	-	-	-	-
ncbi_4330497	turquoise	85.0509	5.28	6.46	3.96	5.84	6.19	5.81	7.25	4.6	5.6	4.34	3.96	4.65	3.87	5.82	4.39	4.64	5.89	3.91	--	Os05g0210525, partial [Oryza sativa Japonica Group]	-	-	-	-	-	-	-	-
ncbi_4330505	turquoise	1133.7	19.49	31.07	26.42	45.3	50.71	42.7	44.56	41.75	42.03	26.55	21.62	18.94	28.79	28.44	25.87	34.27	34.28	31.36	NTRB	PREDICTED: thioredoxin reductase NTRB [Oryza sativa Japonica Group]	Metabolism	Metabolism of other amino acids	ko00450//Selenocompound metabolism	K00384	GO:0044424//intracellular part	GO:0000166//nucleotide binding;GO:0003824//catalytic activity;GO:0016209//antioxidant activity	GO:0006801//superoxide metabolic process;GO:0044710//single-organism metabolic process	-
ncbi_4330510	turquoise	34.9259	8.78	12.07	11.81	12.58	15.76	12.94	8.97	11.05	10.04	11.53	11.22	11.79	9.68	10.8	12.02	11.42	11.43	12.37	rbm24	PREDICTED: RNA-binding protein 24 isoform X1 [Oryza sativa Japonica Group]	-	-	-	-	-	-	-	-
ncbi_4330530	turquoise	1104.13	5.62	5.31	6.81	27.09	20.84	26.63	11.07	13.73	11.19	5.69	6.73	5.92	7.09	7.12	7.79	7.91	7.82	8.26	--	2-oxoglutarate (2OG) and Fe(II)-dependent oxygenase superfamily protein [Saccharum hybrid cultivar R570]	-	-	-	-	-	GO:0016491//oxidoreductase activity	GO:0044710//single-organism metabolic process	-
ncbi_4330531	turquoise	1318.53	26.9	43.61	41.13	58.67	71.33	68.25	63.8	73.54	62.04	26.23	24.04	28.7	27.19	28.47	28.62	30.01	31.84	33.44	--	PREDICTED: uncharacterized protein LOC4330531 [Oryza sativa Japonica Group]	-	-	-	-	-	-	-	-
ncbi_4330539	turquoise	821.904	111.43	103.42	95.55	192.99	160.8	172.99	145.03	137.16	148.79	117.94	133.25	114.32	94.18	97.86	77.16	104	90.2	78.47	Os02g0718900	PREDICTED: ADP,ATP carrier protein, mitochondrial [Oryza sativa Japonica Group]	-	-	-	-	GO:0019866//organelle inner membrane;GO:0031224//intrinsic component of membrane;GO:0043231//intracellular membrane-bounded organelle	-	GO:0044763//single-organism cellular process;GO:0051234//establishment of localization	-
ncbi_4330541	turquoise	1088.51	3.96	4.14	3.72	8.04	7.96	7.35	5.73	7.1	6.34	3.98	4.66	3.9	4.2	4.16	4.87	5.01	5.61	6.03	FIM5	PREDICTED: fimbrin-4 [Oryza sativa Japonica Group]	-	-	-	-	-	-	-	-
ncbi_4330550	turquoise	575.761	0.11	0	0.05	5.69	6.29	11.46	17.22	9.46	10.68	0.93	0.02	0.26	0.17	0.13	0.58	3.09	0.4	1.96	--	Os02g0720400 [Oryza sativa Japonica Group]	-	-	-	-	-	-	-	-
ncbi_4330570	turquoise	361.676	12.83	11.41	11.04	14.12	17.26	15.65	14.4	14.75	14.38	11.04	11.63	9.58	11.54	14.05	15.16	11.2	12.41	12.78	NRPD4	PREDICTED: DNA-directed RNA polymerase II subunit 4 isoform X1 [Oryza sativa Japonica Group]	Metabolism;Metabolism;Metabolism;Genetic Information Processing	Global and overview maps;Nucleotide metabolism;Nucleotide metabolism;Transcription	ko01100//Metabolic pathways;ko00230//Purine metabolism;ko00240//Pyrimidine metabolism;ko03020//RNA polymerase	K03012;K03012;K03012;K03012	GO:0044451//nucleoplasm part;GO:0055029//nuclear DNA-directed RNA polymerase complex	GO:0034062//RNA polymerase activity	GO:0034645//cellular macromolecule biosynthetic process	-
ncbi_4330574	turquoise	23.8712	24.05	44.72	38.93	45.42	54.67	44.71	25.11	40.25	31.9	49.3	61.22	63.75	44.67	53.8	66.97	41.98	48.85	58.26	COL9	PREDICTED: zinc finger protein CONSTANS-LIKE 9 isoform X1 [Oryza sativa Japonica Group]	-	-	-	-	-	-	-	CO-like
ncbi_4330579	turquoise	728.034	5.52	5.49	5.13	7.36	6.69	7.46	7.12	6.57	7.69	5.55	6.5	5.61	5.46	4.8	5.61	5.42	5.42	4.93	NOP2	PREDICTED: 25S rRNA (cytosine-C(5))-methyltransferase nop2 isoform X1 [Oryza sativa Japonica Group]	-	-	-	-	-	GO:0008168//methyltransferase activity	GO:0016072//rRNA metabolic process	-
ncbi_4330581	turquoise	1296.98	24.37	30.71	28.8	47.23	42.73	40.1	34.49	37.23	34.31	25.98	27.35	27.9	27.6	29.32	27.3	30.79	30.13	32.24	AIM32	sucrase-like protein [Oryza sativa Japonica Group]	-	-	-	-	-	-	-	-
ncbi_4330610	turquoise	296.312	325.74	362.48	395.8	457.44	530.82	408.56	402.43	475.68	442.55	407.18	374.63	334.07	296.75	323.54	384.66	343.74	380.75	467.16	HOX16	PREDICTED: homeobox-leucine zipper protein HOX16 isoform X1 [Oryza sativa Japonica Group]	-	-	-	-	GO:0043231//intracellular membrane-bounded organelle	GO:0001071//nucleic acid binding transcription factor activity;GO:0003677//DNA binding	GO:0010468//regulation of gene expression;GO:0034645//cellular macromolecule biosynthetic process	HD-ZIP
ncbi_4330624	turquoise	1588.95	0.26	0.46	0.28	2.83	3.05	2.93	2.04	2.71	2.86	0.32	0.3	0.14	0.39	0.41	0.65	0.55	0.67	0.83	--	PREDICTED: uncharacterized protein LOC4330624 [Oryza sativa Japonica Group]	-	-	-	-	-	-	-	-
ncbi_4330626	turquoise	1214.83	125.75	87.74	136.2	43.44	70.81	64.14	76.62	76.7	88.53	140.41	123.01	128.69	124.08	123.91	132.73	114.15	126.64	130.47	COL16	PREDICTED: zinc finger protein CONSTANS-LIKE 16 [Oryza sativa Japonica Group]	-	-	-	-	-	-	-	CO-like
ncbi_4330640	turquoise	48.9927	6.47	7.92	7.28	7.04	7.63	6.61	8.04	9.15	7.64	8.8	10.57	9.19	8.24	9.87	9.03	8.76	8.17	7.73	--	PREDICTED: histone-lysine N-methyltransferase setd3 [Oryza sativa Japonica Group]	-	-	-	-	GO:0009536//plastid	GO:0003824//catalytic activity	GO:0008152//metabolic process	-
ncbi_4330647	turquoise	1275.57	41.64	82.07	51.03	117.89	148.29	111.81	80.64	95.02	97.66	56.78	46.83	41.26	50.58	53.63	46.81	52.04	45.55	43.72	--	B-cell receptor-associated 31-like protein [Corchorus capsularis]	-	-	-	-	GO:0031224//intrinsic component of membrane	-	GO:0015031//protein transport	-
ncbi_4330649	turquoise	470.345	59.15	69.29	77.03	85.6	69.72	79.53	82.53	61.13	63.28	27.67	29.91	31.99	44.36	46.96	36.68	47.03	50.37	46.19	GLN1-1	PREDICTED: glutamine synthetase cytosolic isozyme 1-1 [Oryza sativa Japonica Group]	Metabolism;Metabolism;Metabolism;Metabolism;Metabolism;Metabolism	Global and overview maps;Global and overview maps;Carbohydrate metabolism;Amino acid metabolism;Amino acid metabolism;Energy metabolism	ko01100//Metabolic pathways;ko01230//Biosynthesis of amino acids;ko00630//Glyoxylate and dicarboxylate metabolism;ko00250//Alanine, aspartate and glutamate metabolism;ko00220//Arginine biosynthesis;ko00910//Nitrogen metabolism	K01915;K01915;K01915;K01915;K01915;K01915	GO:0044424//intracellular part	GO:0016211//ammonia ligase activity;GO:0032550//purine ribonucleoside binding	GO:0006541//glutamine metabolic process	-
ncbi_4330657	turquoise	1516.41	4.55	6.08	5.81	48.1	35.13	38.67	21.9	32.73	28.43	5.83	5.14	6.08	7.39	7.95	8.94	9.51	10.3	11.14	PYD1	PREDICTED: dihydropyrimidine dehydrogenase (NADP(+)), chloroplastic [Oryza sativa Japonica Group]	Metabolism;Metabolism;Metabolism;Metabolism	Global and overview maps;Nucleotide metabolism;Metabolism of other amino acids;Metabolism of cofactors and vitamins	ko01100//Metabolic pathways;ko00240//Pyrimidine metabolism;ko00410//beta-Alanine metabolism;ko00770//Pantothenate and CoA biosynthesis	K00207;K00207;K00207;K00207	GO:0009532//plastid stroma	GO:0004152//dihydroorotate dehydrogenase activity;GO:0016628//oxidoreductase activity, acting on the CH-CH group of donors, NAD or NADP as acceptor	GO:0006208//pyrimidine nucleobase catabolic process;GO:0009174//pyrimidine ribonucleoside monophosphate biosynthetic process	-
ncbi_4330663	turquoise	633.837	3.09	5.46	4.16	6.44	10.65	6.45	7.51	7.36	2.98	0.24	0.48	0.34	3.05	3.46	1.64	2.21	1.67	1.97	PUB21	PREDICTED: U-box domain-containing protein 21 [Oryza sativa Japonica Group]	-	-	-	-	-	-	GO:0032446//protein modification by small protein conjugation	-
ncbi_4330670	turquoise	270.313	38.36	33.39	37	31.41	32.93	33.79	31.78	36.01	29.53	32.39	41.25	42.39	40.23	42.03	46.49	40.99	38.97	44.07	ISE2	PREDICTED: DExH-box ATP-dependent RNA helicase DExH15 chloroplastic isoform X1 [Oryza sativa Japonica Group]	-	-	-	-	-	-	-	-
ncbi_4330678	turquoise	1179.38	0.42	1.02	1.76	12.86	10.39	9.43	3.27	4.56	4.01	1.73	1.15	1.19	0.58	0.96	0.73	1.07	0.77	1.02	--	Os02g0740500, partial [Oryza sativa Japonica Group]	-	-	-	-	-	-	-	-
ncbi_4330679	turquoise	1213.22	5.45	11.44	4.46	27.51	46.55	33.41	13.67	25.03	19.92	3.33	4.34	3.26	2.63	2.48	2.97	2.19	1.73	2.2	--	PREDICTED: protein RNA-directed DNA methylation 3-like [Setaria italica]	-	-	-	-	-	-	-	-
ncbi_4330680	turquoise	1038.32	6.02	11.97	4.77	36.17	57	33.61	13.94	21.74	13.64	1.9	3.68	2.62	1.68	2.45	2.55	1.38	1.21	2.15	2MMP	PREDICTED: metalloendoproteinase 2-MMP [Oryza sativa Japonica Group]	-	-	-	-	-	GO:0046914//transition metal ion binding;GO:0070011//peptidase activity, acting on L-amino acid peptides	GO:0019538//protein metabolic process	-
ncbi_4330683	turquoise	540.761	4.17	5.63	7.05	6.85	7.93	7.82	7.63	9.17	7.85	3.36	5.31	4.24	5.58	5.06	5.67	6.19	6.7	5.16	ATJ16	PREDICTED: chaperone protein dnaJ 16 [Oryza sativa Japonica Group]	-	-	-	-	-	-	-	-
ncbi_4330693	turquoise	1462.39	10.51	11.31	13.53	31.79	24.17	29.9	24.84	24.26	27.29	12.5	11.31	11.03	11.76	13.34	12	10.7	13.54	15.11	RAC3	PREDICTED: rac-like GTP-binding protein 3 [Oryza sativa Japonica Group]	Cellular Processes	Transport and catabolism	ko04145//Phagosome	K04392	GO:0044464//cell part	GO:0032550//purine ribonucleoside binding	GO:0035556//intracellular signal transduction	-
ncbi_4330694	turquoise	1304.72	13.45	12.95	14.85	27.34	25.08	20.57	16.99	20.8	19.23	10.52	13.85	11.63	12.32	11.42	12.57	12.74	12.89	15.38	DEGP9	PREDICTED: protease Do-like 9 [Oryza sativa Japonica Group]	-	-	-	-	-	GO:0004175//endopeptidase activity	GO:0019538//protein metabolic process	-
ncbi_4330699	turquoise	674.046	2.01	4.17	1.69	3.94	3.49	3.59	3.32	3.97	2.89	0.82	0.92	1.04	0.81	0.76	0.57	0.8	0.92	1.05	--	PREDICTED: uncharacterized protein LOC4330699 [Oryza sativa Japonica Group]	-	-	-	-	-	-	-	-
ncbi_4330700	turquoise	405.465	2.59	4.55	3.31	4.18	3.91	4.39	3.25	2.33	2.77	1.03	1.15	1.3	1.17	1.66	1.31	1.55	1.9	1.88	PIN1A	PREDICTED: auxin efflux carrier component 1 [Oryza sativa Japonica Group]	-	-	-	-	-	-	-	-
ncbi_4330705	turquoise	1003.48	20.47	19.59	18.51	52.3	60.28	70.56	27.2	28.95	44.11	19.79	19.28	20.76	20.05	19.89	21.45	19.19	18.65	16.36	METTL7A	PREDICTED: methyltransferase-like protein 7A [Oryza sativa Japonica Group]	-	-	-	-	-	-	-	-
ncbi_4330711	turquoise	413.31	1059.59	418.75	610.73	440.1	265.28	300.37	588.62	373.31	324.17	1021	749.49	630.12	977.84	817.1	716.17	728.46	530.33	520.45	CHLP	Os02g0744900, partial [Oryza sativa Japonica Group]	Metabolism;Metabolism;Metabolism;Metabolism	Global and overview maps;Global and overview maps;Metabolism of terpenoids and polyketides;Metabolism of cofactors and vitamins	ko01100//Metabolic pathways;ko01110//Biosynthesis of secondary metabolites;ko00900//Terpenoid backbone biosynthesis;ko00860//Porphyrin and chlorophyll metabolism	K10960;K10960;K10960;K10960	GO:0031976//plastid thylakoid;GO:0042170//plastid membrane;GO:0044434//chloroplast part	GO:0016627//oxidoreductase activity, acting on the CH-CH group of donors	GO:0000097//sulfur amino acid biosynthetic process;GO:0006091//generation of precursor metabolites and energy;GO:0006779//porphyrin-containing compound biosynthetic process;GO:0031399//regulation of protein modification process	-
ncbi_4330723	turquoise	1444.32	0.73	2.63	0.72	8.38	7.38	6.11	3.71	3.63	3.66	0.56	0.59	0.62	1.03	0.51	0.58	0.91	1.2	0.74	HVA22A	PREDICTED: HVA22-like protein a [Oryza sativa Japonica Group]	-	-	-	-	GO:0031224//intrinsic component of membrane	-	-	-
ncbi_4330724	turquoise	1194.62	8.67	11.27	10.19	15.58	19.51	16.85	14.85	13.68	14.55	8.01	8.78	9.55	9.57	11.56	11.11	10.64	12.24	11.64	AIL1	PREDICTED: AP2-like ethylene-responsive transcription factor PLT1 isoform X1 [Oryza sativa Japonica Group]	-	-	-	-	-	-	-	AP2
ncbi_4330752	turquoise	639.14	158.17	275.35	159.99	233.72	361.24	273.23	318.61	411.95	391.53	135.85	157.36	151.86	125.07	133.96	129.18	127.65	141.32	126.01	RAP2-4	PREDICTED: ethylene-responsive transcription factor RAP2-4 [Oryza sativa Japonica Group]	-	-	-	-	-	-	GO:0010467//gene expression;GO:0034645//cellular macromolecule biosynthetic process	ERF
ncbi_4330754	turquoise	587.978	8	14.27	10.45	15.62	19.38	14.32	15.79	15.2	14.81	10.43	12.32	10.43	11.76	10.65	13.07	11.43	9.88	13.41	--	uncharacterized LOC100382940 [Zea mays]	-	-	-	-	-	-	-	-
ncbi_4330759	turquoise	1121.33	8.89	6.86	11.1	64.03	50.95	38.42	24.65	24.71	23.7	13.46	11.87	8.57	10.44	11.58	11.36	10.7	11.2	12.15	ANNAT7	PREDICTED: annexin D7 [Oryza sativa Japonica Group]	-	-	-	-	-	GO:0005543//phospholipid binding	-	-
ncbi_4330762	turquoise	500.862	8.5	6.41	8.82	14.29	11.53	11.52	9.2	9.02	9.65	8.02	10.12	8.21	8.39	8.23	8.74	7.59	7.07	8.26	SOV	PREDICTED: DIS3-like exonuclease 2 [Oryza sativa Japonica Group]	-	-	-	-	-	-	-	-
ncbi_4330767	turquoise	402.691	19.7	17.82	20.31	15.41	15.69	17.03	21.81	18.98	18.61	23.06	20.19	20.46	22.33	23.92	24.03	23.76	21.46	20.43	At3g46100	PREDICTED: histidine--tRNA ligase, chloroplastic/mitochondrial [Oryza sativa Japonica Group]	Genetic Information Processing	Translation	ko00970//Aminoacyl-tRNA biosynthesis	K01892	-	-	-	-
ncbi_4330772	turquoise	1342.53	0.25	0.82	0.76	10.81	10.49	12.09	2.69	5.03	5.24	0.16	0.3	0.23	0.26	0.2	0.1	0.45	0.23	0.15	ARP1	PREDICTED: probable RNA-binding protein ARP1 [Oryza sativa Japonica Group]	-	-	-	-	-	GO:0097159//organic cyclic compound binding	-	-
ncbi_4330795	turquoise	1411.89	14.03	10.97	16.42	32.52	32.12	26.24	26.02	26.13	25.95	13.57	13.53	11.87	15.29	13.4	13.63	19.14	17.65	16.76	At5g49980	PREDICTED: transport inhibitor response 1-like protein isoform X1 [Oryza sativa Japonica Group]	-	-	-	-	-	-	-	-
ncbi_4330802	turquoise	1553.2	13.28	15.34	16	65.46	55.65	48.89	48.2	50.25	45.72	18.89	18.29	13.3	14.89	13.92	16.43	19.91	16.7	19.65	PHOS34	PREDICTED: universal stress protein Sll1388 [Oryza sativa Japonica Group]	-	-	-	-	-	-	-	-
ncbi_4330805	turquoise	940.627	40.09	38.65	39.27	57.13	58.34	51.85	42.85	48.07	53.03	41.43	42.14	38.84	35.78	42.49	43.37	36.51	40.11	42.48	MADS22	PREDICTED: MADS-box transcription factor 22 [Oryza sativa Japonica Group]	-	-	-	-	GO:0043231//intracellular membrane-bounded organelle	GO:0001071//nucleic acid binding transcription factor activity;GO:0005515//protein binding	GO:0010468//regulation of gene expression;GO:0034645//cellular macromolecule biosynthetic process	MIKC
ncbi_4330816	turquoise	1317.44	20.12	24.67	22.89	35.16	44.16	38.72	30.85	40.88	36.7	17.54	15.95	18.45	16.53	16.04	16.66	17.05	15.55	16.52	KRP1	PREDICTED: cyclin-dependent kinase inhibitor 1 [Oryza sativa Japonica Group]	-	-	-	-	GO:0043231//intracellular membrane-bounded organelle	GO:0016538//cyclin-dependent protein serine/threonine kinase regulator activity	GO:0006469//negative regulation of protein kinase activity;GO:0022402//cell cycle process	-
ncbi_4330821	turquoise	1510.92	12.12	13.22	12.34	27.97	29.42	24.66	17.71	19.31	20.16	5.82	9.73	8.52	6.4	8.97	8.1	10.58	11.9	11.52	FUT1	PREDICTED: galactoside 2-alpha-L-fucosyltransferase [Oryza sativa Japonica Group]	-	-	-	-	-	-	GO:0044085//cellular component biogenesis;GO:0070085//glycosylation	-
ncbi_4330836	turquoise	207.824	51.23	46.51	45.09	61.95	60.63	54.01	56.5	59.05	44.2	52.17	49.91	45.44	47.51	51.51	53.2	46.87	42.13	46.86	DCL	PREDICTED: protein DCL, chloroplastic [Oryza sativa Japonica Group]	-	-	-	-	-	GO:0048037//cofactor binding	GO:1901564//organonitrogen compound metabolic process	-
ncbi_4330847	turquoise	545.9	18.66	21.81	16.31	15.48	15.23	12.96	16.81	15.35	13.59	25.54	23.15	20.33	22.1	17.78	20.33	21.41	23.43	23.09	--	glutaredoxin 2 [Zea mays]	-	-	-	-	-	-	GO:0043623//cellular protein complex assembly	-
ncbi_4330861	turquoise	806.058	33.3	45.49	36.9	56.57	52.2	56.12	53.58	45.06	48.32	36.1	34.42	34.76	44.57	40.89	39.23	44.69	46.87	41.56	PBA1	PREDICTED: proteasome subunit beta type-6 [Oryza sativa Japonica Group]	Genetic Information Processing	Folding, sorting and degradation	ko03050//Proteasome	K02738	GO:0043231//intracellular membrane-bounded organelle;GO:0043234//protein complex	GO:0070011//peptidase activity, acting on L-amino acid peptides	GO:0006508//proteolysis	-
ncbi_4330864	turquoise	1349.04	0.02	0.1	0.05	7.57	8.51	7.76	7.09	9.54	9.89	0	0.02	0.02	0	0	0	0	0.05	0.02	WRKY9	PREDICTED: probable WRKY transcription factor 47 [Oryza sativa Japonica Group]	-	-	-	-	-	-	-	WRKY
ncbi_4330865	turquoise	892.216	11.12	9.03	11.64	15.01	17.58	19.36	12.73	12.8	13.66	9.76	9.84	10.55	9.83	10.68	10.45	11.17	11.22	12.29	--	Os02g0770600 [Oryza sativa Japonica Group]	-	-	-	-	-	-	-	-
ncbi_4330873	turquoise	976.268	66.64	86.41	81.15	19.26	34.04	26.68	28.77	34.07	28.85	65.4	55.96	74.91	64.2	67.27	64.78	57.6	60.98	61.85	ACO1	PREDICTED: 1-aminocyclopropane-1-carboxylate oxidase 1-like isoform X1 [Oryza sativa Japonica Group]	Metabolism;Metabolism;Metabolism	Global and overview maps;Global and overview maps;Amino acid metabolism	ko01100//Metabolic pathways;ko01110//Biosynthesis of secondary metabolites;ko00270//Cysteine and methionine metabolism	K05933;K05933;K05933	-	GO:0016705//oxidoreductase activity, acting on paired donors, with incorporation or reduction of molecular oxygen;GO:0043169//cation binding	GO:0044710//single-organism metabolic process	-
ncbi_4330883	turquoise	962.003	175.62	283.52	195.07	101.56	131.67	114.34	117.42	146.31	122.04	253.35	251.42	242.84	261.14	259.59	292.14	241.71	233.21	274.5	--	PREDICTED: uncharacterized protein LOC4330883 [Oryza sativa Japonica Group]	-	-	-	-	-	-	-	-
ncbi_4330886	turquoise	1334.39	190.77	216.55	186.39	89.05	92.49	79.49	86.51	107.57	80.11	229.43	222.36	249.34	198.34	185.87	203.36	183.16	169.03	206.35	Os02g0774100	PREDICTED: thioredoxin-like 3-1, chloroplastic [Oryza sativa Japonica Group]	-	-	-	-	-	GO:0015036//disulfide oxidoreductase activity	GO:0019725//cellular homeostasis;GO:0044710//single-organism metabolic process	-
ncbi_4330887	turquoise	1375.62	2.06	7.26	3.33	38.48	47.75	32.39	12.03	29.51	20.07	0.97	1.52	1.66	0.54	1.54	2	1.62	1.48	2.97	--	9-cis-epoxycarotenoid dioxygenase 1, chloroplastic [Dichanthelium oligosanthes]	-	-	-	-	-	-	-	-
ncbi_4330888	turquoise	403.127	49.59	41.48	43.94	87.06	62.86	68.83	75.59	64.05	63.53	58.51	63.36	54.73	53.26	52.3	48.94	55.75	48.04	41.94	HSP70-10	PREDICTED: heat shock 70 kDa protein, mitochondrial [Oryza sativa Japonica Group]	Genetic Information Processing	Folding, sorting and degradation	ko03018//RNA degradation	K04043	-	GO:0005515//protein binding	GO:0044267//cellular protein metabolic process	-
ncbi_4330894	turquoise	1387.22	10.48	13.38	12.69	23.89	22.31	20.44	18.35	16.41	19.01	14.15	11.68	11.85	11.75	11.21	11.49	11.62	10.81	11.41	MTP3	PREDICTED: metal tolerance protein 3 [Oryza sativa Japonica Group]	-	-	-	-	GO:0031090//organelle membrane;GO:0031224//intrinsic component of membrane;GO:0043231//intracellular membrane-bounded organelle	GO:0015075//ion transmembrane transporter activity	GO:0006812//cation transport;GO:0044763//single-organism cellular process	-
ncbi_4330902	turquoise	555.921	4.91	3.2	4.14	7.38	7.08	6.34	5.58	5.31	7.4	4.51	4.75	4.69	3.95	4.06	4.97	5.25	4.73	5.84	RPA1A	PREDICTED: replication protein A 70 kDa DNA-binding subunit A [Oryza sativa Japonica Group]	Genetic Information Processing;Genetic Information Processing;Genetic Information Processing;Genetic Information Processing	Replication and repair;Replication and repair;Replication and repair;Replication and repair	ko03420//Nucleotide excision repair;ko03440//Homologous recombination;ko03030//DNA replication;ko03430//Mismatch repair	K07466;K07466;K07466;K07466	GO:0000785//chromatin;GO:0043231//intracellular membrane-bounded organelle	GO:0003676//nucleic acid binding;GO:0043169//cation binding	GO:0000723//telomere maintenance;GO:0003006//developmental process involved in reproduction;GO:0006221//pyrimidine nucleotide biosynthetic process;GO:0006310//DNA recombination;GO:0006355//regulation of transcription, DNA-templated;GO:0007059//chromosome segregation;GO:0007127//meiosis I;GO:0007276//gamete generation;GO:0009409//response to cold;GO:0009639//response to red or far red light;GO:000…	-
ncbi_4330916	turquoise	735.941	50.46	44.15	46.87	59.82	66.57	67.19	67.49	56.1	64.97	44.24	30.9	30.8	46.07	42.05	43.66	55.93	46.65	49.48	SBT1.4	PREDICTED: subtilisin-like protease SBT1.4 [Oryza sativa Japonica Group]	-	-	-	-	-	-	-	-
ncbi_4330935	turquoise	51.9235	54.8	40.2	57.96	57.61	49.27	61.8	39.9	31.97	38.75	29.09	35.06	36.69	42.79	44.16	38.25	37.51	40.01	38.01	EREBP1	PREDICTED: LOW QUALITY PROTEIN: ethylene-responsive transcription factor 1-like [Oryza sativa Japonica Group]	-	-	-	-	GO:0043231//intracellular membrane-bounded organelle	GO:0001071//nucleic acid binding transcription factor activity	GO:0010468//regulation of gene expression;GO:0034645//cellular macromolecule biosynthetic process	ERF
ncbi_4330940	turquoise	847.907	3.54	3.18	4.51	32.89	24.35	24.33	5.48	7.06	6.71	1.46	2.71	2.59	2.39	2.5	2.26	5.26	6.87	5.36	LKR/SDH	PREDICTED: alpha-aminoadipic semialdehyde synthase [Oryza sativa Japonica Group]	Metabolism;Metabolism;Metabolism	Global and overview maps;Global and overview maps;Amino acid metabolism	ko01100//Metabolic pathways;ko01110//Biosynthesis of secondary metabolites;ko00310//Lysine degradation	K14157;K14157;K14157	-	-	-	-
ncbi_4330943	turquoise	944.628	44.67	47.66	47.4	77.15	68.63	69.02	56.13	51.62	55.03	33.96	35.55	35.05	47.92	45.44	46.07	54	52.66	48.56	RPT1A	26S protease regulatory subunit 7B [Dichanthelium oligosanthes]	Genetic Information Processing	Folding, sorting and degradation	ko03050//Proteasome	K03061	GO:0044424//intracellular part	GO:0003824//catalytic activity;GO:0032550//purine ribonucleoside binding	GO:0009057//macromolecule catabolic process	-
ncbi_4330966	turquoise	926.472	37.15	33.28	34.24	25.19	19.37	22.16	28.69	27.49	28.1	39.32	41.29	37.81	31.31	32.35	40.76	32.05	30.65	35.98	AVT1A	PREDICTED: vacuolar amino acid transporter 1 [Oryza sativa Japonica Group]	-	-	-	-	GO:0031224//intrinsic component of membrane	-	-	-
ncbi_4330973	turquoise	214.101	5.75	4.79	5.13	5.95	5.94	6.08	5.06	6.48	6.84	5.55	5.18	5.6	4.7	4.39	5.08	4.83	4.95	4.65	XBOS32	PREDICTED: probable E3 ubiquitin-protein ligase XBOS32 [Oryza sativa Japonica Group]	-	-	-	-	GO:0043231//intracellular membrane-bounded organelle	GO:0003824//catalytic activity;GO:0046914//transition metal ion binding	GO:0032446//protein modification by small protein conjugation	-
ncbi_4330982	turquoise	1380.46	87.92	77.74	106.07	273.93	214.84	214.25	197.84	185.69	172.36	109.1	88.76	93.83	111.58	109.69	107.35	113.52	120.4	111.47	TIC55	PREDICTED: protein TIC 55, chloroplastic [Oryza sativa Japonica Group]	-	-	-	-	GO:0009528//plastid inner membrane;GO:0031224//intrinsic component of membrane	GO:0016703//oxidoreductase activity, acting on single donors with incorporation of molecular oxygen, incorporation of one atom of oxygen (internal monooxygenases or internal mixed function oxidases);GO:0043169//cation binding;GO:0051536//iron-sulfur cluster binding	GO:0006605//protein targeting;GO:0044710//single-organism metabolic process	-
ncbi_4330984	turquoise	1389.69	5.15	5.19	6.04	10.31	11.74	9.1	9.89	10.3	10.25	4.97	4.79	4.65	5.51	5.15	5.38	6.8	6.7	5.98	Os02g0793000	PREDICTED: zinc finger CCCH domain-containing protein 18 [Oryza sativa Japonica Group]	-	-	-	-	-	GO:0003676//nucleic acid binding;GO:0043169//cation binding	-	-
ncbi_4330987	turquoise	1392.11	2.23	3.58	3.43	11.61	10.29	12.76	9.16	9.12	11.41	2.14	1.61	2.06	3.9	3.15	3.57	5.17	5.85	6.17	NUDT3	PREDICTED: nudix hydrolase 3 [Oryza sativa Japonica Group]	-	-	-	-	-	-	-	-
ncbi_4330991	turquoise	1399.03	15.48	18.25	17.09	29.91	28.2	25.74	23.83	24.73	24.3	14.45	17.52	16.39	18.05	15.65	19.04	18.14	19.29	20.78	HDR1	protein HEADING DATE REPRESSOR 1 [Aegilops tauschii subsp. tauschii] [Aegilops tauschii]	-	-	-	-	-	-	-	-
ncbi_4330997	turquoise	545.262	3.2	5.55	4.31	9.5	11.89	7.18	6.67	4.61	4.05	4.99	4.23	4.52	2.41	4.06	3.6	4.07	3.43	2.87	COX17-1	PREDICTED: cytochrome c oxidase copper chaperone 1 [Oryza sativa Japonica Group]	Metabolism;Metabolism	Global and overview maps;Energy metabolism	ko01100//Metabolic pathways;ko00190//Oxidative phosphorylation	K02260;K02260	-	-	-	-
ncbi_4331000	turquoise	1049.5	4.52	4.55	5.38	3.24	3.17	3.06	3.39	4.07	3.31	4.78	5.79	5.07	4.97	5.43	5.26	5.61	5.5	5.15	UBP23	PREDICTED: ubiquitin carboxyl-terminal hydrolase 23 isoform X1 [Oryza sativa Japonica Group]	-	-	-	-	-	-	-	-
ncbi_4331035	turquoise	956.421	52.7	79.82	69.46	117.2	107.16	99.34	83.57	88.85	98.46	70.78	69.67	58.25	69.51	71.65	75.36	70.93	75.7	89.77	CYCB1-2	PREDICTED: cyclin-B1-2-like [Oryza sativa Japonica Group]	Genetic Information Processing	Folding, sorting and degradation	ko03050//Proteasome	K11599	-	-	-	-
ncbi_4331043	turquoise	1311.89	11.75	14.5	16.81	36.34	37.89	35.02	26.36	31.72	34.94	16.63	16.31	17.6	17.13	16.94	16.6	21.19	21.52	24.05	Hpcal4	PREDICTED: calcineurin subunit B [Oryza sativa Japonica Group]	-	-	-	-	-	-	-	-
[truncated: 2,781 more rows]
