# Supplementary material for: Gene Mapping, Genome-Wide Transcriptome Analysis, and WGCNA Reveals the Molecular Mechanism for Triggering Programmed Cell Death in Rice Mutant pir1
Source: Plants (Basel). 2020 Nov 19;9(11):1607. doi: 10.3390/plants9111607 (PMC7699392; doi:10.3390/plants9111607)
Supplement: Supplementary file 1 [file plants-09-01607-s001.zip › Supplementary files/Table S5-S13.xlsx]

## Sheet: Table S5 ZJ22a-vs-pir1a
Table S5. All significantly expressed genes between ZJ22a and pir1a.
id	ZJ22a_count	Pir1a_count	ZJ22a_fpkm	Pir1a_fpkm	log2(fc)	PValue	FDR	Symbol	Description	KEGG_A_class	KEGG_B_class	Pathway	K_ID	GO Component	GO Function	GO Process
ncbi_4325938	169.333	4525.67	6.01667	186.15	4.95136	5.98149e-59	1.39159e-54	VIT_06s0061g00120	PREDICTED: glucan endo-1,3-beta-glucosidase GII [Oryza sativa Japonica Group]	-	-	-	-	-	-	-
ncbi_4324446	948.667	112.667	21.84	3.02	-2.85435	3.81242e-52	4.43479e-48	ispH	PREDICTED: 30S ribosomal protein S1 homolog A [Oryza sativa Japonica Group]	Genetic Information Processing	Translation	ko03010//Ribosome	K02945	-	-	-
ncbi_4343492	191	2766.67	4.21	70.8667	4.07322	1.70181e-50	1.31975e-46	At5g56590	PREDICTED: glucan endo-1,3-beta-glucosidase 3 isoform X1 [Oryza sativa Japonica Group]	-	-	-	-	-	-	-
ncbi_4337383	65.3333	645	1.27667	14.6767	3.52307	1.68419e-49	9.79568e-46	AAE5	PREDICTED: probable acyl-activating enzyme 6 [Oryza sativa Japonica Group]	-	-	-	-	-	-	-
ncbi_107276160	19	361.667	0.443333	9.66667	4.44655	2.27767e-49	1.0598e-45	SARD1	PREDICTED: protein SAR DEFICIENT 1-like [Oryza sativa Japonica Group]	-	-	-	-	-	-	-
ncbi_4323896	132.667	2110.33	1.45	26.6367	4.19929	4.58614e-48	1.77828e-44	ABCB11	PREDICTED: ABC transporter B family member 11 [Oryza sativa Japonica Group]	Environmental Information Processing	Membrane transport	ko02010//ABC transporters	K05658	GO:0031224//intrinsic component of membrane	GO:0015405//P-P-bond-hydrolysis-driven transmembrane transporter activity;GO:0017111//nucleoside-triphosphatase activity;GO:0032550//purine ribonucleoside binding	GO:0044763//single-organism cellular process;GO:0051234//establishment of localization
ncbi_4334265	272.333	2046.67	5.12333	44.5067	3.11887	3.60917e-47	1.19953e-43	LECRK41	PREDICTED: L-type lectin-domain containing receptor kinase IV.1 [Oryza sativa Japonica Group]	-	-	-	-	-	GO:0004672//protein kinase activity;GO:0032550//purine ribonucleoside binding	GO:0006464//cellular protein modification process
ncbi_4326519	292	1903	9.75333	73.6067	2.91587	2.10379e-45	6.11807e-42	VIT_06s0061g00120	PREDICTED: glucan endo-1,3-beta-glucosidase GII [Oryza sativa Japonica Group]	-	-	-	-	-	-	-
ncbi_107278642	20	589.667	0.483333	16.5367	5.09651	6.25938e-43	1.61805e-39	--	embryonic abundant protein-like [Zea mays]	-	-	-	-	-	GO:0016741//transferase activity, transferring one-carbon groups	GO:0009404//toxin metabolic process;GO:0014070//response to organic cyclic compound
ncbi_4330552	42.6667	562.333	1.01	15.5733	3.94665	1.40616e-42	3.27143e-39	At5g10770	PREDICTED: protein ASPARTIC PROTEASE IN GUARD CELL 1 [Oryza sativa Japonica Group]	-	-	-	-	-	GO:0016787//hydrolase activity	-
ncbi_4335223	22.3333	320.667	0.72	12.01	4.0601	4.20715e-41	8.89812e-38	CAD6	PREDICTED: probable cinnamyl alcohol dehydrogenase 6 [Oryza sativa Japonica Group]	Metabolism;Metabolism;Metabolism	Global and overview maps;Global and overview maps;Biosynthesis of other secondary metabolites	ko01100//Metabolic pathways;ko01110//Biosynthesis of secondary metabolites;ko00940//Phenylpropanoid biosynthesis	K00083;K00083;K00083	-	-	-
MSTRG.1787	15	1294.67	1.10667	111.777	6.65825	2.25977e-40	4.38112e-37	--	subitilisin-chymotrypsin inhibitor [Oryza sativa Japonica Group]	-	-	-	-	-	-	GO:0006950//response to stress;GO:0010466//negative regulation of peptidase activity
ncbi_4327485	20.3333	902	0.69	35.54	5.6867	4.42665e-40	7.922e-37	NAC068	PREDICTED: NAC domain-containing protein 68 [Oryza sativa Japonica Group]	-	-	-	-	GO:0043231//intracellular membrane-bounded organelle	-	GO:0010468//regulation of gene expression;GO:0034645//cellular macromolecule biosynthetic process
MSTRG.15495	51	1777.67	1.08	43.9367	5.34632	3.85136e-38	6.40013e-35	--	Os06g0579100, partial [Oryza sativa Japonica Group]	-	-	-	-	-	-	-
ncbi_4335729	295	2471.33	4.41	42.8433	3.28022	1.42844e-36	2.21551e-33	HAK1	PREDICTED: potassium transporter 1 [Oryza sativa Japonica Group]	-	-	-	-	GO:0031224//intrinsic component of membrane	-	GO:0030001//metal ion transport;GO:0034220//ion transmembrane transport
ncbi_4346529	134.667	1129.33	4.15333	40.2033	3.27497	1.02353e-34	1.48828e-31	IGPS	PREDICTED: indole-3-glycerol phosphate synthase isoform X1 [Oryza sativa Japonica Group]	Metabolism;Metabolism;Metabolism;Metabolism	Global and overview maps;Global and overview maps;Global and overview maps;Amino acid metabolism	ko01100//Metabolic pathways;ko01110//Biosynthesis of secondary metabolites;ko01230//Biosynthesis of amino acids;ko00400//Phenylalanine, tyrosine and tryptophan biosynthesis	K01609;K01609;K01609;K01609	-	GO:0016831//carboxy-lyase activity	GO:0006586//indolalkylamine metabolic process
ncbi_4347070	41.6667	1507.33	1.53	64.15	5.38985	1.6475e-34	2.25465e-31	WRKY62	PREDICTED: probable WRKY transcription factor 40 [Oryza sativa Japonica Group]	-	-	-	-	-	-	-
MSTRG.19159	40.6667	595.667	2.49	42.1233	4.0804	4.5348e-34	5.86123e-31	--	Os08g0395700 [Oryza sativa Japonica Group]	-	-	-	-	-	-	-
ncbi_4347211	721.333	3001.33	11.5267	59.32	2.36354	9.35667e-34	1.1457e-30	HAK17	PREDICTED: probable potassium transporter 17 isoform X1 [Oryza sativa Japonica Group]	-	-	-	-	-	-	-
ncbi_4325960	6.33333	265.667	0.14	6.95667	5.6349	1.72078e-33	2.0017e-30	TOGT1	PREDICTED: scopoletin glucosyltransferase [Oryza sativa Japonica Group]	-	-	-	-	-	-	-
ncbi_4343728	619.667	3511.67	12.65	82.7333	2.70933	6.39054e-33	7.0798e-30	PLT5	PREDICTED: polyol transporter 5 [Oryza sativa Japonica Group]	-	-	-	-	-	-	-
ncbi_4334503	79.3333	528.667	3.41	26.5633	2.96159	4.09726e-32	4.33285e-29	--	expressed protein [Oryza sativa Japonica Group]	-	-	-	-	-	-	-
ncbi_4332079	506.667	3701.67	11.3867	96.86	3.08856	1.32862e-31	1.33354e-28	MST4	PREDICTED: sugar transport protein 13 [Oryza sativa Japonica Group]	-	-	-	-	-	-	-
ncbi_4330189	14.3333	458.333	0.49	18.22	5.2166	1.37567e-31	1.33354e-28	ERF1A	PREDICTED: ethylene-responsive transcription factor 2 [Oryza sativa Japonica Group]	-	-	-	-	-	-	-
ncbi_4336764	8	386.333	0.253333	14.38	5.82688	1.90664e-31	1.77432e-28	F3H-2	PREDICTED: naringenin,2-oxoglutarate 3-dioxygenase [Oryza sativa Japonica Group]	-	-	-	-	-	-	-
ncbi_4345993	262	2370.67	3.59667	37.9433	3.39911	2.33312e-31	2.02965e-28	CM-LOX1	PREDICTED: lipoxygenase 7, chloroplastic [Oryza sativa Japonica Group]	Metabolism;Metabolism;Metabolism;Metabolism	Global and overview maps;Global and overview maps;Lipid metabolism;Lipid metabolism	ko01100//Metabolic pathways;ko01110//Biosynthesis of secondary metabolites;ko00592//alpha-Linolenic acid metabolism;ko00591//Linoleic acid metabolism	K00454;K00454;K00454;K00454	-	-	-
ncbi_4337103	24	228	0.513333	5.71	3.47552	2.35549e-31	2.02965e-28	2020-10-04	PREDICTED: organic cation/carnitine transporter 4 [Oryza sativa Japonica Group]	-	-	-	-	GO:0031224//intrinsic component of membrane	GO:0005215//transporter activity	GO:0044763//single-organism cellular process
ncbi_4347176	307.667	1611.33	7.02	42.4267	2.59543	6.0327e-31	5.01253e-28	CYP75B2	PREDICTED: cytochrome P450 71A1 [Oryza sativa Japonica Group]	Metabolism;Metabolism;Metabolism	Global and overview maps;Global and overview maps;Metabolism of terpenoids and polyketides	ko01100//Metabolic pathways;ko01110//Biosynthesis of secondary metabolites;ko00905//Brassinosteroid biosynthesis	K20623;K20623;K20623	-	GO:0016491//oxidoreductase activity;GO:0046906//tetrapyrrole binding;GO:0046914//transition metal ion binding	GO:0044710//single-organism metabolic process
ncbi_4343412	939.667	6401.67	9.05	73.32	3.01822	8.01311e-31	6.42845e-28	ABCG43	PREDICTED: ABC transporter G family member 43 [Oryza sativa Japonica Group]	-	-	-	-	-	-	-
ncbi_4327651	13.6667	303	0.486667	12.4967	4.68247	2.21413e-30	1.71706e-27	WRKY50	PREDICTED: WRKY transcription factor SUSIBA2 [Oryza sativa Japonica Group]	-	-	-	-	-	-	-
ncbi_4349185	28.3333	472.333	0.696667	13.4833	4.27456	2.39115e-30	1.79452e-27	GSTU6	Os10g0527601 [Oryza sativa Japonica Group]	Metabolism	Metabolism of other amino acids	ko00480//Glutathione metabolism	K00799	GO:0044424//intracellular part	-	-
ncbi_4346147	5.33333	252.667	0.153333	8.74333	5.83344	5.891e-30	4.28294e-27	--	ARM repeat superfamily protein [Zea mays]	-	-	-	-	-	-	-
ncbi_4335030	19	243.667	0.34	5.1	3.90689	1.15651e-29	8.15342e-27	--	OSIGBa0147M20.2 [Oryza sativa Indica Group]	-	-	-	-	-	-	-
ncbi_4326146	49.6667	380	1.75667	15.4833	3.1398	1.3609e-29	9.31217e-27	--	PREDICTED: uncharacterized protein LOC4326146 [Oryza sativa Japonica Group]	-	-	-	-	-	-	-
ncbi_4326518	226.333	4255.33	7.36	160.667	4.44822	2.64404e-29	1.75753e-26	VIT_06s0061g00120	PREDICTED: glucan endo-1,3-beta-glucosidase, acidic isoform [Oryza sativa Japonica Group]	-	-	-	-	-	-	-
ncbi_4348633	94.6667	1707.33	3.27333	68.0167	4.37706	3.31869e-29	2.1447e-26	--	PREDICTED: chitinase 1 [Oryza sativa Japonica Group]	-	-	-	-	-	-	-
ncbi_4349050	45.3333	1195.67	1.18333	36.81	4.95917	5.3355e-29	3.35488e-26	HSR201	PREDICTED: benzyl alcohol O-benzoyltransferase [Oryza sativa Japonica Group]	-	-	-	-	-	-	-
ncbi_4350125	63	677.333	0.743333	9.22667	3.63373	8.53947e-29	5.22818e-26	RPM1	PREDICTED: disease resistance protein RPM1 [Oryza sativa Japonica Group]	Organismal Systems	Environmental adaptation	ko04626//Plant-pathogen interaction	K13457	-	-	-
ncbi_4325944	29.6667	449	1.03333	18	4.12262	2.04287e-28	1.21865e-25	--	Os02g0216300, partial [Oryza sativa Japonica Group]	-	-	-	-	-	-	-
ncbi_4327292	140	2106.33	8.49667	148.943	4.13172	2.34116e-28	1.36168e-25	--	PREDICTED: late embryogenesis abundant protein Lea5-D [Oryza sativa Japonica Group]	-	-	-	-	-	-	-
ncbi_4325999	161.333	1563.67	7.84	88.5733	3.49795	4.15522e-28	2.35783e-25	RBBI3.3	PREDICTED: Bowman-Birk type bran trypsin inhibitor [Oryza sativa Japonica Group]	-	-	-	-	-	-	-
ncbi_4331519	160	858.667	6.43	39.93	2.63458	1.1604e-27	6.42778e-25	Cht11	PREDICTED: chitinase 11 [Oryza sativa Japonica Group]	Metabolism;Environmental Information Processing;Metabolism	Global and overview maps;Signal transduction;Carbohydrate metabolism	ko01100//Metabolic pathways;ko04016//MAPK signaling pathway - plant;ko00520//Amino sugar and nucleotide sugar metabolism	K20547;K20547;K20547	-	-	GO:0006026//aminoglycan catabolic process;GO:0044036//cell wall macromolecule metabolic process;GO:0044238//primary metabolic process
ncbi_4332662	98.6667	744.667	4.19667	36.5533	3.12269	9.91162e-27	5.36265e-24	--	PREDICTED: DEAD-box ATP-dependent RNA helicase 12-like [Oryza sativa Japonica Group]	-	-	-	-	-	-	-
ncbi_4342289	7.66667	178	0.13	3.54	4.76717	1.51983e-26	8.03611e-24	--	Os07g0122100 [Oryza sativa Japonica Group]	-	-	-	-	-	-	-
ncbi_4352116	44	1167.67	0.996667	30.4667	4.93398	2.63113e-26	1.36029e-23	AATP1	PREDICTED: AAA-ATPase ASD, mitochondrial [Oryza sativa Japonica Group]	-	-	-	-	-	GO:0032550//purine ribonucleoside binding	-
ncbi_4336902	7.66667	177	0.106667	2.72333	4.67419	3.48772e-26	1.76395e-23	VLN4	PREDICTED: villin-4 [Oryza sativa Japonica Group]	-	-	-	-	-	GO:0003779//actin binding	GO:0006996//organelle organization;GO:0022607//cellular component assembly
ncbi_9269460	18.6667	349.667	1.19667	26.2733	4.45651	3.74328e-26	1.85292e-23	--	expressed protein-RZ53 [Oryza glaberrima]	-	-	-	-	-	-	-
ncbi_4347919	89.6667	630	3.73667	30.4933	3.02867	7.44019e-26	3.60616e-23	--	PREDICTED: protein SRC2 [Oryza sativa Japonica Group]	-	-	-	-	-	-	-
ncbi_4324556	59.6667	1019.33	2.02667	40.95	4.33668	9.08516e-26	4.25506e-23	Sb03g046810	PREDICTED: cationic peroxidase SPC4 [Oryza sativa Japonica Group]	Metabolism;Metabolism;Metabolism	Global and overview maps;Global and overview maps;Biosynthesis of other secondary metabolites	ko01100//Metabolic pathways;ko01110//Biosynthesis of secondary metabolites;ko00940//Phenylpropanoid biosynthesis	K00430;K00430;K00430	-	-	-
ncbi_4345994	165.333	1654.67	2.23667	25.8967	3.53334	9.14477e-26	4.25506e-23	CM-LOX2	PREDICTED: probable lipoxygenase 8, chloroplastic [Oryza sativa Japonica Group]	Metabolism;Metabolism;Metabolism;Metabolism	Global and overview maps;Global and overview maps;Lipid metabolism;Lipid metabolism	ko01100//Metabolic pathways;ko01110//Biosynthesis of secondary metabolites;ko00592//alpha-Linolenic acid metabolism;ko00591//Linoleic acid metabolism	K00454;K00454;K00454;K00454	-	-	-
ncbi_4341416	182.333	1069.67	9.49333	64.76	2.77012	9.5821e-26	4.37113e-23	--	PREDICTED: submaxillary gland androgen-regulated protein 3A [Oryza sativa Japonica Group]	-	-	-	-	-	-	-
ncbi_4350545	31	320.667	1.05333	12.6	3.58039	1.30107e-25	5.82105e-23	WRKY75	PREDICTED: probable WRKY transcription factor 56 [Oryza sativa Japonica Group]	-	-	-	-	-	-	-
ncbi_4336875	33.3333	391	1.08667	14.7967	3.76729	2.6903e-25	1.18094e-22	AOX1B	PREDICTED: ubiquinol oxidase 2, mitochondrial [Oryza sativa Japonica Group]	-	-	-	-	GO:0031224//intrinsic component of membrane	GO:0003824//catalytic activity;GO:0043169//cation binding	GO:0044710//single-organism metabolic process
ncbi_4330040	45.3333	428	0.803333	8.73333	3.44246	6.33148e-25	2.72781e-22	ZB8	PREDICTED: phenylalanine ammonia-lyase [Oryza sativa Japonica Group]	Metabolism;Metabolism;Metabolism;Metabolism	Global and overview maps;Global and overview maps;Biosynthesis of other secondary metabolites;Amino acid metabolism	ko01100//Metabolic pathways;ko01110//Biosynthesis of secondary metabolites;ko00940//Phenylpropanoid biosynthesis;ko00360//Phenylalanine metabolism	K10775;K10775;K10775;K10775	GO:0044424//intracellular part	GO:0016841//ammonia-lyase activity	GO:0006558//L-phenylalanine metabolic process;GO:0009699//phenylpropanoid biosynthetic process
ncbi_4327172	366.667	2874	13.0867	118.463	3.17827	9.72388e-25	4.1132e-22	CHIT3	PREDICTED: acidic endochitinase [Oryza sativa Japonica Group]	Metabolism;Metabolism	Global and overview maps;Carbohydrate metabolism	ko01100//Metabolic pathways;ko00520//Amino sugar and nucleotide sugar metabolism	K01183;K01183	-	-	-
ncbi_4332755	10	310.333	0.256667	9.35667	5.18803	1.06437e-24	4.4219e-22	WRKY70	PREDICTED: probable WRKY transcription factor 53 [Oryza sativa Japonica Group]	-	-	-	-	-	GO:0003677//DNA binding	GO:0010468//regulation of gene expression
MSTRG.22635	51.6667	1021	4.14333	94.6033	4.51303	1.19427e-24	4.8745e-22	--	expressed protein [Oryza sativa Japonica Group]	-	-	-	-	-	-	-
ncbi_4329520	169.333	1088.67	2.32333	17.5033	2.91336	1.78101e-24	7.14399e-22	CLPD1	PREDICTED: chaperone protein ClpD1, chloroplastic [Oryza sativa Japonica Group]	-	-	-	-	-	-	GO:0043170//macromolecule metabolic process
ncbi_4343616	25.6667	548	0.563333	14.0867	4.6442	2.34523e-24	9.24778e-22	NDA1	PREDICTED: internal alternative NAD(P)H-ubiquinone oxidoreductase A1, mitochondrial [Oryza sativa Japonica Group]	-	-	-	-	-	GO:0000166//nucleotide binding	GO:0044710//single-organism metabolic process
ncbi_4333649	118.667	1729	5.54333	93.0933	4.06985	4.53614e-24	1.75889e-21	Zlp	PREDICTED: alpha-amylase/trypsin inhibitor [Oryza sativa Japonica Group]	-	-	-	-	-	-	-
ncbi_4326724	4	319.667	0.09	8.5	6.56139	5.40553e-24	2.06163e-21	AATP1	PREDICTED: AAA-ATPase At3g28580 [Oryza sativa Japonica Group]	-	-	-	-	-	-	-
ncbi_4331500	57.6667	377.667	1.18	8.89333	2.91394	5.85886e-24	2.19849e-21	AAE12	PREDICTED: probable acyl-activating enzyme 12, peroxisomal [Oryza sativa Japonica Group]	-	-	-	-	-	-	-
ncbi_4331833	24.6667	374.333	0.95	16.6867	4.13462	7.56904e-24	2.79514e-21	TIFY11C	PREDICTED: protein TIFY 11c [Oryza sativa Japonica Group]	Environmental Information Processing	Signal transduction	ko04075//Plant hormone signal transduction	K13464	-	-	-
ncbi_9266515	36.6667	308	0.673333	6.56333	3.28504	1.3395e-23	4.86929e-21	--	PREDICTED: formin-like protein 20 [Oryza sativa Japonica Group]	-	-	-	-	-	-	-
ncbi_4345294	9.66667	163.667	0.2	3.89333	4.28293	2.59452e-23	9.2864e-21	XA21	PREDICTED: LRR receptor-like serine/threonine-protein kinase EFR isoform X1 [Oryza sativa Japonica Group]	-	-	-	-	-	GO:0016301//kinase activity	GO:0006796//phosphate-containing compound metabolic process
ncbi_4337818	195.667	1734.67	6.58667	67.22	3.35127	2.74452e-23	9.67442e-21	MAO1B	PREDICTED: 1-aminocyclopropane-1-carboxylate oxidase [Oryza sativa Japonica Group]	Metabolism;Metabolism;Metabolism	Global and overview maps;Global and overview maps;Amino acid metabolism	ko01100//Metabolic pathways;ko01110//Biosynthesis of secondary metabolites;ko00270//Cysteine and methionine metabolism	K05933;K05933;K05933	-	GO:0016705//oxidoreductase activity, acting on paired donors, with incorporation or reduction of molecular oxygen;GO:0043169//cation binding	GO:0044710//single-organism metabolic process
ncbi_4339868	137	603.667	3.32667	17.0167	2.3548	2.93765e-23	1.02007e-20	GSVIVT00026920001	PREDICTED: probable polygalacturonase [Oryza sativa Japonica Group]	-	-	-	-	-	GO:0016787//hydrolase activity	GO:0044238//primary metabolic process;GO:0045229//external encapsulating structure organization
ncbi_4347069	149.667	1759	4.60667	62.03	3.75117	4.36504e-23	1.49342e-20	WRKY76	PREDICTED: probable WRKY transcription factor 40 [Oryza sativa Japonica Group]	-	-	-	-	-	GO:0003677//DNA binding	-
ncbi_4335990	51.3333	284	0.903333	5.81333	2.68604	6.8378e-23	2.30553e-20	At3g27390	PREDICTED: uncharacterized membrane protein At3g27390 [Oryza sativa Japonica Group]	-	-	-	-	-	-	-
ncbi_4336750	2	216.667	0.04	5.01333	6.96963	6.96577e-23	2.31512e-20	ACS1	PREDICTED: 1-aminocyclopropane-1-carboxylate synthase [Oryza sativa Japonica Group]	Metabolism;Metabolism;Environmental Information Processing;Metabolism	Global and overview maps;Global and overview maps;Signal transduction;Amino acid metabolism	ko01100//Metabolic pathways;ko01110//Biosynthesis of secondary metabolites;ko04016//MAPK signaling pathway - plant;ko00270//Cysteine and methionine metabolism	K20772;K20772;K20772;K20772	-	GO:0043168//anion binding	GO:0008152//metabolic process
ncbi_4334467	189	1392.67	3.98	33.9867	3.09413	8.1689e-23	2.67675e-20	At3g28580	PREDICTED: AAA-ATPase At3g28580 [Oryza sativa Japonica Group]	-	-	-	-	-	-	-
ncbi_4343999	21	380	0.903333	18.84	4.3824	1.04357e-22	3.37203e-20	--	PREDICTED: probable calcium-binding protein CML45 [Oryza sativa Japonica Group]	-	-	-	-	-	-	-
ncbi_4346438	17	510	0.453333	16.21	5.16017	1.79734e-22	5.72809e-20	CCR1	PREDICTED: cinnamoyl-CoA reductase 2 [Oryza sativa Japonica Group]	Metabolism;Metabolism;Metabolism	Global and overview maps;Global and overview maps;Biosynthesis of other secondary metabolites	ko01100//Metabolic pathways;ko01110//Biosynthesis of secondary metabolites;ko00940//Phenylpropanoid biosynthesis	K09753;K09753;K09753	-	GO:0048037//cofactor binding	-
ncbi_4343798	160.667	646	1.81	8.41	2.21612	2.28202e-22	7.17448e-20	At1g74360	PREDICTED: probable LRR receptor-like serine/threonine-protein kinase At1g74360 [Oryza sativa Japonica Group]	-	-	-	-	-	-	-
ncbi_4327730	213	928	2.16	10.18	2.23663	3.02906e-22	9.39615e-20	ABCG37	PREDICTED: ABC transporter G family member 37 isoform X1 [Oryza sativa Japonica Group]	-	-	-	-	-	GO:0017111//nucleoside-triphosphatase activity;GO:0032550//purine ribonucleoside binding	-
ncbi_4335602	14.3333	323	0.286667	7.55667	4.7203	5.38303e-22	1.64784e-19	DTX16	PREDICTED: protein DETOXIFICATION 16 [Oryza sativa Japonica Group]	-	-	-	-	GO:0031224//intrinsic component of membrane	GO:0015291//secondary active transmembrane transporter activity	GO:0044763//single-organism cellular process
ncbi_107276549	311.667	1487	4.07667	22.48	2.46318	6.04059e-22	1.82512e-19	BAM1	PREDICTED: receptor-like protein kinase HSL1 [Oryza sativa Japonica Group]	-	-	-	-	-	-	-
ncbi_4330037	4.66667	223.667	0.08	4.63333	5.85591	9.42187e-22	2.81025e-19	ZB8	PREDICTED: phenylalanine ammonia-lyase [Oryza sativa Japonica Group]	Metabolism;Metabolism;Metabolism;Metabolism	Global and overview maps;Global and overview maps;Biosynthesis of other secondary metabolites;Amino acid metabolism	ko01100//Metabolic pathways;ko01110//Biosynthesis of secondary metabolites;ko00940//Phenylpropanoid biosynthesis;ko00360//Phenylalanine metabolism	K10775;K10775;K10775;K10775	GO:0044424//intracellular part	GO:0016841//ammonia-lyase activity	GO:0006558//L-phenylalanine metabolic process;GO:0009699//phenylpropanoid biosynthetic process
ncbi_4344361	459.667	57.6667	12.6567	1.85	-2.7743	1.10723e-21	3.26074e-19	NAS3	PREDICTED: nicotianamine synthase 3 [Oryza sativa Japonica Group]	-	-	-	-	-	-	GO:0018130//heterocycle biosynthetic process
MSTRG.22184	16	311.667	0.403333	8.58	4.41093	2.00741e-21	5.83779e-19	--	Os10g0491450 [Oryza sativa Japonica Group]	-	-	-	-	-	-	-
ncbi_4345934	327.333	1864.33	11.58	77.5567	2.74362	3.22108e-21	9.25165e-19	ROMT-15	PREDICTED: tricin synthase 1 [Oryza sativa Japonica Group]	-	-	-	-	-	GO:0008168//methyltransferase activity	GO:0008152//metabolic process
ncbi_4347587	8	139	0.1	2.00333	4.32433	5.77998e-21	1.62945e-18	RPM1	PREDICTED: disease resistance protein RPM1 [Oryza sativa Japonica Group]	-	-	-	-	-	-	-
ncbi_4339665	17	258	0.73	12.7867	4.1306	5.8132e-21	1.62945e-18	WRKY53	PREDICTED: probable WRKY transcription factor 41 [Oryza sativa Japonica Group]	-	-	-	-	-	-	-
ncbi_4338560	54.6667	303.333	1.12	7.19	2.68249	1.83141e-20	5.07235e-18	BGLU22	PREDICTED: beta-glucosidase 22 [Oryza sativa Japonica Group]	Metabolism;Metabolism;Metabolism;Metabolism;Metabolism	Global and overview maps;Global and overview maps;Biosynthesis of other secondary metabolites;Carbohydrate metabolism;Metabolism of other amino acids	ko01100//Metabolic pathways;ko01110//Biosynthesis of secondary metabolites;ko00940//Phenylpropanoid biosynthesis;ko00500//Starch and sucrose metabolism;ko00460//Cyanoamino acid metabolism	K01188;K01188;K01188;K01188;K01188	-	-	GO:0044238//primary metabolic process
ncbi_4335756	80	693.667	2.15667	21.77	3.33547	2.10402e-20	5.75882e-18	ADT6	PREDICTED: arogenate dehydratase/prephenate dehydratase 6, chloroplastic [Oryza sativa Japonica Group]	Metabolism;Metabolism;Metabolism;Metabolism	Global and overview maps;Global and overview maps;Global and overview maps;Amino acid metabolism	ko01100//Metabolic pathways;ko01110//Biosynthesis of secondary metabolites;ko01230//Biosynthesis of amino acids;ko00400//Phenylalanine, tyrosine and tryptophan biosynthesis	K05359;K05359;K05359;K05359	-	GO:0031406//carboxylic acid binding	GO:0006558//L-phenylalanine metabolic process
ncbi_4326678	108.667	389.333	1.64333	6.83	2.05526	2.75301e-20	7.44754e-18	SPAST	PREDICTED: peroxisomal biogenesis factor 6 [Oryza sativa Japonica Group]	-	-	-	-	-	-	-
ncbi_4329723	43	345	1.11667	10.42	3.22208	3.45663e-20	9.24351e-18	CYP76M7	PREDICTED: ent-cassadiene C11-alpha-hydroxylase 1-like [Oryza sativa Japonica Group]	Metabolism;Metabolism	Global and overview maps;Metabolism of terpenoids and polyketides	ko01110//Biosynthesis of secondary metabolites;ko00904//Diterpenoid biosynthesis	K16084;K16084	-	-	-
ncbi_4333655	31.6667	247.667	1.24667	11.29	3.1789	3.69079e-20	9.75751e-18	yoaA	PREDICTED: uncharacterized N-acetyltransferase p20 [Oryza sativa Japonica Group]	-	-	-	-	-	-	-
ncbi_4350234	58.3333	252	1.00333	4.97667	2.31038	4.74558e-20	1.24052e-17	SLP2	Shewanella-like protein phosphatase 2 [Dichanthelium oligosanthes]	-	-	-	-	-	-	-
ncbi_4345689	61.6667	529.333	1.86333	18.69	3.32631	6.29399e-20	1.627e-17	CCR1	PREDICTED: cinnamoyl-CoA reductase 1 [Oryza sativa Japonica Group]	Metabolism;Metabolism;Metabolism	Global and overview maps;Global and overview maps;Biosynthesis of other secondary metabolites	ko01100//Metabolic pathways;ko01110//Biosynthesis of secondary metabolites;ko00940//Phenylpropanoid biosynthesis	K09753;K09753;K09753	-	-	-
ncbi_4344509	94.6667	687.667	1.89667	15.9567	3.07262	7.77324e-20	1.9873e-17	GULLO6	PREDICTED: probable L-gulonolactone oxidase 4 [Oryza sativa Japonica Group]	-	-	-	-	-	-	-
ncbi_4344279	109	1562	2.09	34.4233	4.04181	9.4115e-20	2.37999e-17	PRX112	PREDICTED: LOW QUALITY PROTEIN: peroxidase 1-like [Setaria italica]	Metabolism;Metabolism;Metabolism	Global and overview maps;Global and overview maps;Biosynthesis of other secondary metabolites	ko01100//Metabolic pathways;ko01110//Biosynthesis of secondary metabolites;ko00940//Phenylpropanoid biosynthesis	K00430;K00430;K00430	-	-	-
ncbi_4325626	41.3333	913.333	0.75	18.99	4.66221	9.79686e-20	2.44864e-17	SBT3.5	PREDICTED: subtilisin-like protease SBT3.5 [Oryza sativa Japonica Group]	-	-	-	-	GO:0043231//intracellular membrane-bounded organelle	GO:0070011//peptidase activity, acting on L-amino acid peptides	GO:0019538//protein metabolic process
ncbi_4343487	16.6667	205.333	0.333333	4.84667	3.86196	9.89351e-20	2.44864e-17	At4g29360	PREDICTED: glucan endo-1,3-beta-glucosidase 3 [Oryza sativa Japonica Group]	-	-	-	-	-	-	-
ncbi_9270374	19	167.333	0.453333	4.63	3.35237	1.55724e-19	3.8136e-17	MLO1	PREDICTED: MLO-like protein 1 [Oryza sativa Japonica Group]	-	-	-	-	GO:0031224//intrinsic component of membrane	-	GO:0006950//response to stress
ncbi_4351945	87	1113	1.80333	26.7533	3.89098	1.61411e-19	3.91169e-17	CYP71P1	PREDICTED: cytochrome P450 71A1 [Oryza sativa Japonica Group]	-	-	-	-	-	GO:0016491//oxidoreductase activity;GO:0046872//metal ion binding	-
ncbi_4344796	66.6667	365	0.526667	3.37	2.67779	1.74184e-19	4.17771e-17	BAK1	SERK family receptor-like protein kinase, partial [Oryza sativa Japonica Group]	Organismal Systems;Environmental Information Processing;Environmental Information Processing	Environmental adaptation;Signal transduction;Signal transduction	ko04626//Plant-pathogen interaction;ko04075//Plant hormone signal transduction;ko04016//MAPK signaling pathway - plant	K13416;K13416;K13416	GO:0031224//intrinsic component of membrane;GO:0043231//intracellular membrane-bounded organelle	GO:0004672//protein kinase activity;GO:0032550//purine ribonucleoside binding	GO:0006464//cellular protein modification process
ncbi_4343201	57.3333	335	0.673333	4.51333	2.7448	1.97391e-19	4.68602e-17	AGO18	PREDICTED: protein argonaute 18 [Oryza sativa Japonica Group]	-	-	-	-	-	-	-
ncbi_4336852	0	316.667	0.001	7.18	12.8098	2.23835e-19	5.26012e-17	NPF8.3	PREDICTED: protein NRT1/ PTR FAMILY 8.3 [Oryza sativa Japonica Group]	-	-	-	-	-	-	GO:0051234//establishment of localization
ncbi_4330663	13	135.333	0.353333	4.23667	3.58383	2.846e-19	6.62121e-17	PUB21	PREDICTED: U-box domain-containing protein 21 [Oryza sativa Japonica Group]	-	-	-	-	-	-	GO:0032446//protein modification by small protein conjugation
ncbi_4345717	82.6667	516	1.85333	13.5067	2.86548	3.63503e-19	8.37317e-17	4CL5	PREDICTED: probable 4-coumarate--CoA ligase 5 [Oryza sativa Japonica Group]	Metabolism;Metabolism;Metabolism;Metabolism;Metabolism	Global and overview maps;Global and overview maps;Biosynthesis of other secondary metabolites;Amino acid metabolism;Metabolism of cofactors and vitamins	ko01100//Metabolic pathways;ko01110//Biosynthesis of secondary metabolites;ko00940//Phenylpropanoid biosynthesis;ko00360//Phenylalanine metabolism;ko00130//Ubiquinone and other terpenoid-quinone biosynthesis	K01904;K01904;K01904;K01904;K01904	-	-	-
ncbi_4339989	7.33333	218	0.203333	7.13	5.13198	3.89404e-19	8.88185e-17	--	Os06g0128800, partial [Oryza sativa Japonica Group]	-	-	-	-	-	-	-
ncbi_4338776	117.333	799.667	2.81667	22.1167	2.97307	4.25631e-19	9.61388e-17	CXE17	PREDICTED: probable carboxylesterase 15 [Oryza sativa Japonica Group]	-	-	-	-	-	GO:0003824//catalytic activity	-
ncbi_4348974	222.333	1931	10.8767	109.153	3.32705	4.76573e-19	1.0661e-16	--	Plant basic secretory protein (BSP) family protein [Zea mays]	-	-	-	-	-	-	-
ncbi_4338570	32.3333	437.667	1.65	25.72	3.96235	5.8472e-19	1.29557e-16	RH1	NRR repressor homolog 1-like [Aegilops tauschii subsp. tauschii] [Aegilops tauschii]	-	-	-	-	-	-	-
ncbi_4332559	54	404.667	1.96333	17.07	3.12009	7.50208e-19	1.64656e-16	TS2	PREDICTED: sex determination protein tasselseed-2 [Oryza sativa Japonica Group]	-	-	-	-	-	GO:0003824//catalytic activity	GO:0044707//single-multicellular organism process;GO:0044710//single-organism metabolic process
ncbi_4329194	13.6667	226.333	0.35	6.76667	4.27302	7.88706e-19	1.71488e-16	--	Core-2/I-branching beta-16-N-acetylglucosaminyltransferase family protein [Zea mays]	-	-	-	-	-	-	-
ncbi_9270091	20	267.667	0.306667	4.81667	3.97329	1.23749e-18	2.66577e-16	--	low affinity cation transporter [Oryza sativa Indica Group]	-	-	-	-	-	-	-
ncbi_4326065	99	828	2.62	25.45	3.28003	2.18043e-18	4.65392e-16	VIT_06s0061g00120	Os01g0944900, partial [Oryza sativa Japonica Group]	-	-	-	-	-	GO:0016787//hydrolase activity	GO:0044238//primary metabolic process
ncbi_4334753	3728.33	401.667	163.043	20.3233	-3.00405	2.35304e-18	4.97667e-16	HOL3	PREDICTED: probable thiol methyltransferase 2 [Oryza sativa Japonica Group]	-	-	-	-	-	-	-
ncbi_4351079	5.33333	161.333	0.116667	4.17333	5.16074	2.87577e-18	6.02746e-16	PBL27	PREDICTED: serine/threonine-protein kinase CDG1-like [Setaria italica]	-	-	-	-	-	-	-
ncbi_4339695	148	669.333	7.01333	37.0067	2.39961	3.24408e-18	6.7387e-16	--	PREDICTED: uncharacterized protein LOC4339695 [Oryza sativa Japonica Group]	-	-	-	-	-	-	-
ncbi_4352498	41.6667	257.667	0.793333	5.64333	2.83055	3.65719e-18	7.5296e-16	SARD1	PREDICTED: calmodulin-binding protein 60 C [Oryza sativa Japonica Group]	-	-	-	-	-	-	-
ncbi_4349269	61	581.667	1.44	15.78	3.45396	6.27251e-18	1.28009e-15	SSL5	PREDICTED: protein STRICTOSIDINE SYNTHASE-LIKE 5 [Oryza sativa Japonica Group]	-	-	-	-	-	GO:0016843//amine-lyase activity	-
MSTRG.6075	42.3333	274.667	1.46333	10.9367	2.90184	9.77614e-18	1.97776e-15	--	Os02g0738350, partial [Oryza sativa Japonica Group]	-	-	-	-	-	-	-
ncbi_4338861	25.6667	469.667	0.45	9.73333	4.43494	1.22605e-17	2.45897e-15	ZB8	PREDICTED: phenylalanine ammonia-lyase [Oryza sativa Japonica Group]	Metabolism;Metabolism;Metabolism;Metabolism	Global and overview maps;Global and overview maps;Biosynthesis of other secondary metabolites;Amino acid metabolism	ko01100//Metabolic pathways;ko01110//Biosynthesis of secondary metabolites;ko00940//Phenylpropanoid biosynthesis;ko00360//Phenylalanine metabolism	K10775;K10775;K10775;K10775	GO:0044424//intracellular part	GO:0016841//ammonia-lyase activity	GO:0006558//L-phenylalanine metabolic process;GO:0009699//phenylpropanoid biosynthetic process
ncbi_4340800	55.6667	267	1.37	7.58667	2.46929	1.31516e-17	2.61514e-15	CYP76C2	PREDICTED: cytochrome P450 76C2 [Oryza sativa Japonica Group]	-	-	-	-	-	-	-
ncbi_4329722	10.6667	278.333	0.256667	7.57667	4.8836	1.54773e-17	3.05153e-15	CYP76M8	PREDICTED: oryzalexin D synthase [Oryza sativa Japonica Group]	Metabolism;Metabolism	Global and overview maps;Metabolism of terpenoids and polyketides	ko01110//Biosynthesis of secondary metabolites;ko00904//Diterpenoid biosynthesis	K16084;K16084	-	-	-
ncbi_4324574	25.3333	170	0.96	7.47667	2.96129	1.69954e-17	3.32268e-15	GSTU6	PREDICTED: probable glutathione S-transferase GSTU6 [Oryza sativa Japonica Group]	Metabolism	Metabolism of other amino acids	ko00480//Glutathione metabolism	K00799	-	-	-
ncbi_4340377	19.3333	172	0.67	6.91667	3.36784	1.81039e-17	3.5099e-15	ATL60	PREDICTED: RING-H2 finger protein ATL3 [Oryza sativa Japonica Group]	-	-	-	-	-	-	-
ncbi_4335096	8	183.667	0.186667	4.97333	4.73568	1.91894e-17	3.6896e-15	CYP99A2	PREDICTED: cytochrome P450 99A2 [Oryza sativa Japonica Group]	Metabolism;Metabolism	Global and overview maps;Metabolism of terpenoids and polyketides	ko01110//Biosynthesis of secondary metabolites;ko00904//Diterpenoid biosynthesis	K16085;K16085	-	-	-
ncbi_4343481	11	130	0.206667	2.78333	3.75144	2.0174e-17	3.84712e-15	CRK6	serine/threonine kinase receptor precursor-like protein [Oryza sativa Japonica Group]	-	-	-	-	-	-	-
ncbi_4347319	1229.67	6036	52.66	298.373	2.50234	2.48212e-17	4.69483e-15	HSP26-A	PREDICTED: glutathione transferase GST 23 [Oryza sativa Japonica Group]	Metabolism	Metabolism of other amino acids	ko00480//Glutathione metabolism	K00799	-	-	-
ncbi_4331930	8	213	0.186667	5.66333	4.92312	3.08715e-17	5.79214e-15	ALD1	PREDICTED: aminotransferase ALD1 homolog [Oryza sativa Japonica Group]	Metabolism;Metabolism;Metabolism;Metabolism	Global and overview maps;Global and overview maps;Global and overview maps;Amino acid metabolism	ko01100//Metabolic pathways;ko01110//Biosynthesis of secondary metabolites;ko01230//Biosynthesis of amino acids;ko00300//Lysine biosynthesis	K10206;K10206;K10206;K10206	-	-	-
ncbi_4351644	61	550	2.95333	30.9433	3.38921	3.55663e-17	6.61961e-15	DIR20	PREDICTED: dirigent protein 22 [Oryza sativa Japonica Group]	-	-	-	-	-	-	-
ncbi_4335218	81.3333	639.333	2.98667	27.2167	3.18788	4.00811e-17	7.40069e-15	--	aspartyl protease family protein 1-like [Ananas comosus]	-	-	-	-	-	-	-
ncbi_4330461	154.667	505.333	7.07333	26.7467	1.9189	6.5703e-17	1.20361e-14	--	pathogen induced protein 2-4 [Zea mays]	-	-	-	-	GO:0016020//membrane	GO:0003824//catalytic activity	GO:0009247//glycolipid biosynthetic process;GO:0009267//cellular response to starvation;GO:0009414//response to water deprivation
ncbi_4349449	9	191.667	0.373333	9.08667	4.60521	6.66495e-17	1.21141e-14	--	PREDICTED: EMI domain-containing protein 1 isoform X1 [Oryza sativa Japonica Group]	-	-	-	-	-	-	-
ncbi_112938804	0	190	0.001	11.26	13.4589	7.69455e-17	1.3877e-14	--	OSJNBa0041A02.28 [Oryza sativa Japonica Group]	-	-	-	-	-	-	-
ncbi_4334161	60.6667	317.333	1.58667	9.58	2.59403	8.6626e-17	1.55027e-14	UGT83A1	PREDICTED: UDP-glycosyltransferase 83A1 [Oryza sativa Japonica Group]	-	-	-	-	-	GO:0016757//transferase activity, transferring glycosyl groups	-
ncbi_9266251	231.667	12.3333	6.84	0.413333	-4.04862	9.08185e-17	1.6129e-14	GA2OX6	PREDICTED: gibberellin 2-beta-dioxygenase 8 isoform X2 [Oryza sativa Japonica Group]	Metabolism;Metabolism	Global and overview maps;Metabolism of terpenoids and polyketides	ko01110//Biosynthesis of secondary metabolites;ko00904//Diterpenoid biosynthesis	K04125;K04125	-	-	-
ncbi_4324583	66.6667	358.667	1.37667	8.53667	2.63249	1.15773e-16	2.0405e-14	BHLH51	PREDICTED: transcription factor bHLH30 [Oryza sativa Japonica Group]	-	-	-	-	-	-	-
ncbi_4336407	20.3333	286.333	0.736667	12.1067	4.03865	1.17195e-16	2.05003e-14	MYB4	PREDICTED: myb-related protein Myb4 [Oryza sativa Japonica Group]	Organismal Systems	Environmental adaptation	ko04626//Plant-pathogen interaction	K09422	-	-	-
ncbi_4341445	33.3333	286.333	0.7	7.07333	3.33696	1.32325e-16	2.29742e-14	KCS11	PREDICTED: 3-ketoacyl-CoA synthase 11 [Oryza sativa Japonica Group]	Metabolism;Metabolism;Organismal Systems;Metabolism	Global and overview maps;Global and overview maps;Environmental adaptation;Lipid metabolism	ko01100//Metabolic pathways;ko01110//Biosynthesis of secondary metabolites;ko04626//Plant-pathogen interaction;ko00062//Fatty acid elongation	K15397;K15397;K15397;K15397	-	-	-
ncbi_4350562	43.3333	332.667	2.08333	18.38	3.14117	1.39523e-16	2.40444e-14	--	Os11g0502700, partial [Oryza sativa Japonica Group]	-	-	-	-	-	-	-
ncbi_4344489	3.33333	106	0.08	3.06667	5.26053	1.49303e-16	2.55406e-14	At3g50280	PREDICTED: uncharacterized acetyltransferase At3g50280 [Oryza sativa Japonica Group]	-	-	-	-	-	GO:0016746//transferase activity, transferring acyl groups	-
ncbi_107276747	6	227.667	0.223333	9.26667	5.37478	1.96379e-16	3.26339e-14	EL5.1	PREDICTED: E3 ubiquitin-protein ligase EL5 [Oryza sativa Japonica Group]	-	-	-	-	-	-	-
ncbi_107276748	6	227.667	0.223333	9.26667	5.37478	1.96379e-16	3.26339e-14	EL5.1	PREDICTED: E3 ubiquitin-protein ligase EL5 [Oryza sativa Japonica Group]	-	-	-	-	-	-	-
ncbi_107276750	6	227.667	0.223333	9.26667	5.37478	1.96379e-16	3.26339e-14	EL5.1	PREDICTED: E3 ubiquitin-protein ligase EL5 [Oryza sativa Japonica Group]	-	-	-	-	-	-	-
ncbi_107276751	6	227.667	0.223333	9.26667	5.37478	1.96379e-16	3.26339e-14	EL5.1	PREDICTED: E3 ubiquitin-protein ligase EL5 [Oryza sativa Japonica Group]	-	-	-	-	-	-	-
ncbi_4330421	8.66667	121.667	0.176667	2.88667	4.0303	2.2711e-16	3.74731e-14	NPF8.3	PREDICTED: protein NRT1/ PTR FAMILY 8.3 [Oryza sativa Japonica Group]	-	-	-	-	-	-	GO:0051234//establishment of localization
ncbi_112935986	44	411.667	0.806667	8.94667	3.47131	2.53242e-16	4.14907e-14	NCS1	PREDICTED: S-norcoclaurine synthase 1 isoform X1 [Oryza sativa Japonica Group]	-	-	-	-	-	GO:0016705//oxidoreductase activity, acting on paired donors, with incorporation or reduction of molecular oxygen;GO:0043169//cation binding	GO:0044710//single-organism metabolic process
MSTRG.10724	66	393.333	2.14667	14.8233	2.7877	2.56285e-16	4.15516e-14	DMAS1-D	Os04g0447700 [Oryza sativa Japonica Group]	-	-	-	-	GO:0043231//intracellular membrane-bounded organelle	-	GO:0044710//single-organism metabolic process
ncbi_107276330	4.66667	129	0.143333	4.57667	4.99685	2.57186e-16	4.15516e-14	HHP4	PREDICTED: heptahelical transmembrane protein 4-like [Oryza sativa Japonica Group]	-	-	-	-	-	-	-
ncbi_4341087	69	991.667	0.696667	11.5067	4.04586	2.65733e-16	4.26364e-14	--	OSJNBa0087O24.13 [Oryza sativa Japonica Group]	-	-	-	-	-	-	-
ncbi_4347816	0	173	0.001	4.13667	12.0143	3.02166e-16	4.815e-14	AAE11	PREDICTED: butyrate--CoA ligase AAE11, peroxisomal [Oryza sativa Japonica Group]	-	-	-	-	-	-	-
ncbi_4339451	77	754.667	2.39	27.0933	3.50286	3.5808e-16	5.66716e-14	WRKY50	PREDICTED: probable WRKY transcription factor 50 [Oryza sativa Japonica Group]	-	-	-	-	-	-	-
ncbi_4343392	3	94.3333	0.06	2.29	5.25424	4.32821e-16	6.79743e-14	CYP716B1	PREDICTED: taxadiene 5-alpha hydroxylase [Oryza sativa Japonica Group]	-	-	-	-	-	GO:0016491//oxidoreductase activity;GO:0046906//tetrapyrrole binding;GO:0046914//transition metal ion binding	GO:0044710//single-organism metabolic process
ncbi_9266952	9	96.6667	0.113333	1.24333	3.45557	4.35339e-16	6.79743e-14	XA21	PREDICTED: LRR receptor-like serine/threonine-protein kinase EFR isoform X1 [Oryza sativa Japonica Group]	-	-	-	-	-	-	-
ncbi_4334427	84.6667	801.333	2.72333	30.1167	3.46712	5.44541e-16	8.44583e-14	BX1	PREDICTED: indole-3-glycerol phosphate lyase, chloroplastic [Oryza sativa Japonica Group]	Metabolism;Metabolism	Global and overview maps;Biosynthesis of other secondary metabolites	ko01100//Metabolic pathways;ko00402//Benzoxazinoid biosynthesis	K13222;K13222	-	GO:0016836//hydro-lyase activity	GO:0006586//indolalkylamine metabolic process
ncbi_4338119	647.333	80.6667	23.6	3.43333	-2.78111	5.97222e-16	9.20157e-14	BURP2	PREDICTED: BURP domain-containing protein 2 [Oryza sativa Japonica Group]	-	-	-	-	-	-	-
ncbi_4326996	470.667	1596.33	11.7167	46.4967	1.98857	6.19812e-16	9.48679e-14	SAM2	PREDICTED: S-adenosylmethionine synthase 2 [Oryza sativa Japonica Group]	Metabolism;Metabolism;Metabolism;Metabolism	Global and overview maps;Global and overview maps;Global and overview maps;Amino acid metabolism	ko01100//Metabolic pathways;ko01110//Biosynthesis of secondary metabolites;ko01230//Biosynthesis of amino acids;ko00270//Cysteine and methionine metabolism	K00789;K00789;K00789;K00789	-	-	-
ncbi_4341417	810.333	2230.33	45.5333	145.8	1.679	6.27145e-16	9.5363e-14	--	PREDICTED: submaxillary gland androgen-regulated protein 3A isoform X2 [Oryza sativa Japonica Group]	-	-	-	-	-	-	-
MSTRG.21446	2	140.333	0.16	12.8067	6.32268	6.35992e-16	9.60802e-14	--	Os10g0137300 [Oryza sativa Japonica Group]	-	-	-	-	-	-	-
ncbi_4324105	79.3333	346.333	2.11333	10.7433	2.34585	8.20836e-16	1.23205e-13	HSR4	PREDICTED: AAA-ATPase At3g50940 [Oryza sativa Japonica Group]	-	-	-	-	-	-	-
ncbi_4343485	27	147.667	0.463333	2.90333	2.64759	9.93999e-16	1.4824e-13	CRK6	PREDICTED: cysteine-rich receptor-like protein kinase 25 [Oryza sativa Japonica Group]	-	-	-	-	-	-	-
ncbi_4349395	19	334.667	0.7	14.41	4.36357	1.25942e-15	1.86626e-13	ERF5	PREDICTED: ethylene-responsive transcription factor 5 [Oryza sativa Japonica Group]	-	-	-	-	-	-	-
ncbi_4325067	241	831	5.99333	23.9133	1.99638	1.54074e-15	2.26868e-13	CHIT3	PREDICTED: hevamine-A [Oryza sativa Japonica Group]	Metabolism;Metabolism	Global and overview maps;Carbohydrate metabolism	ko01100//Metabolic pathways;ko00520//Amino sugar and nucleotide sugar metabolism	K01183;K01183	-	-	-
ncbi_4349246	9	277.333	0.27	9.72667	5.17091	1.64214e-15	2.40278e-13	AED3	PREDICTED: aspartic proteinase nepenthesin-1 [Oryza sativa Japonica Group]	-	-	-	-	-	-	-
ncbi_4325408	33.3333	486	1.76	29.6167	4.07276	1.84817e-15	2.68735e-13	CML31	Os01g0955100, partial [Oryza sativa Japonica Group]	Organismal Systems	Environmental adaptation	ko04626//Plant-pathogen interaction	K13448	-	-	-
ncbi_4343545	14.6667	262.667	0.363333	7.7	4.40549	1.91399e-15	2.76578e-13	HSR201	PREDICTED: benzyl alcohol O-benzoyltransferase [Oryza sativa Japonica Group]	-	-	-	-	-	-	-
ncbi_4349267	968.667	4705.67	44.1533	246.337	2.48004	2.06036e-15	2.95891e-13	Cht8	PREDICTED: chitinase 8 [Oryza sativa Japonica Group]	Metabolism;Environmental Information Processing;Metabolism	Global and overview maps;Signal transduction;Carbohydrate metabolism	ko01100//Metabolic pathways;ko04016//MAPK signaling pathway - plant;ko00520//Amino sugar and nucleotide sugar metabolism	K20547;K20547;K20547	-	GO:0004553//hydrolase activity, hydrolyzing O-glycosyl compounds;GO:0016872//intramolecular lyase activity	GO:0006026//aminoglycan catabolic process;GO:0044036//cell wall macromolecule metabolic process;GO:0044238//primary metabolic process
ncbi_4343491	242.667	727	4.65	16.1867	1.7995	2.33061e-15	3.32648e-13	CRK6	serine/threonine kinase receptor precursor-like protein [Oryza sativa Japonica Group]	-	-	-	-	-	-	-
ncbi_4344340	6.33333	99.6667	0.166667	3.04	4.18903	3.72513e-15	5.28446e-13	PBL2	PREDICTED: protein kinase 2A, chloroplastic [Oryza sativa Japonica Group]	-	-	-	-	GO:0043231//intracellular membrane-bounded organelle	GO:0016740//transferase activity;GO:0032550//purine ribonucleoside binding	GO:0006464//cellular protein modification process
ncbi_4343483	57.6667	315.667	1.02667	6.51333	2.66543	4.11805e-15	5.80645e-13	CRK6	PREDICTED: cysteine-rich receptor-like protein kinase 15 [Oryza sativa Japonica Group]	-	-	-	-	-	GO:0016301//kinase activity;GO:0036094//small molecule binding;GO:0097159//organic cyclic compound binding;GO:1901363//heterocyclic compound binding	GO:0006796//phosphate-containing compound metabolic process
ncbi_4329796	3.33333	92.6667	0.143333	4.56	4.99159	4.377e-15	6.13439e-13	--	PREDICTED: wiskott-Aldrich syndrome protein homolog [Oryza sativa Japonica Group]	-	-	-	-	-	-	-
ncbi_4347248	85.3333	328	2.70333	12.03	2.15383	4.40491e-15	6.13655e-13	MPT3	PREDICTED: mitochondrial phosphate carrier protein 3, mitochondrial [Oryza sativa Japonica Group]	-	-	-	-	-	-	-
ncbi_4334054	7.33333	157.333	0.25	6.28333	4.65153	5.59114e-15	7.74274e-13	--	PREDICTED: uncharacterized protein LOC4334054 [Oryza sativa Japonica Group]	-	-	-	-	-	-	-
ncbi_4335529	447	1662.67	9.98667	43.4667	2.12183	6.24667e-15	8.59933e-13	TPS1	PREDICTED: alpha-humulene synthase isoform X1 [Oryza sativa Japonica Group]	-	-	-	-	-	GO:0016829//lyase activity	-
ncbi_4332121	61	409.333	1.36	10.49	2.94734	6.39213e-15	8.74781e-13	CYP74A2	PREDICTED: allene oxide synthase 2 [Oryza sativa Japonica Group]	Metabolism;Metabolism;Metabolism	Global and overview maps;Global and overview maps;Lipid metabolism	ko01100//Metabolic pathways;ko01110//Biosynthesis of secondary metabolites;ko00592//alpha-Linolenic acid metabolism	K01723;K01723;K01723	-	GO:0016491//oxidoreductase activity;GO:0046906//tetrapyrrole binding	GO:0044710//single-organism metabolic process
ncbi_4324604	101.333	900.333	2.42	24.6533	3.3487	7.41018e-15	1.00817e-12	CYP72A15	PREDICTED: cytochrome P450 72A15 [Oryza sativa Japonica Group]	-	-	-	-	-	-	-
MSTRG.1788	3	107.667	0.2	8.45667	5.40202	7.45846e-15	1.00884e-12	--	protease inhibitor-like [Oryza sativa Japonica Group]	-	-	-	-	-	-	GO:0006950//response to stress;GO:0010466//negative regulation of peptidase activity
ncbi_4332568	69	781.333	3.57	46.5267	3.70406	9.01697e-15	1.2126e-12	PR1	PREDICTED: pathogenesis-related protein 1 [Oryza sativa Japonica Group]	-	-	-	-	-	-	GO:0050896//response to stimulus
ncbi_4338424	4	173	0.25	12.52	5.64616	9.25687e-15	1.23771e-12	--	PREDICTED: uncharacterized protein LOC4338424 [Oryza sativa Japonica Group]	-	-	-	-	-	-	-
ncbi_107278612	13.3333	152.333	0.256667	3.37667	3.71763	1.0017e-14	1.33168e-12	ATL64	PREDICTED: RING-H2 finger protein ATL45-like [Oryza sativa Japonica Group]	-	-	-	-	-	-	-
ncbi_4331115	386.667	1551.33	12.5033	57.9433	2.21233	1.0597e-14	1.40079e-12	DESI1	PREDICTED: desumoylating isopeptidase 1 [Oryza sativa Japonica Group]	-	-	-	-	-	-	-
ncbi_4327214	146	525	4.51	18.8233	2.06132	1.09562e-14	1.44009e-12	--	PREDICTED: pathogen-related protein [Oryza sativa Japonica Group]	-	-	-	-	-	-	-
ncbi_107280571	19.3333	158	0.316667	2.99	3.23911	1.10309e-14	1.44176e-12	--	OSJNBa0016O02.12 [Oryza sativa Japonica Group]	-	-	-	-	-	-	-
ncbi_4342114	37.3333	299.333	1.37333	12.7233	3.21172	1.13524e-14	1.47549e-12	Cht3	PREDICTED: chitinase 3 [Oryza sativa Japonica Group]	Metabolism;Environmental Information Processing;Metabolism	Global and overview maps;Signal transduction;Carbohydrate metabolism	ko01100//Metabolic pathways;ko04016//MAPK signaling pathway - plant;ko00520//Amino sugar and nucleotide sugar metabolism	K20547;K20547;K20547	-	-	-
ncbi_4330266	7.33333	120.333	0.206667	3.94	4.25282	1.19428e-14	1.54361e-12	--	H0211B05.7 [Oryza sativa Indica Group]	-	-	-	-	-	-	-
ncbi_4335588	69.6667	326	1.60333	8.62333	2.42717	1.21034e-14	1.55573e-12	CRK10	Os04g0369066 [Oryza sativa Japonica Group]	-	-	-	-	-	-	-
ncbi_4324580	15.6667	162.667	0.413333	4.94	3.57913	1.97679e-14	2.52693e-12	DJ1B	PREDICTED: protein DJ-1 homolog B [Oryza sativa Japonica Group]	-	-	-	-	-	-	-
ncbi_107278523	18.3333	208.667	0.25	3.21	3.68257	2.2638e-14	2.86995e-12	--	PREDICTED: zinc finger MYM-type protein 1-like [Oryza sativa Japonica Group]	-	-	-	-	-	-	-
ncbi_4348741	1491.33	4591.33	35.1867	125.35	1.83286	2.26981e-14	2.86995e-12	PHT1-8	PREDICTED: probable inorganic phosphate transporter 1-8 [Oryza sativa Japonica Group]	-	-	-	-	GO:0031224//intrinsic component of membrane	GO:0005215//transporter activity	GO:0015698//inorganic anion transport;GO:0044763//single-organism cellular process
ncbi_4345477	1.66667	124	0.0466667	4.16333	6.4792	2.55556e-14	3.21379e-12	BX6	PREDICTED: DIBOA-glucoside dioxygenase BX6 [Oryza sativa Japonica Group]	-	-	-	-	-	-	-
ncbi_4342626	170.333	769.333	4.28	22.5867	2.39979	2.89907e-14	3.62617e-12	At3g28580	PREDICTED: AAA-ATPase At3g28580 [Oryza sativa Japonica Group]	-	-	-	-	-	GO:0036094//small molecule binding	-
ncbi_4339388	1.66667	113.667	0.04	3.17333	6.30986	3.38273e-14	4.20852e-12	UGT88B1	PREDICTED: UDP-glycosyltransferase 88B1 [Oryza sativa Japonica Group]	Metabolism;Metabolism	Global and overview maps;Biosynthesis of other secondary metabolites	ko01110//Biosynthesis of secondary metabolites;ko00941//Flavonoid biosynthesis	K22845;K22845	-	-	-
ncbi_4324718	45	350.667	1.23667	11.29	3.19052	3.62458e-14	4.48542e-12	Os01g0723600	PREDICTED: ribose-phosphate pyrophosphokinase 3, chloroplastic [Oryza sativa Japonica Group]	-	-	-	-	-	-	-
ncbi_107276699	73.6667	639	1.41333	14.23	3.33176	4.2634e-14	5.24804e-12	--	PREDICTED: protein NUCLEAR FUSION DEFECTIVE 4-like [Oryza sativa Japonica Group]	-	-	-	-	-	-	-
ncbi_4326315	81.6667	407.333	1.74	10.0233	2.5262	4.38391e-14	5.36798e-12	--	helix-loop-helix DNA-binding domain containing protein [Zea mays]	-	-	-	-	-	-	-
ncbi_4342198	585.667	2198.67	13.4533	58.3067	2.1157	5.24318e-14	6.38652e-12	MST3	PREDICTED: sugar carrier protein C [Oryza sativa Japonica Group]	-	-	-	-	GO:0031224//intrinsic component of membrane	GO:0022857//transmembrane transporter activity	GO:0044763//single-organism cellular process;GO:0051234//establishment of localization
ncbi_4345450	1415.67	2978.33	12.6833	30.9567	1.28732	5.32494e-14	6.45232e-12	ABCG44	PREDICTED: ABC transporter G family member 44 [Oryza sativa Japonica Group]	-	-	-	-	-	-	-
ncbi_4333634	54.3333	333	2.08667	14.73	2.81949	5.60257e-14	6.75356e-12	Zlp	Os03g0661600, partial [Oryza sativa Japonica Group]	-	-	-	-	-	-	-
ncbi_4332341	1300.33	2890.67	21.83	56.36	1.36836	6.12159e-14	7.34117e-12	OsASA2	PREDICTED: anthranilate synthase alpha subunit 2, chloroplastic [Oryza sativa Japonica Group]	Metabolism;Metabolism;Metabolism;Metabolism	Global and overview maps;Global and overview maps;Global and overview maps;Amino acid metabolism	ko01100//Metabolic pathways;ko01110//Biosynthesis of secondary metabolites;ko01230//Biosynthesis of amino acids;ko00400//Phenylalanine, tyrosine and tryptophan biosynthesis	K01657;K01657;K01657;K01657	-	-	-
ncbi_4352891	9	143.333	0.163333	2.96667	4.18295	7.99603e-14	9.53987e-12	EPHX2	PREDICTED: bifunctional epoxide hydrolase 2 [Oryza sativa Japonica Group]	-	-	-	-	-	GO:0003824//catalytic activity	-
ncbi_4340439	134.667	477.667	2.23333	9.14667	2.03405	1.00937e-13	1.19811e-11	Os06g0207000	PREDICTED: pantothenate kinase 1 isoform X1 [Oryza sativa Japonica Group]	Metabolism;Metabolism	Global and overview maps;Metabolism of cofactors and vitamins	ko01100//Metabolic pathways;ko00770//Pantothenate and CoA biosynthesis	K09680;K09680	-	GO:0016772//transferase activity, transferring phosphorus-containing groups;GO:0032550//purine ribonucleoside binding	GO:0006796//phosphate-containing compound metabolic process;GO:0009108//coenzyme biosynthetic process
ncbi_4332422	39	194	1.50667	8.70333	2.53021	1.062e-13	1.25419e-11	CRRSP55	PREDICTED: cysteine-rich repeat secretory protein 55 [Oryza sativa Japonica Group]	-	-	-	-	-	-	-
ncbi_4325479	26.3333	139.333	0.746667	4.56333	2.61155	1.12959e-13	1.32727e-11	Os01g0141000	PREDICTED: AP2/ERF and B3 domain-containing protein Os01g0141000 [Oryza sativa Japonica Group]	-	-	-	-	-	-	-
ncbi_4332184	26	290.667	0.58	7.54333	3.70108	1.17173e-13	1.36986e-11	GAD1	PREDICTED: glutamate decarboxylase 1 [Oryza sativa Japonica Group]	Metabolism;Metabolism;Metabolism;Metabolism;Metabolism;Metabolism	Global and overview maps;Global and overview maps;Amino acid metabolism;Metabolism of other amino acids;Carbohydrate metabolism;Metabolism of other amino acids	ko01100//Metabolic pathways;ko01110//Biosynthesis of secondary metabolites;ko00250//Alanine, aspartate and glutamate metabolism;ko00410//beta-Alanine metabolism;ko00650//Butanoate metabolism;ko00430//Taurine and hypotaurine metabolism	K01580;K01580;K01580;K01580;K01580;K01580	-	GO:0016831//carboxy-lyase activity;GO:0043168//anion binding	GO:0009064//glutamine family amino acid metabolic process
ncbi_4326432	226.333	903.333	3.02	13.8767	2.20004	1.83008e-13	2.11946e-11	PXM16	PREDICTED: zinc-metallopeptidase, peroxisomal [Oryza sativa Japonica Group]	-	-	-	-	-	-	-
ncbi_4349169	9.66667	194	0.463333	10.7933	4.54195	1.83113e-13	2.11946e-11	GSTU6	PREDICTED: probable glutathione S-transferase GSTU6 [Oryza sativa Japonica Group]	Metabolism	Metabolism of other amino acids	ko00480//Glutathione metabolism	K00799	GO:0044424//intracellular part	GO:0016765//transferase activity, transferring alkyl or aryl (other than methyl) groups	-
ncbi_4345351	188	858.333	7.48333	39.2367	2.39045	1.9167e-13	2.20752e-11	--	PREDICTED: uncharacterized protein LOC4345351 isoform X1 [Oryza sativa Japonica Group]	-	-	-	-	-	-	-
ncbi_4332162	41.3333	277.667	1.27667	9.93	2.95941	2.2602e-13	2.58842e-11	At5g66650	PREDICTED: calcium uniporter protein 4, mitochondrial [Oryza sativa Japonica Group]	-	-	-	-	-	-	-
ncbi_4336779	458.333	69	10.1367	1.75333	-2.53141	2.26967e-13	2.58842e-11	RVE1	DNA binding domain protein [Oryza sativa Indica Group]	-	-	-	-	-	-	-
ncbi_4333621	3.66667	125	0.15	5.73333	5.25634	3.3315e-13	3.78085e-11	WRKY71	PREDICTED: probable WRKY transcription factor 4 isoform X1 [Oryza sativa Japonica Group]	-	-	-	-	-	-	-
ncbi_4352487	352.667	2032.33	18.0733	120.997	2.74303	3.52544e-13	3.98152e-11	--	PREDICTED: major allergen Dau c 1 [Oryza sativa Japonica Group]	-	-	-	-	-	-	-
ncbi_4341383	502	1559.67	16.1533	58.1067	1.84687	3.61854e-13	4.06693e-11	SAG39	PREDICTED: ervatamin-B [Oryza sativa Japonica Group]	Cellular Processes	Transport and catabolism	ko04145//Phagosome	K01365	-	-	-
ncbi_4339092	57.6667	226.667	1.12333	5.14333	2.19492	3.72852e-13	4.17038e-11	WRKY24	PREDICTED: probable WRKY transcription factor 33 [Oryza sativa Japonica Group]	Organismal Systems;Environmental Information Processing	Environmental adaptation;Signal transduction	ko04626//Plant-pathogen interaction;ko04016//MAPK signaling pathway - plant	K13424;K13424	-	-	-
ncbi_4334213	164	1134	5.73333	45.91	3.00136	3.93416e-13	4.37934e-11	AZF2	PREDICTED: zinc finger protein 1 [Oryza sativa Japonica Group]	-	-	-	-	-	-	-
ncbi_4328676	42.6667	520.333	0.966667	13.5467	3.80878	4.30938e-13	4.77418e-11	KCS11	PREDICTED: 3-ketoacyl-CoA synthase 11 isoform X1 [Oryza sativa Japonica Group]	Metabolism;Metabolism;Organismal Systems;Metabolism	Global and overview maps;Global and overview maps;Environmental adaptation;Lipid metabolism	ko01100//Metabolic pathways;ko01110//Biosynthesis of secondary metabolites;ko04626//Plant-pathogen interaction;ko00062//Fatty acid elongation	K15397;K15397;K15397;K15397	-	-	-
ncbi_4344912	44.3333	192	0.576667	2.89667	2.32858	4.76395e-13	5.25277e-11	At1g56130	PREDICTED: probable LRR receptor-like serine/threonine-protein kinase At1g56140 [Oryza sativa Japonica Group]	-	-	-	-	-	-	-
ncbi_4347234	92	297.667	2.27	8.50333	1.90534	4.95511e-13	5.43777e-11	B3GALT7	PREDICTED: beta-1,3-galactosyltransferase 7 [Oryza sativa Japonica Group]	-	-	-	-	GO:0031224//intrinsic component of membrane	GO:0016758//transferase activity, transferring hexosyl groups	GO:0006464//cellular protein modification process
ncbi_107278761	10.3333	153	0.29	4.86667	4.06881	5.06304e-13	5.53012e-11	--	PREDICTED: uncharacterized protein LOC107278761 [Oryza sativa Japonica Group]	-	-	-	-	-	-	-
ncbi_4338208	701	2231.67	24.0067	88.3167	1.87925	5.44025e-13	5.91437e-11	Chib3H-h	PREDICTED: xylanase inhibitor protein 2-like [Oryza sativa Japonica Group]	Metabolism;Metabolism	Global and overview maps;Carbohydrate metabolism	ko01100//Metabolic pathways;ko00520//Amino sugar and nucleotide sugar metabolism	K01183;K01183	-	-	-
ncbi_4335019	11.6667	147.667	0.476667	6.94	3.86388	5.89938e-13	6.38368e-11	--	PREDICTED: polyamine-modulated factor 1-binding protein 1 [Oryza sativa Japonica Group]	-	-	-	-	-	-	-
ncbi_4342621	5857.33	1607.33	81.1067	25.7767	-1.65375	6.30145e-13	6.78718e-11	LHA1	PREDICTED: plasma membrane ATPase 1 [Oryza sativa Japonica Group]	Metabolism	Energy metabolism	ko00190//Oxidative phosphorylation	K01535	GO:0031224//intrinsic component of membrane	GO:0017111//nucleoside-triphosphatase activity;GO:0043169//cation binding	GO:0009152//purine ribonucleotide biosynthetic process
ncbi_4327538	60	343.333	1.44667	9.48	2.71215	6.82219e-13	7.3142e-11	CYP94B1	PREDICTED: cytochrome P450 94B3 [Oryza sativa Japonica Group]	-	-	-	-	-	-	-
ncbi_9272160	34.3333	155.667	0.816667	4.31333	2.40098	6.97433e-13	7.44302e-11	CYP94A2	PREDICTED: cytochrome P450 94B3 [Oryza sativa Japonica Group]	-	-	-	-	-	GO:0016491//oxidoreductase activity;GO:0046906//tetrapyrrole binding;GO:0046914//transition metal ion binding	GO:0044710//single-organism metabolic process
ncbi_4348724	31	133.333	0.923333	4.58333	2.31147	8.02879e-13	8.52922e-11	HIPP05	PREDICTED: cylicin-2 [Oryza sativa Japonica Group]	-	-	-	-	-	-	-
ncbi_107277389	0.333333	139	0.00666667	4.10667	9.26679	9.0069e-13	9.50491e-11	JUB1	PREDICTED: transcription factor JUNGBRUNNEN 1-like [Oryza sativa Japonica Group]	-	-	-	-	-	-	-
ncbi_4336406	7	91	0.313333	4.73333	3.91709	9.07839e-13	9.50491e-11	--	OSJNBa0073E02.5 [Oryza sativa Japonica Group]	-	-	-	-	-	GO:0005488//binding	-
ncbi_4333197	1.33333	142.333	0.0533333	6.79333	6.99294	9.07929e-13	9.50491e-11	ZFP36	PREDICTED: zinc finger protein 1 [Oryza sativa Japonica Group]	-	-	-	-	-	-	-
ncbi_4326333	92.6667	261.667	1.44667	4.73	1.70911	9.11066e-13	9.50491e-11	At1g34300	receptor protein kinase-like [Oryza sativa Japonica Group]	-	-	-	-	-	-	-
ncbi_4333339	8.66667	138	0.2	3.73	4.2211	9.48023e-13	9.84632e-11	At5g17740	PREDICTED: AAA-ATPase At3g50940 [Oryza sativa Japonica Group]	-	-	-	-	-	GO:0032550//purine ribonucleoside binding	-
ncbi_4330593	40	321	0.53	4.66667	3.13833	1.00503e-12	1.0392e-10	BIM1	PREDICTED: transcription factor BIM2 [Oryza sativa Japonica Group]	-	-	-	-	-	-	-
ncbi_4352457	211	989	3.91667	21.0633	2.42704	1.03154e-12	1.06189e-10	CBP60D	PREDICTED: calmodulin-binding protein 60 C isoform X1 [Oryza sativa Japonica Group]	-	-	-	-	-	-	-
ncbi_4338413	874.667	3956.33	26.7	138.84	2.37851	1.05661e-12	1.08291e-10	WRKY55	PREDICTED: probable WRKY transcription factor 70 [Oryza sativa Japonica Group]	-	-	-	-	-	-	-
ncbi_4351076	38	285.667	1.23667	10.6067	3.10044	1.1393e-12	1.16254e-10	--	Os11g0665600 [Oryza sativa Japonica Group]	-	-	-	-	-	-	-
ncbi_9270348	633.667	1881	18.9367	64.67	1.77191	1.33952e-12	1.36087e-10	SRG1	PREDICTED: protein SRG1 [Oryza sativa Japonica Group]	-	-	-	-	-	GO:0016705//oxidoreductase activity, acting on paired donors, with incorporation or reduction of molecular oxygen;GO:0043169//cation binding	GO:0044710//single-organism metabolic process
ncbi_4345564	0	73.6667	0.001	2.50667	11.2916	1.48481e-12	1.50192e-10	--	Os08g0413100 [Oryza sativa Japonica Group]	-	-	-	-	-	-	-
MSTRG.9860	15	225.667	1.04	18.15	4.12531	1.49388e-12	1.50455e-10	--	Os04g0121800 [Oryza sativa Japonica Group]	-	-	-	-	-	-	-
ncbi_4327497	63	444.333	3.24	26.3133	3.02173	1.68136e-12	1.68607e-10	ERG1	PREDICTED: elicitor-responsive protein 1 [Oryza sativa Japonica Group]	Metabolism;Metabolism;Metabolism;Metabolism;Metabolism;Metabolism;Metabolism;Metabolism	Global and overview maps;Global and overview maps;Global and overview maps;Global and overview maps;Carbohydrate metabolism;Energy metabolism;Carbohydrate metabolism;Carbohydrate metabolism	ko01100//Metabolic pathways;ko01110//Biosynthesis of secondary metabolites;ko01200//Carbon metabolism;ko01230//Biosynthesis of amino acids;ko00010//Glycolysis / Gluconeogenesis;ko00710//Carbon fixation in photosynthetic organisms;ko00051//Fructose and mannose metabolism;ko00562//Inositol phosphate metabolism	K01803;K01803;K01803;K01803;K01803;K01803;K01803;K01803	-	-	GO:0006605//protein targeting;GO:0009891//positive regulation of biosynthetic process;GO:0043067//regulation of programmed cell death
ncbi_4327430	154	551.333	3.16	13.0367	2.04458	1.70353e-12	1.70097e-10	ESK1	PREDICTED: protein trichome birefringence-like 28 isoform X1 [Oryza sativa Japonica Group]	-	-	-	-	-	-	-
ncbi_4351511	97.6667	420.667	2.38333	11.7933	2.30692	1.73889e-12	1.72885e-10	IQM3	PREDICTED: IQ domain-containing protein IQM3 [Oryza sativa Japonica Group]	-	-	-	-	-	-	-
ncbi_4325256	23	130	1.37	9.10667	2.73275	1.82548e-12	1.80722e-10	--	PREDICTED: uncharacterized protein LOC4325256 [Oryza sativa Japonica Group]	-	-	-	-	-	-	-
ncbi_4329027	6.66667	101	0.0666667	1.17667	4.1416	1.838e-12	1.81191e-10	RGA2	PREDICTED: disease resistance protein RGA2 isoform X2 [Oryza sativa Japonica Group]	-	-	-	-	-	-	-
ncbi_4345658	186	532.667	4.12333	13.1967	1.67829	2.08242e-12	2.0442e-10	CSLA11	PREDICTED: probable mannan synthase 11 isoform X1 [Oryza sativa Japonica Group]	-	-	-	-	-	-	-
ncbi_4343785	12.3333	207.333	0.24	4.69667	4.29053	2.52695e-12	2.47015e-10	GH3.8	PREDICTED: probable indole-3-acetic acid-amido synthetase GH3.8 [Oryza sativa Japonica Group]	Environmental Information Processing	Signal transduction	ko04075//Plant hormone signal transduction	K14487	-	-	-
ncbi_4324605	16	174	0.386667	5.17667	3.74286	2.59323e-12	2.52433e-10	CYP72A15	PREDICTED: cytochrome P450 72A15 [Oryza sativa Japonica Group]	-	-	-	-	-	-	-
ncbi_4335481	53	272.667	1.73	10.3233	2.57706	2.72801e-12	2.64447e-10	CRK25	PREDICTED: cysteine-rich repeat secretory protein 38 [Oryza sativa Japonica Group]	-	-	-	-	-	-	-
ncbi_4341817	273	969.333	6.52	26.7733	2.03785	2.82019e-12	2.72248e-10	--	Os06g0674000 [Oryza sativa Japonica Group]	-	-	-	-	-	-	-
ncbi_9268564	6	66	0.1	1.30667	3.70782	2.85621e-12	2.74586e-10	LECRK41	PREDICTED: L-type lectin-domain containing receptor kinase IV.1 [Oryza sativa Japonica Group]	-	-	-	-	-	-	-
ncbi_4348043	44	231.667	2.17	13.1733	2.60185	3.14923e-12	3.01509e-10	--	PREDICTED: protein GOS9 [Oryza sativa Japonica Group]	-	-	-	-	-	-	-
ncbi_4324704	206.333	768.333	8.21667	35.18	2.09813	3.21114e-12	3.06177e-10	At1g17710	PREDICTED: inorganic pyrophosphatase 1 [Oryza sativa Japonica Group]	Metabolism;Metabolism	Global and overview maps;Lipid metabolism	ko01100//Metabolic pathways;ko00564//Glycerophospholipid metabolism	K06124;K06124	-	GO:0042578//phosphoric ester hydrolase activity	GO:0006796//phosphate-containing compound metabolic process
MSTRG.24597	610	1427.67	14.51	39.5567	1.44687	3.42075e-12	3.24831e-10	ALDP	Os12g0169600, partial [Oryza sativa Japonica Group]	Metabolism;Metabolism;Metabolism;Metabolism;Metabolism;Metabolism;Metabolism;Metabolism	Global and overview maps;Global and overview maps;Global and overview maps;Global and overview maps;Carbohydrate metabolism;Energy metabolism;Carbohydrate metabolism;Carbohydrate metabolism	ko01100//Metabolic pathways;ko01110//Biosynthesis of secondary metabolites;ko01200//Carbon metabolism;ko01230//Biosynthesis of amino acids;ko00010//Glycolysis / Gluconeogenesis;ko00710//Carbon fixation in photosynthetic organisms;ko00051//Fructose and mannose metabolism;ko00030//Pentose phosphate pathway	K01623;K01623;K01623;K01623;K01623;K01623;K01623;K01623	-	-	-
ncbi_4346875	8	126.333	0.16	2.91667	4.18818	3.52878e-12	3.33728e-10	AAO	PREDICTED: L-ascorbate oxidase [Oryza sativa Japonica Group]	-	-	-	-	-	GO:0003824//catalytic activity;GO:0043169//cation binding	GO:0044710//single-organism metabolic process
ncbi_4336927	2.33333	59.3333	0.06	1.58333	4.72186	3.56109e-12	3.3542e-10	HKT7	PREDICTED: probable cation transporter HKT7 isoform X1 [Oryza sativa Japonica Group]	-	-	-	-	-	-	-
ncbi_4330027	1.33333	81.3333	0.0566667	3.94333	6.12077	3.90759e-12	3.66573e-10	MYB30	PREDICTED: myb-related protein Myb4-like [Oryza sativa Japonica Group]	Organismal Systems	Environmental adaptation	ko04626//Plant-pathogen interaction	K09422	-	GO:0005488//binding	-
ncbi_4341093	31.3333	178.667	0.74	4.87667	2.7203	4.02704e-12	3.76261e-10	DTX16	PREDICTED: protein DETOXIFICATION 16 [Oryza sativa Japonica Group]	-	-	-	-	GO:0031224//intrinsic component of membrane	GO:0015291//secondary active transmembrane transporter activity	GO:0044763//single-organism cellular process
ncbi_4349123	285.333	1285.67	7.31333	38.9333	2.4124	4.06614e-12	3.78395e-10	MGL	PREDICTED: methionine gamma-lyase [Oryza sativa Japonica Group]	Metabolism;Metabolism	Amino acid metabolism;Metabolism of other amino acids	ko00270//Cysteine and methionine metabolism;ko00450//Selenocompound metabolism	K01761;K01761	GO:0044444//cytoplasmic part	GO:0016846//carbon-sulfur lyase activity;GO:0043168//anion binding	GO:0009087//methionine catabolic process;GO:0051260//protein homooligomerization
ncbi_4344637	10.6667	102.667	0.22	2.44667	3.47524	4.16268e-12	3.85836e-10	TDC1	PREDICTED: aromatic-L-amino-acid decarboxylase [Oryza sativa Japonica Group]	Metabolism;Metabolism;Metabolism;Metabolism;Metabolism;Metabolism;Metabolism;Metabolism	Global and overview maps;Global and overview maps;Amino acid metabolism;Amino acid metabolism;Biosynthesis of other secondary metabolites;Amino acid metabolism;Biosynthesis of other secondary metabolites;Biosynthesis of other secondary metabolites	ko01100//Metabolic pathways;ko01110//Biosynthesis of secondary metabolites;ko00360//Phenylalanine metabolism;ko00380//Tryptophan metabolism;ko00901//Indole alkaloid biosynthesis;ko00350//Tyrosine metabolism;ko00950//Isoquinoline alkaloid biosynthesis;ko00965//Betalain biosynthesis	K01593;K01593;K01593;K01593;K01593;K01593;K01593;K01593	-	GO:0016830//carbon-carbon lyase activity;GO:0043168//anion binding	GO:0019752//carboxylic acid metabolic process
ncbi_4328223	99.6667	445	1.75333	9.54	2.44389	4.48593e-12	4.14147e-10	MPK13	PREDICTED: mitogen-activated protein kinase 13 isoform X1 [Oryza sativa Japonica Group]	Environmental Information Processing	Signal transduction	ko04016//MAPK signaling pathway - plant	K20538	-	GO:0004702//receptor signaling protein serine/threonine kinase activity;GO:0032550//purine ribonucleoside binding	GO:0006464//cellular protein modification process
ncbi_4334321	27	277.667	0.926667	11.3133	3.60983	4.6714e-12	4.29565e-10	--	PREDICTED: protein app1 [Oryza sativa Japonica Group]	-	-	-	-	-	-	-
ncbi_4334817	3.66667	105.667	0.133333	4.44	5.05745	4.76495e-12	4.36443e-10	TET4	PREDICTED: tetraspanin-3 [Oryza sativa Japonica Group]	-	-	-	-	-	-	-
ncbi_4331929	671.333	2287	18.5	73.42	1.98865	4.9127e-12	4.46827e-10	At3g25290	PREDICTED: cytochrome b561 and DOMON domain-containing protein At3g25290 [Oryza sativa Japonica Group]	-	-	-	-	-	-	-
ncbi_4352160	6	75	0.116667	1.65667	3.82782	4.91673e-12	4.46827e-10	DOX1	PREDICTED: alpha-dioxygenase 1 isoform X1 [Oryza sativa Japonica Group]	Metabolism	Lipid metabolism	ko00592//alpha-Linolenic acid metabolism	K10529	-	-	-
ncbi_9271609	486	163.333	19.6367	7.65	-1.36002	5.6903e-12	5.15116e-10	--	cation cation antiporter [Zea mays]	Genetic Information Processing	Folding, sorting and degradation	ko04130//SNARE interactions in vesicular transport	K08507	-	-	-
ncbi_4348866	381	1186.33	7.73667	27.87	1.84893	5.99801e-12	5.40867e-10	NPF5.2	PREDICTED: protein NRT1/ PTR FAMILY 5.2 [Oryza sativa Japonica Group]	-	-	-	-	-	-	-
ncbi_4344702	429	1623.67	12.94	57.0633	2.14073	6.23048e-12	5.59661e-10	COMT	PREDICTED: flavone 3'-O-methyltransferase 1 [Oryza sativa Japonica Group]	-	-	-	-	-	GO:0005515//protein binding;GO:0008168//methyltransferase activity	GO:0008152//metabolic process
ncbi_4343493	626	1371	11.1467	28.25	1.34164	6.31485e-12	5.65058e-10	CRK6	PREDICTED: cysteine-rich receptor-like protein kinase 10 [Oryza sativa Japonica Group]	-	-	-	-	-	GO:0016772//transferase activity, transferring phosphorus-containing groups	-
MSTRG.18960	0.333333	143	0.0266667	12.3867	8.85953	6.60241e-12	5.88525e-10	--	Os08g0331000, partial [Oryza sativa Japonica Group]	-	-	-	-	-	-	-
ncbi_4347403	175.333	670.333	4.58667	20.3333	2.14833	7.68775e-12	6.82655e-10	At5g10770	PREDICTED: protein ASPARTIC PROTEASE IN GUARD CELL 1-like [Oryza sativa Japonica Group]	-	-	-	-	-	-	-
ncbi_4334169	730.333	2048	15.8533	51.4767	1.69913	7.75634e-12	6.86126e-10	UGD3	PREDICTED: UDP-glucose 6-dehydrogenase 3 [Oryza sativa Japonica Group]	Metabolism;Metabolism;Metabolism;Metabolism	Global and overview maps;Carbohydrate metabolism;Carbohydrate metabolism;Carbohydrate metabolism	ko01100//Metabolic pathways;ko00520//Amino sugar and nucleotide sugar metabolism;ko00040//Pentose and glucuronate interconversions;ko00053//Ascorbate and aldarate metabolism	K00012;K00012;K00012;K00012	-	GO:0000166//nucleotide binding;GO:0016614//oxidoreductase activity, acting on CH-OH group of donors	GO:0044710//single-organism metabolic process
ncbi_4348862	39	180.333	0.496667	2.65667	2.41927	8.03864e-12	7.08405e-10	--	PREDICTED: LRR receptor-like serine/threonine-protein kinase GSO1 [Oryza sativa Japonica Group]	-	-	-	-	-	-	-
ncbi_4343895	159	527.333	3.48333	13.3267	1.93578	8.09153e-12	7.10376e-10	TMEM87A	PREDICTED: transmembrane protein 87A [Oryza sativa Japonica Group]	-	-	-	-	-	-	-
ncbi_4346446	5.33333	96.6667	0.196667	4.16667	4.40507	8.91434e-12	7.7967e-10	--	Os09g0129600, partial [Oryza sativa Japonica Group]	-	-	-	-	-	-	-
ncbi_4347125	32.3333	145	0.443333	2.28333	2.36468	1.14095e-11	9.94168e-10	GLR2.8	PREDICTED: glutamate receptor 2.8 [Oryza sativa Japonica Group]	-	-	-	-	-	-	-
ncbi_4333075	117.333	597.333	2.51333	14.81	2.5589	1.14933e-11	9.9773e-10	Os03g0405500	PREDICTED: probable nucleoredoxin 1-1 [Oryza sativa Japonica Group]	-	-	-	-	-	-	-
ncbi_4351010	0	63.3333	0.001	2.09333	11.0316	1.22678e-11	1.06101e-09	TBT2	PREDICTED: agmatine coumaroyltransferase-1 [Oryza sativa Japonica Group]	-	-	-	-	-	-	-
ncbi_107276021	249	1213.33	5.98	34.0967	2.51141	1.28327e-11	1.10575e-09	AVT1H	PREDICTED: vacuolar amino acid transporter 1-like [Oryza sativa Japonica Group]	-	-	-	-	GO:0031224//intrinsic component of membrane	-	-
ncbi_4329724	11	801	0.16	13.6067	6.4101	1.33817e-11	1.1488e-09	KSL7	PREDICTED: ent-cassa-12,15-diene synthase [Oryza sativa Japonica Group]	Metabolism;Metabolism	Global and overview maps;Metabolism of terpenoids and polyketides	ko01110//Biosynthesis of secondary metabolites;ko00904//Diterpenoid biosynthesis	K14036;K14036	-	GO:0016838//carbon-oxygen lyase activity, acting on phosphates;GO:0046872//metal ion binding	GO:0006950//response to stress
ncbi_4332151	75	316.333	1.92	9.31	2.27767	1.38175e-11	1.18185e-09	BCAT5	PREDICTED: branched-chain-amino-acid aminotransferase 2, chloroplastic [Oryza sativa Japonica Group]	Metabolism;Metabolism;Metabolism;Metabolism;Metabolism;Metabolism;Metabolism;Metabolism;Metabolism	Global and overview maps;Global and overview maps;Global and overview maps;Amino acid metabolism;Global and overview maps;Amino acid metabolism;Metabolism of cofactors and vitamins;Amino acid metabolism;Biosynthesis of other secondary metabolites	ko01100//Metabolic pathways;ko01110//Biosynthesis of secondary metabolites;ko01230//Biosynthesis of amino acids;ko00270//Cysteine and methionine metabolism;ko01210//2-Oxocarboxylic acid metabolism;ko00280//Valine, leucine and isoleucine degradation;ko00770//Pantothenate and CoA biosynthesis;ko00290//Valine, leucine and isoleucine biosynthesis;ko00966//Glucosinolate biosynthesis	K00826;K00826;K00826;K00826;K00826;K00826;K00826;K00826;K00826	-	GO:0004084//branched-chain-amino-acid transaminase activity	GO:0006520//cellular amino acid metabolic process
ncbi_4347910	67.3333	363.333	1.03333	6.38333	2.627	1.44761e-11	1.23365e-09	PUB70	PREDICTED: U-box domain-containing protein 33 isoform X1 [Oryza sativa Japonica Group]	-	-	-	-	-	-	-
ncbi_4349594	1107.67	327.333	23.5267	7.98667	-1.55863	1.46035e-11	1.23997e-09	CIPK15	PREDICTED: CBL-interacting protein kinase 15 [Oryza sativa Japonica Group]	-	-	-	-	-	GO:0004672//protein kinase activity;GO:0032550//purine ribonucleoside binding	GO:0006464//cellular protein modification process;GO:0006796//phosphate-containing compound metabolic process;GO:0050794//regulation of cellular process
ncbi_4340480	28	178	0.756667	5.56667	2.87908	1.46728e-11	1.24132e-09	--	PREDICTED: LOW QUALITY PROTEIN: nascent polypeptide-associated complex subunit alpha, muscle-specific form [Zea mays]	-	-	-	-	-	-	-
ncbi_4349245	8	123.667	0.25	4.36667	4.12653	1.54461e-11	1.302e-09	AED3	PREDICTED: aspartic proteinase nepenthesin-1 [Oryza sativa Japonica Group]	-	-	-	-	-	-	-
ncbi_9272270	58.3333	277.333	0.883333	4.86667	2.4619	1.55889e-11	1.3093e-09	SD18	PREDICTED: receptor-like serine/threonine-protein kinase SD1-8 isoform X1 [Oryza sativa Japonica Group]	-	-	-	-	-	GO:0004672//protein kinase activity;GO:0032550//purine ribonucleoside binding	GO:0006464//cellular protein modification process;GO:0008037//cell recognition
ncbi_4326546	233	936.333	2.84	13.0633	2.20156	1.59125e-11	1.33167e-09	BAM1	PREDICTED: receptor-like protein kinase HSL1 [Oryza sativa Japonica Group]	-	-	-	-	-	-	-
ncbi_4343899	1864.67	5687	60.2033	212.953	1.82262	1.63316e-11	1.36099e-09	TIFY10B	PREDICTED: protein TIFY 10b [Oryza sativa Japonica Group]	Environmental Information Processing	Signal transduction	ko04075//Plant hormone signal transduction	K13464	-	-	-
ncbi_4326064	16	195.667	0.333333	4.74667	3.83188	1.63799e-11	1.36099e-09	At4g16260	Glucan endo-1,3-beta-glucosidase GII [Dichanthelium oligosanthes]	-	-	-	-	-	-	-
ncbi_4352852	816	29673.3	46.14	1929.97	5.38642	1.69101e-11	1.40005e-09	Os12g0628600	PREDICTED: thaumatin-like protein [Oryza sativa Japonica Group]	-	-	-	-	-	-	-
ncbi_4327728	601.667	1598.67	5.72	17.6533	1.62585	1.70446e-11	1.40618e-09	ABCG34	Os01g0609066 [Oryza sativa Japonica Group]	-	-	-	-	GO:0031224//intrinsic component of membrane	GO:0017111//nucleoside-triphosphatase activity;GO:0032550//purine ribonucleoside binding	GO:0051234//establishment of localization
ncbi_4345988	2.66667	78	0.0666667	2.34	5.1334	1.79581e-11	1.47631e-09	CYP76M5	PREDICTED: cytochrome P450 76M5-like [Oryza sativa Japonica Group]	-	-	-	-	-	-	-
ncbi_9266372	46.3333	228.667	0.916667	5.30667	2.53334	1.80462e-11	1.47832e-09	NDB2	PREDICTED: external alternative NAD(P)H-ubiquinone oxidoreductase B2, mitochondrial isoform X2 [Oryza sativa Japonica Group]	-	-	-	-	-	-	-
ncbi_4328976	9.66667	776.333	0.173333	15.8067	6.51084	1.83313e-11	1.49367e-09	SBT3.5	PREDICTED: subtilisin-like protease SBT3.5 [Oryza sativa Japonica Group]	-	-	-	-	-	-	-
ncbi_4344287	453.333	1083.33	9.23333	25.49	1.46501	1.83619e-11	1.49367e-09	CIPK2	PREDICTED: CBL-interacting protein kinase 2 [Oryza sativa Japonica Group]	-	-	-	-	-	-	-
ncbi_4339529	35	225.667	0.503333	4.64	3.20454	1.8869e-11	1.52958e-09	LRK10L-1.2	PREDICTED: probable serine/threonine-protein kinase At1g18390 isoform X1 [Oryza sativa Japonica Group]	-	-	-	-	-	-	-
ncbi_4331939	53	304.333	1.80667	11.99	2.73043	1.9426e-11	1.56926e-09	Os03g0196400	PREDICTED: CASP-like protein Os03g0196400 [Oryza sativa Japonica Group]	Genetic Information Processing	Translation	ko03010//Ribosome	K02923	GO:0031224//intrinsic component of membrane	-	-
ncbi_4328552	177.333	667.667	5.50667	24.0567	2.12719	2.1833e-11	1.75759e-09	CAD2	PREDICTED: cinnamyl alcohol dehydrogenase 2 [Oryza sativa Japonica Group]	Metabolism;Metabolism;Metabolism	Global and overview maps;Global and overview maps;Biosynthesis of other secondary metabolites	ko01100//Metabolic pathways;ko01110//Biosynthesis of secondary metabolites;ko00940//Phenylpropanoid biosynthesis	K00083;K00083;K00083	-	GO:0016616//oxidoreductase activity, acting on the CH-OH group of donors, NAD or NADP as acceptor;GO:0043169//cation binding	GO:0009699//phenylpropanoid biosynthetic process
ncbi_4330649	1161	2297	29.8567	68.49	1.19784	2.21356e-11	1.77581e-09	GLN1-1	PREDICTED: glutamine synthetase cytosolic isozyme 1-1 [Oryza sativa Japonica Group]	Metabolism;Metabolism;Metabolism;Metabolism;Metabolism;Metabolism	Global and overview maps;Global and overview maps;Carbohydrate metabolism;Amino acid metabolism;Amino acid metabolism;Energy metabolism	ko01100//Metabolic pathways;ko01230//Biosynthesis of amino acids;ko00630//Glyoxylate and dicarboxylate metabolism;ko00250//Alanine, aspartate and glutamate metabolism;ko00220//Arginine biosynthesis;ko00910//Nitrogen metabolism	K01915;K01915;K01915;K01915;K01915;K01915	GO:0044424//intracellular part	GO:0016211//ammonia ligase activity;GO:0032550//purine ribonucleoside binding	GO:0006541//glutamine metabolic process
ncbi_107276587	1.66667	83.6667	0.0466667	2.75333	5.88264	2.31341e-11	1.84954e-09	--	Os11g0668600 [Oryza sativa Japonica Group]	-	-	-	-	-	-	-
ncbi_4334792	118.667	368	2.66333	9.61	1.8513	2.52538e-11	2.01209e-09	CYP71E1	PREDICTED: 4-hydroxyphenylacetaldehyde oxime monooxygenase [Oryza sativa Japonica Group]	Metabolism;Metabolism	Global and overview maps;Metabolism of other amino acids	ko01110//Biosynthesis of secondary metabolites;ko00460//Cyanoamino acid metabolism	K13029;K13029	-	-	-
ncbi_4340525	99	445.667	2.13	11.07	2.37773	2.59168e-11	2.05786e-09	RAP2-4	PREDICTED: ethylene-responsive transcription factor RAP2-13 [Oryza sativa Japonica Group]	-	-	-	-	-	-	-
ncbi_4324459	7857.33	1745.33	378.22	97.5067	-1.95565	2.78371e-11	2.20282e-09	--	PREDICTED: homeotic protein female sterile [Oryza sativa Japonica Group]	-	-	-	-	-	-	-
ncbi_4340994	8	83	0.293333	3.55333	3.59856	2.96085e-11	2.33506e-09	XIPI	PREDICTED: xylanase inhibitor protein 1-like, partial [Oryza brachyantha]	Metabolism;Metabolism	Global and overview maps;Carbohydrate metabolism	ko01100//Metabolic pathways;ko00520//Amino sugar and nucleotide sugar metabolism	K01183;K01183	-	-	GO:0006950//response to stress;GO:0044238//primary metabolic process
ncbi_4351817	84.3333	227.333	2.74	8.59	1.64848	3.11846e-11	2.45105e-09	DBR	PREDICTED: 2-alkenal reductase (NADP(+)-dependent) [Oryza sativa Japonica Group]	-	-	-	-	-	GO:0003824//catalytic activity	GO:0044710//single-organism metabolic process
ncbi_4336957	371.667	955	6.85333	20.2833	1.56542	3.2963e-11	2.5821e-09	VSR7	PREDICTED: vacuolar-sorting receptor 7 [Oryza sativa Japonica Group]	-	-	-	-	-	-	-
ncbi_4335094	0.333333	113.333	0.00666667	2.06333	8.2738	3.44597e-11	2.69029e-09	KSL4	PREDICTED: syn-pimara-7,15-diene synthase [Oryza sativa Japonica Group]	Metabolism;Metabolism	Global and overview maps;Metabolism of terpenoids and polyketides	ko01110//Biosynthesis of secondary metabolites;ko00904//Diterpenoid biosynthesis	K14046;K14046	-	GO:0016829//lyase activity	-
ncbi_4345160	289	920.667	10.3433	38.07	1.87995	3.55026e-11	2.76243e-09	SDF2	PREDICTED: stromal cell-derived factor 2-like protein [Oryza sativa Japonica Group]	-	-	-	-	-	GO:0016740//transferase activity	GO:0006493//protein O-linked glycosylation
ncbi_4323921	161.333	478.333	3.35333	11.4633	1.77336	3.80763e-11	2.95282e-09	CYP72A14	PREDICTED: cytochrome P450 72A14 [Oryza sativa Japonica Group]	-	-	-	-	-	GO:0016491//oxidoreductase activity;GO:0046906//tetrapyrrole binding;GO:0046914//transition metal ion binding	GO:0044710//single-organism metabolic process
ncbi_4324018	107	579	6.15667	38.5233	2.64551	4.03045e-11	3.11523e-09	RH2	PREDICTED: CASP-like protein 4A2 [Oryza sativa Japonica Group]	-	-	-	-	-	-	-
ncbi_4342318	77	9444.33	3.78333	537.223	7.14972	4.4038e-11	3.3902e-09	PRMS	PREDICTED: pathogenesis-related protein 1 [Oryza sativa Japonica Group]	Organismal Systems;Environmental Information Processing;Environmental Information Processing	Environmental adaptation;Signal transduction;Signal transduction	ko04626//Plant-pathogen interaction;ko04075//Plant hormone signal transduction;ko04016//MAPK signaling pathway - plant	K13449;K13449;K13449	-	-	-
ncbi_4329550	84.3333	311.333	2.44	10.4867	2.1036	4.41535e-11	3.3902e-09	--	catalytic/ hydrolase [Zea mays]	-	-	-	-	-	-	-
ncbi_4349157	1284	2670.67	29.45	70.8967	1.26745	4.76554e-11	3.64705e-09	ADT3	PREDICTED: arogenate dehydratase/prephenate dehydratase 6, chloroplastic [Oryza sativa Japonica Group]	Metabolism;Metabolism;Metabolism;Metabolism	Global and overview maps;Global and overview maps;Global and overview maps;Amino acid metabolism	ko01100//Metabolic pathways;ko01110//Biosynthesis of secondary metabolites;ko01230//Biosynthesis of amino acids;ko00400//Phenylalanine, tyrosine and tryptophan biosynthesis	K05359;K05359;K05359;K05359	-	-	GO:0006558//L-phenylalanine metabolic process
ncbi_4339881	8.33333	80.3333	0.3	3.37667	3.49257	4.88933e-11	3.72952e-09	SGPP	Os06g0109500 [Oryza sativa Japonica Group]	-	-	-	-	-	GO:0003824//catalytic activity	-
ncbi_112938786	2.33333	88	0.0833333	3.58	5.42492	5.05638e-11	3.84434e-09	--	Os04g0654500 [Oryza sativa Japonica Group]	-	-	-	-	-	-	-
ncbi_4328220	91.6667	280.667	1.57	5.50333	1.80954	5.12002e-11	3.88004e-09	Os02g0134400	PREDICTED: L-aspartate oxidase, chloroplastic [Oryza sativa Japonica Group]	Metabolism;Metabolism;Metabolism	Global and overview maps;Amino acid metabolism;Metabolism of cofactors and vitamins	ko01100//Metabolic pathways;ko00250//Alanine, aspartate and glutamate metabolism;ko00760//Nicotinate and nicotinamide metabolism	K00278;K00278;K00278	GO:0009536//plastid	GO:0001716//L-amino-acid oxidase activity	GO:0019359//nicotinamide nucleotide biosynthetic process
ncbi_4329947	22.6667	152	0.626667	4.8	2.93726	5.5625e-11	4.20168e-09	At3g47570	PREDICTED: LRR receptor-like serine/threonine-protein kinase EFR isoform X1 [Oryza sativa Japonica Group]	-	-	-	-	-	-	-
ncbi_4344567	1340.67	3879.67	32.0567	106.577	1.7332	5.80695e-11	4.37213e-09	LHT1	PREDICTED: lysine histidine transporter 1 [Oryza sativa Japonica Group]	-	-	-	-	GO:0031224//intrinsic component of membrane	-	-
ncbi_4335090	93.6667	593.667	1.56333	11.3167	2.85575	5.87382e-11	4.4082e-09	CPS4	PREDICTED: syn-copalyl diphosphate synthase isoform X1 [Oryza sativa Japonica Group]	Metabolism;Metabolism	Global and overview maps;Metabolism of terpenoids and polyketides	ko01110//Biosynthesis of secondary metabolites;ko00904//Diterpenoid biosynthesis	K14043;K14043	-	GO:0016829//lyase activity	-
ncbi_4334794	2612.33	797.333	56.6633	20.12	-1.49379	6.2072e-11	4.64342e-09	AK1	PREDICTED: aspartokinase 1, chloroplastic [Oryza sativa Japonica Group]	Metabolism;Metabolism;Metabolism;Metabolism;Metabolism;Metabolism;Metabolism;Metabolism	Global and overview maps;Global and overview maps;Global and overview maps;Amino acid metabolism;Amino acid metabolism;Global and overview maps;Amino acid metabolism;Biosynthesis of other secondary metabolites	ko01100//Metabolic pathways;ko01110//Biosynthesis of secondary metabolites;ko01230//Biosynthesis of amino acids;ko00270//Cysteine and methionine metabolism;ko00260//Glycine, serine and threonine metabolism;ko01210//2-Oxocarboxylic acid metabolism;ko00300//Lysine biosynthesis;ko00261//Monobactam biosynthesis	K00928;K00928;K00928;K00928;K00928;K00928;K00928;K00928	-	GO:0016772//transferase activity, transferring phosphorus-containing groups;GO:0031406//carboxylic acid binding	GO:0006520//cellular amino acid metabolic process;GO:0006796//phosphate-containing compound metabolic process
ncbi_4352855	3	69	0.15	4.08333	4.76671	6.42374e-11	4.79001e-09	Os12g0628600	PREDICTED: thaumatin-like protein [Oryza sativa Japonica Group]	-	-	-	-	-	-	-
ncbi_4331688	118	334.667	2.97	9.94	1.74278	6.72089e-11	4.99557e-09	PBL16	PREDICTED: probable receptor-like protein kinase At5g56460 isoform X1 [Oryza sativa Japonica Group]	-	-	-	-	-	GO:0004672//protein kinase activity;GO:0032550//purine ribonucleoside binding	GO:0006464//cellular protein modification process
MSTRG.24756	48.3333	171.333	3.19333	13.06	2.03202	6.93269e-11	5.13659e-09	--	expressed protein [Oryza sativa Japonica Group]	-	-	-	-	-	-	-
ncbi_9271090	36.3333	147.667	0.873333	4.11333	2.2357	6.9659e-11	5.14482e-09	--	Os09g0370500 [Oryza sativa Japonica Group]	-	-	-	-	-	-	-
ncbi_9271191	22.6667	162.667	0.53	4.41	3.05671	7.20945e-11	5.30785e-09	DTX16	PREDICTED: protein DETOXIFICATION 16 [Oryza sativa Japonica Group]	-	-	-	-	-	GO:0015291//secondary active transmembrane transporter activity	GO:0044763//single-organism cellular process
ncbi_9267892	714.667	1972	10.6067	33.6033	1.66363	7.57238e-11	5.55746e-09	RPM1	PREDICTED: disease resistance protein RPM1 [Oryza sativa Japonica Group]	Organismal Systems	Environmental adaptation	ko04626//Plant-pathogen interaction	K13457	-	-	-
ncbi_4349363	16	135.333	1.15333	11.2033	3.28005	8.0069e-11	5.85788e-09	SRG1	oxidoreductase, 2OG-Fe oxygenase family protein, expressed [Oryza sativa Japonica Group]	-	-	-	-	-	GO:0016705//oxidoreductase activity, acting on paired donors, with incorporation or reduction of molecular oxygen;GO:0043169//cation binding	GO:0044710//single-organism metabolic process
ncbi_4328841	22.6667	172.667	0.74	6.54667	3.14516	8.54567e-11	6.23244e-09	PER70	PREDICTED: peroxidase 70 [Oryza sativa Japonica Group]	Metabolism;Metabolism;Metabolism	Global and overview maps;Global and overview maps;Biosynthesis of other secondary metabolites	ko01100//Metabolic pathways;ko01110//Biosynthesis of secondary metabolites;ko00940//Phenylpropanoid biosynthesis	K00430;K00430;K00430	-	-	-
ncbi_4341833	28.3333	136.333	0.41	2.26	2.46263	8.70056e-11	6.32558e-09	Os06g0675700	PREDICTED: probable alpha-glucosidase Os06g0675700 [Oryza sativa Japonica Group]	Metabolism;Metabolism;Metabolism	Global and overview maps;Carbohydrate metabolism;Carbohydrate metabolism	ko01100//Metabolic pathways;ko00500//Starch and sucrose metabolism;ko00052//Galactose metabolism	K01187;K01187;K01187	-	-	-
ncbi_4337358	124	401	4.15	15.61	1.91129	8.76481e-11	6.35244e-09	Os04g0671100	PREDICTED: probable adenylate kinase 6, chloroplastic [Oryza sativa Japonica Group]	Metabolism;Metabolism;Metabolism;Metabolism	Global and overview maps;Global and overview maps;Nucleotide metabolism;Metabolism of cofactors and vitamins	ko01100//Metabolic pathways;ko01110//Biosynthesis of secondary metabolites;ko00230//Purine metabolism;ko00730//Thiamine metabolism	K00939;K00939;K00939;K00939	-	GO:0016301//kinase activity;GO:0032550//purine ribonucleoside binding	GO:0009117//nucleotide metabolic process
ncbi_4336124	145.333	410	4.19333	12.3033	1.55288	8.99843e-11	6.50151e-09	--	WPP domain-interacting protein 2 [Zea mays]	-	-	-	-	-	-	-
ncbi_4334093	45.6667	235.333	2.04	12.2	2.58024	1.14509e-10	8.24786e-09	--	Os03g0665700 [Oryza sativa Japonica Group]	-	-	-	-	-	-	-
ncbi_4348721	4.66667	106.333	0.116667	3.00333	4.6861	1.34918e-10	9.68788e-09	CYP71Z7	PREDICTED: ent-cassadiene C2-hydroxylase-like isoform X1 [Oryza sativa Japonica Group]	Metabolism;Metabolism	Global and overview maps;Metabolism of terpenoids and polyketides	ko01110//Biosynthesis of secondary metabolites;ko00904//Diterpenoid biosynthesis	K21291;K21291	-	-	-
ncbi_4348471	97.3333	297.333	2.23333	7.96	1.83357	1.35557e-10	9.70381e-09	KLLA0C05324g	PREDICTED: probable glucan 1,3-beta-glucosidase A [Oryza sativa Japonica Group]	-	-	-	-	-	-	-
MSTRG.20780	113.333	469.667	1.99333	9.49667	2.25224	1.46859e-10	1.04755e-08	WAK5	PREDICTED: wall-associated receptor kinase 3-like [Oryza brachyantha]	-	-	-	-	-	GO:0016772//transferase activity, transferring phosphorus-containing groups;GO:0043167//ion binding	-
ncbi_4331713	1235	413.667	38.62	15.0067	-1.36374	1.47238e-10	1.04755e-08	--	Plant-specific domain TIGR01615 family protein [Zea mays]	-	-	-	-	-	-	-
MSTRG.24037	2	82.3333	0.18	8.54333	5.56873	1.5124e-10	1.07274e-08	--	-	-	-	-	-	-	-	-
ncbi_4340022	29.6667	328.333	2.41333	31.0833	3.68704	1.52188e-10	1.07619e-08	--	Os06g0133400, partial [Oryza sativa Japonica Group]	-	-	-	-	-	-	-
ncbi_4343432	7.66667	357.333	0.206667	11.11	5.74841	1.52825e-10	1.07742e-08	Os07g0271500	PREDICTED: bisdemethoxycurcumin synthase-like [Oryza sativa Japonica Group]	-	-	-	-	-	GO:0016746//transferase activity, transferring acyl groups	GO:0008152//metabolic process
ncbi_4340188	26.6667	181.333	0.373333	2.95333	2.98381	1.85074e-10	1.30083e-08	WRKY53	PREDICTED: probable WRKY transcription factor 30 [Oryza sativa Japonica Group]	-	-	-	-	-	-	-
ncbi_4351307	1632.67	460.667	34.0233	11.1233	-1.61294	1.96803e-10	1.3791e-08	CIPK14	PREDICTED: CBL-interacting protein kinase 14 [Oryza sativa Japonica Group]	-	-	-	-	-	GO:0004672//protein kinase activity;GO:0032550//purine ribonucleoside binding	GO:0006464//cellular protein modification process;GO:0006796//phosphate-containing compound metabolic process;GO:0050794//regulation of cellular process
ncbi_4340492	26.3333	120.333	1.27667	6.73333	2.39894	2.01794e-10	1.40637e-08	--	PREDICTED: blue copper protein-like [Oryza brachyantha]	-	-	-	-	-	-	-
ncbi_4342734	1.66667	482	0.0433333	13.58	8.29179	2.01903e-10	1.40637e-08	CYP71Z7	PREDICTED: ent-cassadiene C2-hydroxylase-like [Oryza sativa Japonica Group]	Metabolism;Metabolism	Global and overview maps;Metabolism of terpenoids and polyketides	ko01110//Biosynthesis of secondary metabolites;ko00904//Diterpenoid biosynthesis	K21291;K21291	-	-	-
ncbi_4352248	3	326	0.05	5.93667	6.89158	2.19173e-10	1.52211e-08	KSL10	PREDICTED: ent-sandaracopimara-8(14),15-diene synthase [Oryza sativa Japonica Group]	Metabolism;Metabolism	Global and overview maps;Metabolism of terpenoids and polyketides	ko01110//Biosynthesis of secondary metabolites;ko00904//Diterpenoid biosynthesis	K14037;K14037	-	-	-
ncbi_4349945	457	1038.33	11.3833	29.8867	1.39258	2.41149e-10	1.66974e-08	TIC32	PREDICTED: short-chain dehydrogenase TIC 32, chloroplastic isoform X1 [Oryza sativa Japonica Group]	-	-	-	-	-	GO:0003824//catalytic activity	GO:0044710//single-organism metabolic process
ncbi_4324117	287	946.333	9.82333	37.2267	1.92205	2.438e-10	1.68309e-08	CHIT3	PREDICTED: acidic endochitinase [Oryza sativa Japonica Group]	Metabolism;Metabolism	Global and overview maps;Carbohydrate metabolism	ko01100//Metabolic pathways;ko00520//Amino sugar and nucleotide sugar metabolism	K01183;K01183	-	GO:0016787//hydrolase activity	GO:0008152//metabolic process
ncbi_4351500	133.667	563.333	7.21667	35.2333	2.28754	2.47038e-10	1.7004e-08	PSK5	PREDICTED: phytosulfokines 5 [Oryza sativa Japonica Group]	-	-	-	-	GO:0043231//intracellular membrane-bounded organelle	-	GO:0044699//single-organism process
ncbi_9271851	12.3333	92	0.35	3.44333	3.29838	2.56149e-10	1.75791e-08	MEKK1	PREDICTED: mitogen-activated protein kinase kinase kinase 1 isoform X1 [Oryza sativa Japonica Group]	Organismal Systems;Environmental Information Processing	Environmental adaptation;Signal transduction	ko04626//Plant-pathogen interaction;ko04016//MAPK signaling pathway - plant	K13414;K13414	-	GO:0004672//protein kinase activity;GO:0032550//purine ribonucleoside binding	GO:0006464//cellular protein modification process;GO:0006796//phosphate-containing compound metabolic process
ncbi_4339548	19.3333	121	0.67	4.84667	2.85476	2.62643e-10	1.79717e-08	MYB36	PREDICTED: transcription factor RAX2 [Oryza sativa Japonica Group]	Organismal Systems	Environmental adaptation	ko04626//Plant-pathogen interaction	K09422	-	-	-
ncbi_4343926	26	122.667	0.74	4.04333	2.44995	2.73394e-10	1.86525e-08	--	Calmodulin binding protein [Zea mays]	-	-	-	-	-	-	-
ncbi_4341689	353.333	996	12.0333	39.2333	1.70504	2.80597e-10	1.9088e-08	DFR	PREDICTED: vestitone reductase [Oryza sativa Japonica Group]	-	-	-	-	-	GO:0048037//cofactor binding	-
ncbi_4329726	21	666.333	0.493333	17.7633	5.1702	2.83729e-10	1.92448e-08	CYP71Z7	PREDICTED: ent-cassadiene C2-hydroxylase [Oryza sativa Japonica Group]	Metabolism;Metabolism	Global and overview maps;Metabolism of terpenoids and polyketides	ko01110//Biosynthesis of secondary metabolites;ko00904//Diterpenoid biosynthesis	K21291;K21291	-	-	-
ncbi_9269758	272.667	631	1.75	4.66	1.41298	2.93958e-10	1.98806e-08	--	PREDICTED: uncharacterized protein LOC9269758 isoform X1 [Oryza sativa Japonica Group]	-	-	-	-	-	-	-
ncbi_4345798	11.6667	212	0.163333	3.33667	4.35252	3.1108e-10	2.09776e-08	NIA1	PREDICTED: nitrate reductase [NADH] 1-like [Oryza sativa Japonica Group]	Metabolism	Energy metabolism	ko00910//Nitrogen metabolism	K10534	-	-	-
ncbi_4349520	364.333	897.667	6.2	17.7167	1.51477	3.13786e-10	2.10639e-08	DUR3	PREDICTED: urea-proton symporter DUR3 [Oryza sativa Japonica Group]	-	-	-	-	-	-	-
ncbi_9266916	10	108.333	0.18	2.22	3.62449	3.14462e-10	2.10639e-08	WAK2	PREDICTED: wall-associated receptor kinase 2 [Oryza sativa Japonica Group]	-	-	-	-	-	GO:0004672//protein kinase activity;GO:0032550//purine ribonucleoside binding	GO:0006464//cellular protein modification process
ncbi_4336108	190	1005	7.10667	43.0233	2.59787	3.15076e-10	2.10639e-08	--	PREDICTED: wiskott-Aldrich syndrome protein homolog [Oryza sativa Japonica Group]	-	-	-	-	-	-	-
ncbi_4324494	15	93	0.153333	1.08	2.81629	3.21854e-10	2.14554e-08	At3g47570	PREDICTED: probable LRR receptor-like serine/threonine-protein kinase At3g47570 [Oryza brachyantha]	-	-	-	-	-	-	-
ncbi_112937816	4	77.6667	0.0766667	1.69	4.46228	3.47994e-10	2.31124e-08	--	Os02g0209250 [Oryza sativa Japonica Group]	-	-	-	-	-	-	-
ncbi_4349554	31.6667	179	0.78	5.04333	2.69283	3.48698e-10	2.31124e-08	KAN3	PREDICTED: probable transcription factor RL9 [Oryza sativa Japonica Group]	-	-	-	-	-	-	-
MSTRG.10354	27	148	1.38	8.88333	2.68643	3.6392e-10	2.40528e-08	--	Os04g0345500, partial [Oryza sativa Japonica Group]	-	-	-	-	-	-	-
ncbi_4350583	8	155	0.386667	8.64333	4.48243	3.83675e-10	2.52867e-08	SERK2	PREDICTED: somatic embryogenesis receptor kinase 1 [Oryza sativa Japonica Group]	-	-	-	-	GO:0043231//intracellular membrane-bounded organelle	-	GO:0006796//phosphate-containing compound metabolic process
ncbi_4347239	257.667	575.667	6.19667	15.99	1.36761	3.89249e-10	2.55816e-08	TPP2	PREDICTED: thylakoidal processing peptidase 1, chloroplastic [Oryza sativa Japonica Group]	Genetic Information Processing	Folding, sorting and degradation	ko03060//Protein export	K03100	GO:0031224//intrinsic component of membrane	GO:0070011//peptidase activity, acting on L-amino acid peptides	-
ncbi_4332475	265.333	972.667	7.51333	31.7633	2.07984	3.98764e-10	2.61331e-08	MPK5	PREDICTED: mitogen-activated protein kinase 5 isoform X1 [Oryza sativa Japonica Group]	Organismal Systems;Environmental Information Processing	Environmental adaptation;Signal transduction	ko04626//Plant-pathogen interaction;ko04016//MAPK signaling pathway - plant	K20536;K20536	-	GO:0004702//receptor signaling protein serine/threonine kinase activity;GO:0032550//purine ribonucleoside binding	GO:0006464//cellular protein modification process;GO:0006796//phosphate-containing compound metabolic process
ncbi_4350705	141	385.333	1.33667	4.23667	1.66429	4.06894e-10	2.6591e-08	RPM1	Disease resistance RPP8-like protein 3 [Triticum urartu]	-	-	-	-	-	-	-
ncbi_4335460	283.667	1193.67	9.20667	45.32	2.2994	4.4886e-10	2.92514e-08	CRK25	OSJNBa0004L19.19 [Oryza sativa Japonica Group]	-	-	-	-	-	-	-
ncbi_4332708	167	438.333	1.71667	5.23	1.6072	4.64408e-10	3.018e-08	ALA1	PREDICTED: phospholipid-transporting ATPase 1-like [Oryza brachyantha]	-	-	-	-	-	-	-
ncbi_9268807	0	294.667	0.001	10.96	13.42	4.7442e-10	3.07448e-08	BX1	PREDICTED: tryptophan synthase alpha chain [Oryza sativa Japonica Group]	Metabolism;Metabolism	Global and overview maps;Biosynthesis of other secondary metabolites	ko01100//Metabolic pathways;ko00402//Benzoxazinoid biosynthesis	K13222;K13222	-	GO:0016836//hydro-lyase activity	GO:0006586//indolalkylamine metabolic process
ncbi_4345899	75.3333	297.667	1.67667	7.71333	2.20176	4.87342e-10	3.14945e-08	BIM2	PREDICTED: transcription factor BIM2 isoform X1 [Oryza sativa Japonica Group]	-	-	-	-	-	-	-
ncbi_107281522	5.66667	78	0.0733333	1.14	3.95842	5.34966e-10	3.44764e-08	--	Os07g0121800, partial [Oryza sativa Japonica Group]	-	-	-	-	-	-	-
ncbi_4347102	100.333	542	1.79667	11.45	2.67195	5.50178e-10	3.53588e-08	GGP3	gamma-glutamyl peptidase 3-like [Aegilops tauschii subsp. tauschii] [Aegilops tauschii]	-	-	-	-	-	-	-
ncbi_4325401	13.3333	138	0.58	6.88667	3.56968	5.61108e-10	3.58821e-08	Os01g0954000	PREDICTED: probable NADPH:quinone oxidoreductase 2 [Oryza sativa Japonica Group]	-	-	-	-	-	-	-
ncbi_107275849	3.66667	66	0.14	2.89	4.36757	5.61404e-10	3.58821e-08	PNC1	PREDICTED: cationic peroxidase 1-like [Oryza sativa Japonica Group]	Metabolism;Metabolism;Metabolism	Global and overview maps;Global and overview maps;Biosynthesis of other secondary metabolites	ko01100//Metabolic pathways;ko01110//Biosynthesis of secondary metabolites;ko00940//Phenylpropanoid biosynthesis	K00430;K00430;K00430	-	-	-
ncbi_4324873	4926	738.667	359.47	62.4667	-2.52471	5.9429e-10	3.78799e-08	--	PREDICTED: uncharacterized protein LOC4324873 [Oryza sativa Japonica Group]	-	-	-	-	-	-	-
ncbi_4351260	18.3333	123.333	0.406667	3.13333	2.94578	6.03702e-10	3.83747e-08	KAN4	PREDICTED: probable transcription factor RL9 [Oryza sativa Japonica Group]	-	-	-	-	-	-	-
ncbi_4338034	27.6667	137	0.583333	3.35333	2.5232	6.05557e-10	3.83877e-08	PFK3	PREDICTED: ATP-dependent 6-phosphofructokinase 6 [Oryza sativa Japonica Group]	Metabolism;Metabolism;Metabolism;Metabolism;Metabolism;Genetic Information Processing;Metabolism;Metabolism;Metabolism	Global and overview maps;Global and overview maps;Global and overview maps;Global and overview maps;Carbohydrate metabolism;Folding, sorting and degradation;Carbohydrate metabolism;Carbohydrate metabolism;Carbohydrate metabolism	ko01100//Metabolic pathways;ko01110//Biosynthesis of secondary metabolites;ko01200//Carbon metabolism;ko01230//Biosynthesis of amino acids;ko00010//Glycolysis / Gluconeogenesis;ko03018//RNA degradation;ko00051//Fructose and mannose metabolism;ko00052//Galactose metabolism;ko00030//Pentose phosphate pathway	K00850;K00850;K00850;K00850;K00850;K00850;K00850;K00850;K00850	-	GO:0032550//purine ribonucleoside binding	GO:0006090//pyruvate metabolic process;GO:0016310//phosphorylation
MSTRG.18381	2519.33	535.667	87.0667	21.3167	-2.03014	6.30304e-10	3.98479e-08	--	expressed protein [Oryza sativa Japonica Group]	-	-	-	-	-	-	-
ncbi_9268836	9	144.333	0.226667	4.19667	4.2106	6.36949e-10	4.01588e-08	WRKY54	WRKY transcription factor 64-like protein [Oryza sativa Japonica Group]	-	-	-	-	-	-	-
ncbi_4335176	96	335.667	0.803333	3.22333	2.00448	6.6429e-10	4.17695e-08	ABCC4	PREDICTED: ABC transporter C family member 14 [Oryza sativa Japonica Group]	-	-	-	-	GO:0031224//intrinsic component of membrane	GO:0015405//P-P-bond-hydrolysis-driven transmembrane transporter activity;GO:0017111//nucleoside-triphosphatase activity;GO:0032550//purine ribonucleoside binding	GO:0044763//single-organism cellular process;GO:0051234//establishment of localization
ncbi_4344646	3.33333	59	0.0833333	1.71	4.35896	6.71759e-10	4.21252e-08	At4g16820	PREDICTED: phospholipase A1-Ibeta2, chloroplastic [Oryza sativa Japonica Group]	-	-	-	-	-	-	-
ncbi_4325538	389.333	1558.33	7.8	35.92	2.20324	6.83021e-10	4.27164e-08	CAT5	PREDICTED: cationic amino acid transporter 5 [Oryza sativa Japonica Group]	-	-	-	-	-	-	-
ncbi_4343462	79.6667	221	1.88667	6.06333	1.68427	7.00585e-10	4.36973e-08	nep1	PREDICTED: aspartic proteinase nepenthesin-1 [Oryza sativa Japonica Group]	-	-	-	-	-	GO:0016787//hydrolase activity	-
ncbi_9270699	56	265.333	2.91	16.05	2.46348	7.17178e-10	4.46127e-08	--	PREDICTED: VQ motif-containing protein 29 [Oryza sativa Japonica Group]	-	-	-	-	-	-	-
ncbi_4328250	71.6667	227.667	2.77667	10.18	1.87431	7.21871e-10	4.47849e-08	--	activator of 90 kDa heat shock protein ATPase [Dactylis glomerata]	-	-	-	-	-	GO:0005515//protein binding	GO:0043462//regulation of ATPase activity
ncbi_4325945	0	60.6667	0.001	2.52333	11.3011	7.44174e-10	4.60458e-08	WRKY51	PREDICTED: probable WRKY transcription factor 23 [Oryza sativa Japonica Group]	-	-	-	-	-	-	-
ncbi_4331946	21.3333	793.667	0.4	17.3567	5.43935	8.56778e-10	5.28725e-08	PLT5	PREDICTED: polyol transporter 5 [Oryza sativa Japonica Group]	-	-	-	-	GO:0031224//intrinsic component of membrane	GO:0022857//transmembrane transporter activity	GO:0044763//single-organism cellular process;GO:0051234//establishment of localization
ncbi_4324690	2	44	0.0433333	1.13333	4.70895	9.27843e-10	5.71065e-08	CYP76M7	PREDICTED: ent-cassadiene C11-alpha-hydroxylase 1-like [Oryza sativa Japonica Group]	Metabolism;Metabolism	Global and overview maps;Metabolism of terpenoids and polyketides	ko01110//Biosynthesis of secondary metabolites;ko00904//Diterpenoid biosynthesis	K16084;K16084	-	-	-
ncbi_4343119	5.66667	92	0.206667	3.81333	4.20568	1.01173e-09	6.21055e-08	PIP2-4	PREDICTED: aquaporin PIP2-4 [Oryza sativa Japonica Group]	-	-	-	-	-	-	GO:0051234//establishment of localization
ncbi_4341202	12.3333	132.333	0.606667	7.62	3.65082	1.09607e-09	6.71053e-08	--	PREDICTED: VQ motif-containing protein 10 [Oryza sativa Japonica Group]	-	-	-	-	-	-	-
ncbi_4347586	89.6667	251	1.31	4.34	1.72813	1.10946e-09	6.77468e-08	RPM1	PREDICTED: disease resistance protein RPM1 isoform X1 [Oryza sativa Japonica Group]	-	-	-	-	-	-	-
ncbi_4325083	91	264.333	1.72667	5.8	1.74806	1.11608e-09	6.79729e-08	ARP1	PREDICTED: RNA-binding protein 24-B isoform X1 [Oryza sativa Japonica Group]	-	-	-	-	-	-	-
ncbi_4352488	386.333	2255.33	21.74	147.787	2.76509	1.12186e-09	6.81465e-08	--	PREDICTED: major pollen allergen Bet v 1-D/H [Oryza sativa Japonica Group]	-	-	-	-	-	-	-
ncbi_4351984	290.667	558	3.33333	7.43333	1.15704	1.14901e-09	6.9614e-08	ADR2	PREDICTED: disease resistance protein RPP13 [Oryza sativa Japonica Group]	-	-	-	-	-	-	-
ncbi_4348445	6	96	0.336667	6.26333	4.21754	1.22632e-09	7.41045e-08	--	PREDICTED: lipoxygenase homology domain-containing protein 1-like [Setaria italica]	-	-	-	-	-	-	-
ncbi_4344329	102.667	325.667	2.58667	9.48	1.87379	1.23585e-09	7.44873e-08	BDG4	PREDICTED: monoacylglycerol lipase abhd6-B [Oryza brachyantha]	-	-	-	-	-	-	-
ncbi_4333058	44	276.333	3.09667	22.6233	2.86902	1.29506e-09	7.7854e-08	--	PREDICTED: late embryogenesis abundant protein Lea5-D [Oryza sativa Japonica Group]	-	-	-	-	-	-	-
MSTRG.23775	16	177.667	0.286667	3.7	3.69008	1.31436e-09	7.8811e-08	CRK6	Protein kinase domain containing protein, expressed [Oryza sativa Japonica Group]	-	-	-	-	-	-	-
ncbi_107280463	38	319	1.5	14.5067	3.27368	1.32631e-09	7.93228e-08	--	ribosomal protein-like [Oryza sativa Japonica Group]	-	-	-	-	-	-	-
ncbi_4333712	2.66667	97.6667	0.15	6.30667	5.39384	1.41331e-09	8.43091e-08	--	PREDICTED: wiskott-Aldrich syndrome protein homolog [Oryza sativa Japonica Group]	-	-	-	-	-	-	-
ncbi_4331192	47.3333	143.667	0.723333	2.64333	1.86963	1.46721e-09	8.73012e-08	PUB33	PREDICTED: U-box domain-containing protein 33 isoform X1 [Oryza sativa Japonica Group]	-	-	-	-	-	GO:0016740//transferase activity	GO:0044237//cellular metabolic process
MSTRG.20025	6.33333	72.6667	0.17	2.22667	3.71128	1.5253e-09	9.05261e-08	--	PREDICTED: uncharacterized protein LOC107276123 [Oryza sativa Japonica Group]	-	-	-	-	-	-	-
ncbi_107277118	38.6667	142.667	0.673333	2.83667	2.0748	1.58628e-09	9.39056e-08	WAK5	PREDICTED: wall-associated receptor kinase 5-like [Oryza sativa Japonica Group]	-	-	-	-	-	-	-
ncbi_4335167	2	43	0.0466667	1.19	4.67243	1.64651e-09	9.72234e-08	UGT79	PREDICTED: crocetin glucosyltransferase 2 [Oryza sativa Japonica Group]	-	-	-	-	-	GO:0016757//transferase activity, transferring glycosyl groups	-
ncbi_4337404	9	90.6667	0.356667	4.19	3.5543	1.67786e-09	9.88239e-08	NHL6	PREDICTED: protein YLS9 [Oryza sativa Japonica Group]	-	-	-	-	-	-	-
ncbi_4335390	0.333333	101.667	0.0166667	5.64667	8.40429	1.74073e-09	1.02268e-07	GER5	PREDICTED: germin-like protein 8-14 [Oryza sativa Japonica Group]	-	-	-	-	GO:0043231//intracellular membrane-bounded organelle	GO:0046914//transition metal ion binding	-
ncbi_4326218	56	306	1.28333	8.06333	2.65148	1.7566e-09	1.0294e-07	UGT73C6	PREDICTED: UDP-glycosyltransferase 73C6 [Oryza sativa Japonica Group]	Metabolism	Metabolism of terpenoids and polyketides	ko00908//Zeatin biosynthesis	K13496	-	GO:0008194//UDP-glycosyltransferase activity	-
MSTRG.24124	0	40.3333	0.001	2.49667	11.2858	1.81378e-09	1.06024e-07	--	PREDICTED: uncharacterized protein LOC107276007 [Oryza sativa Japonica Group]	-	-	-	-	-	-	-
ncbi_4341948	106.667	436.333	2.44667	11.58	2.24275	1.88845e-09	1.10112e-07	At3g28580	PREDICTED: AAA-ATPase At3g28580 [Oryza sativa Japonica Group]	-	-	-	-	-	GO:0032550//purine ribonucleoside binding	GO:0044763//single-organism cellular process
ncbi_4348863	200.667	551.667	3.58333	11.3033	1.65737	1.95961e-09	1.13976e-07	--	PREDICTED: leucine-rich repeat receptor-like protein kinase TDR [Oryza sativa Japonica Group]	-	-	-	-	-	-	-
ncbi_4341584	267	590.333	6.06	15.54	1.3586	1.98906e-09	1.154e-07	trpB2	PREDICTED: tryptophan synthase beta chain 2 isoform X1 [Oryza sativa Japonica Group]	Metabolism;Metabolism;Metabolism;Metabolism;Metabolism	Global and overview maps;Global and overview maps;Global and overview maps;Amino acid metabolism;Amino acid metabolism	ko01100//Metabolic pathways;ko01110//Biosynthesis of secondary metabolites;ko01230//Biosynthesis of amino acids;ko00260//Glycine, serine and threonine metabolism;ko00400//Phenylalanine, tyrosine and tryptophan biosynthesis	K06001;K06001;K06001;K06001;K06001	-	-	-
ncbi_4337762	3.66667	94.3333	0.08	2.37667	4.8928	2.04492e-09	1.18346e-07	HSR201	PREDICTED: benzyl alcohol O-benzoyltransferase [Oryza sativa Japonica Group]	-	-	-	-	-	-	-
ncbi_107279016	104	321	2.72667	9.75	1.83826	2.0752e-09	1.198e-07	PUB21	PREDICTED: U-box domain-containing protein 21-like [Oryza sativa Japonica Group]	-	-	-	-	-	-	-
ncbi_4337359	519.333	1086.33	10.6667	25.87	1.27817	2.19382e-09	1.26335e-07	PAO2	PREDICTED: probable polyamine oxidase 2 [Oryza sativa Japonica Group]	Metabolism;Metabolism	Amino acid metabolism;Metabolism of other amino acids	ko00330//Arginine and proline metabolism;ko00410//beta-Alanine metabolism	K17839;K17839	-	GO:0016741//transferase activity, transferring one-carbon groups	GO:0044710//single-organism metabolic process
ncbi_4324781	70.3333	509.667	2.11333	17.68	3.06453	2.20314e-09	1.26558e-07	NAC090	PREDICTED: NAC domain-containing protein 90 isoform X1 [Oryza sativa Japonica Group]	-	-	-	-	-	-	-
ncbi_4325794	83	387	5.02	27.49	2.45315	2.2229e-09	1.27379e-07	WIP1	PREDICTED: Bowman-Birk type wound-induced proteinase inhibitor WIP1 [Oryza sativa Japonica Group]	-	-	-	-	-	-	-
ncbi_4324393	101.667	242.667	1.83667	5.08667	1.46963	2.24085e-09	1.28053e-07	LACS4	PREDICTED: long chain acyl-CoA synthetase 4 isoform X1 [Oryza sativa Japonica Group]	Metabolism;Cellular Processes;Metabolism;Metabolism;Metabolism	Global and overview maps;Transport and catabolism;Global and overview maps;Lipid metabolism;Lipid metabolism	ko01100//Metabolic pathways;ko04146//Peroxisome;ko01212//Fatty acid metabolism;ko00071//Fatty acid degradation;ko00061//Fatty acid biosynthesis	K01897;K01897;K01897;K01897;K01897	-	-	-
ncbi_4337417	8	65	0.146667	1.36333	3.21653	2.24567e-09	1.28053e-07	PLT4	PREDICTED: probable polyol transporter 4 [Oryza sativa Japonica Group]	-	-	-	-	GO:0016020//membrane	GO:0022857//transmembrane transporter activity	GO:0044765//single-organism transport
ncbi_9269067	718.333	230.667	15.6	5.83333	-1.41915	2.30933e-09	1.31361e-07	CAX1c	PREDICTED: vacuolar cation/proton exchanger 1c isoform X1 [Oryza sativa Japonica Group]	-	-	-	-	-	-	-
ncbi_107276849	16	80.3333	0.326667	1.9	2.54011	2.42514e-09	1.37612e-07	CRK15	PREDICTED: cysteine-rich receptor-like protein kinase 15 [Oryza sativa Japonica Group]	-	-	-	-	-	GO:0004672//protein kinase activity;GO:0032550//purine ribonucleoside binding	GO:0006464//cellular protein modification process
ncbi_107278695	4.33333	71.3333	0.0833333	1.56	4.22651	2.4485e-09	1.38599e-07	--	Os01g0254850, partial [Oryza sativa Japonica Group]	-	-	-	-	-	-	-
ncbi_4332562	56.6667	190.667	0.973333	3.79	1.96119	2.45949e-09	1.38884e-07	--	Os03g0299800, partial [Oryza sativa Japonica Group]	-	-	-	-	-	-	-
ncbi_9268297	0.333333	65.3333	0.0133333	2.96667	7.79766	2.57306e-09	1.44945e-07	ACA7	PREDICTED: alpha carbonic anhydrase 7 [Oryza sativa Japonica Group]	Metabolism	Energy metabolism	ko00910//Nitrogen metabolism	K01674	-	-	-
ncbi_4351528	2.33333	56.3333	0.103333	2.93333	4.82716	2.62795e-09	1.4768e-07	--	PREDICTED: uncharacterized protein LOC4351528 [Oryza sativa Japonica Group]	-	-	-	-	-	-	-
ncbi_4352123	11.3333	471.667	0.253333	12.14	5.58259	2.64e-09	1.47999e-07	Os02g0794700	PREDICTED: formin-like protein 7 [Oryza brachyantha]	Metabolism;Metabolism	Global and overview maps;Metabolism of other amino acids	ko01100//Metabolic pathways;ko00480//Glutathione metabolism	K01255;K01255	-	-	-
ncbi_9268868	2.33333	94.6667	0.0466667	2.13	5.51232	2.71377e-09	1.51748e-07	BAT1	PREDICTED: amino-acid permease BAT1 homolog [Oryza sativa Japonica Group]	-	-	-	-	GO:0031224//intrinsic component of membrane	GO:0046943//carboxylic acid transmembrane transporter activity	-
ncbi_4349238	2022	6147.33	57.1367	198.74	1.79839	2.71992e-09	1.51748e-07	F3H-2	PREDICTED: flavonol synthase/flavanone 3-hydroxylase [Oryza sativa Japonica Group]	-	-	-	-	-	GO:0016705//oxidoreductase activity, acting on paired donors, with incorporation or reduction of molecular oxygen;GO:0043169//cation binding	GO:0044710//single-organism metabolic process
ncbi_4336247	7.33333	55.6667	0.0966667	0.856667	3.14764	2.85701e-09	1.58802e-07	--	OSIGBa0130B08.6 [Oryza sativa Indica Group]	-	-	-	-	-	-	-
ncbi_4339516	39171.7	12854.7	843.3	322.177	-1.38819	2.86001e-09	1.58802e-07	NMT2	PREDICTED: phosphomethylethanolamine N-methyltransferase [Oryza sativa Japonica Group]	Metabolism	Lipid metabolism	ko00564//Glycerophospholipid metabolism	K05929	-	GO:0008170//N-methyltransferase activity	GO:0046165//alcohol biosynthetic process
ncbi_4328452	206	662	8.07667	29.9467	1.89056	3.05014e-09	1.68696e-07	VQ22	PREDICTED: transcription factor MafA [Oryza sativa Japonica Group]	-	-	-	-	-	-	-
ncbi_107277300	23.3333	96.3333	0.226667	1.08	2.25239	3.05269e-09	1.68696e-07	At1g34300	Os01g0670300 [Oryza sativa Japonica Group]	-	-	-	-	-	-	-
ncbi_4330012	68.3333	294.667	1.31333	6.54667	2.31753	3.26438e-09	1.79966e-07	CER1	PREDICTED: protein ECERIFERUM 1 [Oryza sativa Japonica Group]	Metabolism;Metabolism	Global and overview maps;Lipid metabolism	ko01110//Biosynthesis of secondary metabolites;ko00073//Cutin, suberine and wax biosynthesis	K15404;K15404	GO:0031224//intrinsic component of membrane	GO:0003824//catalytic activity	GO:0006631//fatty acid metabolic process
ncbi_4351794	4.66667	64	0.263333	4.12667	3.97001	3.36507e-09	1.85079e-07	--	PREDICTED: uncharacterized protein LOC4351794 [Oryza sativa Japonica Group]	-	-	-	-	-	-	-
MSTRG.24771	2.66667	46	0.11	2.13333	4.27753	3.40459e-09	1.86811e-07	--	expressed protein [Oryza sativa Japonica Group]	-	-	-	-	-	-	-
ncbi_4329294	2344	5120.33	86.5067	217.633	1.33102	3.45814e-09	1.89303e-07	Os02g0460200	PREDICTED: flowering-promoting factor 1-like protein 3 [Oryza sativa Japonica Group]	-	-	-	-	-	-	-
ncbi_4337998	282	873	12.0233	43.03	1.83951	3.47073e-09	1.89546e-07	WRKY50	PREDICTED: probable WRKY transcription factor 50 [Oryza sativa Japonica Group]	-	-	-	-	-	-	-
ncbi_4351915	0	50.6667	0.001	1.27667	10.3182	3.49417e-09	1.90379e-07	LAC24	PREDICTED: laccase-24 [Oryza sativa Japonica Group]	-	-	-	-	-	-	-
ncbi_4326828	189.667	418	7.65667	19.6067	1.35656	3.51026e-09	1.90809e-07	GST3	PREDICTED: glutathione S-transferase 3 [Oryza sativa Japonica Group]	Metabolism	Metabolism of other amino acids	ko00480//Glutathione metabolism	K00799	GO:0044444//cytoplasmic part	GO:0003824//catalytic activity	GO:0009404//toxin metabolic process;GO:0042221//response to chemical
ncbi_4342911	70	369.333	5.33	32.6733	2.61591	3.68849e-09	2.00029e-07	--	Os07g0274700, partial [Oryza sativa Japonica Group]	-	-	-	-	-	-	-
ncbi_4352580	611.667	229.667	41.33	17.94	-1.20401	3.96248e-09	2.14389e-07	MT4A	PREDICTED: metallothionein-like protein 4A [Oryza sativa Japonica Group]	-	-	-	-	-	-	-
ncbi_4339749	1	54.3333	0.02	1.24333	5.95807	4.21152e-09	2.27334e-07	SLAH2	PREDICTED: S-type anion channel SLAH2 [Oryza sativa Japonica Group]	-	-	-	-	-	-	-
ncbi_4327365	105	349	1.99667	7.60667	1.92967	4.26026e-09	2.29433e-07	NPR4	PREDICTED: ankyrin repeat-containing protein At3g12360 [Oryza sativa Japonica Group]	-	-	-	-	-	-	-
ncbi_4325422	98	4991.67	5.59333	327.773	5.87285	4.27706e-09	2.29806e-07	PRMS	PREDICTED: pathogenesis-related protein 1 [Oryza sativa Japonica Group]	Organismal Systems;Environmental Information Processing;Environmental Information Processing	Environmental adaptation;Signal transduction;Signal transduction	ko04626//Plant-pathogen interaction;ko04075//Plant hormone signal transduction;ko04016//MAPK signaling pathway - plant	K13449;K13449;K13449	-	-	-
ncbi_4341180	1413	590.333	23.6767	11.5133	-1.04016	4.36308e-09	2.33887e-07	TBL24	PREDICTED: protein trichome birefringence-like 24 [Oryza sativa Japonica Group]	-	-	-	-	-	-	-
ncbi_4327325	0.333333	61	0.00666667	1.79667	8.07414	4.40817e-09	2.35761e-07	MYC4	basic helix-loop-helix protein-like [Oryza sativa Japonica Group]	-	-	-	-	-	-	-
ncbi_4348631	407.667	846.333	15.0667	36.37	1.27139	4.634e-09	2.47271e-07	--	PREDICTED: chitinase 2 [Oryza sativa Japonica Group]	-	-	-	-	-	-	-
ncbi_4327611	7.33333	93	0.23	3.33667	3.8587	4.99719e-09	2.6604e-07	wrky1	PREDICTED: probable WRKY transcription factor 30 [Oryza sativa Japonica Group]	-	-	-	-	-	-	-
ncbi_4352198	6.33333	56	0.153333	1.55667	3.34372	5.14088e-09	2.73065e-07	AATP1	PREDICTED: AAA-ATPase At3g28580 [Oryza sativa Japonica Group]	-	-	-	-	-	GO:0032550//purine ribonucleoside binding	-
ncbi_4344780	13	131.333	0.77	8.90667	3.53196	5.22587e-09	2.76947e-07	--	Os08g0173600, partial [Oryza sativa Japonica Group]	-	-	-	-	-	-	-
ncbi_4347259	156.333	568	4.17667	17.5433	2.0705	5.2651e-09	2.78392e-07	HSFB1	PREDICTED: heat stress transcription factor B-1 [Oryza sativa Japonica Group]	-	-	-	-	-	-	-
ncbi_112939838	0.333333	56	0.00333333	0.97	8.18488	5.44382e-09	2.87189e-07	LECRKS5	probable L-type lectin-domain containing receptor kinase S.5 [Aegilops tauschii subsp. tauschii] [Aegilops tauschii]	-	-	-	-	-	-	-
ncbi_4333288	928.667	311	21.94	8.53333	-1.36238	5.51629e-09	2.8984e-07	DTX40	PREDICTED: protein DETOXIFICATION 40 [Oryza sativa Japonica Group]	-	-	-	-	-	-	-
ncbi_4340486	35	174.333	0.996667	5.65	2.50307	5.51898e-09	2.8984e-07	OPR1	Os06g0215900 [Oryza sativa Japonica Group]	Metabolism;Metabolism;Metabolism	Global and overview maps;Global and overview maps;Lipid metabolism	ko01100//Metabolic pathways;ko01110//Biosynthesis of secondary metabolites;ko00592//alpha-Linolenic acid metabolism	K05894;K05894;K05894	-	-	-
ncbi_4343006	0.666667	62.6667	0.02	2.2	6.78136	5.79945e-09	3.03883e-07	ERF1B	PREDICTED: ethylene-responsive transcription factor 15 [Oryza sativa Japonica Group]	Environmental Information Processing;Environmental Information Processing	Signal transduction;Signal transduction	ko04075//Plant hormone signal transduction;ko04016//MAPK signaling pathway - plant	K14516;K14516	GO:0043231//intracellular membrane-bounded organelle	GO:0001071//nucleic acid binding transcription factor activity	GO:0010468//regulation of gene expression;GO:0034645//cellular macromolecule biosynthetic process
ncbi_4348272	3.33333	67.6667	0.14	3.45	4.6231	6.1567e-09	3.21878e-07	--	PREDICTED: proline-rich protein 4 [Oryza sativa Japonica Group]	-	-	-	-	-	-	-
ncbi_4349611	1.66667	52.6667	0.0633333	2.25667	5.15508	6.20218e-09	3.23529e-07	WRKY46	PREDICTED: probable WRKY transcription factor 67 [Oryza sativa Japonica Group]	-	-	-	-	-	-	-
ncbi_4328485	321	977.667	6.98667	24.72	1.823	6.36899e-09	3.31487e-07	4CL3	PREDICTED: probable 4-coumarate--CoA ligase 3 [Oryza sativa Japonica Group]	Metabolism;Metabolism;Metabolism;Metabolism;Metabolism	Global and overview maps;Global and overview maps;Biosynthesis of other secondary metabolites;Amino acid metabolism;Metabolism of cofactors and vitamins	ko01100//Metabolic pathways;ko01110//Biosynthesis of secondary metabolites;ko00940//Phenylpropanoid biosynthesis;ko00360//Phenylalanine metabolism;ko00130//Ubiquinone and other terpenoid-quinone biosynthesis	K01904;K01904;K01904;K01904;K01904	-	-	-
ncbi_4352491	1802.33	9354.33	87.3633	522.343	2.5799	6.54839e-09	3.40063e-07	--	PREDICTED: major pollen allergen Bet v 1-D/H [Oryza sativa Japonica Group]	-	-	-	-	-	-	-
ncbi_4325998	3049	8947.33	147.517	504.287	1.77337	6.62035e-09	3.43035e-07	RBBI3.3	PREDICTED: Bowman-Birk type bran trypsin inhibitor [Oryza sativa Japonica Group]	-	-	-	-	-	-	-
ncbi_4329572	77.6667	263	3.80667	14.9267	1.97129	6.66052e-09	3.44349e-07	--	uncharacterized LOC103646490 [Zea mays]	-	-	-	-	-	-	-
ncbi_4344204	2.33333	66.6667	0.08	2.58667	5.01495	6.90146e-09	3.56014e-07	Os04g0179200	PREDICTED: momilactone A synthase-like isoform X1 [Oryza sativa Japonica Group]	-	-	-	-	-	-	-
ncbi_4332996	9.33333	106	0.256667	3.33667	3.70044	7.99265e-09	4.11391e-07	TPP9	PREDICTED: probable trehalose-phosphate phosphatase 9 [Oryza sativa Japonica Group]	Metabolism;Metabolism	Global and overview maps;Carbohydrate metabolism	ko01100//Metabolic pathways;ko00500//Starch and sucrose metabolism	K01087;K01087	-	-	-
ncbi_4352120	3.33333	66	0.146667	3.37667	4.52499	8.61089e-09	4.42235e-07	ATL11	PREDICTED: E3 ubiquitin-protein ligase ATL6 [Oryza sativa Japonica Group]	-	-	-	-	-	-	-
ncbi_4347287	205	631.333	4.70333	16.8067	1.83728	8.68068e-09	4.44648e-07	TCEA-B1	PREDICTED: tuliposide A-converting enzyme b1, amyloplastic [Oryza sativa Japonica Group]	-	-	-	-	-	GO:0003824//catalytic activity	-
ncbi_4335514	12.3333	565.333	0.173333	9.26	5.73939	8.70545e-09	4.44648e-07	CYP71Z7	PREDICTED: ent-cassadiene C2-hydroxylase-like [Oryza sativa Japonica Group]	-	-	-	-	-	-	-
MSTRG.16317	7.66667	64	0.0633333	0.603333	3.25192	8.71521e-09	4.44648e-07	--	Os07g0121600 [Oryza sativa Japonica Group]	-	-	-	-	-	-	-
ncbi_4327579	134	480.667	3.77333	15.6	2.04763	8.8904e-09	4.52594e-07	--	Os05g0476300 [Oryza sativa Japonica Group]	-	-	-	-	-	-	-
ncbi_9268804	1.66667	55	0.08	3.10333	5.27767	8.91683e-09	4.52947e-07	SAUR71	PREDICTED: rRNA 2'-O-methyltransferase fibrillarin [Oryza sativa Japonica Group]	Environmental Information Processing	Signal transduction	ko04075//Plant hormone signal transduction	K14488	-	-	-
ncbi_4325843	111	270.667	3.23	9.17667	1.50644	9.12513e-09	4.62519e-07	--	PREDICTED: translation initiation factor IF-2-like [Setaria italica]	-	-	-	-	-	-	-
ncbi_4330066	524.333	221	14.34	7.01	-1.03256	9.25924e-09	4.68296e-07	--	PREDICTED: pentatricopeptide repeat-containing protein At4g36680, mitochondrial [Oryza sativa Japonica Group]	-	-	-	-	-	-	-
ncbi_4345710	616.667	1398.67	11.8967	31.2267	1.39222	9.31188e-09	4.69937e-07	PGDH2	PREDICTED: D-3-phosphoglycerate dehydrogenase 1, chloroplastic [Oryza sativa Japonica Group]	Metabolism;Metabolism;Metabolism;Metabolism	Global and overview maps;Global and overview maps;Global and overview maps;Amino acid metabolism	ko01100//Metabolic pathways;ko01200//Carbon metabolism;ko01230//Biosynthesis of amino acids;ko00260//Glycine, serine and threonine metabolism	K00058;K00058;K00058;K00058	-	-	-
ncbi_4352918	109.667	324	1.94667	6.69	1.781	9.38962e-09	4.72834e-07	HIPL1	PREDICTED: HIPL1 protein [Oryza sativa Japonica Group]	-	-	-	-	-	GO:0016614//oxidoreductase activity, acting on CH-OH group of donors;GO:0048037//cofactor binding	GO:0044238//primary metabolic process;GO:0044710//single-organism metabolic process
ncbi_4325649	80.3333	220	2.29333	7.29667	1.66979	9.55586e-09	4.80167e-07	LPP2	PREDICTED: lipid phosphate phosphatase 2 [Oryza sativa Japonica Group]	Metabolism;Metabolism;Metabolism	Global and overview maps;Lipid metabolism;Lipid metabolism	ko01110//Biosynthesis of secondary metabolites;ko00564//Glycerophospholipid metabolism;ko00561//Glycerolipid metabolism	K18693;K18693;K18693	-	-	-
ncbi_4325227	5.33333	62.6667	0.236667	3.19667	3.75564	9.77086e-09	4.89912e-07	DMP5	PREDICTED: uncharacterized protein LOC4325227 [Oryza sativa Japonica Group]	-	-	-	-	-	-	-
ncbi_4342332	0.666667	83	0.0133333	1.93667	7.18239	9.88409e-09	4.94523e-07	LECRK41	PREDICTED: L-type lectin-domain containing receptor kinase IV.2 [Oryza sativa Japonica Group]	-	-	-	-	-	GO:0004672//protein kinase activity;GO:0032550//purine ribonucleoside binding	GO:0006464//cellular protein modification process
ncbi_4326760	558.667	1498.33	10.9267	33.96	1.63598	1.03769e-08	5.18065e-07	WRKY6	PREDICTED: probable WRKY transcription factor 31 isoform X1 [Oryza sativa Japonica Group]	-	-	-	-	-	GO:0003677//DNA binding	GO:0010468//regulation of gene expression
ncbi_4329729	239.667	661	3.50667	11.2233	1.67833	1.08177e-08	5.38915e-07	KSL6	PREDICTED: ent-isokaur-15-ene synthase isoform X3 [Oryza sativa Japonica Group]	Metabolism;Metabolism	Global and overview maps;Metabolism of terpenoids and polyketides	ko01110//Biosynthesis of secondary metabolites;ko00904//Diterpenoid biosynthesis	K16082;K16082	-	-	-
ncbi_4331899	36.3333	133.333	0.633333	2.72	2.10257	1.08652e-08	5.40127e-07	--	Os03g0190300 [Oryza sativa Japonica Group]	-	-	-	-	-	-	-
ncbi_4349612	3.33333	44	0.116667	1.77	3.92329	1.12695e-08	5.5903e-07	WRKY53	PREDICTED: probable WRKY transcription factor 33 [Oryza sativa Japonica Group]	-	-	-	-	-	-	-
ncbi_4338283	9.33333	121	0.26	3.91	3.91059	1.14051e-08	5.64554e-07	AT5	PREDICTED: taxadien-5-alpha-ol O-acetyltransferase [Oryza sativa Japonica Group]	-	-	-	-	-	-	-
ncbi_9267088	29.3333	181.333	1.38667	9.82333	2.82459	1.17043e-08	5.78132e-07	RBBI3.3	PREDICTED: Bowman-Birk type bran trypsin inhibitor [Oryza sativa Japonica Group]	-	-	-	-	-	-	-
ncbi_9269620	39.3333	159.333	0.923333	4.37667	2.24491	1.18158e-08	5.82402e-07	ATL6	PREDICTED: E3 ubiquitin-protein ligase ATL6 [Oryza sativa Japonica Group]	-	-	-	-	-	-	-
MSTRG.9871	12	63.6667	0.48	2.94	2.61471	1.24953e-08	6.14593e-07	--	Os04g0126900, partial [Oryza sativa Japonica Group]	-	-	-	-	-	-	-
ncbi_4337126	176.333	665.667	4.43	19.66	2.14988	1.33444e-08	6.54976e-07	DGK5	PREDICTED: diacylglycerol kinase 5 isoform X1 [Oryza sativa Japonica Group]	Metabolism;Metabolism;Metabolism;Metabolism;Environmental Information Processing	Global and overview maps;Global and overview maps;Lipid metabolism;Lipid metabolism;Signal transduction	ko01100//Metabolic pathways;ko01110//Biosynthesis of secondary metabolites;ko00564//Glycerophospholipid metabolism;ko00561//Glycerolipid metabolism;ko04070//Phosphatidylinositol signaling system	K00901;K00901;K00901;K00901;K00901	-	-	-
ncbi_9268427	5.66667	50.3333	0.126667	1.35667	3.42096	1.34377e-08	6.56798e-07	UGT89B2	PREDICTED: UDP-glycosyltransferase 89B2 [Oryza sativa Japonica Group]	-	-	-	-	-	-	-
MSTRG.23604	0.666667	62	0.00666667	1.25333	7.55459	1.3438e-08	6.56798e-07	--	OSJNBb0091E11.11 [Oryza sativa Japonica Group]	-	-	-	-	-	-	-
ncbi_4352333	8	72.3333	0.18	1.87667	3.3821	1.44982e-08	7.07129e-07	CYP71E1	PREDICTED: 4-hydroxyphenylacetaldehyde oxime monooxygenase [Oryza sativa Japonica Group]	-	-	-	-	-	-	-
ncbi_4330551	37	160.333	0.756667	3.80667	2.3308	1.48202e-08	7.21324e-07	At5g10770	PREDICTED: protein ASPARTIC PROTEASE IN GUARD CELL 2 [Oryza sativa Japonica Group]	-	-	-	-	-	-	-
ncbi_4324990	253	564.333	4.99	12.8733	1.36727	1.52624e-08	7.41292e-07	RGLG2	PREDICTED: E3 ubiquitin-protein ligase RGLG2 [Oryza sativa Japonica Group]	-	-	-	-	-	GO:0043169//cation binding	-
ncbi_4335093	13	461.667	0.496667	20.93	5.39715	1.57885e-08	7.65248e-07	Os04g0179200	PREDICTED: momilactone A synthase [Oryza sativa Japonica Group]	Metabolism;Metabolism	Global and overview maps;Metabolism of terpenoids and polyketides	ko01110//Biosynthesis of secondary metabolites;ko00904//Diterpenoid biosynthesis	K13070;K13070	-	-	-
ncbi_4339526	6.66667	53.3333	0.43	3.94667	3.19823	1.7392e-08	8.41215e-07	LTP-2	PREDICTED: non-specific lipid-transfer protein 2 [Oryza sativa Japonica Group]	-	-	-	-	-	-	-
MSTRG.24053	39	0	0.633333	0.00333333	-7.56986	1.77555e-08	8.57014e-07	At1g59620	NB-ARC domain containing protein, expressed [Oryza sativa Japonica Group]	-	-	-	-	-	-	-
ncbi_4335438	171.333	409.333	2.34	6.48667	1.47097	1.84496e-08	8.88673e-07	WAK5	PREDICTED: wall-associated receptor kinase 1 isoform X1 [Oryza sativa Japonica Group]	-	-	-	-	-	-	-
ncbi_4325628	18.3333	135.333	0.34	2.88	3.08246	1.87027e-08	8.99007e-07	SBT3.5	PREDICTED: subtilisin-like protease SBT3.5 [Oryza sativa Japonica Group]	-	-	-	-	GO:0043231//intracellular membrane-bounded organelle	GO:0070011//peptidase activity, acting on L-amino acid peptides	GO:0019538//protein metabolic process
ncbi_4344706	39	208.333	0.773333	4.76	2.6218	2.02435e-08	9.7106e-07	BBE1	PREDICTED: reticuline oxidase [Oryza sativa Japonica Group]	Metabolism;Metabolism;Metabolism	Global and overview maps;Global and overview maps;Biosynthesis of other secondary metabolites	ko01100//Metabolic pathways;ko01110//Biosynthesis of secondary metabolites;ko00940//Phenylpropanoid biosynthesis	K22395;K22395;K22395	-	GO:0016614//oxidoreductase activity, acting on CH-OH group of donors	-
ncbi_4333177	964.333	325.667	17.6733	6.94667	-1.34718	2.04843e-08	9.80591e-07	NAGS2	PREDICTED: probable amino-acid acetyltransferase NAGS1, chloroplastic [Oryza sativa Japonica Group]	Metabolism;Metabolism;Metabolism;Metabolism;Metabolism	Global and overview maps;Global and overview maps;Global and overview maps;Global and overview maps;Amino acid metabolism	ko01100//Metabolic pathways;ko01110//Biosynthesis of secondary metabolites;ko01230//Biosynthesis of amino acids;ko01210//2-Oxocarboxylic acid metabolism;ko00220//Arginine biosynthesis	K14682;K14682;K14682;K14682;K14682	GO:0043231//intracellular membrane-bounded organelle	GO:0016407//acetyltransferase activity	GO:0006525//arginine metabolic process
ncbi_4334671	809	336	23.6533	11.39	-1.05428	2.0742e-08	9.90889e-07	PUR5	PREDICTED: phosphoribosylformylglycinamidine cyclo-ligase, chloroplastic [Oryza sativa Japonica Group]	Metabolism;Metabolism;Metabolism	Global and overview maps;Global and overview maps;Nucleotide metabolism	ko01100//Metabolic pathways;ko01110//Biosynthesis of secondary metabolites;ko00230//Purine metabolism	K01933;K01933;K01933	-	-	-
ncbi_4340334	18.6667	77.6667	0.633333	3.07333	2.27877	2.14563e-08	1.02291e-06	At3g03980	PREDICTED: short-chain type dehydrogenase/reductase [Oryza sativa Japonica Group]	Metabolism;Metabolism;Metabolism;Metabolism;Metabolism	Global and overview maps;Global and overview maps;Lipid metabolism;Lipid metabolism;Metabolism of cofactors and vitamins	ko01100//Metabolic pathways;ko01212//Fatty acid metabolism;ko01040//Biosynthesis of unsaturated fatty acids;ko00061//Fatty acid biosynthesis;ko00780//Biotin metabolism	K00059;K00059;K00059;K00059;K00059	-	-	-
ncbi_4325688	73.6667	421	1.7	11.04	2.69913	2.16558e-08	1.03031e-06	CBP60B	PREDICTED: protein SAR DEFICIENT 1 [Oryza sativa Japonica Group]	-	-	-	-	-	-	-
ncbi_4336306	251	630	5.45667	15.8233	1.53596	2.20129e-08	1.04517e-06	HCT1	PREDICTED: shikimate O-hydroxycinnamoyltransferase [Oryza sativa Japonica Group]	Metabolism;Metabolism;Metabolism;Metabolism;Metabolism	Global and overview maps;Global and overview maps;Biosynthesis of other secondary metabolites;Biosynthesis of other secondary metabolites;Biosynthesis of other secondary metabolites	ko01100//Metabolic pathways;ko01110//Biosynthesis of secondary metabolites;ko00940//Phenylpropanoid biosynthesis;ko00941//Flavonoid biosynthesis;ko00945//Stilbenoid, diarylheptanoid and gingerol biosynthesis	K13065;K13065;K13065;K13065;K13065	-	GO:0016746//transferase activity, transferring acyl groups	-
ncbi_4347491	13.6667	73.6667	0.393333	2.51	2.67386	2.27355e-08	1.07727e-06	CEQORH	chloroplastic quinone-oxidoreductase [Zea mays]	-	-	-	-	-	GO:0003824//catalytic activity	GO:0044710//single-organism metabolic process
ncbi_107279951	127	338.333	2.62333	8.07667	1.62236	2.35029e-08	1.11137e-06	--	PREDICTED: calcium-binding protein KIC-like [Oryza sativa Japonica Group]	-	-	-	-	-	-	-
ncbi_4349188	164	343.667	4.18333	10.17	1.28159	2.43188e-08	1.14698e-06	GSTU6	PREDICTED: glutathione S-transferase L2, chloroplastic [Oryza sativa Japonica Group]	Metabolism	Metabolism of other amino acids	ko00480//Glutathione metabolism	K00799	-	-	-
ncbi_4338400	15.3333	77.3333	0.306667	1.80667	2.55859	2.43546e-08	1.14698e-06	WAKL20	PREDICTED: wall-associated receptor kinase-like 20 [Oryza sativa Japonica Group]	-	-	-	-	-	GO:0001871//pattern binding;GO:0004672//protein kinase activity;GO:0032550//purine ribonucleoside binding	GO:0006464//cellular protein modification process;GO:0006796//phosphate-containing compound metabolic process
ncbi_4334379	0.666667	64.6667	0.02	2.52667	6.98109	2.47559e-08	1.16353e-06	CXE15	PREDICTED: probable carboxylesterase 15 [Oryza sativa Japonica Group]	-	-	-	-	-	-	-
ncbi_4342338	1	43.3333	0.0166667	0.83	5.63807	2.49866e-08	1.172e-06	LECRK42	PREDICTED: L-type lectin-domain containing receptor kinase IV.2 [Oryza sativa Japonica Group]	-	-	-	-	-	GO:0016301//kinase activity	-
ncbi_4344276	114.667	359.667	4.10333	14.9	1.86044	2.52749e-08	1.18314e-06	PER70	Os07g0676900, partial [Oryza sativa Japonica Group]	Metabolism;Metabolism;Metabolism	Global and overview maps;Global and overview maps;Biosynthesis of other secondary metabolites	ko01100//Metabolic pathways;ko01110//Biosynthesis of secondary metabolites;ko00940//Phenylpropanoid biosynthesis	K00430;K00430;K00430	-	GO:0003824//catalytic activity;GO:0043169//cation binding;GO:0046906//tetrapyrrole binding	GO:0006950//response to stress;GO:0042743//hydrogen peroxide metabolic process;GO:0044710//single-organism metabolic process
ncbi_4324923	36.6667	119.333	1.08333	4.06333	1.90719	2.61374e-08	1.22106e-06	PAE5	PREDICTED: pectin acetylesterase 5 [Oryza sativa Japonica Group]	-	-	-	-	-	-	-
ncbi_4327518	205	866	4.26	20.8533	2.29135	2.63099e-08	1.22665e-06	WRKY24	PREDICTED: probable WRKY transcription factor 33 [Oryza sativa Japonica Group]	Organismal Systems;Environmental Information Processing	Environmental adaptation;Signal transduction	ko04626//Plant-pathogen interaction;ko04016//MAPK signaling pathway - plant	K13424;K13424	-	-	-
ncbi_4337860	794.333	1558	21.8567	49.46	1.17819	2.67541e-08	1.24487e-06	ERDJ3B	PREDICTED: dnaJ protein ERDJ3B [Oryza sativa Japonica Group]	Genetic Information Processing	Folding, sorting and degradation	ko04141//Protein processing in endoplasmic reticulum	K09517	-	-	-
MSTRG.16140	23	95.3333	1.86667	9.05667	2.27852	2.85578e-08	1.32614e-06	--	PREDICTED: basic blue protein [Oryza sativa Japonica Group]	-	-	-	-	-	-	-
ncbi_4349097	43	285.333	0.9	6.99667	2.95867	3.28606e-08	1.52291e-06	CYP84A1	PREDICTED: cytochrome P450 84A1 [Oryza sativa Japonica Group]	Metabolism;Metabolism;Metabolism	Global and overview maps;Global and overview maps;Biosynthesis of other secondary metabolites	ko01100//Metabolic pathways;ko01110//Biosynthesis of secondary metabolites;ko00940//Phenylpropanoid biosynthesis	K09755;K09755;K09755	-	GO:0016491//oxidoreductase activity;GO:0046906//tetrapyrrole binding;GO:0046914//transition metal ion binding	GO:0044710//single-organism metabolic process
ncbi_4338773	353.333	1318.33	9.28333	40.1767	2.11364	3.29689e-08	1.5249e-06	At5g07050	Os05g0409500 [Oryza sativa Japonica Group]	-	-	-	-	-	-	-
MSTRG.2063	117.333	420.667	1.47333	6.04667	2.03706	3.30426e-08	1.52527e-06	--	unknown protein [Oryza sativa Japonica Group]	-	-	-	-	-	-	-
ncbi_4331332	40	269.333	2.19667	17.0667	2.95779	3.35992e-08	1.54789e-06	EL2	expressed protein [Oryza sativa Japonica Group]	-	-	-	-	-	-	-
ncbi_4336080	93.6667	401.667	4.62667	22.8067	2.30141	3.486e-08	1.6028e-06	--	OSIGBa0150F01.6 [Oryza sativa Indica Group]	-	-	-	-	-	-	-
ncbi_4331451	101.333	332.667	3.55333	13.6033	1.93672	3.67138e-08	1.68471e-06	--	hydrolase [Zea mays]	-	-	-	-	-	-	-
ncbi_4329561	1557.67	2702	31.73	63.7967	1.00763	3.76527e-08	1.72439e-06	CIN1	PREDICTED: beta-fructofuranosidase, insoluble isoenzyme 1 [Oryza sativa Japonica Group]	Metabolism;Metabolism;Metabolism	Global and overview maps;Carbohydrate metabolism;Carbohydrate metabolism	ko01100//Metabolic pathways;ko00500//Starch and sucrose metabolism;ko00052//Galactose metabolism	K01193;K01193;K01193	GO:0005576//extracellular region;GO:0030312//external encapsulating structure;GO:0043231//intracellular membrane-bounded organelle	GO:0004564//beta-fructofuranosidase activity	GO:0044238//primary metabolic process
ncbi_4349138	1.66667	42.6667	0.05	1.56667	4.96963	3.91605e-08	1.78992e-06	--	F-box domain containing protein [Oryza sativa Japonica Group]	-	-	-	-	-	-	-
ncbi_4341450	2.66667	41.6667	0.0533333	0.956667	4.16491	4.04181e-08	1.8419e-06	CYP734A4	PREDICTED: cytochrome P450 734A4 [Oryza sativa Japonica Group]	Metabolism	Metabolism of terpenoids and polyketides	ko00905//Brassinosteroid biosynthesis	K15639	-	GO:0016491//oxidoreductase activity;GO:0046906//tetrapyrrole binding;GO:0046914//transition metal ion binding	GO:0044710//single-organism metabolic process
ncbi_4349916	182	413.667	3.36333	8.86333	1.39796	4.0456e-08	1.8419e-06	CINV1	PREDICTED: probable alkaline/neutral invertase F [Oryza sativa Japonica Group]	-	-	-	-	-	GO:0004553//hydrolase activity, hydrolyzing O-glycosyl compounds	-
ncbi_4327545	67.3333	244	1.46333	6.13667	2.0682	4.11598e-08	1.87028e-06	UGT87A1	PREDICTED: UDP-glycosyltransferase 87A1 [Oryza sativa Japonica Group]	-	-	-	-	-	GO:0016757//transferase activity, transferring glycosyl groups	-
ncbi_4334495	97.6667	232.333	2.32667	6.42667	1.46581	4.14755e-08	1.88095e-06	LPPD	PREDICTED: lipid phosphate phosphatase delta [Oryza sativa Japonica Group]	-	-	-	-	-	-	-
ncbi_4348729	3.66667	64.3333	0.0833333	1.69667	4.34767	4.27956e-08	1.93704e-06	UGT86A2	PREDICTED: UDP-glycosyltransferase 86A2 isoform X1 [Oryza sativa Japonica Group]	-	-	-	-	-	GO:0016757//transferase activity, transferring glycosyl groups	-
ncbi_4341249	10.6667	73.6667	0.336667	2.74333	3.02654	4.51502e-08	2.03965e-06	PER52	PREDICTED: peroxidase P7 [Oryza sativa Japonica Group]	Metabolism;Metabolism;Metabolism	Global and overview maps;Global and overview maps;Biosynthesis of other secondary metabolites	ko01100//Metabolic pathways;ko01110//Biosynthesis of secondary metabolites;ko00940//Phenylpropanoid biosynthesis	K00430;K00430;K00430	-	-	-
ncbi_4344319	22669.3	5732.67	691.097	204.16	-1.75919	4.60815e-08	2.07769e-06	R40G2	r40g2 protein [Oryza sativa Japonica Group]	-	-	-	-	GO:0044424//intracellular part	GO:0005488//binding	-
ncbi_4342108	35	186.667	1.03667	6.48667	2.64553	4.78397e-08	2.15279e-06	At5g55050	PREDICTED: GDSL esterase/lipase At5g55050 [Oryza sativa Japonica Group]	-	-	-	-	GO:0043231//intracellular membrane-bounded organelle	GO:0016787//hydrolase activity	-
ncbi_107279563	3.33333	37	0.0333333	0.406667	3.60881	4.84928e-08	2.17796e-06	RLP6	Leucine Rich Repeat family protein [Oryza sativa Japonica Group]	-	-	-	-	-	-	-
ncbi_4331285	30.3333	150.333	0.48	2.77667	2.53225	5.10031e-08	2.28629e-06	PUB52	PREDICTED: U-box domain-containing protein 35 [Oryza sativa Japonica Group]	-	-	-	-	-	GO:0004672//protein kinase activity;GO:0019787//ubiquitin-like protein transferase activity;GO:0032550//purine ribonucleoside binding	GO:0032446//protein modification by small protein conjugation
ncbi_9267389	7.33333	62.3333	0.116667	1.17333	3.33015	5.17723e-08	2.31631e-06	--	PREDICTED: glycine-rich cell wall structural protein [Oryza sativa Japonica Group]	-	-	-	-	-	-	-
ncbi_4333823	102.333	256.333	1.45	4.23	1.5446	5.19657e-08	2.3205e-06	Os03g0700700	PREDICTED: probable linoleate 9S-lipoxygenase 4 isoform X1 [Oryza sativa Japonica Group]	Metabolism	Lipid metabolism	ko00591//Linoleic acid metabolism	K15718	-	GO:0016701//oxidoreductase activity, acting on single donors with incorporation of molecular oxygen;GO:0043169//cation binding	GO:0006633//fatty acid biosynthetic process
ncbi_4341407	106.667	278.333	1.67667	5.08333	1.60018	5.33084e-08	2.3759e-06	At1g14390	PREDICTED: probable LRR receptor-like serine/threonine-protein kinase At1g14390 [Oryza sativa Japonica Group]	-	-	-	-	-	-	-
ncbi_107277108	0.333333	61	0.00333333	0.866667	8.02237	5.52974e-08	2.45983e-06	At3g47570	B1292H11.1 [Oryza sativa Japonica Group]	-	-	-	-	-	GO:0016301//kinase activity	-
ncbi_107278621	32	160	0.503333	2.95333	2.55276	5.60319e-08	2.48775e-06	NRR	PREDICTED: CASP-like protein 4A2 [Oryza sativa Japonica Group]	-	-	-	-	-	-	-
ncbi_4328012	260.667	566.667	7.26333	18.2633	1.33025	5.65434e-08	2.50568e-06	LDHA	PREDICTED: L-lactate dehydrogenase A [Oryza sativa Japonica Group]	Metabolism;Metabolism;Metabolism;Metabolism;Metabolism;Metabolism	Global and overview maps;Global and overview maps;Carbohydrate metabolism;Amino acid metabolism;Carbohydrate metabolism;Carbohydrate metabolism	ko01100//Metabolic pathways;ko01110//Biosynthesis of secondary metabolites;ko00010//Glycolysis / Gluconeogenesis;ko00270//Cysteine and methionine metabolism;ko00620//Pyruvate metabolism;ko00640//Propanoate metabolism	K00016;K00016;K00016;K00016;K00016;K00016	-	-	-
ncbi_4345456	373	1587	11.6633	57.1867	2.2937	5.87312e-08	2.59768e-06	WRKY53	PREDICTED: probable WRKY transcription factor 54 [Oryza sativa Japonica Group]	-	-	-	-	-	-	-
ncbi_4352572	14355	36374.7	558.553	1645.69	1.55893	5.96587e-08	2.6337e-06	--	PREDICTED: osmotin-like protein [Oryza sativa Japonica Group]	-	-	-	-	-	-	-
ncbi_4343546	158.667	408.333	2.04667	6.03	1.55888	6.30803e-08	2.77947e-06	B120	PREDICTED: G-type lectin S-receptor-like serine/threonine-protein kinase B120 [Oryza sativa Japonica Group]	-	-	-	-	-	GO:0005488//binding;GO:0016301//kinase activity	GO:0009987//cellular process
ncbi_4336221	872.667	1526.33	15.5467	31.44	1.016	6.4468e-08	2.83525e-06	BIR2	PREDICTED: probable inactive receptor kinase At1g27190 [Oryza sativa Japonica Group]	-	-	-	-	-	-	-
ncbi_4340485	6.66667	51.3333	0.2	1.8	3.16993	6.51705e-08	2.86074e-06	OPR1	OPR-1 [Oryza sativa Japonica Group]	Metabolism;Metabolism;Metabolism	Global and overview maps;Global and overview maps;Lipid metabolism	ko01100//Metabolic pathways;ko01110//Biosynthesis of secondary metabolites;ko00592//alpha-Linolenic acid metabolism	K05894;K05894;K05894	-	GO:0003824//catalytic activity;GO:0032553//ribonucleotide binding	GO:0044710//single-organism metabolic process
ncbi_4324919	3	39	0.08	1.2	3.90689	6.69601e-08	2.93376e-06	--	PREDICTED: probably inactive leucine-rich repeat receptor-like protein kinase At5g48380 isoform X1 [Oryza sativa Japonica Group]	-	-	-	-	-	-	-
ncbi_4334553	375.667	1467.33	12.9633	58.4	2.17153	6.74774e-08	2.95087e-06	NAC002	PREDICTED: NAC domain-containing protein 67-like [Oryza sativa Japonica Group]	-	-	-	-	-	-	-
ncbi_4341259	0	38.3333	0.001	1.06	10.0498	6.89028e-08	3.00755e-06	At5g44440	PREDICTED: tetrahydrocannabinolic acid synthase [Oryza sativa Japonica Group]	-	-	-	-	-	-	-
ncbi_9270031	0.333333	44	0.01	1.58	7.30378	6.99887e-08	3.04923e-06	WRKY70	PREDICTED: probable WRKY transcription factor 54 [Oryza sativa Japonica Group]	-	-	-	-	-	-	-
ncbi_4328218	14.6667	90.3333	0.576667	4.13	2.84033	7.0912e-08	3.08368e-06	--	histone-lysine N-methyltransferase 2D-like [Aegilops tauschii subsp. tauschii] [Aegilops tauschii]	-	-	-	-	-	-	-
ncbi_9271072	8	62	0.356667	3.17	3.15183	7.59745e-08	3.29766e-06	--	PREDICTED: extensin [Oryza sativa Japonica Group]	-	-	-	-	-	-	-
ncbi_9270378	1	66	0.0166667	1.29667	6.2817	8.08766e-08	3.5039e-06	LECRKS5	PREDICTED: probable L-type lectin-domain containing receptor kinase S.5 isoform X2 [Oryza sativa Japonica Group]	-	-	-	-	-	-	-
ncbi_4332731	93.6667	262	3.96	12.8267	1.69557	8.14543e-08	3.52237e-06	CML27	PREDICTED: probable calcium-binding protein CML27 [Oryza sativa Japonica Group]	Organismal Systems	Environmental adaptation	ko04626//Plant-pathogen interaction	K13448	-	-	-
ncbi_4324159	278	55.3333	7.47667	1.71667	-2.12279	8.31705e-08	3.58991e-06	BURP3	PREDICTED: BURP domain-containing protein 3 [Oryza sativa Japonica Group]	-	-	-	-	-	-	-
ncbi_4339879	15.6667	85	0.446667	2.82	2.65842	8.35901e-08	3.60134e-06	At3g30340	PREDICTED: WAT1-related protein At3g30340 [Oryza sativa Japonica Group]	-	-	-	-	GO:0031224//intrinsic component of membrane	GO:0005215//transporter activity	GO:0044763//single-organism cellular process
ncbi_4345406	49	295.667	2.79333	19.8733	2.83077	8.45225e-08	3.63478e-06	--	PREDICTED: carotenoid 9,10(9',10')-cleavage dioxygenase 1 [Oryza sativa Japonica Group]	-	-	-	-	-	-	-
ncbi_4343433	0	31.3333	0.001	0.93	9.86109	8.68788e-08	3.7232e-06	HIDM	PREDICTED: probable carboxylesterase 3 [Oryza sativa Japonica Group]	-	-	-	-	-	-	-
ncbi_4338934	17.3333	89.3333	0.423333	2.51667	2.57165	8.68987e-08	3.7232e-06	WIP4	PREDICTED: protein TRANSPARENT TESTA 1 isoform X1 [Oryza sativa Japonica Group]	-	-	-	-	-	-	-
ncbi_4337329	236	971.667	10.4467	49.5067	2.24458	8.79269e-08	3.76033e-06	HIPP39	Os04g0667600, partial [Oryza sativa Japonica Group]	-	-	-	-	-	-	-
ncbi_4325291	118	433	3.16333	13.4833	2.09166	9.00266e-08	3.84306e-06	nep1	PREDICTED: aspartic proteinase nepenthesin-1 [Oryza sativa Japonica Group]	-	-	-	-	-	-	-
ncbi_9272507	41.6667	122	0.51	1.74333	1.77328	9.22737e-08	3.92458e-06	RLP7	PREDICTED: receptor-like protein 12 isoform X1 [Oryza sativa Japonica Group]	-	-	-	-	-	-	-
ncbi_107276662	44.6667	120.667	1.11	3.46667	1.64299	9.31272e-08	3.95366e-06	UGT89B1	PREDICTED: UDP-glycosyltransferase 89B1-like [Oryza sativa Japonica Group]	-	-	-	-	-	GO:0016757//transferase activity, transferring glycosyl groups	-
ncbi_4326569	8.66667	100	0.5	6.62667	3.72828	1.00612e-07	4.26364e-06	--	tat pathway signal sequence family protein [Zea mays]	-	-	-	-	-	-	-
ncbi_4348747	59	196.333	1.99333	7.72333	1.95404	1.02242e-07	4.32482e-06	--	PREDICTED: zinc finger protein 526 [Oryza sativa Japonica Group]	-	-	-	-	-	-	-
ncbi_9266980	239.667	71.3333	1.38667	0.476667	-1.54057	1.04727e-07	4.42193e-06	fadD28	Os04g0473900 [Oryza sativa Japonica Group]	-	-	-	-	-	GO:0004601//peroxidase activity;GO:0046906//tetrapyrrole binding	GO:0006950//response to stress;GO:0044710//single-organism metabolic process
ncbi_4332213	96.3333	267.667	1.31333	4.27	1.701	1.07334e-07	4.52377e-06	PERK13	PREDICTED: probable receptor-like serine/threonine-protein kinase At5g57670 [Oryza sativa Japonica Group]	-	-	-	-	-	GO:0004672//protein kinase activity;GO:0032550//purine ribonucleoside binding	GO:0006464//cellular protein modification process;GO:0050896//response to stimulus
ncbi_4333102	120	381.333	4.65	17.0033	1.87051	1.09926e-07	4.62463e-06	--	PREDICTED: uncharacterized protein LOC4333102 [Oryza sativa Japonica Group]	-	-	-	-	-	-	-
ncbi_4350521	40	221	0.746667	4.74667	2.66838	1.15492e-07	4.85003e-06	CYP94B1	PREDICTED: cytochrome P450 94B3 [Oryza sativa Japonica Group]	-	-	-	-	-	GO:0016705//oxidoreductase activity, acting on paired donors, with incorporation or reduction of molecular oxygen;GO:0046872//metal ion binding;GO:0046906//tetrapyrrole binding	GO:0044710//single-organism metabolic process
ncbi_4344263	11.6667	85.6667	0.68	5.8	3.09245	1.15866e-07	4.857e-06	--	PREDICTED: phylloplanin [Oryza sativa Japonica Group]	-	-	-	-	-	-	-
ncbi_4349457	16	143.333	0.363333	3.72333	3.35723	1.21857e-07	5.09892e-06	NAC071	PREDICTED: transcription factor JUNGBRUNNEN 1 [Oryza sativa Japonica Group]	-	-	-	-	GO:0043231//intracellular membrane-bounded organelle	-	GO:0010468//regulation of gene expression;GO:0034645//cellular macromolecule biosynthetic process
ncbi_4351855	169.667	40.3333	2.37	0.65	-1.86638	1.26354e-07	5.27762e-06	RPP13L4	PREDICTED: disease resistance RPP13-like protein 4 [Oryza brachyantha]	-	-	-	-	-	-	-
ncbi_4330700	65	168	1.16	3.48333	1.58634	1.28678e-07	5.36504e-06	PIN1A	PREDICTED: auxin efflux carrier component 1 [Oryza sativa Japonica Group]	-	-	-	-	-	-	-
ncbi_4345360	262.667	770.333	5.12	17.29	1.75572	1.30145e-07	5.4165e-06	--	PREDICTED: UPF0481 protein At3g47200-like [Setaria italica]	-	-	-	-	-	-	-
ncbi_4341233	5.33333	72.3333	0.243333	3.80667	3.96752	1.34403e-07	5.58371e-06	HIPP28	PREDICTED: protein doublesex [Oryza sativa Japonica Group]	-	-	-	-	-	-	-
ncbi_4334549	1.66667	42.6667	0.0733333	2.12667	4.85798	1.3501e-07	5.59894e-06	CML21	PREDICTED: calmodulin-like protein 2 [Oryza sativa Japonica Group]	Organismal Systems;Environmental Information Processing;Environmental Information Processing	Environmental adaptation;Signal transduction;Signal transduction	ko04626//Plant-pathogen interaction;ko04016//MAPK signaling pathway - plant;ko04070//Phosphatidylinositol signaling system	K02183;K02183;K02183	-	-	-
ncbi_4335749	61.3333	279	2.11	11.1667	2.40388	1.35902e-07	5.62469e-06	Os04g0179200	PREDICTED: momilactone A synthase-like [Oryza sativa Japonica Group]	-	-	-	-	-	-	-
ncbi_4338051	636.667	209.333	14.59	5.55667	-1.39269	1.36114e-07	5.62469e-06	ZIP7	PREDICTED: zinc transporter 7 [Oryza sativa Japonica Group]	-	-	-	-	GO:0031224//intrinsic component of membrane	GO:0022890//inorganic cation transmembrane transporter activity	GO:0006829//zinc II ion transport;GO:0044763//single-organism cellular process
ncbi_4345935	463.333	1271.67	13.51	44.02	1.70413	1.37907e-07	5.68865e-06	ROMT-17	PREDICTED: tricin synthase 2 [Oryza sativa Japonica Group]	-	-	-	-	-	GO:0008168//methyltransferase activity	GO:0008152//metabolic process
ncbi_4331515	107	248.667	2.25333	6.11	1.43911	1.40449e-07	5.78328e-06	4CLL4	PREDICTED: 4-coumarate--CoA ligase-like 4 [Oryza sativa Japonica Group]	Metabolism;Metabolism;Metabolism	Global and overview maps;Global and overview maps;Lipid metabolism	ko01100//Metabolic pathways;ko01110//Biosynthesis of secondary metabolites;ko00592//alpha-Linolenic acid metabolism	K10526;K10526;K10526	-	-	-
ncbi_107281842	83.3333	215.333	1.38667	4.13667	1.57685	1.42613e-07	5.862e-06	LRK10L-2.8	PREDICTED: probable receptor-like protein kinase At1g67000 isoform X2 [Oryza sativa Japonica Group]	-	-	-	-	-	-	-
ncbi_4326846	10.3333	80.3333	0.133333	1.15333	3.1127	1.49577e-07	6.13739e-06	AVP1	PREDICTED: pyrophosphate-energized vacuolar membrane proton pump [Oryza sativa Japonica Group]	Metabolism	Energy metabolism	ko00190//Oxidative phosphorylation	K01507	-	-	-
ncbi_4338457	197.667	466.667	3.83333	10.4333	1.44453	1.50751e-07	6.17469e-06	NPF5.1	PREDICTED: protein NRT1/ PTR FAMILY 5.1 isoform X1 [Oryza sativa Japonica Group]	-	-	-	-	-	-	-
ncbi_4325949	2881	1042	105.07	44.0467	-1.25425	1.55084e-07	6.34098e-06	D14	PREDICTED: probable esterase KAI2 [Oryza sativa Japonica Group]	-	-	-	-	-	-	-
ncbi_4350121	283.667	628.667	3.88	9.95	1.35864	1.57955e-07	6.44705e-06	RPM1	PREDICTED: disease resistance protein RPM1 isoform X1 [Oryza sativa Japonica Group]	Organismal Systems	Environmental adaptation	ko04626//Plant-pathogen interaction	K13457	-	-	-
ncbi_4347750	906	379.333	2.85	1.4	-1.02554	1.69847e-07	6.9203e-06	GSTF13	PREDICTED: mucin-5AC isoform X1 [Oryza sativa Japonica Group]	-	-	-	-	-	-	-
ncbi_4324540	17.6667	79.6667	0.38	2.00333	2.39833	1.74119e-07	7.08195e-06	EOGT	Glycosyltransferase [Zea mays]	-	-	-	-	-	GO:0016740//transferase activity	GO:0010243//response to organonitrogen compound
ncbi_4341380	428.667	1355	5.25667	19.0033	1.85403	1.75851e-07	7.1399e-06	XA21	PREDICTED: LRR receptor-like serine/threonine-protein kinase EFR [Oryza sativa Japonica Group]	-	-	-	-	-	GO:0016772//transferase activity, transferring phosphorus-containing groups	-
ncbi_4325326	51.3333	214	1.54	7.49	2.28204	1.78422e-07	7.23167e-06	OsI_14861	PREDICTED: senescence-specific cysteine protease SAG39-like [Oryza sativa Japonica Group]	Cellular Processes	Transport and catabolism	ko04145//Phagosome	K01365	-	-	-
ncbi_4334617	2882.33	1032.33	140.55	58.0633	-1.27538	1.80197e-07	7.29094e-06	--	PREDICTED: Bowman-Birk type trypsin inhibitor [Oryza sativa Japonica Group]	-	-	-	-	-	-	GO:0010466//negative regulation of peptidase activity
ncbi_9270547	0.333333	51	0.0266667	4.76333	7.48079	1.87615e-07	7.56475e-06	--	PREDICTED: vegetative cell wall protein gp1 [Oryza sativa Japonica Group]	-	-	-	-	-	-	-
ncbi_4329142	103.667	365	2.27667	9.29333	2.02927	1.89505e-07	7.62775e-06	ASPG1	PREDICTED: protein ASPARTIC PROTEASE IN GUARD CELL 1 [Oryza sativa Japonica Group]	-	-	-	-	-	-	GO:0019538//protein metabolic process
ncbi_107275823	0.666667	37	0.0133333	0.746667	5.80735	1.93584e-07	7.77848e-06	WAK2	PREDICTED: wall-associated receptor kinase 2-like [Oryza sativa Japonica Group]	-	-	-	-	-	GO:0001871//pattern binding;GO:0004672//protein kinase activity;GO:0032550//purine ribonucleoside binding;GO:0046872//metal ion binding	GO:0006464//cellular protein modification process
ncbi_4344198	578.333	1770	21.4933	76.2433	1.82672	1.95694e-07	7.83749e-06	Os04g0179200	Os07g0663700, partial [Oryza sativa Japonica Group]	-	-	-	-	-	-	-
ncbi_4335054	223.667	619	6.52667	21.0767	1.69123	1.95727e-07	7.83749e-06	DMAS1	PREDICTED: probable NAD(P)H-dependent oxidoreductase 1 [Oryza sativa Japonica Group]	-	-	-	-	-	-	GO:0044710//single-organism metabolic process
ncbi_4345604	43.6667	0.333333	1.63667	0.0166667	-6.61765	1.96887e-07	7.86049e-06	ACA7	PREDICTED: alpha carbonic anhydrase 7 [Oryza sativa Japonica Group]	Metabolism	Energy metabolism	ko00910//Nitrogen metabolism	K01674	-	-	-
ncbi_4339049	219	444.667	14.16	33.5267	1.24349	1.96977e-07	7.86049e-06	SlH4	histone H4 [Zea mays]	-	-	-	-	GO:0005911//cell-cell junction;GO:0009536//plastid;GO:0031090//organelle membrane;GO:0043232//intracellular non-membrane-bounded organelle	GO:0003676//nucleic acid binding;GO:0046983//protein dimerization activity	GO:0034728//nucleosome organization
ncbi_4340460	1.33333	30.6667	0.0266667	0.713333	4.74147	2.14621e-07	8.54992e-06	--	triacylglycerol lipase-like 1 [Zea mays]	-	-	-	-	-	-	-
MSTRG.24026	55	173.333	2.94667	10.8233	1.87699	2.19621e-07	8.73417e-06	--	-	-	-	-	-	-	-	-
ncbi_4339209	349.333	1130.67	13.9433	51.8933	1.89597	2.22178e-07	8.82076e-06	ERF4	PREDICTED: ethylene-responsive transcription factor 4 [Oryza sativa Japonica Group]	-	-	-	-	GO:0043231//intracellular membrane-bounded organelle	GO:0001071//nucleic acid binding transcription factor activity	GO:0010468//regulation of gene expression;GO:0034645//cellular macromolecule biosynthetic process
ncbi_4342499	918	1888.67	37.7567	90.3833	1.25933	2.29057e-07	9.07836e-06	GSTU6	PREDICTED: probable glutathione S-transferase GSTU6 [Oryza sativa Japonica Group]	Metabolism	Metabolism of other amino acids	ko00480//Glutathione metabolism	K00799	GO:0044424//intracellular part	GO:0016765//transferase activity, transferring alkyl or aryl (other than methyl) groups	-
MSTRG.19026	36	824.667	0.65	17.2033	4.7261	2.3342e-07	9.23558e-06	--	Os10g0358150, partial [Oryza sativa Japonica Group]	-	-	-	-	-	-	-
ncbi_4339435	84.3333	196.333	1.68667	4.53333	1.4264	2.50299e-07	9.86985e-06	AGD14	PREDICTED: UBA domain-containing protein 3 isoform X1 [Oryza sativa Japonica Group]	-	-	-	-	-	-	-
ncbi_4341806	4	53.6667	0.0866667	1.33667	3.94702	2.51695e-07	9.89136e-06	CYP71Z6	PREDICTED: ent-isokaurene C2-hydroxylase-like [Oryza sativa Japonica Group]	-	-	-	-	GO:0043231//intracellular membrane-bounded organelle	GO:0016491//oxidoreductase activity;GO:0046906//tetrapyrrole binding;GO:0046914//transition metal ion binding	GO:0044710//single-organism metabolic process
ncbi_4336765	24.3333	915.667	0.57	25.2067	5.4667	2.595e-07	1.01809e-05	DLO1	PREDICTED: naringenin,2-oxoglutarate 3-dioxygenase [Oryza sativa Japonica Group]	-	-	-	-	-	-	-
ncbi_4339262	1734.33	3700.67	43.8267	107.703	1.29718	2.69665e-07	1.05619e-05	CRT3	PREDICTED: calreticulin-3 [Oryza sativa Japonica Group]	Genetic Information Processing;Cellular Processes	Folding, sorting and degradation;Transport and catabolism	ko04141//Protein processing in endoplasmic reticulum;ko04145//Phagosome	K08057;K08057	GO:0043231//intracellular membrane-bounded organelle	GO:0005515//protein binding	GO:0044267//cellular protein metabolic process
ncbi_9272590	6.66667	40.3333	0.37	2.60667	2.81661	2.82077e-07	1.10295e-05	CNR10	PREDICTED: cell number regulator 10 [Oryza sativa Japonica Group]	-	-	-	-	-	-	-
ncbi_4342077	3418.33	6829.33	55.4767	127.59	1.20156	2.85141e-07	1.11305e-05	HSP90	PREDICTED: endoplasmin homolog [Oryza sativa Japonica Group]	Organismal Systems;Genetic Information Processing	Environmental adaptation;Folding, sorting and degradation	ko04626//Plant-pathogen interaction;ko04141//Protein processing in endoplasmic reticulum	K09487;K09487	GO:0005576//extracellular region;GO:0005911//cell-cell junction;GO:0009536//plastid;GO:0031090//organelle membrane;GO:0044432//endoplasmic reticulum part	GO:0005515//protein binding;GO:0032550//purine ribonucleoside binding	GO:0000302//response to reactive oxygen species;GO:0006006//glucose metabolic process;GO:0006090//pyruvate metabolic process;GO:0006498//N-terminal protein lipidation;GO:0006970//response to osmotic stress;GO:0006996//organelle organization;GO:0009642//response to light intensity;GO:0009933//meristem structural organization;GO:0015031//protein transport;GO:0033554//cellular response to stress;GO:…
ncbi_4340972	2	49	0.0566667	1.53	4.75489	2.94897e-07	1.14921e-05	ACX4	PREDICTED: acyl-coenzyme A oxidase 4, peroxisomal isoform X1 [Oryza sativa Japonica Group]	Metabolism;Metabolism;Cellular Processes;Metabolism;Metabolism;Metabolism;Metabolism	Global and overview maps;Global and overview maps;Transport and catabolism;Global and overview maps;Lipid metabolism;Lipid metabolism;Lipid metabolism	ko01100//Metabolic pathways;ko01110//Biosynthesis of secondary metabolites;ko04146//Peroxisome;ko01212//Fatty acid metabolism;ko00592//alpha-Linolenic acid metabolism;ko00071//Fatty acid degradation;ko01040//Biosynthesis of unsaturated fatty acids	K00232;K00232;K00232;K00232;K00232;K00232;K00232	-	GO:0016627//oxidoreductase activity, acting on the CH-CH group of donors	GO:0044710//single-organism metabolic process
ncbi_4347592	24.6667	103	0.623333	3.00667	2.27009	3.02247e-07	1.17588e-05	UGT79	PREDICTED: crocetin glucosyltransferase 2 [Oryza sativa Japonica Group]	-	-	-	-	-	-	-
ncbi_4350556	363	146	17.5167	8.14	-1.10563	3.17393e-07	1.23069e-05	HVA22	PREDICTED: HVA22-like protein e [Oryza sativa Japonica Group]	-	-	-	-	-	-	-
ncbi_4339502	4.66667	53.6667	0.203333	2.72333	3.74345	3.25523e-07	1.26012e-05	--	PREDICTED: wiskott-Aldrich syndrome protein homolog [Oryza sativa Japonica Group]	-	-	-	-	-	-	-
ncbi_4349933	5	37.3333	0.183333	1.61	3.13452	3.27022e-07	1.26382e-05	DIR21	PREDICTED: dirigent protein 22 [Oryza sativa Japonica Group]	-	-	-	-	-	-	-
ncbi_4337457	27.3333	648	0.98	26.9433	4.781	3.38876e-07	1.30745e-05	CAF1-11	PREDICTED: probable CCR4-associated factor 1 homolog 11 [Oryza sativa Japonica Group]	Genetic Information Processing	Folding, sorting and degradation	ko03018//RNA degradation	K12581	GO:0043231//intracellular membrane-bounded organelle	-	-
ncbi_4325572	86	251	3.05	10.2867	1.75389	3.52483e-07	1.35546e-05	ATL57	PREDICTED: RING-H2 finger protein ATL46 [Oryza sativa Japonica Group]	-	-	-	-	-	-	-
ncbi_4340611	113	228	2.42667	5.67	1.22437	3.53158e-07	1.35581e-05	PUB38	PREDICTED: U-box domain-containing protein 39 [Oryza sativa Japonica Group]	-	-	-	-	-	-	-
ncbi_4347339	184.667	494.333	2.97	9.1	1.6154	3.61872e-07	1.38698e-05	WAK5	Wall-associated receptor kinase 3 [Triticum urartu]	-	-	-	-	-	GO:0016772//transferase activity, transferring phosphorus-containing groups;GO:0043167//ion binding	-
ncbi_4337739	77.3333	269	1.98333	7.96	2.00484	3.85559e-07	1.47533e-05	AT4	PREDICTED: 3'-N-debenzoyl-2'-deoxytaxol N-benzoyltransferase [Oryza sativa Japonica Group]	-	-	-	-	-	GO:0016746//transferase activity, transferring acyl groups	-
ncbi_4332401	223.333	447.667	7.41667	17.3	1.22193	3.88604e-07	1.48455e-05	--	PREDICTED: suppressor of disruption of TFIIS [Oryza sativa Japonica Group]	Metabolism	Metabolism of cofactors and vitamins	ko00760//Nicotinate and nicotinamide metabolism	K18551	-	GO:0003824//catalytic activity	-
ncbi_4326920	3.33333	171.333	0.1	5.94	5.89239	4.00547e-07	1.52766e-05	MAPKKK17	PREDICTED: mitogen-activated protein kinase kinase kinase 3 [Oryza sativa Japonica Group]	-	-	-	-	GO:0043231//intracellular membrane-bounded organelle	GO:0004672//protein kinase activity;GO:0032550//purine ribonucleoside binding	GO:0006464//cellular protein modification process
ncbi_4348520	1519.33	610.333	45.8533	21.3533	-1.10257	4.03602e-07	1.53679e-05	--	PREDICTED: uncharacterized protein LOC4348520 isoform X1 [Oryza sativa Japonica Group]	-	-	-	-	-	-	-
ncbi_4332423	0	20.3333	0.001	0.903333	9.81911	4.0952e-07	1.55678e-05	CRRSP55	PREDICTED: cysteine-rich repeat secretory protein 55 [Oryza sativa Japonica Group]	-	-	-	-	-	-	-
ncbi_4352505	3.33333	64	0.0433333	1.03333	4.57568	4.20118e-07	1.59446e-05	LOX2.1	PREDICTED: lipoxygenase 2.1, chloroplastic isoform X1 [Oryza sativa Japonica Group]	Metabolism;Metabolism;Metabolism;Metabolism	Global and overview maps;Global and overview maps;Lipid metabolism;Lipid metabolism	ko01100//Metabolic pathways;ko01110//Biosynthesis of secondary metabolites;ko00592//alpha-Linolenic acid metabolism;ko00591//Linoleic acid metabolism	K00454;K00454;K00454;K00454	-	-	-
ncbi_4349934	364.667	740.333	8.56667	19.5433	1.18987	4.4176e-07	1.67387e-05	PTP1	PREDICTED: protein-tyrosine-phosphatase PTP1 [Oryza sativa Japonica Group]	-	-	-	-	-	-	-
ncbi_4327905	2157.33	734	66.2733	25.8433	-1.35864	4.52038e-07	1.71003e-05	--	PREDICTED: protein TsetseEP [Oryza sativa Japonica Group]	-	-	-	-	-	-	-
ncbi_4347182	437	778.333	8.1	16.7267	1.04616	4.57792e-07	1.72898e-05	RSH3	PREDICTED: probable GTP diphosphokinase RSH3, chloroplastic [Oryza sativa Japonica Group]	Metabolism	Nucleotide metabolism	ko00230//Purine metabolism	K00951	-	-	-
ncbi_4335587	40.3333	183	0.686667	3.55667	2.37284	4.64131e-07	1.74725e-05	WAK2	PREDICTED: wall-associated receptor kinase 2 [Oryza sativa Japonica Group]	-	-	-	-	-	-	-
ncbi_4344555	16	93.3333	0.28	1.89333	2.75743	4.73744e-07	1.77852e-05	LECRK91	PREDICTED: L-type lectin-domain containing receptor kinase IX.1 isoform X1 [Oryza sativa Japonica Group]	-	-	-	-	-	-	-
ncbi_4345755	24	79.6667	0.533333	2.03667	1.9331	4.73967e-07	1.77852e-05	RIPK	PREDICTED: serine/threonine-protein kinase At5g01020 [Oryza sativa Japonica Group]	-	-	-	-	-	-	-
ncbi_4335896	117	282.667	3.32	9.24667	1.47775	4.80207e-07	1.79904e-05	APX7	PREDICTED: probable L-ascorbate peroxidase 7, chloroplastic [Oryza sativa Japonica Group]	Metabolism;Metabolism	Metabolism of other amino acids;Carbohydrate metabolism	ko00480//Glutathione metabolism;ko00053//Ascorbate and aldarate metabolism	K00434;K00434	-	GO:0046906//tetrapyrrole binding	GO:0006950//response to stress;GO:0044710//single-organism metabolic process
ncbi_4333970	1069.33	1962.33	21.6033	45.9067	1.08745	4.83759e-07	1.80943e-05	At2g36630	Sulfite exporter TauE/SafE family protein [Zea mays]	-	-	-	-	-	-	-
ncbi_107277177	857.667	259.667	12.3833	4.35333	-1.50821	4.88729e-07	1.82508e-05	--	Os12g0550700 [Oryza sativa Japonica Group]	-	-	-	-	-	-	-
ncbi_4345657	1106.67	2904.67	29.0667	89.2967	1.61924	4.93038e-07	1.83823e-05	At3g47520	PREDICTED: malate dehydrogenase, chloroplastic [Oryza sativa Japonica Group]	Metabolism;Metabolism;Metabolism;Metabolism;Metabolism;Metabolism;Metabolism;Metabolism	Global and overview maps;Global and overview maps;Global and overview maps;Amino acid metabolism;Carbohydrate metabolism;Energy metabolism;Carbohydrate metabolism;Carbohydrate metabolism	ko01100//Metabolic pathways;ko01110//Biosynthesis of secondary metabolites;ko01200//Carbon metabolism;ko00270//Cysteine and methionine metabolism;ko00620//Pyruvate metabolism;ko00710//Carbon fixation in photosynthetic organisms;ko00630//Glyoxylate and dicarboxylate metabolism;ko00020//Citrate cycle (TCA cycle)	K00026;K00026;K00026;K00026;K00026;K00026;K00026;K00026	GO:0043231//intracellular membrane-bounded organelle	GO:0016615//malate dehydrogenase activity	GO:0005975//carbohydrate metabolic process;GO:0006101//citrate metabolic process;GO:0043648//dicarboxylic acid metabolic process
MSTRG.11096	92	294.667	1.06667	3.94	1.88509	5.02261e-07	1.86663e-05	RPS2	PREDICTED: disease resistance protein RPS2-like [Oryza brachyantha]	Organismal Systems	Environmental adaptation	ko04626//Plant-pathogen interaction	K13459	-	-	-
ncbi_4349527	486	1050.33	15.6967	39.52	1.33212	5.0653e-07	1.87574e-05	MGLL	PREDICTED: caffeoylshikimate esterase [Oryza sativa Japonica Group]	Metabolism;Metabolism	Global and overview maps;Lipid metabolism	ko01100//Metabolic pathways;ko00561//Glycerolipid metabolism	K01054;K01054	-	-	-
ncbi_4351238	486	1050.33	15.6967	39.52	1.33212	5.0653e-07	1.87574e-05	MGLL	PREDICTED: caffeoylshikimate esterase [Oryza sativa Japonica Group]	Metabolism;Metabolism	Global and overview maps;Lipid metabolism	ko01100//Metabolic pathways;ko00561//Glycerolipid metabolism	K01054;K01054	-	-	-
ncbi_9272245	22.6667	188.667	1.20667	11.56	3.26004	5.07132e-07	1.87574e-05	--	expressed protein [Oryza sativa Japonica Group]	-	-	-	-	-	-	-
ncbi_4342115	365.333	932	12.1233	35.6533	1.55625	5.31779e-07	1.96378e-05	Cht1	PREDICTED: chitinase 1 [Oryza sativa Japonica Group]	Metabolism;Environmental Information Processing;Metabolism	Global and overview maps;Signal transduction;Carbohydrate metabolism	ko01100//Metabolic pathways;ko04016//MAPK signaling pathway - plant;ko00520//Amino sugar and nucleotide sugar metabolism	K20547;K20547;K20547	-	-	-
ncbi_4335153	65.6667	200.667	0.813333	2.85	1.80904	5.489e-07	2.0238e-05	LECRK4	PREDICTED: G-type lectin S-receptor-like serine/threonine-protein kinase RLK1 [Oryza sativa Japonica Group]	-	-	-	-	GO:0043231//intracellular membrane-bounded organelle	GO:0004672//protein kinase activity;GO:0036094//small molecule binding;GO:0097159//organic cyclic compound binding;GO:1901363//heterocyclic compound binding	-
ncbi_4345940	254.333	92.3333	4.29667	1.84667	-1.21829	5.6545e-07	2.07948e-05	WRKY2	PREDICTED: probable WRKY transcription factor 2 [Oryza sativa Japonica Group]	Organismal Systems	Environmental adaptation	ko04626//Plant-pathogen interaction	K18835	-	-	-
ncbi_4350823	40.3333	246.333	2.19333	15.3267	2.80485	5.6579e-07	2.07948e-05	PR4A	PREDICTED: barwin [Oryza sativa Japonica Group]	-	-	-	-	-	-	-
ncbi_9266455	28.3333	92	0.45	1.69333	1.91187	5.85446e-07	2.14833e-05	WAK2	PREDICTED: wall-associated receptor kinase 2 [Oryza sativa Japonica Group]	-	-	-	-	-	GO:0004672//protein kinase activity;GO:0032550//purine ribonucleoside binding;GO:0046872//metal ion binding	GO:0006464//cellular protein modification process
ncbi_9270694	18.3333	112.667	0.443333	3.18667	2.84558	6.02095e-07	2.20247e-05	At3g47570	PREDICTED: probable LRR receptor-like serine/threonine-protein kinase At3g47570 [Oryza sativa Japonica Group]	-	-	-	-	-	GO:0004672//protein kinase activity;GO:0032550//purine ribonucleoside binding	GO:0006464//cellular protein modification process
ncbi_4349210	304.667	960	11.5	41.5733	1.85402	6.09808e-07	2.22719e-05	GSTU6	PREDICTED: probable glutathione S-transferase GSTU6 [Oryza sativa Japonica Group]	Metabolism	Metabolism of other amino acids	ko00480//Glutathione metabolism	K00799	-	GO:0003824//catalytic activity	-
ncbi_4338255	34.3333	144.333	0.613333	2.95	2.26597	6.19613e-07	2.25945e-05	HAP2A	PREDICTED: protein HAPLESS 2-A [Oryza sativa Japonica Group]	-	-	-	-	-	-	-
ncbi_4349235	76.6667	232	3.41333	11.85	1.79563	6.27638e-07	2.28513e-05	--	PREDICTED: uncharacterized protein LOC4349235 [Oryza sativa Japonica Group]	-	-	-	-	-	-	-
ncbi_4339409	93	297.667	1.98333	7.36	1.89178	6.29794e-07	2.2894e-05	HSFA4D	PREDICTED: heat stress transcription factor A-4d [Oryza sativa Japonica Group]	-	-	-	-	-	-	-
ncbi_9269507	161	389.667	4.59	12.8767	1.48819	6.36705e-07	2.31091e-05	BHLH35	PREDICTED: transcription factor bHLH35 [Oryza sativa Japonica Group]	-	-	-	-	-	-	-
ncbi_107275997	0	29.6667	0.001	0.833333	9.70275	6.38223e-07	2.31281e-05	HSR201	PREDICTED: benzyl alcohol O-benzoyltransferase-like [Oryza sativa Japonica Group]	-	-	-	-	-	-	-
ncbi_4333711	169	55.3333	8.32333	3.15	-1.40181	6.42361e-07	2.32419e-05	--	PREDICTED: ATP-dependent RNA helicase A [Oryza sativa Japonica Group]	-	-	-	-	-	-	-
ncbi_4329920	339.667	904	14.55	44.8067	1.62269	6.79019e-07	2.45301e-05	Cht6	PREDICTED: chitinase 6 [Oryza sativa Japonica Group]	Metabolism;Metabolism	Global and overview maps;Carbohydrate metabolism	ko01100//Metabolic pathways;ko00520//Amino sugar and nucleotide sugar metabolism	K01183;K01183	-	GO:0097367//carbohydrate derivative binding	GO:0006026//aminoglycan catabolic process;GO:0044036//cell wall macromolecule metabolic process;GO:0044238//primary metabolic process
ncbi_4324789	81	414	4.27	25.07	2.55365	6.80148e-07	2.45328e-05	--	PREDICTED: uncharacterized protein LOC4324789 [Oryza sativa Japonica Group]	-	-	-	-	-	-	-
ncbi_4337554	803.333	1460.33	9.91667	20.97	1.0804	6.82461e-07	2.45781e-05	MMT1	PREDICTED: methionine S-methyltransferase isoform X1 [Oryza sativa Japonica Group]	Metabolism	Metabolism of other amino acids	ko00450//Selenocompound metabolism	K08247	GO:0044444//cytoplasmic part	GO:0008757//S-adenosylmethionine-dependent methyltransferase activity;GO:0043168//anion binding	GO:0006790//sulfur compound metabolic process
ncbi_4332631	351.667	727.333	16.8567	40.4733	1.26365	6.85721e-07	2.46573e-05	CP1	PREDICTED: squidulin [Oryza sativa Japonica Group]	Organismal Systems;Environmental Information Processing;Environmental Information Processing	Environmental adaptation;Signal transduction;Signal transduction	ko04626//Plant-pathogen interaction;ko04016//MAPK signaling pathway - plant;ko04070//Phosphatidylinositol signaling system	K02183;K02183;K02183	-	-	-
ncbi_4328702	38.3333	115.333	0.53	1.84	1.79564	7.08881e-07	2.54508e-05	ABCA7	PREDICTED: ABC transporter A family member 8 [Oryza sativa Japonica Group]	-	-	-	-	GO:0031224//intrinsic component of membrane	GO:0017111//nucleoside-triphosphatase activity;GO:0032550//purine ribonucleoside binding	GO:0051234//establishment of localization
ncbi_112936021	23.6667	90	0.606667	2.68667	2.14684	7.45215e-07	2.67141e-05	CYP701A19	PREDICTED: ent-kaurene oxidase-like 3 isoform X4 [Oryza sativa Japonica Group]	Metabolism;Metabolism;Metabolism	Global and overview maps;Global and overview maps;Metabolism of terpenoids and polyketides	ko01100//Metabolic pathways;ko01110//Biosynthesis of secondary metabolites;ko00904//Diterpenoid biosynthesis	K04122;K04122;K04122	-	-	-
ncbi_4329721	48	204	1.20333	5.88667	2.29041	7.71933e-07	2.76293e-05	CYP76M5	PREDICTED: cytochrome P450 76M5 [Oryza sativa Japonica Group]	-	-	-	-	-	-	-
ncbi_4332499	4	52.6667	0.123333	1.28667	3.383	8.01172e-07	2.85945e-05	At3g11180	PREDICTED: flavonol synthase/flavanone 3-hydroxylase isoform X1 [Oryza sativa Japonica Group]	-	-	-	-	-	GO:0016705//oxidoreductase activity, acting on paired donors, with incorporation or reduction of molecular oxygen	GO:0044710//single-organism metabolic process
ncbi_4341421	417	886.333	11.9933	29.42	1.29456	8.02974e-07	2.86083e-05	UTR3	PREDICTED: UDP-galactose/UDP-glucose transporter 3 [Oryza sativa Japonica Group]	-	-	-	-	GO:0031224//intrinsic component of membrane	-	GO:0044763//single-organism cellular process
ncbi_9266864	6	48.6667	0.0966667	0.856667	3.14764	8.10178e-07	2.88208e-05	SBT5.4	PREDICTED: subtilisin-like protease SBT5.3 [Oryza sativa Japonica Group]	-	-	-	-	-	GO:0004175//endopeptidase activity	GO:0006090//pyruvate metabolic process;GO:0016310//phosphorylation;GO:0019538//protein metabolic process
ncbi_4334072	167.667	480	4.74333	15.63	1.72034	8.30201e-07	2.9488e-05	CML4	PREDICTED: calmodulin-like protein 4 [Oryza sativa Japonica Group]	Organismal Systems;Environmental Information Processing;Environmental Information Processing	Environmental adaptation;Signal transduction;Signal transduction	ko04626//Plant-pathogen interaction;ko04016//MAPK signaling pathway - plant;ko04070//Phosphatidylinositol signaling system	K02183;K02183;K02183	-	-	-
ncbi_4348726	29.6667	90	0.303333	1.06667	1.81413	8.51173e-07	3.01409e-05	LECRK41	PREDICTED: L-type lectin-domain containing receptor kinase IV.2 [Oryza sativa Japonica Group]	-	-	-	-	-	-	-
ncbi_4335436	730	1592.33	10.0633	25.2367	1.32641	8.634e-07	3.05274e-05	WAK5	PREDICTED: wall-associated receptor kinase 4 isoform X1 [Oryza sativa Japonica Group]	-	-	-	-	-	-	-
ncbi_112936073	89.6667	272.667	1.50333	5.70333	1.92364	8.65261e-07	3.05467e-05	CCR4	Protein kinase domain containing protein, expressed [Oryza sativa Japonica Group]	-	-	-	-	-	-	-
ncbi_4334979	15	64.3333	0.216667	1.03	2.2491	8.73847e-07	3.08031e-05	--	PREDICTED: LRR receptor-like serine/threonine-protein kinase ERECTA isoform X1 [Oryza sativa Japonica Group]	-	-	-	-	-	-	-
ncbi_4348855	9.33333	56.3333	0.103333	0.726667	2.81399	8.76537e-07	3.08512e-05	MIK2	PREDICTED: probable LRR receptor-like serine/threonine-protein kinase At4g08850 [Oryza sativa Japonica Group]	-	-	-	-	-	-	-
ncbi_4341678	12.3333	324.333	0.343333	10.25	4.89987	9.11139e-07	3.20206e-05	WRKY28	RecName: Full=WRKY transcription factor WRKY28; Short=OsWRKY28	-	-	-	-	-	GO:0001071//nucleic acid binding transcription factor activity;GO:0003677//DNA binding	GO:0010468//regulation of gene expression
ncbi_107277622	4	47.3333	0.0633333	0.843333	3.73507	9.15565e-07	3.20792e-05	--	PREDICTED: serine/threonine-protein phosphatase 6 regulatory ankyrin repeat subunit C-like isoform X1 [Oryza sativa Japonica Group]	-	-	-	-	-	-	-
ncbi_4336175	79.6667	17.6667	3.71667	0.96	-1.9529	9.17165e-07	3.2087e-05	NAR2.2	PREDICTED: probable high-affinity nitrate transporter-activating protein 2.2 [Oryza sativa Japonica Group]	-	-	-	-	-	-	GO:0015698//inorganic anion transport
ncbi_107278293	2253.67	19527.7	86.7967	889.43	3.35717	9.56041e-07	3.33968e-05	TPRP-F1	PREDICTED: 36.4 kDa proline-rich protein-like [Oryza sativa Japonica Group]	-	-	-	-	-	-	-
ncbi_4335869	135.667	285.333	2.13333	5.22333	1.29186	9.58694e-07	3.34393e-05	SBT1.7	PREDICTED: subtilisin-like protease SBT1.7 [Oryza sativa Japonica Group]	-	-	-	-	-	-	-
ncbi_4325382	12	62	0.286667	1.72333	2.58776	9.6498e-07	3.36082e-05	RER4	PREDICTED: protein RETICULATA-RELATED 4, chloroplastic [Oryza sativa Japonica Group]	-	-	-	-	-	-	-
ncbi_4341568	17	80.3333	0.27	1.47	2.44478	9.75356e-07	3.39188e-05	LYK5	PREDICTED: protein LYK5 [Oryza sativa Japonica Group]	-	-	-	-	-	-	-
ncbi_9269467	93.3333	206	2.43	6.24667	1.36213	9.78482e-07	3.39767e-05	LRK10L-1.5	PREDICTED: probable serine/threonine-protein kinase At1g18390 [Oryza sativa Japonica Group]	-	-	-	-	-	-	-
ncbi_4342844	83.3333	246	3.03667	10.2967	1.76162	1.02618e-06	3.54889e-05	--	Os07g0251200 [Oryza sativa Japonica Group]	-	-	-	-	-	-	-
ncbi_4344906	2.66667	45	0.0266667	0.506667	4.24793	1.02661e-06	3.54889e-05	At1g56140	PREDICTED: probable LRR receptor-like serine/threonine-protein kinase At1g56140 [Oryza sativa Japonica Group]	-	-	-	-	-	GO:0004672//protein kinase activity;GO:0032550//purine ribonucleoside binding	GO:0006464//cellular protein modification process
ncbi_4351367	188.333	600	4.33	16.0367	1.88894	1.02975e-06	3.55446e-05	APY3	PREDICTED: probable apyrase 3 [Oryza sativa Japonica Group]	Metabolism;Metabolism	Nucleotide metabolism;Nucleotide metabolism	ko00230//Purine metabolism;ko00240//Pyrimidine metabolism	K14641;K14641	GO:0043231//intracellular membrane-bounded organelle	GO:0003824//catalytic activity	-
ncbi_4341697	1.33333	44	0.03	1.06333	5.14749	1.06993e-06	3.68771e-05	HHP3	PREDICTED: heptahelical transmembrane protein ADIPOR2-like [Oryza sativa Japonica Group]	-	-	-	-	-	-	-
ncbi_4335566	3	39.3333	0.0533333	0.766667	3.84549	1.07378e-06	3.69547e-05	At2g19130	PREDICTED: G-type lectin S-receptor-like serine/threonine-protein kinase At2g19130 isoform X1 [Oryza sativa Japonica Group]	-	-	-	-	-	-	-
ncbi_4348134	10	66	0.48	3.63333	2.92019	1.11953e-06	3.8359e-05	PCKR1	PREDICTED: peptidyl-prolyl cis-trans isomerase [Oryza sativa Japonica Group]	-	-	-	-	-	GO:0016859//cis-trans isomerase activity	GO:0044267//cellular protein metabolic process
ncbi_4336109	167.667	754	10.51	54.1733	2.36582	1.12531e-06	3.84439e-05	--	OSIGBa0150F01.6 [Oryza sativa Indica Group]	-	-	-	-	-	-	-
ncbi_4344662	56.3333	149.667	1.87667	5.77333	1.62123	1.15888e-06	3.95328e-05	PP2B1	PREDICTED: F-box protein PP2-B10 [Oryza sativa Japonica Group]	-	-	-	-	-	-	-
MSTRG.4604	80	235	1.12333	3.78	1.7506	1.17433e-06	3.98978e-05	At1g35710	Os02g0277700, partial [Oryza sativa Japonica Group]	-	-	-	-	-	-	-
ncbi_4324878	293.333	581.667	10.19	23.5733	1.21	1.17472e-06	3.98978e-05	--	Os01g0884700 [Oryza sativa Japonica Group]	-	-	-	-	-	-	-
ncbi_4338918	962	1947.67	26.3633	61.99	1.2335	1.20065e-06	4.07187e-05	PUB29	PREDICTED: U-box domain-containing protein 29 [Oryza sativa Japonica Group]	-	-	-	-	-	-	-
ncbi_4325704	207.333	466	9.83333	25.5933	1.38002	1.20893e-06	4.09399e-05	GST4	PREDICTED: glutathione S-transferase 4 [Oryza sativa Japonica Group]	Metabolism	Metabolism of other amino acids	ko00480//Glutathione metabolism	K00799	-	GO:0003824//catalytic activity	-
ncbi_4349694	230.333	445	4.07	9.09	1.15925	1.24444e-06	4.20811e-05	GFPT2	PREDICTED: glutamine--fructose-6-phosphate aminotransferase [isomerizing] 2 isoform X1 [Oryza sativa Japonica Group]	Metabolism;Metabolism;Metabolism	Global and overview maps;Carbohydrate metabolism;Amino acid metabolism	ko01100//Metabolic pathways;ko00520//Amino sugar and nucleotide sugar metabolism;ko00250//Alanine, aspartate and glutamate metabolism	K00820;K00820;K00820	-	-	-
ncbi_4340899	6.33333	246	0.183333	8.61667	5.55459	1.25614e-06	4.23838e-05	IAMT1	PREDICTED: indole-3-acetate O-methyltransferase 1-like isoform X1 [Oryza sativa Japonica Group]	-	-	-	-	-	-	-
ncbi_4327303	96	263	3.43333	10.9433	1.67237	1.25703e-06	4.23838e-05	RAX2	PREDICTED: transcription factor RAX2 [Oryza sativa Japonica Group]	Organismal Systems	Environmental adaptation	ko04626//Plant-pathogen interaction	K09422	-	-	-
MSTRG.18955	3.33333	40	0.24	3.28667	3.77552	1.26433e-06	4.25681e-05	--	Os08g0331000, partial [Oryza sativa Japonica Group]	-	-	-	-	-	-	-
ncbi_4342460	871.333	1736.67	28.1633	65.05	1.20773	1.29423e-06	4.34491e-05	CXE15	PREDICTED: probable carboxylesterase 15 [Oryza sativa Japonica Group]	-	-	-	-	-	-	-
ncbi_4332599	66.6667	154	1.26333	3.38667	1.42263	1.30062e-06	4.36006e-05	GT4	PREDICTED: probable glycosyltransferase 4 [Oryza sativa Japonica Group]	-	-	-	-	GO:0031224//intrinsic component of membrane	GO:0016757//transferase activity, transferring glycosyl groups	-
ncbi_4351199	0	20.6667	0.001	1.19667	10.2248	1.30441e-06	4.36648e-05	ZAT5	PREDICTED: zinc finger protein ZAT8 [Oryza sativa Japonica Group]	-	-	-	-	-	-	-
ncbi_4339142	177.667	366.667	2.34333	5.61333	1.2603	1.31296e-06	4.38879e-05	At5g49770	PREDICTED: probable leucine-rich repeat receptor-like protein kinase At5g49770 [Oryza sativa Japonica Group]	-	-	-	-	-	-	-
ncbi_4325014	4.33333	48.6667	0.0966667	1.23	3.6695	1.31739e-06	4.3973e-05	NPF8.1	PREDICTED: protein NRT1/ PTR FAMILY 8.1 [Oryza sativa Japonica Group]	-	-	-	-	-	-	GO:0015833//peptide transport
ncbi_4337001	798.333	1577.33	9.84	22.6867	1.20511	1.33619e-06	4.45364e-05	At1g56140	PREDICTED: probable LRR receptor-like serine/threonine-protein kinase At1g56130 isoform X1 [Oryza sativa Japonica Group]	-	-	-	-	-	GO:0004672//protein kinase activity;GO:0032550//purine ribonucleoside binding	GO:0006464//cellular protein modification process
ncbi_4344277	6.33333	47.6667	0.216667	1.91667	3.14505	1.36421e-06	4.54053e-05	PRX112	PREDICTED: peroxidase 2-like [Oryza sativa Japonica Group]	Metabolism;Metabolism;Metabolism	Global and overview maps;Global and overview maps;Biosynthesis of other secondary metabolites	ko01100//Metabolic pathways;ko01110//Biosynthesis of secondary metabolites;ko00940//Phenylpropanoid biosynthesis	K00430;K00430;K00430	-	-	-
ncbi_4343512	58.3333	173	0.743333	2.53333	1.76896	1.36906e-06	4.55018e-05	--	Os07g0654000 [Oryza sativa Japonica Group]	-	-	-	-	-	-	-
ncbi_4344671	1129.33	482.667	24.3867	12.1133	-1.0095	1.37778e-06	4.57261e-05	CYP89A9	PREDICTED: cytochrome P450 89A2 [Oryza sativa Japonica Group]	-	-	-	-	-	-	-
ncbi_9271540	25.3333	102.667	0.623333	2.93667	2.2361	1.39473e-06	4.62229e-05	CYP94C1	PREDICTED: cytochrome P450 94C1 [Oryza sativa Japonica Group]	-	-	-	-	-	-	-
ncbi_4334271	303.667	678	5.11667	13.1467	1.36142	1.44656e-06	4.78722e-05	At2g16250	PREDICTED: probable LRR receptor-like serine/threonine-protein kinase At2g16250 [Oryza sativa Japonica Group]	-	-	-	-	GO:0031224//intrinsic component of membrane	GO:0016772//transferase activity, transferring phosphorus-containing groups;GO:0032550//purine ribonucleoside binding	GO:0006464//cellular protein modification process;GO:0006796//phosphate-containing compound metabolic process
ncbi_4326578	1	33.3333	0.02	0.893333	5.48113	1.46795e-06	4.85111e-05	TOGT1	PREDICTED: anthocyanin 3'-O-beta-glucosyltransferase [Oryza sativa Japonica Group]	-	-	-	-	-	-	-
ncbi_9268329	372.333	788.667	8.74	21.3633	1.28943	1.48833e-06	4.91149e-05	At3g25210	PREDICTED: pentatricopeptide repeat-containing protein At3g25210, mitochondrial [Oryza sativa Japonica Group]	-	-	-	-	-	-	-
ncbi_4352917	13	81.6667	0.406667	2.89667	2.83248	1.53638e-06	5.06288e-05	AATP1	PREDICTED: AAA-ATPase ASD, mitochondrial [Oryza sativa Japonica Group]	-	-	-	-	-	GO:0032550//purine ribonucleoside binding	-
ncbi_4352495	195.333	652.333	3.86333	14.8533	1.94287	1.57154e-06	5.1714e-05	CBP60B	PREDICTED: calmodulin-binding protein 60 B isoform X1 [Oryza sativa Japonica Group]	-	-	-	-	-	-	-
ncbi_112938631	51.3333	214	3.03	14.81	2.28918	1.58735e-06	5.21605e-05	--	OSJNBa0045O17.4 [Oryza sativa Japonica Group]	-	-	-	-	-	-	-
ncbi_107277734	5.33333	53	0.1	1.17	3.54844	1.61706e-06	5.30619e-05	ZSS1	PREDICTED: alpha-humulene synthase-like [Oryza sativa Japonica Group]	-	-	-	-	-	GO:0016829//lyase activity	-
ncbi_4325768	76	218	3.29667	10.9333	1.72965	1.62849e-06	5.33616e-05	GSTU8	PREDICTED: glutathione transferase GST 23 [Oryza sativa Japonica Group]	Metabolism	Metabolism of other amino acids	ko00480//Glutathione metabolism	K00799	-	-	-
ncbi_4341871	106	1161.33	6.79	85.86	3.6605	1.6596e-06	5.43047e-05	KRP1	PREDICTED: calcium-binding protein PBP1 [Oryza sativa Japonica Group]	-	-	-	-	-	-	-
ncbi_4328458	280.333	555.667	7.37333	16.88	1.19493	1.69623e-06	5.54253e-05	ALIS1	PREDICTED: ALA-interacting subunit 1 [Oryza sativa Japonica Group]	-	-	-	-	-	-	-
ncbi_107277191	13.6667	60.6667	0.593333	3.17667	2.4206	1.73095e-06	5.64013e-05	--	OSJNBa0016O02.11 [Oryza sativa Japonica Group]	-	-	-	-	-	-	-
ncbi_4339337	117.333	431	4.66667	19.8667	2.08989	1.74001e-06	5.66173e-05	VQ4	PREDICTED: VQ motif-containing protein 4 [Oryza sativa Japonica Group]	-	-	-	-	-	-	-
ncbi_4344635	714.667	1915.33	16.3467	51.06	1.6432	1.7867e-06	5.80552e-05	TPS2	PREDICTED: beta-sesquiphellandrene synthase [Oryza sativa Japonica Group]	Metabolism	Metabolism of terpenoids and polyketides	ko00909//Sesquiterpenoid and triterpenoid biosynthesis	K15803	-	-	-
ncbi_4333762	33	0.333333	1.26	0.0133333	-6.56224	1.79319e-06	5.81849e-05	--	PREDICTED: 60 kDa jasmonate-induced protein [Oryza sativa Japonica Group]	-	-	-	-	-	-	-
ncbi_4328577	395.333	164.667	7.92	3.81667	-1.05319	1.8013e-06	5.83668e-05	AVT6A	PREDICTED: sodium-coupled neutral amino acid transporter 1 [Oryza sativa Japonica Group]	-	-	-	-	-	-	-
ncbi_4343800	51.3333	312	1.73333	11.95	2.78539	1.80866e-06	5.85236e-05	ANR	PREDICTED: vestitone reductase isoform X1 [Oryza sativa Japonica Group]	-	-	-	-	-	-	-
ncbi_4344762	34.3333	2.66667	1.32667	0.126667	-3.3887	1.82775e-06	5.90593e-05	Os11g0303600	PREDICTED: probable O-methyltransferase 2 [Oryza sativa Japonica Group]	-	-	-	-	-	-	-
ncbi_4335374	9459	28039.7	465.537	1586.43	1.76882	1.83198e-06	5.91137e-05	Os04g0282400	PREDICTED: flowering-promoting factor 1-like protein 4 [Oryza sativa Japonica Group]	-	-	-	-	-	-	-
ncbi_4324836	11	108.667	0.37	4.23333	3.5162	1.88151e-06	6.06278e-05	--	PREDICTED: dirigent protein 19 [Oryza sativa Japonica Group]	-	-	-	-	-	-	-
ncbi_9272362	23.6667	97.3333	0.543333	2.56667	2.23999	1.90724e-06	6.13719e-05	PILS1	PREDICTED: uncharacterized transporter YBR287W-like isoform X2 [Oryza brachyantha]	-	-	-	-	-	-	GO:0044763//single-organism cellular process
ncbi_4334049	0	18.3333	0.001	0.326667	8.35168	1.91968e-06	6.1687e-05	LOX1.1	PREDICTED: linoleate 9S-lipoxygenase 2 [Oryza sativa Japonica Group]	Metabolism	Lipid metabolism	ko00591//Linoleic acid metabolism	K15718	-	GO:0016701//oxidoreductase activity, acting on single donors with incorporation of molecular oxygen;GO:0043169//cation binding	GO:0006633//fatty acid biosynthetic process
ncbi_4341107	12.3333	81.6667	0.596667	4.55667	2.93298	1.96358e-06	6.29631e-05	MFT1	PREDICTED: protein MOTHER of FT and TF 1 [Oryza sativa Japonica Group]	-	-	-	-	-	-	-
ncbi_4335011	549	158	19.9767	6.75667	-1.56393	1.96481e-06	6.29631e-05	guaB	OSIGBa0147B06.5 [Oryza sativa Indica Group]	-	-	-	-	-	-	-
ncbi_4332095	20	75.3333	0.606667	2.65667	2.13064	2.02542e-06	6.48162e-05	HMT-1	PREDICTED: homocysteine S-methyltransferase 1 [Oryza sativa Japonica Group]	Metabolism;Metabolism;Metabolism	Global and overview maps;Global and overview maps;Amino acid metabolism	ko01100//Metabolic pathways;ko01110//Biosynthesis of secondary metabolites;ko00270//Cysteine and methionine metabolism	K00547;K00547;K00547	-	GO:0008172//S-methyltransferase activity;GO:0043169//cation binding	GO:0000097//sulfur amino acid biosynthetic process
ncbi_4345353	0	19	0.001	1.29667	10.3406	2.02896e-06	6.48402e-05	--	Os08g0353700, partial [Oryza sativa Japonica Group]	-	-	-	-	-	-	-
ncbi_4327653	0	25.6667	0.001	1.53667	10.5856	2.04991e-06	6.54198e-05	--	Os02g0216300, partial [Oryza sativa Japonica Group]	-	-	-	-	-	-	-
ncbi_4325269	19.6667	80.6667	0.306667	1.44	2.23133	2.13648e-06	6.80894e-05	--	PREDICTED: uncharacterized protein LOC4325269 [Oryza sativa Japonica Group]	-	-	-	-	-	-	-
ncbi_9269247	203.667	418.333	8.09667	19.41	1.2614	2.22074e-06	7.06511e-05	ATJ11	PREDICTED: chaperone protein dnaJ 11, chloroplastic [Oryza sativa Japonica Group]	-	-	-	-	-	-	-
ncbi_4327812	130	244.667	3.36333	7.32333	1.12261	2.22294e-06	7.06511e-05	P58B	PREDICTED: dnaJ protein P58IPK homolog [Oryza sativa Japonica Group]	Genetic Information Processing	Folding, sorting and degradation	ko04141//Protein processing in endoplasmic reticulum	K09523	GO:0016020//membrane;GO:0044432//endoplasmic reticulum part	-	GO:0000302//response to reactive oxygen species;GO:0009642//response to light intensity;GO:0033554//cellular response to stress;GO:0044267//cellular protein metabolic process
ncbi_4348105	8	56	0.213333	1.72333	3.01402	2.24019e-06	7.11022e-05	TLP1	PREDICTED: thaumatin-like protein 1b [Oryza sativa Japonica Group]	-	-	-	-	-	-	-
ncbi_4327824	259.333	476.667	2.95333	6.32	1.09758	2.25529e-06	7.14842e-05	ALE2	PREDICTED: receptor-like serine/threonine-protein kinase ALE2 isoform X1 [Oryza sativa Japonica Group]	-	-	-	-	-	-	-
ncbi_4326814	187.667	407.333	5.24333	13.1833	1.33016	2.25981e-06	7.15298e-05	At5g06060	PREDICTED: tropinone reductase homolog At5g06060 [Oryza sativa Japonica Group]	Metabolism;Metabolism;Metabolism	Global and overview maps;Global and overview maps;Biosynthesis of other secondary metabolites	ko01100//Metabolic pathways;ko01110//Biosynthesis of secondary metabolites;ko00960//Tropane, piperidine and pyridine alkaloid biosynthesis	K08081;K08081;K08081	-	-	-
ncbi_4339737	0.333333	33.6667	0.01	1.00667	6.65344	2.27618e-06	7.19503e-05	SCPL50	PREDICTED: serine carboxypeptidase-like 50 [Oryza sativa Japonica Group]	-	-	-	-	-	-	-
ncbi_4328075	3552.33	6861.67	65.0767	144.703	1.15289	2.32305e-06	7.33322e-05	BIP1	PREDICTED: luminal-binding protein 3 [Oryza sativa Japonica Group]	Genetic Information Processing;Genetic Information Processing	Folding, sorting and degradation;Folding, sorting and degradation	ko04141//Protein processing in endoplasmic reticulum;ko03060//Protein export	K09490;K09490	GO:0043231//intracellular membrane-bounded organelle	GO:0016628//oxidoreductase activity, acting on the CH-CH group of donors, NAD or NADP as acceptor;GO:0032550//purine ribonucleoside binding	GO:0044710//single-organism metabolic process
ncbi_4342287	185.333	435	4.57667	12.3733	1.43487	2.38555e-06	7.5203e-05	--	Os07g0121800, partial [Oryza sativa Japonica Group]	-	-	-	-	-	-	-
ncbi_4328124	15	282	0.313333	6.96	4.47332	2.43885e-06	7.67792e-05	LIS	PREDICTED: S-(+)-linalool synthase, chloroplastic [Oryza sativa Japonica Group]	Metabolism;Metabolism	Global and overview maps;Metabolism of terpenoids and polyketides	ko01110//Biosynthesis of secondary metabolites;ko00902//Monoterpenoid biosynthesis	K15086;K15086	-	-	-
ncbi_4331226	24.3333	73	1.17667	3.66333	1.63845	2.46165e-06	7.73922e-05	Sec11c	PREDICTED: signal peptidase complex catalytic subunit SEC11A isoform X1 [Oryza sativa Japonica Group]	Genetic Information Processing	Folding, sorting and degradation	ko03060//Protein export	K13280	GO:0031224//intrinsic component of membrane;GO:0043231//intracellular membrane-bounded organelle	GO:0016787//hydrolase activity	GO:0019538//protein metabolic process
ncbi_4332954	96.3333	189	2.27333	5.17667	1.18721	2.466e-06	7.74244e-05	At3g13620	PREDICTED: probable polyamine transporter At3g13620 [Oryza sativa Japonica Group]	-	-	-	-	GO:0031224//intrinsic component of membrane	GO:0046943//carboxylic acid transmembrane transporter activity	-
ncbi_4326498	11	59.6667	0.23	1.42667	2.63294	2.49956e-06	7.83724e-05	--	PREDICTED: uncharacterized protein LOC4326498 [Oryza sativa Japonica Group]	-	-	-	-	-	-	-
ncbi_4334478	8.66667	51.3333	0.11	0.743333	2.75651	2.53715e-06	7.94439e-05	GALT6	PREDICTED: probable beta-1,3-galactosyltransferase 19 [Oryza sativa Japonica Group]	-	-	-	-	-	-	-
ncbi_9268112	26.3333	105.667	0.27	1.24333	2.20318	2.60869e-06	8.15742e-05	EIX1	PREDICTED: probable LRR receptor-like serine/threonine-protein kinase At4g36180 [Oryza sativa Japonica Group]	-	-	-	-	-	-	-
MSTRG.25227	4.33333	38	0.11	1.15333	3.39023	2.63701e-06	8.23491e-05	TBL16	Os12g0516800 [Oryza sativa Japonica Group]	-	-	-	-	-	-	-
ncbi_4343852	306.333	1241	18.97	89	2.23009	2.65237e-06	8.27177e-05	Ea1	PREDICTED: protein EGG APPARATUS-1 [Oryza sativa Japonica Group]	-	-	-	-	-	-	-
ncbi_4324051	9.33333	52	0.58	3.75333	2.69405	2.67931e-06	8.3446e-05	RH3	NRR repressor homolog 3-like [Asparagus officinalis]	-	-	-	-	-	-	-
ncbi_4334060	625.667	1828.33	5.55667	18.77	1.75614	2.70816e-06	8.42318e-05	BHLH148	PREDICTED: transcription factor BHLH148 [Oryza sativa Japonica Group]	-	-	-	-	-	-	-
ncbi_4350620	1	25	0.0233333	0.73	4.96743	2.74381e-06	8.52265e-05	ERI2	exonuclease family protein, expressed [Oryza sativa Japonica Group]	-	-	-	-	-	GO:0004518//nuclease activity;GO:0046914//transition metal ion binding	GO:0090304//nucleic acid metabolic process
ncbi_4331525	239.333	81.6667	3.99333	1.54	-1.37466	2.79434e-06	8.66803e-05	AAE1	PREDICTED: probable acyl-activating enzyme 1, peroxisomal [Oryza sativa Japonica Group]	-	-	-	-	-	-	-
ncbi_4339736	1	28.3333	0.0233333	0.766667	5.03814	2.85826e-06	8.84273e-05	SCPL50	Os05g0582500, partial [Oryza sativa Japonica Group]	-	-	-	-	-	-	-
ncbi_4340070	78.6667	21.6667	2.30333	0.736667	-1.64464	2.90145e-06	8.96444e-05	HOX2	PREDICTED: homeobox-leucine zipper protein HOX2 [Oryza sativa Japonica Group]	-	-	-	-	-	-	-
ncbi_4332385	407.667	772.667	9.10333	19.8567	1.12516	2.92761e-06	9.03326e-05	--	Os03g0270500, partial [Oryza sativa Japonica Group]	-	-	-	-	-	-	-
ncbi_4325681	12.6667	53.6667	0.23	1.12	2.28379	2.9793e-06	9.18057e-05	LRK10L-2.7	PREDICTED: probable receptor-like protein kinase At1g67000 [Oryza sativa Japonica Group]	-	-	-	-	-	-	-
ncbi_4329551	291.333	727.667	10.7733	31.2233	1.53516	2.99946e-06	9.23047e-05	Os02g0532500	PREDICTED: germin-like protein 2-4 [Oryza sativa Japonica Group]	-	-	-	-	-	-	-
MSTRG.10098	56.6667	7.66667	1.29667	0.203333	-2.67289	3.01121e-06	9.2544e-05	At1g55660	OSJNBa0028M15.13 [Oryza sativa Japonica Group]	-	-	-	-	-	-	-
ncbi_4328149	487.667	1107.67	18.1	47.8233	1.40172	3.05441e-06	9.37479e-05	BI1	PREDICTED: bax inhibitor 1 [Oryza sativa Japonica Group]	-	-	-	-	GO:0031224//intrinsic component of membrane	-	-
ncbi_4336052	226.333	97	6.42667	3.19667	-1.0075	3.1406e-06	9.62413e-05	NAC079	PREDICTED: NAC domain-containing protein 92 [Oryza sativa Japonica Group]	-	-	-	-	-	-	-
ncbi_4334453	133.667	263	8.03	18.2967	1.18811	3.14392e-06	9.62413e-05	Os03g0800700	PREDICTED: thioredoxin H2-2 [Oryza sativa Japonica Group]	-	-	-	-	-	GO:0015036//disulfide oxidoreductase activity	GO:0019725//cellular homeostasis;GO:0044710//single-organism metabolic process
ncbi_9268724	10.6667	47	0.133333	0.686667	2.36457	3.15101e-06	9.63316e-05	RLP6	Leucine Rich Repeat family protein [Oryza sativa Japonica Group]	-	-	-	-	-	-	-
ncbi_4348051	5	32.6667	0.12	0.89	2.89077	3.22536e-06	9.84751e-05	--	expressed protein [Oryza sativa Japonica Group]	-	-	-	-	-	-	-
ncbi_4338859	427.333	838.667	9.2	21.4	1.21791	3.2844e-06	0.000100015	B3GALT8	PREDICTED: probable beta-1,3-galactosyltransferase 8 isoform X1 [Oryza sativa Japonica Group]	-	-	-	-	-	-	-
ncbi_9270657	0.333333	113	0.00666667	2.62333	8.62022	3.29218e-06	0.000100121	ZSS1	PREDICTED: alpha-humulene synthase isoform X1 [Oryza sativa Japonica Group]	-	-	-	-	-	GO:0016838//carbon-oxygen lyase activity, acting on phosphates;GO:0043169//cation binding	-
ncbi_4351455	15.6667	73.6667	0.823333	4.54	2.46314	3.35805e-06	0.000101991	CML36	PREDICTED: probable calcium-binding protein CML36 [Oryza sativa Japonica Group]	Organismal Systems	Environmental adaptation	ko04626//Plant-pathogen interaction	K13448	-	-	-
ncbi_4347164	128.667	430	4.37	17.1567	1.97306	3.45466e-06	0.000104788	TIFY10C	PREDICTED: protein TIFY 10c [Oryza sativa Japonica Group]	Environmental Information Processing	Signal transduction	ko04075//Plant hormone signal transduction	K13464	-	-	-
ncbi_4326726	6.33333	50.6667	0.253333	2.32333	3.19709	3.46811e-06	0.000105059	MYB2	PREDICTED: transcription factor MYB108 [Oryza sativa Japonica Group]	Organismal Systems	Environmental adaptation	ko04626//Plant-pathogen interaction	K09422	-	-	-
ncbi_4335698	3	35	0.07	0.963333	3.78261	3.47719e-06	0.000105197	TIFY9	PREDICTED: protein TIFY 9 [Oryza sativa Japonica Group]	Environmental Information Processing	Signal transduction	ko04075//Plant hormone signal transduction	K13464	GO:0043231//intracellular membrane-bounded organelle	GO:0046983//protein dimerization activity	GO:0006972//hyperosmotic response;GO:0009694//jasmonic acid metabolic process;GO:0009867//jasmonic acid mediated signaling pathway;GO:0010468//regulation of gene expression;GO:0034645//cellular macromolecule biosynthetic process;GO:0051707//response to other organism
ncbi_4330447	262	567.333	5.88333	14.75	1.32601	3.71855e-06	0.000112208	--	PREDICTED: uncharacterized protein LOC4330447 [Oryza sativa Japonica Group]	-	-	-	-	-	-	-
ncbi_4342315	0.666667	35.3333	0.0366667	2.18667	5.89812	3.77843e-06	0.000113867	PRMS	PREDICTED: pathogenesis-related protein PRB1-2 [Oryza sativa Japonica Group]	Organismal Systems;Environmental Information Processing;Environmental Information Processing	Environmental adaptation;Signal transduction;Signal transduction	ko04626//Plant-pathogen interaction;ko04075//Plant hormone signal transduction;ko04016//MAPK signaling pathway - plant	K13449;K13449;K13449	-	-	-
ncbi_4326355	17.6667	551.333	0.573333	20.8033	5.1813	3.79674e-06	0.000114271	IRL	PREDICTED: isoflavone reductase homolog IRL [Oryza sativa Japonica Group]	-	-	-	-	-	-	-
MSTRG.21825	3.33333	49	0.1	1.71667	4.10154	3.81688e-06	0.000114728	At1g28570	GDSL-like Lipase/Acylhydrolase family protein, expressed [Oryza sativa Japonica Group]	Metabolism;Metabolism	Global and overview maps;Biosynthesis of other secondary metabolites	ko01110//Biosynthesis of secondary metabolites;ko00901//Indole alkaloid biosynthesis	K21026;K21026	-	-	-
ncbi_4342643	59	171.333	1.01	3.39333	1.74835	3.86816e-06	0.00011612	GALT6	PREDICTED: probable beta-1,3-galactosyltransferase 19 [Oryza sativa Japonica Group]	-	-	-	-	-	-	-
MSTRG.20782	3	45.3333	0.0533333	0.94	4.13955	4.05935e-06	0.000121702	WAK2	Wall-associated receptor kinase 3 [Triticum urartu]	-	-	-	-	-	GO:0016772//transferase activity, transferring phosphorus-containing groups;GO:0043167//ion binding	-
ncbi_4329889	130.333	296.333	2.92	7.71	1.40076	4.22191e-06	0.000126413	G6PDH	PREDICTED: glucose-6-phosphate 1-dehydrogenase, cytoplasmic isoform [Oryza sativa Japonica Group]	Metabolism;Metabolism;Metabolism;Metabolism;Metabolism	Global and overview maps;Global and overview maps;Global and overview maps;Metabolism of other amino acids;Carbohydrate metabolism	ko01100//Metabolic pathways;ko01110//Biosynthesis of secondary metabolites;ko01200//Carbon metabolism;ko00480//Glutathione metabolism;ko00030//Pentose phosphate pathway	K00036;K00036;K00036;K00036;K00036	-	GO:0000166//nucleotide binding;GO:0003824//catalytic activity	GO:0006739//NADP metabolic process;GO:0019318//hexose metabolic process
ncbi_4340413	3	44.3333	0.113333	1.96333	4.11466	4.2859e-06	0.000128164	--	Os06g0200800, partial [Oryza sativa Japonica Group]	-	-	-	-	-	-	-
ncbi_4346150	791.667	218	22.66	7.22333	-1.64941	4.53292e-06	0.000135225	--	ARM repeat superfamily protein [Zea mays]	-	-	-	-	-	-	-
ncbi_4341198	4	47.3333	0.163333	2.29667	3.81365	4.53367e-06	0.000135225	--	PREDICTED: Alstrom syndrome protein 1 [Oryza sativa Japonica Group]	-	-	-	-	-	-	-
ncbi_4326660	9.33333	79.3333	0.23	2.26667	3.30087	4.59667e-06	0.000136929	CYP72A15	PREDICTED: cytochrome P450 72A15 [Oryza sativa Japonica Group]	-	-	-	-	-	-	-
ncbi_107276446	1.66667	134.333	0.03	2.78	6.53398	4.6677e-06	0.000138867	LAC6	PREDICTED: laccase-6 [Oryza sativa Japonica Group]	-	-	-	-	-	-	-
ncbi_4330788	10.3333	62.6667	0.44	3.09667	2.81514	4.71224e-06	0.000140013	--	PREDICTED: uncharacterized protein LOC4330788 [Oryza sativa Japonica Group]	-	-	-	-	-	-	-
ncbi_4339688	4.33333	73.3333	0.236667	4.78	4.33608	4.80269e-06	0.000142519	--	PREDICTED: forkhead box protein L2 [Oryza sativa Japonica Group]	-	-	-	-	-	-	-
ncbi_4348009	44.6667	131	0.566667	1.9	1.74543	4.92392e-06	0.00014593	RPP13L4	Os10g0124300 [Oryza sativa Japonica Group]	-	-	-	-	-	-	-
ncbi_4324624	781.333	1449.33	20.96	44.9133	1.09951	4.97509e-06	0.000147259	WRKY69	PREDICTED: probable WRKY transcription factor 65 [Oryza sativa Japonica Group]	-	-	-	-	-	-	-
ncbi_4340714	25	103	0.583333	2.81	2.26818	5.05765e-06	0.000149512	CYP71A25	PREDICTED: cytochrome P450 71A1 [Oryza sativa Japonica Group]	Metabolism	Global and overview maps	ko01100//Metabolic pathways	K00512	-	-	-
ncbi_4341883	137.667	315	7.89	20.82	1.39987	5.08274e-06	0.000150063	--	PREDICTED: lipid transfer-like protein VAS [Oryza sativa Japonica Group]	-	-	-	-	-	-	-
ncbi_4349061	50.6667	208.333	3.05333	14.7167	2.26899	5.12542e-06	0.000151132	LTP-2	PREDICTED: non-specific lipid-transfer protein 2P [Oryza sativa Japonica Group]	-	-	-	-	GO:0043231//intracellular membrane-bounded organelle	-	-
ncbi_4330291	326	646	5.20667	12.1867	1.22687	5.14103e-06	0.0001514	LHW	PREDICTED: transcription factor bHLH157-like [Oryza brachyantha]	-	-	-	-	-	-	-
MSTRG.10100	109.333	231.333	5.11667	12.62	1.30244	5.15413e-06	0.000151422	--	Os12g0255866 [Oryza sativa Japonica Group]	-	-	-	-	-	-	-
ncbi_4341362	251.333	467.667	3.91	8.42	1.10665	5.15478e-06	0.000151422	PUB34	PREDICTED: U-box domain-containing protein 34 isoform X1 [Oryza sativa Japonica Group]	-	-	-	-	-	-	-
ncbi_4342203	181.333	357	6.8	15.5633	1.19454	5.16687e-06	0.000151585	DIR1	PREDICTED: dirigent protein 1 [Oryza sativa Japonica Group]	-	-	-	-	-	-	-
ncbi_9270715	841.667	1659.33	19.9767	45.81	1.19735	5.22315e-06	0.000153044	PSAT1	PREDICTED: phosphoserine aminotransferase 1, chloroplastic [Oryza sativa Japonica Group]	Metabolism;Metabolism;Metabolism;Metabolism;Metabolism	Global and overview maps;Global and overview maps;Global and overview maps;Amino acid metabolism;Metabolism of cofactors and vitamins	ko01100//Metabolic pathways;ko01200//Carbon metabolism;ko01230//Biosynthesis of amino acids;ko00260//Glycine, serine and threonine metabolism;ko00750//Vitamin B6 metabolism	K00831;K00831;K00831;K00831;K00831	-	-	-
ncbi_4330110	7.66667	44.3333	0.156667	1.05333	2.74919	5.2406e-06	0.000153362	MSBP1	steroid membrane binding protein-like [Oryza sativa Japonica Group]	-	-	-	-	-	-	-
ncbi_4348369	193	412	4.44	11.17	1.331	5.24816e-06	0.00015339	DTX16	PREDICTED: protein DETOXIFICATION 16 isoform X1 [Oryza sativa Japonica Group]	-	-	-	-	GO:0031224//intrinsic component of membrane	GO:0015291//secondary active transmembrane transporter activity	GO:0044763//single-organism cellular process
ncbi_4327401	2.33333	31	0.06	0.906667	3.91754	5.28859e-06	0.000154378	At5g05600	PREDICTED: flavonol synthase/flavanone 3-hydroxylase [Oryza sativa Japonica Group]	-	-	-	-	-	GO:0016705//oxidoreductase activity, acting on paired donors, with incorporation or reduction of molecular oxygen;GO:0043169//cation binding	GO:0044710//single-organism metabolic process
MSTRG.17856	18.3333	70.6667	0.41	1.82	2.15024	5.36827e-06	0.000156311	CYP709B2	Os07g0635300, partial [Oryza sativa Japonica Group]	-	-	-	-	-	-	-
ncbi_4330164	1.66667	34.6667	0.05	1.16333	4.54019	5.39673e-06	0.000156944	GDH3	PREDICTED: glutamate dehydrogenase A [Oryza sativa Japonica Group]	Metabolism;Metabolism;Metabolism;Metabolism;Metabolism	Global and overview maps;Global and overview maps;Amino acid metabolism;Amino acid metabolism;Energy metabolism	ko01100//Metabolic pathways;ko01200//Carbon metabolism;ko00250//Alanine, aspartate and glutamate metabolism;ko00220//Arginine biosynthesis;ko00910//Nitrogen metabolism	K00261;K00261;K00261;K00261;K00261	GO:0031090//organelle membrane;GO:0043231//intracellular membrane-bounded organelle	GO:0016639//oxidoreductase activity, acting on the CH-NH2 group of donors, NAD or NADP as acceptor;GO:0032550//purine ribonucleoside binding;GO:0046914//transition metal ion binding	GO:0006575//cellular modified amino acid metabolic process;GO:0006595//polyamine metabolic process;GO:0009072//aromatic amino acid family metabolic process;GO:0016192//vesicle-mediated transport
ncbi_9266123	0	19.3333	0.001	0.81	9.66178	5.48286e-06	0.000159249	ERF1B	PREDICTED: ethylene-responsive transcription factor 1B [Oryza sativa Japonica Group]	Environmental Information Processing;Environmental Information Processing	Signal transduction;Signal transduction	ko04075//Plant hormone signal transduction;ko04016//MAPK signaling pathway - plant	K14516;K14516	-	-	-
MSTRG.25399	599.333	1692.33	12.9533	42.6	1.71753	5.59184e-06	0.000162212	HSP70	PREDICTED: heat shock cognate 70 kDa protein 2 [Oryza brachyantha]	Genetic Information Processing;Genetic Information Processing;Cellular Processes	Folding, sorting and degradation;Transcription;Transport and catabolism	ko04141//Protein processing in endoplasmic reticulum;ko03040//Spliceosome;ko04144//Endocytosis	K03283;K03283;K03283	-	GO:0016628//oxidoreductase activity, acting on the CH-CH group of donors, NAD or NADP as acceptor;GO:0032550//purine ribonucleoside binding	GO:0044710//single-organism metabolic process
ncbi_4343654	6.66667	53.6667	0.113333	1.21	3.41636	5.61121e-06	0.000162571	LECRK91	Os07g0569800, partial [Oryza sativa Japonica Group]	-	-	-	-	-	-	-
ncbi_4331194	865.667	3341.33	27.0133	119.867	2.14969	5.79631e-06	0.000167432	PIP1-3	PREDICTED: aquaporin PIP 1-3 [Oryza sativa Japonica Group]	-	-	-	-	-	-	-
ncbi_4341290	528	983	6.78	14.5233	1.09902	5.80057e-06	0.000167432	RLK5	PREDICTED: receptor-like protein kinase 5 [Oryza sativa Japonica Group]	-	-	-	-	-	-	-
ncbi_4335868	38	117.333	1.14667	4.05333	1.82166	5.99107e-06	0.000172717	--	Os04g0430600, partial [Oryza sativa Japonica Group]	-	-	-	-	-	-	-
ncbi_4347077	2	24.3333	0.07	1.01	3.85086	5.99954e-06	0.000172747	Rnf144a	PREDICTED: E3 ubiquitin-protein ligase RNF144A [Oryza sativa Japonica Group]	-	-	-	-	-	-	-
ncbi_4351737	6	55.6667	0.176667	1.88667	3.41674	6.18076e-06	0.000177525	Os04g0175900	PREDICTED: probable inactive methyltransferase Os04g0175900 [Oryza sativa Japonica Group]	-	-	-	-	-	-	-
ncbi_4326735	21.6667	67.3333	0.673333	2.43	1.85156	6.1957e-06	0.000177735	BAC2	PREDICTED: mitochondrial arginine transporter BAC2 [Oryza sativa Japonica Group]	-	-	-	-	-	-	-
ncbi_4343460	36	155.333	0.966667	4.78667	2.30793	6.22863e-06	0.00017846	nep1	PREDICTED: aspartic proteinase nepenthesin-1 [Oryza sativa Japonica Group]	-	-	-	-	-	-	-
ncbi_4334292	7.33333	48.3333	0.166667	1.28667	2.9486	6.27302e-06	0.00017951	--	F-box protein [Ananas comosus]	-	-	-	-	-	-	-
ncbi_4326812	75.6667	191	0.7	2.04	1.54314	6.29717e-06	0.00017998	ABCG32	PREDICTED: ABC transporter G family member 32 isoform X1 [Oryza sativa Japonica Group]	-	-	-	-	-	GO:0017111//nucleoside-triphosphatase activity;GO:0032550//purine ribonucleoside binding	-
ncbi_107277953	0	16	0.001	0.81	9.66178	6.31313e-06	0.000180215	--	PREDICTED: uncharacterized protein LOC107277953 [Oryza sativa Japonica Group]	-	-	-	-	-	-	-
ncbi_4328844	108.333	272.333	1.82333	5.31667	1.54394	6.48284e-06	0.000184833	CAMRLK	PREDICTED: probable LRR receptor-like serine/threonine-protein kinase At2g24230 [Oryza sativa Japonica Group]	-	-	-	-	-	-	-
ncbi_4349481	1273.67	2994	30.8367	83.6133	1.43909	6.49172e-06	0.000184859	--	expressed protein [Oryza sativa Japonica Group]	-	-	-	-	-	-	-
ncbi_4326579	600	141.667	14.64	4.02	-1.86465	6.56453e-06	0.000186704	TOGT1	PREDICTED: scopoletin glucosyltransferase [Oryza sativa Japonica Group]	-	-	-	-	-	-	-
ncbi_4350814	95	256.667	1.16333	3.64667	1.64831	6.57278e-06	0.00018671	RPP13	NB-ARC domain containing protein, expressed [Oryza sativa Japonica Group]	-	-	-	-	-	-	-
ncbi_4347344	513	143.333	9.33667	2.97667	-1.64921	6.75176e-06	0.000191561	ABCG11	PREDICTED: ABC transporter G family member 11 [Oryza sativa Japonica Group]	-	-	-	-	-	-	-
ncbi_9269376	35.6667	109	1.41	5.00333	1.82719	6.78953e-06	0.000192397	--	Os05g0434800 [Oryza sativa Japonica Group]	-	-	-	-	-	-	-
MSTRG.10335	2419.67	4601.33	101.587	222.867	1.13347	6.83351e-06	0.000193173	Os04g0338000	PREDICTED: probable aldo-keto reductase 2 [Oryza brachyantha]	-	-	-	-	-	-	-
ncbi_4348971	123.333	421.333	6.43667	25.4733	1.9846	6.85771e-06	0.000193622	Os10g0490100	PREDICTED: ripening-related protein 3 [Oryza sativa Japonica Group]	-	-	-	-	-	-	-
ncbi_107277162	0	23	0.001	0.453333	8.82443	6.8724e-06	0.000193802	--	Os11g0171100 [Oryza sativa Japonica Group]	-	-	-	-	-	-	-
ncbi_4352132	794.333	290.333	12.91	5.41667	-1.25301	6.88491e-06	0.00019392	CLC-A	PREDICTED: chloride channel protein CLC-a [Oryza sativa Japonica Group]	-	-	-	-	GO:0031224//intrinsic component of membrane	GO:0005254//chloride channel activity	GO:0015698//inorganic anion transport;GO:0034765//regulation of ion transmembrane transport
ncbi_4349090	435	1202.67	19.1233	61.69	1.6897	6.9343e-06	0.000194946	SAUR36	PREDICTED: auxin-responsive protein SAUR32 [Oryza sativa Japonica Group]	Environmental Information Processing	Signal transduction	ko04075//Plant hormone signal transduction	K14488	-	-	-
ncbi_4346670	7.33333	93.3333	0.303333	4.29667	3.82424	6.93812e-06	0.000194946	--	Os09g0304800 [Oryza sativa Japonica Group]	-	-	-	-	-	-	-
ncbi_4337246	1.66667	31.6667	0.11	2.47333	4.49088	7.01917e-06	0.000196986	--	PREDICTED: glycine-rich cell wall structural protein [Oryza sativa Japonica Group]	-	-	-	-	-	-	-
ncbi_4329329	1.66667	149	0.0366667	4.07667	6.79678	7.0624e-06	0.00019796	CYP73A14	PREDICTED: cytochrome P450 CYP73A100 [Oryza sativa Japonica Group]	Metabolism;Metabolism;Metabolism;Metabolism;Metabolism;Metabolism;Metabolism	Global and overview maps;Global and overview maps;Biosynthesis of other secondary metabolites;Biosynthesis of other secondary metabolites;Amino acid metabolism;Metabolism of cofactors and vitamins;Biosynthesis of other secondary metabolites	ko01100//Metabolic pathways;ko01110//Biosynthesis of secondary metabolites;ko00940//Phenylpropanoid biosynthesis;ko00941//Flavonoid biosynthesis;ko00360//Phenylalanine metabolism;ko00130//Ubiquinone and other terpenoid-quinone biosynthesis;ko00945//Stilbenoid, diarylheptanoid and gingerol biosynthesis	K00487;K00487;K00487;K00487;K00487;K00487;K00487	-	GO:0016491//oxidoreductase activity;GO:0046906//tetrapyrrole binding;GO:0046914//transition metal ion binding	GO:0044710//single-organism metabolic process
ncbi_4337615	2	31.3333	0.05	0.87	4.12102	7.25871e-06	0.000203218	--	PREDICTED: formin-like protein 3 isoform X2 [Zea mays]	-	-	-	-	-	-	-
MSTRG.23242	69	180	5.01667	15.0467	1.58464	7.28564e-06	0.000203726	--	expressed protein [Oryza sativa Japonica Group]	-	-	-	-	-	-	-
ncbi_4348172	822.333	341	21.2867	10.23	-1.05714	7.33989e-06	0.000204997	CYP76B6	PREDICTED: geraniol 8-hydroxylase [Oryza sativa Japonica Group]	-	-	-	-	-	-	-
ncbi_4341402	17	59.3333	0.233333	0.93	1.99484	7.4033e-06	0.000206273	XA21	PREDICTED: probable LRR receptor-like serine/threonine-protein kinase At3g47570 [Oryza sativa Japonica Group]	-	-	-	-	-	-	-
ncbi_4333568	312.667	132	7.47667	3.65667	-1.03187	7.64314e-06	0.0002127	RPD1	PREDICTED: protein ROOT PRIMORDIUM DEFECTIVE 1 [Oryza sativa Japonica Group]	-	-	-	-	-	-	-
ncbi_4335115	200.333	406.333	4.39667	10.24	1.21973	7.68532e-06	0.000213619	PHT1-4	PREDICTED: probable inorganic phosphate transporter 1-4 [Oryza sativa Japonica Group]	-	-	-	-	GO:0031224//intrinsic component of membrane	GO:0015291//secondary active transmembrane transporter activity	GO:0015698//inorganic anion transport;GO:0044763//single-organism cellular process
MSTRG.21370	119.667	28.6667	1.52667	0.423333	-1.85052	8.26943e-06	0.00022958	ATJ15	Os03g0262500, partial [Oryza sativa Japonica Group]	-	-	-	-	GO:0031090//organelle membrane;GO:0043231//intracellular membrane-bounded organelle;GO:0043232//intracellular non-membrane-bounded organelle	GO:0005515//protein binding	GO:0009630//gravitropism
ncbi_4349141	14.6667	64	0.283333	1.41667	2.32193	8.47556e-06	0.000235023	Os10g0521000	PREDICTED: probable trehalase [Oryza sativa Japonica Group]	Metabolism;Metabolism	Global and overview maps;Carbohydrate metabolism	ko01100//Metabolic pathways;ko00500//Starch and sucrose metabolism	K01194;K01194	GO:0031224//intrinsic component of membrane	GO:0015927//trehalase activity	GO:0005991//trehalose metabolic process;GO:0050896//response to stimulus
ncbi_4332848	3	26.6667	0.12	1.24333	3.37311	8.49626e-06	0.000235316	--	PREDICTED: uncharacterized protein LOC4332848 [Oryza sativa Japonica Group]	-	-	-	-	-	-	-
ncbi_4344296	126.333	380	2.33667	8.48333	1.86018	8.63161e-06	0.000238497	WRKY54	PREDICTED: probable WRKY transcription factor 70 [Oryza sativa Japonica Group]	-	-	-	-	-	-	-
ncbi_4329137	223.667	408	3.04333	6.44	1.08141	8.67901e-06	0.000239522	NTMC2T6.1	PREDICTED: C2 domain-containing protein At1g53590 isoform X1 [Oryza sativa Japonica Group]	-	-	-	-	-	-	-
ncbi_107277318	5.33333	31.6667	0.153333	1.04333	2.76646	8.73472e-06	0.000240774	--	Os11g0665600 [Oryza sativa Japonica Group]	-	-	-	-	-	-	-
ncbi_4336145	258.333	576	6.82333	17.55	1.36292	8.86563e-06	0.000244093	BGLU12	PREDICTED: beta-glucosidase 12 isoform X1 [Oryza sativa Japonica Group]	Metabolism;Metabolism;Metabolism;Metabolism;Metabolism	Global and overview maps;Global and overview maps;Biosynthesis of other secondary metabolites;Carbohydrate metabolism;Metabolism of other amino acids	ko01100//Metabolic pathways;ko01110//Biosynthesis of secondary metabolites;ko00940//Phenylpropanoid biosynthesis;ko00500//Starch and sucrose metabolism;ko00460//Cyanoamino acid metabolism	K01188;K01188;K01188;K01188;K01188	-	-	-
ncbi_4352886	398	846.667	10.6567	26.35	1.30605	8.88365e-06	0.0002443	--	Core-2/I-branching beta-16-N-acetylglucosaminyltransferase family protein [Zea mays]	-	-	-	-	-	-	-
ncbi_107275669	8	48.3333	0.123333	0.88	2.83494	8.9443e-06	0.000245678	SD18	PREDICTED: G-type lectin S-receptor-like serine/threonine-protein kinase At1g11300 [Oryza sativa Japonica Group]	-	-	-	-	-	-	-
ncbi_4348503	0	70.3333	0.001	2.21667	11.1142	8.96835e-06	0.000246048	THT1	PREDICTED: agmatine coumaroyltransferase-1 [Oryza sativa Japonica Group]	-	-	-	-	-	-	-
ncbi_9270463	0	25	0.001	0.8	9.64386	9.01617e-06	0.000247069	F3H-1	PREDICTED: naringenin,2-oxoglutarate 3-dioxygenase [Oryza sativa Japonica Group]	Metabolism;Metabolism;Metabolism	Global and overview maps;Global and overview maps;Biosynthesis of other secondary metabolites	ko01100//Metabolic pathways;ko01110//Biosynthesis of secondary metabolites;ko00941//Flavonoid biosynthesis	K00475;K00475;K00475	-	GO:0016706//oxidoreductase activity, acting on paired donors, with incorporation or reduction of molecular oxygen, 2-oxoglutarate as one donor, and incorporation of one atom each of oxygen into both donors;GO:0019842//vitamin binding;GO:0032550//purine ribonucleoside binding;GO:0043169//cation binding	GO:0009411//response to UV;GO:0009813//flavonoid biosynthetic process;GO:0034285//response to disaccharide;GO:0044710//single-organism metabolic process
ncbi_4347977	529.333	221	15.6333	7.52333	-1.05518	9.15289e-06	0.00025052	Os10g0113000	PREDICTED: probable NAD(P)H-dependent oxidoreductase 1 [Oryza sativa Japonica Group]	-	-	-	-	GO:0005737//cytoplasm	GO:0000166//nucleotide binding;GO:0016491//oxidoreductase activity	GO:0044237//cellular metabolic process;GO:0044710//single-organism metabolic process;GO:0044763//single-organism cellular process
ncbi_4340812	2340.67	911.333	46.4133	20.8233	-1.15634	9.18238e-06	0.000251032	COL9	PREDICTED: zinc finger protein CONSTANS-LIKE 9 isoform X1 [Oryza sativa Japonica Group]	-	-	-	-	-	-	-
ncbi_4339501	117.667	439.667	4.2	18.2467	2.11917	9.23552e-06	0.000252188	--	PREDICTED: vegetative cell wall protein gp1 [Oryza sativa Japonica Group]	-	-	-	-	-	-	-
ncbi_4350821	58.6667	944.333	3.48	63.1	4.18048	9.28889e-06	0.000253348	PR4B	PREDICTED: barwin [Oryza sativa Japonica Group]	-	-	-	-	-	-	-
ncbi_4328793	4617.33	9711.67	54.6467	132.1	1.27343	9.36268e-06	0.000255062	RLK7	PREDICTED: receptor-like protein kinase 5 [Oryza sativa Japonica Group]	-	-	-	-	-	-	-
ncbi_4336343	1.66667	26.6667	0.05	0.916667	4.1964	9.49665e-06	0.000258409	STLP3	PREDICTED: sialyltransferase-like protein 3 [Oryza sativa Japonica Group]	-	-	-	-	-	-	-
MSTRG.11106	1868.33	753	66.1	30.78	-1.10266	9.51903e-06	0.000258715	PPCK2	Os04g0517500 [Oryza sativa Japonica Group]	-	-	-	-	-	GO:0004672//protein kinase activity;GO:0032550//purine ribonucleoside binding	GO:0006464//cellular protein modification process;GO:0006796//phosphate-containing compound metabolic process
ncbi_4335593	103.333	376	1.8	7.50333	2.05953	9.80273e-06	0.000266115	WAK2	PREDICTED: wall-associated receptor kinase 2 [Oryza sativa Japonica Group]	-	-	-	-	-	-	-
ncbi_9266033	20	64	0.41	1.51667	1.88721	1.012e-05	0.000274089	CRK6	Os10g0327000 [Oryza sativa Japonica Group]	-	-	-	-	-	GO:0004672//protein kinase activity;GO:0032550//purine ribonucleoside binding	GO:0006464//cellular protein modification process
ncbi_4328761	309.667	559.667	5.13333	11.0033	1.09997	1.01502e-05	0.000274587	CYP711A1	PREDICTED: cytochrome P450 711A1 [Oryza sativa Japonica Group]	-	-	-	-	-	-	-
ncbi_9266984	1.33333	26.3333	0.0566667	1.36667	4.59202	1.03233e-05	0.000278622	ERF1B	PREDICTED: ethylene-responsive transcription factor 15 [Oryza sativa Japonica Group]	Environmental Information Processing;Environmental Information Processing	Signal transduction;Signal transduction	ko04075//Plant hormone signal transduction;ko04016//MAPK signaling pathway - plant	K14516;K14516	GO:0043231//intracellular membrane-bounded organelle	GO:0001071//nucleic acid binding transcription factor activity	GO:0010468//regulation of gene expression;GO:0034645//cellular macromolecule biosynthetic process
ncbi_9267729	69.6667	169	1.90333	5.32	1.4829	1.04286e-05	0.000281138	MSP1	PREDICTED: leucine-rich repeat receptor protein kinase MSP1-like [Oryza sativa Japonica Group]	-	-	-	-	-	-	-
MSTRG.20554	123.667	263	1.17667	2.77333	1.23692	1.06589e-05	0.000287013	--	Os09g0419100 [Oryza sativa Japonica Group]	-	-	-	-	-	-	-
ncbi_4327467	86.3333	231.667	1.93	6.01667	1.64036	1.07376e-05	0.000288402	HESO1	PREDICTED: protein HESO1 isoform X1 [Oryza sativa Japonica Group]	-	-	-	-	-	-	-
ncbi_4345623	0.666667	35.6667	0.02	1.31	6.03342	1.10095e-05	0.000295086	MYB20	PREDICTED: protein ODORANT1 [Oryza sativa Japonica Group]	Organismal Systems	Environmental adaptation	ko04626//Plant-pathogen interaction	K09422	-	-	-
ncbi_4325861	34.6667	146.667	0.82	4.01	2.28991	1.13507e-05	0.000303883	PME2.1	PREDICTED: pectinesterase [Oryza sativa Japonica Group]	Metabolism;Metabolism	Global and overview maps;Carbohydrate metabolism	ko01100//Metabolic pathways;ko00040//Pentose and glucuronate interconversions	K01051;K01051	-	-	-
MSTRG.1604	82	12.6667	3.38333	0.606667	-2.47947	1.13887e-05	0.000304203	--	Os01g0676701 [Oryza sativa Japonica Group]	-	-	-	-	-	-	-
ncbi_4342534	46.6667	627.333	2.23	34.75	3.9619	1.1395e-05	0.000304203	--	PREDICTED: non-specific lipid-transfer protein-like protein At2g13820 [Oryza sativa Japonica Group]	-	-	-	-	-	-	-
ncbi_9267158	300.667	718	4.13333	11.46	1.47123	1.14019e-05	0.000304203	Os03g0179900	OSJNBa0064H22.1 [Oryza sativa Japonica Group]	Metabolism;Metabolism;Metabolism;Metabolism	Global and overview maps;Global and overview maps;Lipid metabolism;Lipid metabolism	ko01100//Metabolic pathways;ko01110//Biosynthesis of secondary metabolites;ko00592//alpha-Linolenic acid metabolism;ko00591//Linoleic acid metabolism	K00454;K00454;K00454;K00454	-	GO:0016701//oxidoreductase activity, acting on single donors with incorporation of molecular oxygen;GO:0043169//cation binding	GO:0006633//fatty acid biosynthetic process
ncbi_4332219	72	176	0.626667	1.76667	1.49526	1.18333e-05	0.00031499	SBT1.6	PREDICTED: subtilisin-like protease SBT1.6 [Oryza sativa Japonica Group]	-	-	-	-	-	-	-
ncbi_107276339	52.3333	125	1.68333	4.68	1.47519	1.19687e-05	0.000318231	ZRP4	PREDICTED: O-methyltransferase ZRP4-like [Oryza sativa Japonica Group]	-	-	-	-	-	-	-
ncbi_4351074	3.33333	156.667	0.06	3.36667	5.81021	1.24647e-05	0.000331041	--	PREDICTED: calmodulin-binding protein 60 B isoform X1 [Oryza sativa Japonica Group]	-	-	-	-	-	-	-
ncbi_4331047	134.667	326	2.61667	7.29667	1.47951	1.2977e-05	0.000343861	At4g32285	PREDICTED: putative clathrin assembly protein At5g35200 [Oryza sativa Japonica Group]	-	-	-	-	-	-	-
ncbi_4346194	129.667	282	3.17	7.94	1.32466	1.32939e-05	0.000351771	MAP2B	PREDICTED: methionine aminopeptidase 2A isoform X1 [Oryza sativa Japonica Group]	-	-	-	-	GO:0044424//intracellular part	GO:0004177//aminopeptidase activity;GO:0008237//metallopeptidase activity;GO:0043169//cation binding	GO:0006464//cellular protein modification process
ncbi_4350236	0	84.3333	0.001	1.88333	10.8791	1.33058e-05	0.000351771	LAC18	PREDICTED: laccase-18 [Oryza sativa Japonica Group]	-	-	-	-	GO:0005576//extracellular region;GO:0043231//intracellular membrane-bounded organelle	GO:0016682//oxidoreductase activity, acting on diphenols and related substances as donors, oxygen as acceptor;GO:0046914//transition metal ion binding	GO:0009808//lignin metabolic process
ncbi_4324426	15.3333	82.3333	0.4	2.51333	2.65153	1.35253e-05	0.000356764	WRKY69	PREDICTED: probable WRKY transcription factor 65 [Oryza sativa Japonica Group]	-	-	-	-	-	-	-
ncbi_4347000	743.667	1384	18.2167	39.4733	1.11562	1.36122e-05	0.000358243	TIFY6B	PREDICTED: protein TIFY 6b [Oryza sativa Japonica Group]	Environmental Information Processing	Signal transduction	ko04075//Plant hormone signal transduction	K13464	-	-	-
ncbi_4332279	84	188	2.16333	5.60667	1.37389	1.37814e-05	0.000362287	--	PREDICTED: uncharacterized protein LOC4332279 [Oryza sativa Japonica Group]	-	-	-	-	-	-	-
ncbi_9270026	60	154.667	1.31667	3.90667	1.56905	1.38765e-05	0.000364375	At4g32285	PREDICTED: probable clathrin assembly protein At4g32285 [Oryza sativa Japonica Group]	-	-	-	-	-	-	-
ncbi_4329081	333.333	84.6667	5.57667	1.62333	-1.78044	1.39855e-05	0.000366824	--	Os02g0299850 [Oryza sativa Japonica Group]	-	-	-	-	-	-	-
ncbi_4328666	345.333	742.333	14.68	36.5367	1.31549	1.40537e-05	0.000368197	--	PREDICTED: transcription initiation factor TFIID subunit 15b isoform X1 [Oryza sativa Japonica Group]	-	-	-	-	-	-	-
ncbi_4352357	22.6667	128.333	0.716667	4.71333	2.71737	1.42459e-05	0.000372518	At5g64700	PREDICTED: WAT1-related protein At5g64700 [Oryza sativa Japonica Group]	-	-	-	-	-	-	-
ncbi_4329730	37.6667	158.667	0.89	4.32667	2.28138	1.42506e-05	0.000372518	CYP76M6	PREDICTED: oryzalexin E synthase [Oryza sativa Japonica Group]	Metabolism	Global and overview maps	ko01110//Biosynthesis of secondary metabolites	K21718	-	-	-
ncbi_107281855	1	27	0.01	0.34	5.08746	1.43048e-05	0.000373514	UGT89B2	PREDICTED: UDP-glycosyltransferase 89B2-like [Oryza sativa Japonica Group]	-	-	-	-	-	-	-
ncbi_4340632	4.66667	38.3333	0.146667	1.38667	3.24101	1.44917e-05	0.000377971	AAMT2	Os06g0244000, partial [Oryza sativa Japonica Group]	-	-	-	-	-	-	-
ncbi_4330331	130.333	246.667	2.77667	6.11333	1.13861	1.4959e-05	0.000388852	TTG1	PREDICTED: protein TRANSPARENT TESTA GLABRA 1 [Oryza sativa Japonica Group]	-	-	-	-	GO:0044424//intracellular part	-	GO:0008104//protein localization;GO:0045165//cell fate commitment;GO:0050789//regulation of biological process
ncbi_4351328	4.33333	35.6667	0.143333	1.36	3.24616	1.50603e-05	0.000391048	WRKY70	PREDICTED: probable WRKY transcription factor 70 [Oryza sativa Japonica Group]	-	-	-	-	-	-	-
ncbi_4323962	207	87.6667	4.19667	2.06667	-1.02194	1.50916e-05	0.000391171	--	OJ1005_B10.29 [Oryza sativa Japonica Group]	-	-	-	-	-	-	-
ncbi_4325760	804	1823	31.8267	83.2867	1.38785	1.50987e-05	0.000391171	CML25	PREDICTED: probable calcium-binding protein CML10 [Oryza sativa Japonica Group]	Organismal Systems	Environmental adaptation	ko04626//Plant-pathogen interaction	K13448	-	-	-
ncbi_4347963	2	27.6667	0.07	1.13667	4.02131	1.51632e-05	0.000392405	HRPN	PREDICTED: peroxidase N [Oryza sativa Japonica Group]	Metabolism;Metabolism;Metabolism	Global and overview maps;Global and overview maps;Biosynthesis of other secondary metabolites	ko01100//Metabolic pathways;ko01110//Biosynthesis of secondary metabolites;ko00940//Phenylpropanoid biosynthesis	K00430;K00430;K00430	-	GO:0003824//catalytic activity;GO:0043169//cation binding;GO:0046906//tetrapyrrole binding	GO:0006950//response to stress;GO:0044710//single-organism metabolic process
ncbi_4340783	1503.33	2866	35.19	77.02	1.13007	1.5234e-05	0.000393664	SOBIR1	PREDICTED: leucine-rich repeat receptor-like serine/threonine/tyrosine-protein kinase SOBIR1 [Oryza sativa Japonica Group]	-	-	-	-	GO:0031224//intrinsic component of membrane	GO:0004713//protein tyrosine kinase activity;GO:0032550//purine ribonucleoside binding	GO:0006468//protein phosphorylation;GO:0008219//cell death;GO:0009910//negative regulation of flower development;GO:0031347//regulation of defense response
ncbi_4334864	0	13.6667	0.001	0.64	9.32193	1.52457e-05	0.000393664	ERF1B	PREDICTED: ethylene-responsive transcription factor 15 [Oryza sativa Japonica Group]	Environmental Information Processing;Environmental Information Processing	Signal transduction;Signal transduction	ko04075//Plant hormone signal transduction;ko04016//MAPK signaling pathway - plant	K14516;K14516	-	-	-
ncbi_9266852	7	39	0.226667	1.45	2.67741	1.52904e-05	0.000394332	rdx	PREDICTED: BTB/POZ and MATH domain-containing protein 2 [Oryza sativa Japonica Group]	-	-	-	-	-	-	-
ncbi_4329024	33	112.667	0.34	1.34333	1.98221	1.53055e-05	0.000394332	RGA2	PREDICTED: disease resistance protein RGA2 isoform X1 [Oryza sativa Japonica Group]	-	-	-	-	-	-	-
ncbi_9272686	129	288.667	3.34333	8.68667	1.37752	1.58409e-05	0.000407674	SCPL51	PREDICTED: serine carboxypeptidase-like 51 [Oryza sativa Japonica Group]	-	-	-	-	-	-	GO:0019538//protein metabolic process
ncbi_4345562	14.6667	58.3333	0.433333	2.00667	2.21125	1.6325e-05	0.000418744	--	PREDICTED: uncharacterized protein LOC4345562 [Oryza sativa Japonica Group]	-	-	-	-	-	-	-
ncbi_4330365	2	22.3333	0.05	0.666667	3.73697	1.64274e-05	0.000420444	ATL4	PREDICTED: E3 ubiquitin-protein ligase ATL4 [Oryza sativa Japonica Group]	-	-	-	-	GO:0043231//intracellular membrane-bounded organelle	GO:0043169//cation binding	-
ncbi_4330504	102	213.333	1.41333	3.46667	1.29445	1.67217e-05	0.000427507	LECRKS5	PREDICTED: probable L-type lectin-domain containing receptor kinase S.5 [Oryza sativa Japonica Group]	-	-	-	-	-	-	-
ncbi_4340458	1	28.3333	0.02	0.593333	4.89077	1.69438e-05	0.000432708	LECRKS4	PREDICTED: L-type lectin-domain containing receptor kinase S.4 [Oryza sativa Japonica Group]	-	-	-	-	-	-	-
ncbi_4324490	71	175.333	1.57333	4.52333	1.52356	1.71469e-05	0.000436937	DTX12	PREDICTED: protein DETOXIFICATION 12 [Oryza sativa Japonica Group]	-	-	-	-	-	GO:0015291//secondary active transmembrane transporter activity	GO:0044763//single-organism cellular process
ncbi_4327719	713	2207	37.2533	133.667	1.8432	1.75026e-05	0.000445024	--	PREDICTED: indole-3-acetic acid-induced protein ARG2 [Oryza sativa Japonica Group]	-	-	-	-	-	-	-
ncbi_4349232	43	172.667	0.703333	3.23	2.19925	1.7618e-05	0.000446982	--	beta-1,3-N-acetylglucosaminyltransferase lunatic fringe-like [Aegilops tauschii subsp. tauschii] [Aegilops tauschii]	-	-	-	-	-	-	-
ncbi_9270180	12.3333	94.3333	0.453333	3.87333	3.09493	1.76629e-05	0.000447146	--	PREDICTED: uncharacterized protein LOC9270180 [Oryza sativa Japonica Group]	-	-	-	-	-	-	-
ncbi_4338474	2955.67	5469	64.2833	136.967	1.09131	1.78924e-05	0.000452463	WRKY24	PREDICTED: probable WRKY transcription factor 25 isoform X2 [Oryza sativa Japonica Group]	Organismal Systems;Environmental Information Processing	Environmental adaptation;Signal transduction	ko04626//Plant-pathogen interaction;ko04016//MAPK signaling pathway - plant	K13424;K13424	-	GO:0003677//DNA binding	GO:0010468//regulation of gene expression
ncbi_4329634	61	136.333	0.853333	2.21	1.37287	1.80731e-05	0.000456041	--	OSJNBa0088K19.7-like protein [Zea mays]	-	-	-	-	-	-	-
ncbi_4327313	206.667	522.333	4.25	12.5267	1.55947	1.83842e-05	0.000463389	--	Os01g0194000, partial [Oryza sativa Japonica Group]	-	-	-	-	-	-	-
ncbi_4330480	318	835.333	9.57667	29.26	1.61133	1.86545e-05	0.000469186	REX4	PREDICTED: RNA exonuclease 4 [Oryza sativa Japonica Group]	-	-	-	-	-	GO:0004518//nuclease activity;GO:0043169//cation binding	GO:0090304//nucleic acid metabolic process
ncbi_4337549	5.66667	46.6667	0.223333	2.2	3.30023	1.88183e-05	0.000472795	PGIP2	PREDICTED: polygalacturonase inhibitor [Oryza sativa Japonica Group]	-	-	-	-	-	-	-
ncbi_4347337	0	13.3333	0.001	0.266667	8.05889	1.88976e-05	0.000474274	WAK1	Os09g0471200 [Oryza sativa Japonica Group]	-	-	-	-	-	GO:0016772//transferase activity, transferring phosphorus-containing groups;GO:0043167//ion binding	-
ncbi_4348206	299.333	1024	4.32	16.7833	1.95793	1.89699e-05	0.000475577	WAK5	Calcium binding EGF domain containing protein, expressed [Oryza sativa Japonica Group]	-	-	-	-	GO:0043231//intracellular membrane-bounded organelle	GO:0001871//pattern binding;GO:0004672//protein kinase activity;GO:0032550//purine ribonucleoside binding;GO:0046872//metal ion binding	GO:0006464//cellular protein modification process
ncbi_4349265	462	158.333	16.6733	6.59667	-1.33773	1.93357e-05	0.000483984	EXLA2	PREDICTED: expansin-like A2 [Oryza sativa Japonica Group]	-	-	-	-	-	-	-
MSTRG.10301	1.66667	25.3333	0.0366667	0.65	4.1479	1.93469e-05	0.000483984	UGT85A2	Os04g0321100, partial [Oryza sativa Japonica Group]	Metabolism;Metabolism	Global and overview maps;Global and overview maps	ko01100//Metabolic pathways;ko01110//Biosynthesis of secondary metabolites	K21374;K21374	-	GO:0016757//transferase activity, transferring glycosyl groups	-
ncbi_4346594	1.33333	216	0.0333333	6.00667	7.49346	1.94093e-05	0.000485025	CYP71D55	PREDICTED: premnaspirodiene oxygenase [Oryza sativa Japonica Group]	-	-	-	-	-	-	-
ncbi_4336033	601.333	1052.67	11.2967	23.04	1.02824	1.94638e-05	0.000485864	GGT2	PREDICTED: gamma-glutamyltranspeptidase 1 [Oryza sativa Japonica Group]	Metabolism;Metabolism;Metabolism;Metabolism	Global and overview maps;Metabolism of other amino acids;Metabolism of other amino acids;Metabolism of other amino acids	ko01100//Metabolic pathways;ko00480//Glutathione metabolism;ko00460//Cyanoamino acid metabolism;ko00430//Taurine and hypotaurine metabolism	K00681;K00681;K00681;K00681	-	-	GO:0006790//sulfur compound metabolic process
ncbi_4346292	1033	287.667	32.0433	10.2967	-1.63785	1.97354e-05	0.000492116	CEP1	PREDICTED: KDEL-tailed cysteine endopeptidase CEP1 [Oryza sativa Japonica Group]	-	-	-	-	-	GO:0070011//peptidase activity, acting on L-amino acid peptides	-
ncbi_4324065	8.66667	52.3333	0.326667	2.24	2.77761	2.05401e-05	0.00051054	BHLH51	Transcription factor bHLH51 [Dichanthelium oligosanthes]	-	-	-	-	-	-	-
MSTRG.11941	15.3333	88.3333	0.503333	3.33	2.72594	2.12269e-05	0.000526487	DOF5.8	OSJNBa0064G10.24 [Oryza sativa Japonica Group]	-	-	-	-	-	-	GO:0010468//regulation of gene expression
ncbi_4339138	56.6667	179.667	1.88667	6.94667	1.88048	2.142e-05	0.000530703	--	PREDICTED: transmembrane protein 56-B [Oryza sativa Japonica Group]	-	-	-	-	-	-	-
ncbi_4334487	155	333.333	7.47	18.48	1.30678	2.14425e-05	0.000530703	GER7	PREDICTED: germin-like protein 3-7 [Oryza sativa Japonica Group]	-	-	-	-	-	-	-
ncbi_4348840	203	63.3333	3.71333	1.34667	-1.46332	2.15646e-05	0.000532591	BAMY1	amylase [Oryza sativa Japonica Group]	Metabolism	Carbohydrate metabolism	ko00500//Starch and sucrose metabolism	K01177	-	GO:0016160//amylase activity	GO:0044238//primary metabolic process
ncbi_4349989	184.667	420	4.11333	10.81	1.39399	2.16274e-05	0.000533574	AAP3	PREDICTED: amino acid permease 3 [Oryza sativa Japonica Group]	-	-	-	-	GO:0031224//intrinsic component of membrane	-	-
ncbi_4333633	64.6667	143	1.68	4.33	1.36591	2.1996e-05	0.000542095	--	PREDICTED: atherin [Oryza sativa Japonica Group]	-	-	-	-	-	-	-
ncbi_4340797	0	12.6667	0.001	0.226667	7.82443	2.20776e-05	0.000542955	--	PREDICTED: uncharacterized protein LOC4340797 [Oryza sativa Japonica Group]	-	-	-	-	-	-	-
ncbi_4350755	3	39	0.0466667	0.693333	3.89308	2.2147e-05	0.000544086	--	PREDICTED: exocyst complex component EXO70B1 isoform X1 [Oryza sativa Japonica Group]	-	-	-	-	-	-	-
ncbi_4333872	18.3333	93.6667	1.03667	6.17333	2.5741	2.22974e-05	0.000547203	--	PREDICTED: chemocyanin [Oryza sativa Japonica Group]	-	-	-	-	-	-	-
ncbi_4337447	343.333	759.333	7.38333	19.0667	1.36871	2.27574e-05	0.000557318	AAE3	PREDICTED: oxalate--CoA ligase [Oryza sativa Japonica Group]	Metabolism;Metabolism	Global and overview maps;Carbohydrate metabolism	ko01100//Metabolic pathways;ko00630//Glyoxylate and dicarboxylate metabolism	K22133;K22133	-	-	-
ncbi_4338297	207.667	520	5.46333	15.8267	1.5345	2.27983e-05	0.000557732	ERH1	PREDICTED: phosphatidylinositol:ceramide inositolphosphotransferase-like [Oryza sativa Japonica Group]	-	-	-	-	-	-	-
ncbi_9272461	13.3333	53.3333	0.183333	0.836667	2.19018	2.29575e-05	0.000561037	EIX2	PREDICTED: probable LRR receptor-like serine/threonine-protein kinase At4g36180 [Oryza sativa Japonica Group]	-	-	-	-	-	-	-
ncbi_4346682	24.6667	97	0.753333	3.28667	2.12526	2.29907e-05	0.000561136	CBP60B	PREDICTED: calmodulin-binding protein 60 C isoform X1 [Oryza sativa Japonica Group]	-	-	-	-	-	-	-
ncbi_107275315	0.333333	29.6667	0.0133333	1.42667	6.74147	2.30369e-05	0.000561208	--	Os10g0429500 [Oryza sativa Japonica Group]	-	-	-	-	-	-	-
ncbi_4344928	129	300.333	3.13333	8.45333	1.43182	2.3116e-05	0.000562545	Os08g0205900	PREDICTED: probable gamma-aminobutyrate transaminase 3, mitochondrial [Oryza sativa Japonica Group]	Metabolism;Metabolism;Metabolism	Global and overview maps;Amino acid metabolism;Carbohydrate metabolism	ko01100//Metabolic pathways;ko00250//Alanine, aspartate and glutamate metabolism;ko00650//Butanoate metabolism	K16871;K16871;K16871	GO:0043231//intracellular membrane-bounded organelle	GO:0016769//transferase activity, transferring nitrogenous groups;GO:0043168//anion binding	-
ncbi_4344783	1	25.6667	0.02	0.613333	4.9386	2.33958e-05	0.000568759	--	PREDICTED: anthocyanin 5-aromatic acyltransferase [Oryza sativa Japonica Group]	-	-	-	-	-	-	-
ncbi_4344152	232.333	461	5.18667	11.9633	1.20574	2.35023e-05	0.000570128	CXP;2-3	PREDICTED: serine carboxypeptidase II-3 [Oryza sativa Japonica Group]	-	-	-	-	-	GO:0004180//carboxypeptidase activity	GO:0019538//protein metabolic process
ncbi_4344636	2.66667	250.667	0.0633333	6.83	6.75278	2.35256e-05	0.000570128	TDC1	PREDICTED: aromatic-L-amino-acid decarboxylase [Oryza sativa Japonica Group]	Metabolism;Metabolism;Metabolism;Metabolism;Metabolism;Metabolism;Metabolism;Metabolism	Global and overview maps;Global and overview maps;Amino acid metabolism;Amino acid metabolism;Biosynthesis of other secondary metabolites;Amino acid metabolism;Biosynthesis of other secondary metabolites;Biosynthesis of other secondary metabolites	ko01100//Metabolic pathways;ko01110//Biosynthesis of secondary metabolites;ko00360//Phenylalanine metabolism;ko00380//Tryptophan metabolism;ko00901//Indole alkaloid biosynthesis;ko00350//Tyrosine metabolism;ko00950//Isoquinoline alkaloid biosynthesis;ko00965//Betalain biosynthesis	K01593;K01593;K01593;K01593;K01593;K01593;K01593;K01593	-	GO:0016830//carbon-carbon lyase activity;GO:0043168//anion binding	GO:0019752//carboxylic acid metabolic process
ncbi_4347074	454	834	14.4533	30.73	1.08825	2.36195e-05	0.000571807	CCR1	PREDICTED: cinnamoyl-CoA reductase 1 isoform X1 [Oryza sativa Japonica Group]	Metabolism;Metabolism;Metabolism	Global and overview maps;Global and overview maps;Biosynthesis of other secondary metabolites	ko01100//Metabolic pathways;ko01110//Biosynthesis of secondary metabolites;ko00940//Phenylpropanoid biosynthesis	K09753;K09753;K09753	-	-	-
ncbi_4333958	30.6667	76.3333	1.09333	3.23	1.5628	2.39951e-05	0.000580298	Cphy_1933	PREDICTED: maf-like protein DDB_G0281937 isoform X1 [Oryza sativa Japonica Group]	-	-	-	-	-	-	-
ncbi_4328772	283.667	553.333	8.12667	18.4367	1.18184	2.44287e-05	0.000590169	NDL2	PREDICTED: pollen-specific protein SF21 isoform X1 [Oryza sativa Japonica Group]	-	-	-	-	-	-	-
ncbi_4336691	27	99.6667	0.666667	2.86667	2.10434	2.46214e-05	0.000594207	PHL11	PREDICTED: myb family transcription factor PHL8 [Phoenix dactylifera]	-	-	-	-	-	-	-
ncbi_4352546	291.333	116	4.70667	2.18333	-1.10817	2.4787e-05	0.000597584	BOR1	PREDICTED: boron transporter 1 [Oryza sativa Japonica Group]	-	-	-	-	GO:0031224//intrinsic component of membrane	-	GO:0006820//anion transport
ncbi_4339266	79.3333	219	1.54	5.06667	1.71811	2.49967e-05	0.000602016	JAL3	PREDICTED: jacalin-related lectin 3 isoform X1 [Oryza sativa Japonica Group]	-	-	-	-	-	-	-
ncbi_4334903	117	322	3.68333	11.73	1.67112	2.51597e-05	0.000605315	COMTL2	PREDICTED: probable inactive methyltransferase Os04g0175900 [Oryza sativa Japonica Group]	-	-	-	-	-	-	-
ncbi_4345877	68	168	2.06333	5.83333	1.49934	2.55562e-05	0.000614221	PA1024	PREDICTED: nitronate monooxygenase isoform X1 [Oryza sativa Japonica Group]	-	-	-	-	GO:0044444//cytoplasmic part	GO:0016703//oxidoreductase activity, acting on single donors with incorporation of molecular oxygen, incorporation of one atom of oxygen (internal monooxygenases or internal mixed function oxidases)	GO:0009072//aromatic amino acid family metabolic process
ncbi_9272536	1	34.3333	0.05	2.09667	5.39003	2.57019e-05	0.000617085	--	PREDICTED: auxin-responsive protein SAUR71 [Oryza sativa Japonica Group]	-	-	-	-	-	-	-
ncbi_4330727	309	1022.67	6.65	25.4033	1.93359	2.574e-05	0.000617362	SKIP11	PREDICTED: F-box/kelch-repeat protein At1g74510 [Oryza sativa Japonica Group]	-	-	-	-	-	-	-
ncbi_9266525	959.667	346	21.31	8.90667	-1.25857	2.64114e-05	0.000632812	--	PREDICTED: uncharacterized protein LOC9266525 isoform X1 [Oryza sativa Japonica Group]	-	-	-	-	-	-	-
ncbi_4331443	12.6667	71.3333	0.4	2.59333	2.69674	2.6808e-05	0.000641655	F3H-2	PREDICTED: naringenin,2-oxoglutarate 3-dioxygenase [Oryza sativa Japonica Group]	-	-	-	-	-	GO:0016705//oxidoreductase activity, acting on paired donors, with incorporation or reduction of molecular oxygen;GO:0043169//cation binding	GO:0044710//single-organism metabolic process
ncbi_9269077	5.66667	37.3333	0.196667	1.5	2.93114	2.68703e-05	0.000641893	HVA22J	Os11g0156600 [Oryza sativa Japonica Group]	-	-	-	-	GO:0031224//intrinsic component of membrane	-	-
ncbi_4345100	329.667	749	10.3267	27.2767	1.40129	2.68731e-05	0.000641893	--	PREDICTED: uncharacterized protein LOC4345100 [Oryza sativa Japonica Group]	-	-	-	-	-	-	-
ncbi_107276832	2.66667	26.6667	0.08	0.86	3.42626	2.70766e-05	0.00064609	--	expressed protein [Oryza sativa Japonica Group]	-	-	-	-	-	-	-
ncbi_4346190	1	20	0.08	1.83	4.5157	2.72432e-05	0.000649277	--	Os09g0515550 [Oryza sativa Japonica Group]	-	-	-	-	-	-	-
ncbi_4346786	2.33333	31.6667	0.0533333	0.883333	4.04985	2.7266e-05	0.000649277	--	Os09g0341500, partial [Oryza sativa Japonica Group]	-	-	-	-	-	-	-
ncbi_4330655	80.6667	232.667	0.95	3.17333	1.74	2.80014e-05	0.000664747	-	-	-	-	-	-	-	-	-
ncbi_4349752	11	64.6667	0.136667	0.916667	2.74574	2.82253e-05	0.00066938	--	hypothetical_protein [Oryza glaberrima]	-	-	-	-	-	-	-
ncbi_9270367	3.33333	30.3333	0.0766667	0.823333	3.42481	2.85353e-05	0.000676043	At1g67520	PREDICTED: G-type lectin S-receptor-like serine/threonine-protein kinase At1g67520 [Oryza sativa Japonica Group]	-	-	-	-	-	-	-
ncbi_4324137	82	223.333	1.27667	3.98333	1.64159	2.8608e-05	0.000677074	SBT3.10	PREDICTED: subtilisin-like protease SBT3.10 [Oryza sativa Japonica Group]	-	-	-	-	-	-	-
ncbi_4337011	247	456	5.62667	12.11	1.10585	2.94606e-05	0.000693472	UEL-2	PREDICTED: probable UDP-arabinose 4-epimerase 2 [Oryza sativa Japonica Group]	Metabolism;Metabolism	Global and overview maps;Carbohydrate metabolism	ko01100//Metabolic pathways;ko00520//Amino sugar and nucleotide sugar metabolism	K12448;K12448	-	GO:0016857//racemase and epimerase activity, acting on carbohydrates and derivatives;GO:0048037//cofactor binding	GO:0019318//hexose metabolic process
ncbi_4339684	13.6667	49.3333	0.156667	0.71	2.18012	2.94796e-05	0.000693472	KCS11	PREDICTED: 3-ketoacyl-CoA synthase 11 [Oryza sativa Japonica Group]	Metabolism;Metabolism;Organismal Systems;Metabolism	Global and overview maps;Global and overview maps;Environmental adaptation;Lipid metabolism	ko01100//Metabolic pathways;ko01110//Biosynthesis of secondary metabolites;ko04626//Plant-pathogen interaction;ko00062//Fatty acid elongation	K15397;K15397;K15397;K15397	-	GO:0016746//transferase activity, transferring acyl groups	GO:0006631//fatty acid metabolic process
ncbi_4351628	6.33333	59.3333	0.273333	2.96	3.43686	2.97545e-05	0.00069923	CBP	PREDICTED: citrate-binding protein [Oryza sativa Japonica Group]	-	-	-	-	-	-	-
ncbi_4352864	73	173	1.55667	4.24667	1.44787	3.01762e-05	0.000708426	--	Os12g0631600 [Oryza sativa Japonica Group]	-	-	-	-	-	-	-
ncbi_4351983	51.6667	144.333	0.583333	1.89	1.69599	3.05504e-05	0.000716488	RPP13L4	Pi-ta variant KPt.1 [Oryza sativa tropical japonica subgroup]	-	-	-	-	-	-	-
ncbi_4350958	147.667	337.667	1.85667	4.86667	1.39022	3.13066e-05	0.000733483	XA21	PREDICTED: probable LRR receptor-like serine/threonine-protein kinase At3g47570 [Oryza sativa Japonica Group]	-	-	-	-	GO:0031224//intrinsic component of membrane;GO:0043231//intracellular membrane-bounded organelle	GO:0004672//protein kinase activity;GO:0032550//purine ribonucleoside binding	GO:0006464//cellular protein modification process
ncbi_4334402	71.3333	182	3.32667	9.91333	1.57529	3.14228e-05	0.000735465	--	Os03g0794200, partial [Oryza sativa Japonica Group]	-	-	-	-	-	-	-
ncbi_4335581	49.6667	163	0.993333	3.71	1.90107	3.14867e-05	0.000736219	WAK2	Os04g0366000 [Oryza sativa Japonica Group]	-	-	-	-	-	GO:0004672//protein kinase activity;GO:0032550//purine ribonucleoside binding;GO:0046872//metal ion binding	GO:0006464//cellular protein modification process
ncbi_4346968	131.667	249.667	2.49667	5.46	1.1289	3.18036e-05	0.000742883	GLU11	PREDICTED: endoglucanase 22 [Oryza sativa Japonica Group]	-	-	-	-	-	-	-
MSTRG.19007	0	13	0.001	0.86	9.74819	3.1934e-05	0.00074518	--	hypothetical protein OsI_28913 [Oryza sativa Indica Group]	-	-	-	-	-	-	-
ncbi_4350946	77.3333	166.667	1.88	4.84	1.36427	3.24204e-05	0.000755771	--	PREDICTED: transmembrane protein 45A isoform X1 [Oryza sativa Japonica Group]	-	-	-	-	-	-	-
ncbi_4329484	179	343.333	4.38667	10.8333	1.30428	3.24881e-05	0.000756592	At3g26670	PREDICTED: probable magnesium transporter NIPA8 isoform X1 [Oryza sativa Japonica Group]	-	-	-	-	GO:0031224//intrinsic component of membrane	-	GO:0070838//divalent metal ion transport
ncbi_4324554	1874	3566	58.8167	128.857	1.13147	3.38963e-05	0.00078781	Sb03g046810	PREDICTED: cationic peroxidase SPC4 [Oryza sativa Japonica Group]	Metabolism;Metabolism;Metabolism	Global and overview maps;Global and overview maps;Biosynthesis of other secondary metabolites	ko01100//Metabolic pathways;ko01110//Biosynthesis of secondary metabolites;ko00940//Phenylpropanoid biosynthesis	K00430;K00430;K00430	-	-	-
ncbi_4332161	81.6667	161	1.74667	4.02333	1.20379	3.40959e-05	0.000791657	ADIPOR3	PREDICTED: heptahelical transmembrane protein ADIPOR3 [Oryza sativa Japonica Group]	-	-	-	-	-	-	-
ncbi_4324396	832.333	330	46.44	21.1833	-1.13244	3.45142e-05	0.000800531	--	PREDICTED: uncharacterized protein LOC4324396 [Oryza sativa Japonica Group]	-	-	-	-	-	-	-
ncbi_4337941	110.333	273.333	2.06333	5.98	1.53517	3.47634e-05	0.000804747	PPT3	PREDICTED: phosphoenolpyruvate/phosphate translocator 3, chloroplastic-like [Oryza sativa Japonica Group]	-	-	-	-	-	-	-
ncbi_4350751	161	339	1.75333	4.27	1.28414	3.53778e-05	0.000816799	XA21	Os11g0568800 [Oryza sativa Japonica Group]	-	-	-	-	-	-	-
ncbi_4339101	100	330.667	1.85	7.07667	1.93554	3.53893e-05	0.000816799	PUB16	PREDICTED: U-box domain-containing protein 16 [Oryza sativa Japonica Group]	-	-	-	-	-	-	-
ncbi_4349417	1362.33	485.333	28.29	11.62	-1.28368	3.58578e-05	0.000825972	BAM3	PREDICTED: beta-amylase 3, chloroplastic [Oryza sativa Japonica Group]	Metabolism	Carbohydrate metabolism	ko00500//Starch and sucrose metabolism	K01177	-	GO:0016160//amylase activity	GO:0044238//primary metabolic process
ncbi_4339990	19.6667	62.3333	0.546667	2	1.87127	3.61803e-05	0.000831754	--	Os06g0129000 [Oryza sativa Japonica Group]	-	-	-	-	-	-	-
ncbi_4330667	112.667	280.333	2.26	6.55	1.53517	3.62288e-05	0.000832047	GLU10	PREDICTED: endoglucanase 7 [Oryza sativa Japonica Group]	-	-	-	-	-	GO:0016798//hydrolase activity, acting on glycosyl bonds	GO:0044238//primary metabolic process
ncbi_4335021	92.6667	326.667	3.83	15.5433	2.02088	3.67074e-05	0.000842207	--	OSJNBa0057M08.27 [Oryza sativa Japonica Group]	-	-	-	-	-	-	-
ncbi_4341458	32.3333	89.6667	0.52	1.66333	1.67749	3.81153e-05	0.000871929	At5g24080	PREDICTED: putative receptor protein kinase ZmPK1 [Oryza sativa Japonica Group]	-	-	-	-	-	-	-
ncbi_112936576	129	50	2.79667	1.25333	-1.15794	3.81703e-05	0.000872329	--	Os10g0409566, partial [Oryza sativa Japonica Group]	-	-	-	-	-	-	-
ncbi_4340333	496.333	1007	10.6533	24.9433	1.22735	3.82094e-05	0.000872366	PHT1	PREDICTED: shikimate O-hydroxycinnamoyltransferase [Oryza sativa Japonica Group]	Metabolism;Metabolism;Metabolism;Metabolism;Metabolism	Global and overview maps;Global and overview maps;Biosynthesis of other secondary metabolites;Biosynthesis of other secondary metabolites;Biosynthesis of other secondary metabolites	ko01100//Metabolic pathways;ko01110//Biosynthesis of secondary metabolites;ko00940//Phenylpropanoid biosynthesis;ko00941//Flavonoid biosynthesis;ko00945//Stilbenoid, diarylheptanoid and gingerol biosynthesis	K13065;K13065;K13065;K13065;K13065	-	-	-
ncbi_4334717	111	306	2.74333	8.75667	1.67445	3.83267e-05	0.000874186	AMT3-2	PREDICTED: ammonium transporter 3 member 2 [Oryza sativa Japonica Group]	-	-	-	-	-	-	-
ncbi_9269084	319.667	99.3333	10.0467	3.57333	-1.49137	3.88557e-05	0.000885384	CBL9	PREDICTED: calcineurin B-like protein 9 [Oryza sativa Japonica Group]	-	-	-	-	GO:0005774//vacuolar membrane	GO:0043169//cation binding	GO:0005976//polysaccharide metabolic process;GO:0006972//hyperosmotic response;GO:0009826//unidimensional cell growth;GO:0010959//regulation of metal ion transport;GO:0019932//second-messenger-mediated signaling;GO:0032844//regulation of homeostatic process;GO:0043479//pigment accumulation in tissues in response to UV light;GO:0045229//external encapsulating structure organization;GO:0048588//dev…
ncbi_4347179	335	619.333	8.08333	17.1867	1.08827	3.88999e-05	0.000885526	RIPK	PREDICTED: probable receptor-like protein kinase At5g56460 [Oryza sativa Japonica Group]	-	-	-	-	-	-	-
ncbi_4348546	48.6667	158.333	1.48333	5.55333	1.90451	3.93286e-05	0.000893534	RIPK	PREDICTED: serine/threonine-protein kinase At5g01020 [Oryza sativa Japonica Group]	-	-	-	-	-	GO:0004672//protein kinase activity;GO:0032550//purine ribonucleoside binding	GO:0006464//cellular protein modification process
ncbi_4328792	47	173	0.64	2.71667	2.08569	3.9451e-05	0.000895442	HSL2	PREDICTED: receptor-like protein kinase HSL1 isoform X1 [Oryza sativa Japonica Group]	-	-	-	-	-	-	-
ncbi_4330910	49	111.333	1.71	4.53	1.40551	3.97082e-05	0.000900401	Os02g0778400	PREDICTED: UMP-CMP kinase 4-like [Oryza sativa Japonica Group]	Metabolism;Metabolism	Global and overview maps;Nucleotide metabolism	ko01100//Metabolic pathways;ko00240//Pyrimidine metabolism	K13800;K13800	-	-	-
MSTRG.21373	78.6667	20.3333	1.67	0.503333	-1.73026	4.00208e-05	0.000904768	--	Os10g0116200, partial [Oryza sativa Japonica Group]	-	-	-	-	-	-	-
ncbi_4350585	0	16.3333	0.001	0.706667	9.46489	4.00306e-05	0.000904768	SERK2	PREDICTED: somatic embryogenesis receptor kinase 2 [Oryza sativa Japonica Group]	-	-	-	-	-	-	-
ncbi_4325138	212.667	76.3333	7.87667	3.28333	-1.26242	4.00563e-05	0.000904768	ATL40	PREDICTED: RING-H2 finger protein ATL39 [Oryza sativa Japonica Group]	-	-	-	-	-	-	-
ncbi_107281158	21.6667	72	0.246667	0.946667	1.94029	4.02525e-05	0.000908316	--	Os06g0291800 [Oryza sativa Japonica Group]	-	-	-	-	-	-	-
ncbi_4347266	2.66667	62.6667	0.103333	2.82	4.77032	4.06663e-05	0.000916766	ERF109	PREDICTED: ethylene-responsive transcription factor ERF109 [Oryza sativa Japonica Group]	-	-	-	-	-	-	-
ncbi_4341607	23.6667	94.3333	0.756667	3.45667	2.19165	4.07509e-05	0.000917783	MYB73	PREDICTED: transcription factor MYB44 [Oryza sativa Japonica Group]	Organismal Systems	Environmental adaptation	ko04626//Plant-pathogen interaction	K09422	-	-	-
ncbi_4350858	0.666667	24	0.0233333	0.916667	5.29593	4.09253e-05	0.000920818	CML46	PREDICTED: probable calcium-binding protein CML45 [Oryza sativa Japonica Group]	Organismal Systems;Environmental Information Processing;Environmental Information Processing	Environmental adaptation;Signal transduction;Signal transduction	ko04626//Plant-pathogen interaction;ko04016//MAPK signaling pathway - plant;ko04070//Phosphatidylinositol signaling system	K02183;K02183;K02183	-	-	-
ncbi_4332684	22	81.6667	1.34	5.74333	2.09966	4.16159e-05	0.000935452	--	serine-rich protein-like protein [Arabidopsis thaliana]	-	-	-	-	-	-	-
ncbi_4326077	363.667	975	6.60667	20.8133	1.65551	4.17823e-05	0.000938286	Pomgnt2	Os01g0118400 [Oryza sativa Japonica Group]	-	-	-	-	-	-	-
ncbi_4332698	54	124	0.576667	1.53	1.40772	4.2122e-05	0.000944094	RGA2	NBS-LRR-like resistance protein [Oryza sativa]	-	-	-	-	-	-	-
ncbi_4341858	0	13.6667	0.001	0.626667	9.29155	4.3796e-05	0.000980668	At4g27520	PREDICTED: early nodulin-like protein 1 [Oryza sativa Japonica Group]	-	-	-	-	-	-	-
ncbi_4343501	161.667	295.333	3.06	6.47	1.08023	4.40861e-05	0.000986214	CRK10	PREDICTED: cysteine-rich receptor-like protein kinase 10 [Oryza sativa Japonica Group]	-	-	-	-	-	-	-
ncbi_4338149	53.6667	7.33333	1.59333	0.25	-2.67205	4.45568e-05	0.000994831	--	PREDICTED: extensin [Oryza sativa Japonica Group]	-	-	-	-	-	-	-
ncbi_4328316	28.6667	86.6667	0.51	1.8	1.81943	4.56793e-05	0.00101794	Os02g0151300	PREDICTED: endoglucanase 5 [Oryza sativa Japonica Group]	-	-	-	-	-	-	-
ncbi_4326918	6.33333	35.6667	0.193333	1.25667	2.70044	4.66159e-05	0.00103782	MAPKKK17	PREDICTED: mitogen-activated protein kinase kinase kinase NPK1 [Oryza sativa Japonica Group]	-	-	-	-	GO:0043231//intracellular membrane-bounded organelle	GO:0004672//protein kinase activity;GO:0032550//purine ribonucleoside binding	GO:0006464//cellular protein modification process
ncbi_4330324	338.333	816.333	11.94	33.3067	1.48001	4.69409e-05	0.00104405	RHA2A	PREDICTED: E3 ubiquitin-protein ligase RHA1B [Oryza sativa Japonica Group]	-	-	-	-	-	-	-
ncbi_4339387	2	25.6667	0.04	0.623333	3.96193	4.74476e-05	0.00105327	UGT88F3	PREDICTED: UDP-glycosyltransferase 88F3 [Oryza sativa Japonica Group]	Metabolism;Metabolism	Global and overview maps;Biosynthesis of other secondary metabolites	ko01110//Biosynthesis of secondary metabolites;ko00941//Flavonoid biosynthesis	K22845;K22845	-	-	-
ncbi_4331082	12	66.6667	0.22	1.4	2.66985	4.74513e-05	0.00105327	WAK2	PREDICTED: wall-associated receptor kinase 2 [Oryza sativa Japonica Group]	-	-	-	-	-	GO:0016772//transferase activity, transferring phosphorus-containing groups;GO:0043167//ion binding	-
ncbi_4335997	46.6667	113.333	1.09	3.04333	1.48132	4.80352e-05	0.00106129	ATL54	PREDICTED: RING-H2 finger protein ATL51 [Oryza sativa Japonica Group]	-	-	-	-	-	-	-
ncbi_4325299	0	14	0.001	0.953333	9.89684	4.86268e-05	0.00107232	--	Os01g0698800, partial [Oryza sativa Japonica Group]	-	-	-	-	-	-	-
ncbi_4328509	178	380	5.6	13.92	1.31366	4.86787e-05	0.00107244	CCR1	PREDICTED: cinnamoyl-CoA reductase 2 [Oryza sativa Japonica Group]	Metabolism;Metabolism;Metabolism	Global and overview maps;Global and overview maps;Biosynthesis of other secondary metabolites	ko01100//Metabolic pathways;ko01110//Biosynthesis of secondary metabolites;ko00940//Phenylpropanoid biosynthesis	K09753;K09753;K09753	-	-	-
ncbi_9270549	130.333	49.6667	3.04667	1.34333	-1.18141	4.87243e-05	0.00107244	Os05g0457200	PREDICTED: probable protein phosphatase 2C 49 [Oryza sativa Japonica Group]	Environmental Information Processing;Environmental Information Processing	Signal transduction;Signal transduction	ko04075//Plant hormone signal transduction;ko04016//MAPK signaling pathway - plant	K14497;K14497	-	GO:0004721//phosphoprotein phosphatase activity	-
ncbi_4331947	1	210	0.02	4.66667	7.86625	4.90451e-05	0.00107848	At2g18540	PREDICTED: vicilin-like seed storage protein At2g18540 [Oryza sativa Japonica Group]	-	-	-	-	-	-	-
ncbi_4329529	44	114.333	0.946667	2.85333	1.59172	4.91749e-05	0.00108032	At5g03700	PREDICTED: PAN domain-containing protein At5g03700 [Oryza sativa Japonica Group]	-	-	-	-	-	-	-
ncbi_4340477	148.667	280	4.81333	10.5667	1.13441	4.97127e-05	0.0010911	HIDM	PREDICTED: 2-hydroxyisoflavanone dehydratase [Oryza sativa Japonica Group]	-	-	-	-	-	-	-
ncbi_4349754	1837.33	495.667	37.8767	11.79	-1.68375	5.00642e-05	0.00109778	UGT75L6	PREDICTED: cyanidin 3-O-rutinoside 5-O-glucosyltransferase [Oryza sativa Japonica Group]	Metabolism	Global and overview maps	ko01110//Biosynthesis of secondary metabolites	K21371	-	-	-
ncbi_4345861	779	2566.67	37.8933	143.663	1.92268	5.12654e-05	0.001122	UCC1	PREDICTED: blue copper protein [Oryza sativa Japonica Group]	-	-	-	-	-	-	-
ncbi_9266754	7.66667	34.6667	0.106667	0.513333	2.26679	5.1744e-05	0.00113141	RGA2	NBS-LRR-like resistance protein, partial [Oryza sativa]	-	-	-	-	-	-	-
ncbi_9271074	3	120	0.0533333	2.49667	5.54882	5.18647e-05	0.00113208	--	Os06g0570950 [Oryza sativa Japonica Group]	-	-	-	-	-	-	-
ncbi_4345303	2	36.3333	0.04	0.816667	4.35168	5.1872e-05	0.00113208	FT1	PREDICTED: probable fucosyltransferase 8 [Oryza sativa Japonica Group]	-	-	-	-	-	-	-
ncbi_4332506	143	40.6667	2.86667	0.943333	-1.60353	5.2227e-05	0.00113876	Os03g0291500	PREDICTED: asparagine synthetase [glutamine-hydrolyzing] 1 [Oryza sativa Japonica Group]	Metabolism;Metabolism;Metabolism	Global and overview maps;Global and overview maps;Amino acid metabolism	ko01100//Metabolic pathways;ko01110//Biosynthesis of secondary metabolites;ko00250//Alanine, aspartate and glutamate metabolism	K01953;K01953;K01953	-	GO:0016884//carbon-nitrogen ligase activity, with glutamine as amido-N-donor;GO:0032550//purine ribonucleoside binding	GO:0006529//asparagine biosynthetic process
ncbi_107281082	142.333	275	4.65333	10.3867	1.1584	5.24767e-05	0.00114314	RE2	PREDICTED: uncharacterized mitochondrial protein AtMg00810-like [Oryza sativa Japonica Group]	-	-	-	-	-	-	GO:0006259//DNA metabolic process
ncbi_4345047	438	827.667	7.33667	16.2033	1.14309	5.30309e-05	0.00115413	CPR	PREDICTED: NADPH--cytochrome P450 reductase [Oryza sativa Japonica Group]	-	-	-	-	GO:0031090//organelle membrane;GO:0043231//intracellular membrane-bounded organelle	GO:0003824//catalytic activity;GO:0032553//ribonucleotide binding;GO:0046914//transition metal ion binding	GO:0044710//single-organism metabolic process
ncbi_9268279	57.3333	129.667	1.9	5.00333	1.39689	5.35653e-05	0.00116467	SBH2	PREDICTED: sphinganine C4-monooxygenase 1 [Oryza sativa Japonica Group]	Metabolism;Metabolism	Global and overview maps;Lipid metabolism	ko01100//Metabolic pathways;ko00600//Sphingolipid metabolism	K04713;K04713	-	-	-
ncbi_4331405	2091.33	880	54.0367	26.1733	-1.04584	5.42244e-05	0.0011779	PP2A13	PREDICTED: F-box protein PP2-A13 [Oryza sativa Japonica Group]	-	-	-	-	-	-	-
ncbi_4335745	409.667	742	6.41333	13.53	1.07702	5.55459e-05	0.00120436	ACS	PREDICTED: acetyl-coenzyme A synthetase, chloroplastic/glyoxysomal [Oryza sativa Japonica Group]	Metabolism;Metabolism;Metabolism;Metabolism;Metabolism;Metabolism;Metabolism	Global and overview maps;Global and overview maps;Global and overview maps;Carbohydrate metabolism;Carbohydrate metabolism;Carbohydrate metabolism;Carbohydrate metabolism	ko01100//Metabolic pathways;ko01110//Biosynthesis of secondary metabolites;ko01200//Carbon metabolism;ko00010//Glycolysis / Gluconeogenesis;ko00620//Pyruvate metabolism;ko00630//Glyoxylate and dicarboxylate metabolism;ko00640//Propanoate metabolism	K01895;K01895;K01895;K01895;K01895;K01895;K01895	-	-	-
ncbi_4348237	0	13.6667	0.001	0.92	9.84549	5.67696e-05	0.00122472	PRMS	PREDICTED: pathogenesis-related protein PRB1-2 [Oryza sativa Japonica Group]	Organismal Systems;Environmental Information Processing;Environmental Information Processing	Environmental adaptation;Signal transduction;Signal transduction	ko04626//Plant-pathogen interaction;ko04075//Plant hormone signal transduction;ko04016//MAPK signaling pathway - plant	K13449;K13449;K13449	-	-	-
ncbi_4351005	3.33333	259.333	0.0666667	6.04667	6.50303	5.68091e-05	0.00122472	LAC19	PREDICTED: laccase-19 [Oryza sativa Japonica Group]	-	-	-	-	GO:0005576//extracellular region;GO:0043231//intracellular membrane-bounded organelle	GO:0016682//oxidoreductase activity, acting on diphenols and related substances as donors, oxygen as acceptor;GO:0046914//transition metal ion binding	GO:0009808//lignin metabolic process
ncbi_4340145	168.333	326.667	5.84667	13.0967	1.16351	5.68535e-05	0.00122472	--	nucleophosmin [Aegilops tauschii subsp. tauschii] [Aegilops tauschii]	-	-	-	-	-	-	-
ncbi_4326945	91.3333	275.667	1.45333	5.04667	1.79597	5.74646e-05	0.00123674	HAK5	PREDICTED: potassium transporter 5 [Oryza sativa Japonica Group]	-	-	-	-	-	-	-
ncbi_4325145	44.6667	126	1.2	3.93667	1.71394	5.782e-05	0.00124324	GA2OX3	PREDICTED: gibberellin 2-beta-dioxygenase [Oryza sativa Japonica Group]	Metabolism;Metabolism	Global and overview maps;Metabolism of terpenoids and polyketides	ko01110//Biosynthesis of secondary metabolites;ko00904//Diterpenoid biosynthesis	K04125;K04125	-	-	-
ncbi_4348003	56	127.667	1.39667	3.67333	1.3951	5.8112e-05	0.00124836	UGT91C1	PREDICTED: UDP-glycosyltransferase 91C1 [Oryza sativa Japonica Group]	-	-	-	-	-	GO:0016757//transferase activity, transferring glycosyl groups	-
ncbi_9268519	2.33333	30.3333	0.05	0.74	3.88753	5.82259e-05	0.00124905	--	Os12g0483300 [Oryza sativa Japonica Group]	-	-	-	-	-	-	-
ncbi_4346436	76.6667	25.3333	1.44333	0.556667	-1.37452	5.82512e-05	0.00124905	ABCG11	PREDICTED: ABC transporter G family member 11 isoform X1 [Oryza sativa Japonica Group]	-	-	-	-	-	GO:0017111//nucleoside-triphosphatase activity	-
MSTRG.1486	93.6667	212	2.21667	5.79333	1.386	5.83678e-05	0.00125039	CYP71C4	PREDICTED: indole-2-monooxygenase [Oryza brachyantha]	Metabolism	Global and overview maps	ko01100//Metabolic pathways	K00512	-	-	-
ncbi_4331583	6	37.6667	0.103333	0.753333	2.86598	5.90505e-05	0.00126153	WAV3	von Willebrand factor type A domain containing protein, expressed [Oryza sativa Japonica Group]	-	-	-	-	-	-	-
ncbi_4340351	403.333	149.667	10.2667	4.43333	-1.2115	6.10099e-05	0.0013022	UGT73B4	PREDICTED: UDP-glycosyltransferase 73B4 [Oryza sativa Japonica Group]	-	-	-	-	-	GO:0016757//transferase activity, transferring glycosyl groups	-
ncbi_4340648	95.6667	249.333	2.58333	7.81	1.59609	6.137e-05	0.00130868	PUB21	PREDICTED: U-box domain-containing protein 21 [Oryza sativa Japonica Group]	-	-	-	-	-	-	-
ncbi_4340373	54	14.3333	1.51	0.466667	-1.69408	6.14596e-05	0.00130939	BZ1	PREDICTED: anthocyanidin 3-O-glucosyltransferase [Oryza sativa Japonica Group]	Metabolism;Metabolism;Metabolism	Global and overview maps;Global and overview maps;Biosynthesis of other secondary metabolites	ko01100//Metabolic pathways;ko01110//Biosynthesis of secondary metabolites;ko00942//Anthocyanin biosynthesis	K12930;K12930;K12930	-	GO:0035251//UDP-glucosyltransferase activity	GO:0009813//flavonoid biosynthetic process
ncbi_4349859	319	561	22.5033	46.0933	1.03442	6.52568e-05	0.00138902	--	PREDICTED: cytochrome b-c1 complex subunit 6 [Oryza sativa Japonica Group]	Metabolism;Metabolism	Global and overview maps;Energy metabolism	ko01100//Metabolic pathways;ko00190//Oxidative phosphorylation	K00416;K00416	-	-	-
ncbi_4325059	5.33333	29.3333	0.13	0.82	2.65711	6.55613e-05	0.00139423	WIP4	PREDICTED: protein TRANSPARENT TESTA 1 [Oryza sativa Japonica Group]	-	-	-	-	-	-	-
ncbi_4324937	195.667	353	2.30333	4.83333	1.0693	6.57272e-05	0.0013952	AMT3-1	PREDICTED: ammonium transporter 3 member 1 [Oryza sativa Japonica Group]	-	-	-	-	-	-	-
ncbi_4351131	33.3333	90.3333	1.04	3.29	1.6615	6.64224e-05	0.00140739	JAMYB	PREDICTED: transcription factor MYB108 [Oryza sativa Japonica Group]	Organismal Systems	Environmental adaptation	ko04626//Plant-pathogen interaction	K09422	-	-	-
ncbi_4338091	79.6667	196.667	4.34	12.44	1.51922	6.67163e-05	0.00141233	--	PREDICTED: uncharacterized protein LOC4338091 [Oryza sativa Japonica Group]	-	-	-	-	-	-	-
ncbi_4348044	12.6667	41.3333	0.133333	0.51	1.93546	6.73711e-05	0.0014249	--	Disease resistance protein RPP13 [Zea mays]	-	-	-	-	-	-	-
ncbi_4333112	17.6667	60.6667	0.456667	1.83667	2.00788	7.08778e-05	0.00149499	At5g67130	PREDICTED: PI-PLC X domain-containing protein At5g67130 isoform X1 [Oryza sativa Japonica Group]	-	-	-	-	-	-	-
ncbi_4324653	299.333	750.667	5.96667	17.37	1.5416	7.1408e-05	0.00150481	ALMT9	PREDICTED: aluminum-activated malate transporter 9 [Oryza sativa Japonica Group]	-	-	-	-	-	-	-
ncbi_4340220	409.667	777	6.05333	13.2567	1.13092	7.16243e-05	0.001508	PUB70	PREDICTED: U-box domain-containing protein 33 [Oryza sativa Japonica Group]	-	-	-	-	-	-	-
ncbi_4350496	283.667	496	11.5533	23.4333	1.02025	7.18442e-05	0.00151126	ERD2	PREDICTED: ER lumen protein-retaining receptor [Oryza sativa Japonica Group]	-	-	-	-	GO:0031224//intrinsic component of membrane	GO:0005048//signal sequence binding	GO:0035437//maintenance of protein localization in endoplasmic reticulum
MSTRG.12321	56	161.667	2.19667	7.40667	1.75351	7.20582e-05	0.00151439	MAO1B	PREDICTED: 1-aminocyclopropane-1-carboxylate oxidase [Oryza sativa Japonica Group]	Metabolism;Metabolism;Metabolism	Global and overview maps;Global and overview maps;Amino acid metabolism	ko01100//Metabolic pathways;ko01110//Biosynthesis of secondary metabolites;ko00270//Cysteine and methionine metabolism	K05933;K05933;K05933	-	GO:0016705//oxidoreductase activity, acting on paired donors, with incorporation or reduction of molecular oxygen;GO:0043169//cation binding	GO:0044710//single-organism metabolic process
ncbi_9266561	240.333	686.333	6.94667	22.3533	1.6861	7.24747e-05	0.0015204	--	carboxyl-terminal peptidase-like [Oryza sativa Japonica Group]	-	-	-	-	-	-	-
ncbi_4326086	38.3333	113.333	0.72	2.44667	1.76475	7.32984e-05	0.0015363	LRK10	PREDICTED: probable receptor-like protein kinase At1g67000 [Oryza sativa Japonica Group]	-	-	-	-	-	-	-
ncbi_4339353	274.333	115.333	3.44667	1.69	-1.02818	7.35013e-05	0.00153916	KIN14K	PREDICTED: kinesin-3 isoform X1 [Oryza sativa Japonica Group]	-	-	-	-	GO:0005875//microtubule associated complex	GO:0015631//tubulin binding;GO:0032550//purine ribonucleoside binding	GO:0007017//microtubule-based process
ncbi_4347637	95.6667	238.667	2.03	6.03	1.57068	7.42344e-05	0.00155312	HSFB2C	PREDICTED: heat stress transcription factor B-2c isoform X2 [Oryza sativa Japonica Group]	-	-	-	-	-	-	-
ncbi_4334989	8.66667	38.3333	0.156667	0.78	2.31578	7.55823e-05	0.00157706	WAK5	B1340F09.9 [Oryza sativa Japonica Group]	-	-	-	-	-	-	-
MSTRG.20139	87.3333	171.667	7.87667	17.9433	1.18779	7.88841e-05	0.00164007	--	unknown protein [Oryza sativa Japonica Group]	-	-	-	-	-	-	-
ncbi_4336265	45.6667	394	1.88667	18.54	3.29673	7.97206e-05	0.00165598	Cht5	PREDICTED: chitinase 5 [Oryza sativa Japonica Group]	Metabolism;Metabolism	Global and overview maps;Carbohydrate metabolism	ko01100//Metabolic pathways;ko00520//Amino sugar and nucleotide sugar metabolism	K01183;K01183	GO:0043231//intracellular membrane-bounded organelle	-	GO:0006026//aminoglycan catabolic process;GO:0043207//response to external biotic stimulus;GO:0044036//cell wall macromolecule metabolic process
ncbi_107275522	38.3333	3	0.906667	0.08	-3.5025	8.01923e-05	0.00166429	--	Heat shock cognate 70 kDa protein 1 [Aegilops tauschii]	-	-	-	-	-	-	-
ncbi_4338644	417	778.667	9.99667	21.7267	1.11995	8.14629e-05	0.00168605	ANN4	PREDICTED: annexin D4 [Oryza sativa Japonica Group]	-	-	-	-	-	GO:0005543//phospholipid binding	-
ncbi_4352496	35	79	0.563333	1.47667	1.39028	8.21514e-05	0.00169588	CBP60D	PREDICTED: calmodulin-binding protein 60 A isoform X1 [Oryza sativa Japonica Group]	-	-	-	-	-	-	-
ncbi_4352688	405.667	169	19.32	9.35	-1.04706	8.23929e-05	0.00169935	--	PREDICTED: SKP1-like protein 9 [Oryza sativa Japonica Group]	Genetic Information Processing;Genetic Information Processing	Folding, sorting and degradation;Folding, sorting and degradation	ko04141//Protein processing in endoplasmic reticulum;ko04120//Ubiquitin mediated proteolysis	K03094;K03094	-	-	-
ncbi_4326087	97.6667	243	1.78	5.06333	1.50821	8.4623e-05	0.00174072	LRK10	PREDICTED: probable receptor-like protein kinase At1g67000 [Oryza sativa Japonica Group]	-	-	-	-	-	-	-
ncbi_4325308	7	43.6667	0.246667	1.80667	2.8727	8.51918e-05	0.00174933	DOF5	PREDICTED: cyclic dof factor 2 [Oryza sativa Japonica Group]	-	-	-	-	-	-	-
ncbi_4324303	2886.33	5472.67	104.827	231.72	1.14438	8.53148e-05	0.00175031	TIP1-2	PREDICTED: probable aquaporin TIP1-2 [Oryza sativa Japonica Group]	-	-	-	-	GO:0031090//organelle membrane;GO:0031224//intrinsic component of membrane;GO:0043231//intracellular membrane-bounded organelle	GO:0005372//water transmembrane transporter activity;GO:0042887//amide transmembrane transporter activity	GO:0015840//urea transport;GO:0042044//fluid transport;GO:0050896//response to stimulus
ncbi_4324999	4.33333	28	0.08	0.69	3.10852	8.61072e-05	0.0017645	AAP2	PREDICTED: amino acid permease 4 [Oryza sativa Japonica Group]	-	-	-	-	GO:0031224//intrinsic component of membrane	-	-
ncbi_4344094	180.333	32.3333	8.35333	1.73	-2.27158	8.61582e-05	0.0017645	DMP2	D-alanine--D-alanine ligase [Anthurium amnicola]	-	-	-	-	-	-	-
MSTRG.10085	1.33333	20.6667	0.0633333	1.19667	4.23991	8.73678e-05	0.00178677	ZAR1	PREDICTED: LRR receptor-like serine/threonine-protein kinase FLS2 [Oryza sativa Japonica Group]	-	-	-	-	-	-	-
ncbi_4352489	7.33333	51.3333	0.423333	3.40333	3.00708	8.73991e-05	0.00178677	--	PREDICTED: major pollen allergen Bet v 1-G [Oryza sativa Japonica Group]	-	-	-	-	-	-	-
ncbi_4328061	19.6667	54.3333	0.42	1.35	1.6845	8.87135e-05	0.00181205	GPAT6	PREDICTED: glycerol-3-phosphate 2-O-acyltransferase 6 [Oryza sativa Japonica Group]	Metabolism;Metabolism;Metabolism;Metabolism	Global and overview maps;Global and overview maps;Lipid metabolism;Lipid metabolism	ko01100//Metabolic pathways;ko01110//Biosynthesis of secondary metabolites;ko00564//Glycerophospholipid metabolism;ko00561//Glycerolipid metabolism	K13508;K13508;K13508;K13508	-	GO:0016740//transferase activity	-
MSTRG.20208	0	15.6667	0.001	0.483333	8.91687	8.91226e-05	0.00181881	--	Os09g0304400 [Oryza sativa Japonica Group]	-	-	-	-	-	-	-
ncbi_4350836	4	42	0.0966667	1.16333	3.5891	9.02791e-05	0.00183918	HEX6	PREDICTED: hexose carrier protein HEX6 [Oryza sativa Japonica Group]	-	-	-	-	GO:0031224//intrinsic component of membrane	GO:0022857//transmembrane transporter activity	GO:0044763//single-organism cellular process;GO:0051234//establishment of localization
ncbi_9266131	0	12.6667	0.001	0.473333	8.88671	9.10174e-05	0.0018526	--	PREDICTED: calmodulin-like protein 5 [Oryza sativa Japonica Group]	-	-	-	-	-	-	-
ncbi_4343425	29.3333	116	0.87	4.00667	2.20332	9.20914e-05	0.00187118	At5g64700	PREDICTED: WAT1-related protein At5g64700 [Oryza sativa Japonica Group]	-	-	-	-	-	-	-
ncbi_4326675	3	30.3333	0.15	1.78667	3.57424	9.49866e-05	0.00192364	--	PREDICTED: uncharacterized protein LOC4326675 [Oryza sativa Japonica Group]	-	-	-	-	-	-	-
ncbi_4335758	104.667	188	2.58	5.37333	1.05845	9.50038e-05	0.00192364	GA2OX8	Os04g0407800 [Oryza sativa Japonica Group]	-	-	-	-	-	GO:0016705//oxidoreductase activity, acting on paired donors, with incorporation or reduction of molecular oxygen;GO:0043169//cation binding	GO:0044710//single-organism metabolic process
ncbi_4333487	15	112.667	1.10333	9.57667	3.11765	9.53979e-05	0.00192994	--	PREDICTED: uncharacterized protein LOC4333487 [Oryza sativa Japonica Group]	-	-	-	-	-	-	-
ncbi_9269766	3.66667	62.6667	0.116667	2.33667	4.32399	9.59729e-05	0.00193989	--	Os12g0510750 [Oryza sativa Japonica Group]	-	-	-	-	-	-	-
ncbi_4351553	20.6667	75	0.913333	3.81333	2.06184	9.60971e-05	0.00194071	HVA22J	Os12g0158600 [Oryza sativa Japonica Group]	-	-	-	-	GO:0031224//intrinsic component of membrane	-	-
ncbi_9267263	71	231.333	1.06	3.92333	1.88802	9.85609e-05	0.00198702	WAK5	PREDICTED: wall-associated receptor kinase 1 isoform X1 [Oryza sativa Japonica Group]	-	-	-	-	-	GO:0001871//pattern binding;GO:0004672//protein kinase activity;GO:0032550//purine ribonucleoside binding;GO:0046872//metal ion binding	GO:0006464//cellular protein modification process
ncbi_4347857	1	20.6667	0.0166667	0.403333	4.59694	0.000100826	0.00202918	WAK2	PREDICTED: wall-associated receptor kinase 2 [Oryza sativa Japonica Group]	-	-	-	-	-	-	-
ncbi_4351736	2	38.3333	0.0433333	1.00333	4.53318	0.000102056	0.00205038	CYP76M5	PREDICTED: cytochrome P450 76M5-like [Oryza sativa Japonica Group]	-	-	-	-	-	-	-
ncbi_4342753	176	317	6.17333	12.9367	1.06734	0.000103897	0.00208556	NAC067	PREDICTED: NAC domain-containing protein 67 [Oryza sativa Japonica Group]	-	-	-	-	-	-	GO:0010467//gene expression;GO:0034645//cellular macromolecule biosynthetic process
ncbi_4347856	0	13	0.001	0.256667	8.00375	0.000103994	0.00208571	WAK2	PREDICTED: wall-associated receptor kinase 2 [Oryza sativa Japonica Group]	-	-	-	-	-	-	-
ncbi_4348217	40	100.667	0.663333	2.07	1.64182	0.00010441	0.00209044	--	Os10g0184200, partial [Oryza sativa Japonica Group]	-	-	-	-	-	-	-
ncbi_107278801	4	35.3333	0.103333	0.973333	3.23563	0.000104609	0.00209262	--	ribosomal protein-like [Oryza sativa Japonica Group]	-	-	-	-	-	-	-
ncbi_4341471	76.6667	168	4.29333	10.8533	1.33797	0.000104911	0.00209687	--	PREDICTED: uncharacterized protein LOC4341471 [Oryza sativa Japonica Group]	-	-	-	-	-	-	-
ncbi_4350671	31.6667	95.3333	0.976667	3.45667	1.82344	0.000107089	0.00213367	BRG3	PREDICTED: BOI-related E3 ubiquitin-protein ligase 1 [Oryza sativa Japonica Group]	-	-	-	-	-	-	-
ncbi_4346696	716	1281	6.68	13.84	1.05092	0.000107119	0.00213367	DCL2B	PREDICTED: endoribonuclease Dicer homolog 2b [Oryza sativa Japonica Group]	-	-	-	-	-	-	-
ncbi_4352857	1.66667	128.667	0.0833333	7.41667	6.47573	0.000107217	0.00213379	tlp	PREDICTED: protein P21 [Oryza sativa Japonica Group]	-	-	-	-	-	-	-
ncbi_9272321	83.3333	165.333	1.88	4.33333	1.20474	0.000107317	0.00213396	--	NBS-LRR-like resistance protein [Oryza sativa]	-	-	-	-	-	-	-
ncbi_4345359	503.667	1005	9.32333	21.3467	1.19509	0.00010806	0.00214541	--	PREDICTED: UPF0481 protein At3g47200-like [Setaria italica]	-	-	-	-	-	-	-
ncbi_4339274	42.6667	110.333	0.953333	2.83333	1.57145	0.000108077	0.00214541	SRP54-2	PREDICTED: signal recognition particle 54 kDa protein 2 [Oryza sativa Japonica Group]	Genetic Information Processing	Folding, sorting and degradation	ko03060//Protein export	K03106	GO:0030529//intracellular ribonucleoprotein complex	GO:0003723//RNA binding;GO:0032550//purine ribonucleoside binding	GO:0006613//cotranslational protein targeting to membrane
ncbi_107277719	12.6667	0	0.193333	0.001	-7.59495	0.000108359	0.00214917	--	Os01g0610000 [Oryza sativa Japonica Group]	-	-	-	-	-	-	-
ncbi_4346723	63	139.667	1.63667	4.17	1.34929	0.000108476	0.00214965	UGE-4	PREDICTED: UDP-glucose 4-epimerase 4 [Oryza sativa Japonica Group]	Metabolism;Metabolism;Metabolism	Global and overview maps;Carbohydrate metabolism;Carbohydrate metabolism	ko01100//Metabolic pathways;ko00520//Amino sugar and nucleotide sugar metabolism;ko00052//Galactose metabolism	K01784;K01784;K01784	-	GO:0016857//racemase and epimerase activity, acting on carbohydrates and derivatives;GO:0048037//cofactor binding	GO:0019318//hexose metabolic process
ncbi_4347370	213.333	414.667	3.72	8.45667	1.18479	0.000112019	0.00221797	CSLE1	PREDICTED: cellulose synthase-like protein E1 isoform X1 [Oryza sativa Japonica Group]	-	-	-	-	-	-	-
ncbi_9271371	55	106	2.37667	5.31333	1.16068	0.000112858	0.00223079	Os02g0134000	PREDICTED: phosphopantetheine adenylyltransferase 2 [Oryza sativa Japonica Group]	Metabolism;Metabolism	Global and overview maps;Metabolism of cofactors and vitamins	ko01100//Metabolic pathways;ko00770//Pantothenate and CoA biosynthesis	K02201;K02201	GO:0044444//cytoplasmic part	GO:0032550//purine ribonucleoside binding;GO:0070566//adenylyltransferase activity	GO:0000097//sulfur amino acid biosynthetic process;GO:0006970//response to osmotic stress;GO:0009108//coenzyme biosynthetic process;GO:0009118//regulation of nucleoside metabolic process;GO:0051235//maintenance of location
ncbi_4325501	282.667	533.667	8.02	17.4967	1.12541	0.00011433	0.00225798	--	PREDICTED: uncharacterized protein LOC4325501 [Oryza sativa Japonica Group]	-	-	-	-	-	-	GO:0000302//response to reactive oxygen species;GO:0007165//signal transduction;GO:0009642//response to light intensity;GO:0033554//cellular response to stress;GO:0044267//cellular protein metabolic process
ncbi_4349708	44.6667	114.667	1.02333	3.22667	1.65677	0.000118891	0.00234407	ZIFL1	PREDICTED: protein ZINC INDUCED FACILITATOR-LIKE 1 isoform X1 [Oryza sativa Japonica Group]	-	-	-	-	-	-	-
ncbi_4333789	93.6667	210.333	2.86667	7.45667	1.37916	0.000122766	0.00241167	--	PREDICTED: cyclin-dependent kinase 12 [Zea mays]	-	-	-	-	-	-	-
ncbi_4328801	55.3333	14	1.86667	0.543333	-1.78055	0.000122838	0.00241167	--	Os06g0554600 [Oryza sativa Japonica Group]	-	-	-	-	-	-	-
ncbi_4325537	2.66667	21.3333	0.09	0.823333	3.19348	0.000123292	0.00241853	GA2OX3	PREDICTED: gibberellin 2-beta-dioxygenase 1 [Oryza sativa Japonica Group]	Metabolism;Metabolism	Global and overview maps;Metabolism of terpenoids and polyketides	ko01110//Biosynthesis of secondary metabolites;ko00904//Diterpenoid biosynthesis	K04125;K04125	-	GO:0016705//oxidoreductase activity, acting on paired donors, with incorporation or reduction of molecular oxygen;GO:0043169//cation binding	GO:0044710//single-organism metabolic process
ncbi_4332336	304	572.333	17.87	38.8933	1.12198	0.000124319	0.00243663	--	PREDICTED: selenoprotein K [Oryza sativa Japonica Group]	-	-	-	-	-	-	-
ncbi_4346068	432	178	7.27	3.45	-1.07536	0.000124776	0.00244148	ISA1	PREDICTED: isoamylase 1, chloroplastic [Oryza sativa Japonica Group]	Metabolism;Metabolism;Metabolism	Global and overview maps;Global and overview maps;Carbohydrate metabolism	ko01100//Metabolic pathways;ko01110//Biosynthesis of secondary metabolites;ko00500//Starch and sucrose metabolism	K01214;K01214;K01214	GO:0009536//plastid;GO:0043033//isoamylase complex	GO:0004133//glycogen debranching enzyme activity;GO:0016798//hydrolase activity, acting on glycosyl bonds;GO:0043167//ion binding	GO:0005982//starch metabolic process;GO:0009059//macromolecule biosynthetic process;GO:0009893//positive regulation of metabolic process
ncbi_9269614	82.6667	203.333	4.35333	12.3933	1.50937	0.000125269	0.00244907	HSP26-A	PREDICTED: probable glutathione S-transferase [Oryza sativa Japonica Group]	Metabolism	Metabolism of other amino acids	ko00480//Glutathione metabolism	K00799	-	-	-
ncbi_4324132	3.66667	23.6667	0.196667	1.47333	2.90526	0.000125517	0.00245186	--	PREDICTED: uncharacterized protein LOC4324132 [Oryza sativa Japonica Group]	-	-	-	-	-	-	-
ncbi_9267456	186.333	75.3333	3	1.42333	-1.07569	0.000127823	0.00249272	SELMODRAFT_444075	PREDICTED: inactive protein kinase SELMODRAFT_444075 [Oryza sativa Japonica Group]	-	-	-	-	-	GO:0016740//transferase activity;GO:0032550//purine ribonucleoside binding	GO:0006464//cellular protein modification process
ncbi_4336696	219	397	8.01333	16.9333	1.07939	0.000128698	0.00250767	Ormdl3	PREDICTED: ORM1-like protein 3 [Oryza sativa Japonica Group]	-	-	-	-	GO:0031224//intrinsic component of membrane	-	-
ncbi_107281735	12	42.3333	0.736667	3.05667	2.05288	0.000129584	0.00252282	--	Os07g0114900 [Oryza sativa Japonica Group]	-	-	-	-	-	-	-
ncbi_4330132	50	111.333	2.15	5.53333	1.36381	0.00013101	0.00254846	SAUR36	PREDICTED: auxin-responsive protein SAUR36 [Oryza sativa Japonica Group]	Environmental Information Processing	Signal transduction	ko04075//Plant hormone signal transduction	K14488	-	-	-
MSTRG.23480	3	26.3333	0.07	0.703333	3.32878	0.00013173	0.00256032	--	Rtac1 [Oryza sativa Japonica Group]	-	-	-	-	-	-	-
ncbi_4335391	7.33333	202.667	0.116667	3.65667	4.97006	0.0001321	0.00256536	LECRK91	PREDICTED: L-type lectin-domain containing receptor kinase IX.1 [Oryza sativa Japonica Group]	-	-	-	-	-	-	-
ncbi_4340670	285.333	601	13.7	33.3267	1.2825	0.00013362	0.00259056	NUDT21	PREDICTED: nudix hydrolase 21, chloroplastic [Oryza sativa Japonica Group]	-	-	-	-	-	GO:0003824//catalytic activity	-
ncbi_4327913	2.66667	23.6667	0.0566667	0.593333	3.38827	0.000135032	0.00261358	--	histone-lysine N-methyltransferase SETD1B-like [Aegilops tauschii subsp. tauschii] [Aegilops tauschii]	-	-	-	-	-	-	-
ncbi_4341447	4.66667	41.3333	0.12	1.21667	3.34183	0.00013706	0.00265063	CYP76M7	PREDICTED: ent-cassadiene C11-alpha-hydroxylase 1 [Oryza sativa Japonica Group]	Metabolism;Metabolism	Global and overview maps;Metabolism of terpenoids and polyketides	ko01110//Biosynthesis of secondary metabolites;ko00904//Diterpenoid biosynthesis	K16084;K16084	-	-	-
ncbi_4325007	37.3333	78.3333	0.6	1.46333	1.28622	0.000137914	0.0026627	PUB4	PREDICTED: U-box domain-containing protein 4 [Oryza sativa Japonica Group]	-	-	-	-	-	-	-
ncbi_4326664	11.6667	91	0.28	2.50333	3.16035	0.000138461	0.00266967	CYP72A14	PREDICTED: cytochrome P450 72A14 [Oryza sativa Japonica Group]	-	-	-	-	-	-	-
ncbi_9266983	0.666667	20.3333	0.0133333	0.516667	5.27612	0.000138751	0.00267222	At3g47200	PREDICTED: UPF0481 protein At3g47200 [Oryza sativa Japonica Group]	-	-	-	-	-	-	-
ncbi_4348374	0	10	0.001	0.223333	7.80305	0.000140868	0.00270627	LAC15	PREDICTED: laccase-15 [Oryza sativa Japonica Group]	-	-	-	-	GO:0005576//extracellular region	GO:0016682//oxidoreductase activity, acting on diphenols and related substances as donors, oxygen as acceptor;GO:0043169//cation binding	GO:0009808//lignin metabolic process
ncbi_107281186	1	19.3333	0.0166667	0.35	4.39232	0.000143361	0.00274509	LECRK41	PREDICTED: L-type lectin-domain containing receptor kinase IV.1-like [Oryza sativa Japonica Group]	-	-	-	-	-	-	-
ncbi_4348336	162.667	67.3333	4.86333	2.33	-1.06162	0.000143913	0.00275341	--	PREDICTED: UPF0301 protein TC_0483 [Oryza sativa Japonica Group]	-	-	-	-	-	-	-
ncbi_4336398	61.3333	166.667	2.18667	6.88333	1.65437	0.000144682	0.00276585	Dctpp1	PREDICTED: dCTP pyrophosphatase 1 [Oryza sativa Japonica Group]	Metabolism;Metabolism	Global and overview maps;Nucleotide metabolism	ko01100//Metabolic pathways;ko00240//Pyrimidine metabolism	K16904;K16904	-	GO:0003824//catalytic activity	-
ncbi_4349956	382.333	832.667	8.87	22.2667	1.32788	0.000144855	0.00276687	ASP1	PREDICTED: aspartic proteinase Asp1-like [Oryza sativa Japonica Group]	-	-	-	-	-	GO:0016787//hydrolase activity	GO:0019538//protein metabolic process
ncbi_4336442	179	376.333	3.13333	7.66667	1.2909	0.000144989	0.00276716	YSL12	PREDICTED: probable metal-nicotianamine transporter YSL12 [Oryza sativa Japonica Group]	-	-	-	-	-	-	-
ncbi_4336662	96	206	2.24667	5.66333	1.33387	0.000147341	0.00280974	AATL1	PREDICTED: lysine histidine transporter-like 8 [Oryza sativa Japonica Group]	-	-	-	-	-	-	-
ncbi_107275946	0	10.6667	0.001	0.223333	7.80305	0.000147923	0.00281623	--	NBS-LRR-like protein [Oryza sativa Japonica Group]	-	-	-	-	-	-	-
ncbi_4345361	136	303	1.95333	5.02	1.36175	0.000148144	0.00281813	--	PREDICTED: UPF0481 protein At3g47200-like [Setaria italica]	-	-	-	-	-	-	-
MSTRG.15333	83.3333	159.667	1.06	2.54	1.26076	0.000149482	0.00283662	--	Os03g0325300 [Oryza sativa Japonica Group]	-	-	-	-	-	GO:0046914//transition metal ion binding	-
ncbi_4351213	1344.33	2758	97.64	230.37	1.23841	0.000149895	0.00284214	ERR26	PREDICTED: metallothionein-like protein 1A [Oryza sativa Japonica Group]	-	-	-	-	-	-	-
ncbi_4328696	3.66667	26.3333	0.103333	0.846667	3.03449	0.000151309	0.00286662	--	PREDICTED: uncharacterized protein LOC4328696 [Oryza sativa Japonica Group]	-	-	-	-	-	-	-
ncbi_4341168	4.66667	24.6667	0.156667	0.943333	2.59007	0.000152874	0.00289155	PRX112	PREDICTED: peroxidase 2-like [Oryza sativa Japonica Group]	Metabolism;Metabolism;Metabolism	Global and overview maps;Global and overview maps;Biosynthesis of other secondary metabolites	ko01100//Metabolic pathways;ko01110//Biosynthesis of secondary metabolites;ko00940//Phenylpropanoid biosynthesis	K00430;K00430;K00430	-	-	-
ncbi_107278046	46	129.333	2.55	8.20667	1.6863	0.000153586	0.00290266	--	heavy metal-associated isoprenylated plant protein 47-like [Aegilops tauschii subsp. tauschii] [Aegilops tauschii]	-	-	-	-	-	-	-
ncbi_4349404	16.3333	98	0.706667	4.9	2.79368	0.000154908	0.00292527	--	PREDICTED: PRA1 family protein B2 [Oryza sativa Japonica Group]	-	-	-	-	-	-	-
ncbi_4346047	153	65.6667	2.64333	1.31333	-1.00913	0.000155936	0.00293753	MTERF18	transcription termination factor MTEF18, mitochondrial-like [Aegilops tauschii subsp. tauschii] [Aegilops tauschii]	-	-	-	-	-	-	-
ncbi_107278650	277	120.667	4.98	2.25667	-1.14195	0.000156371	0.00294334	PHP5	PREDICTED: pseudo histidine-containing phosphotransfer protein 5 isoform X1 [Oryza sativa Japonica Group]	Environmental Information Processing	Signal transduction	ko04075//Plant hormone signal transduction	K14490	-	GO:0060089//molecular transducer activity	-
ncbi_4348791	15	67.3333	0.54	2.76667	2.35712	0.000157421	0.00296042	At3g03980	PREDICTED: short-chain type dehydrogenase/reductase [Oryza sativa Japonica Group]	Metabolism;Metabolism;Metabolism;Metabolism;Metabolism	Global and overview maps;Global and overview maps;Lipid metabolism;Lipid metabolism;Metabolism of cofactors and vitamins	ko01100//Metabolic pathways;ko01212//Fatty acid metabolism;ko01040//Biosynthesis of unsaturated fatty acids;ko00061//Fatty acid biosynthesis;ko00780//Biotin metabolism	K00059;K00059;K00059;K00059;K00059	-	-	-
ncbi_4326919	7.33333	165.333	0.223333	5.72333	4.67959	0.000157533	0.00296042	-	-	-	-	-	-	-	-	-
ncbi_4339991	42.6667	156.667	1.51333	6.13333	2.01894	0.000161523	0.0030305	TIC32	PREDICTED: short-chain dehydrogenase TIC 32, chloroplastic isoform X1 [Oryza sativa Japonica Group]	-	-	-	-	-	GO:0003824//catalytic activity	GO:0044710//single-organism metabolic process
ncbi_4340798	121.667	348.333	1.65	5.51333	1.74046	0.000163907	0.00307029	--	PREDICTED: uncharacterized protein LOC4340798 [Oryza sativa Japonica Group]	-	-	-	-	-	-	-
ncbi_4333479	2.66667	32.6667	0.126667	1.83333	3.85536	0.00016762	0.00313478	--	Os03g0623100, partial [Oryza sativa Japonica Group]	-	-	-	-	-	-	-
ncbi_9266306	225.667	605.333	5.34667	16.7767	1.64974	0.000168624	0.00315104	--	PREDICTED: uncharacterized protein LOC9266306 [Oryza sativa Japonica Group]	Metabolism	Metabolism of cofactors and vitamins	ko00760//Nicotinate and nicotinamide metabolism	K18551	-	GO:0003824//catalytic activity	-
ncbi_4340883	328.667	692	7.44667	18.2733	1.29507	0.000170425	0.00317747	CTPA3	PREDICTED: carboxyl-terminal-processing peptidase 3, chloroplastic [Oryza sativa Japonica Group]	-	-	-	-	-	-	-
MSTRG.15493	0	10	0.001	0.823333	9.68533	0.00017055	0.00317747	--	Os12g0540100 [Oryza sativa Japonica Group]	-	-	-	-	-	-	-
ncbi_4344435	57.3333	10.6667	1.36667	0.293333	-2.22005	0.000170585	0.00317747	NAC030	PREDICTED: NAC domain-containing protein 105 [Oryza sativa Japonica Group]	-	-	-	-	-	-	-
ncbi_9271498	4.66667	41.3333	0.166667	1.72	3.36737	0.000171324	0.00318613	--	Os11g0600600 [Oryza sativa Japonica Group]	-	-	-	-	-	-	-
ncbi_4336988	72.3333	158	4.60667	11.6567	1.33936	0.000176346	0.00327691	--	Os04g0615200, partial [Oryza sativa Japonica Group]	-	-	-	-	-	-	-
ncbi_4350807	8.33333	46.6667	0.0766667	0.493333	2.68589	0.000177308	0.00329216	ABCG48	PREDICTED: ABC transporter G family member 48 [Oryza sativa Japonica Group]	-	-	-	-	-	-	-
ncbi_4341898	23.3333	76	0.386667	1.59667	2.0459	0.000177492	0.00329294	CRK5	PREDICTED: cysteine-rich receptor-like protein kinase 5 isoform X1 [Oryza sativa Japonica Group]	-	-	-	-	-	-	-
MSTRG.3044	13	42.3333	0.68	2.59333	1.9312	0.000179709	0.00332877	--	PREDICTED: protein FAR1-RELATED SEQUENCE 5-like [Oryza sativa Japonica Group]	-	-	-	-	-	-	-
ncbi_4351505	43	8	1.02333	0.22	-2.2177	0.000180173	0.0033347	--	expressed protein [Oryza sativa Japonica Group]	-	-	-	-	-	-	-
ncbi_4330780	143	529.333	4.84	20.7	2.09655	0.000181348	0.00335378	EXO	PREDICTED: protein EXORDIUM [Oryza sativa Japonica Group]	-	-	-	-	-	-	-
ncbi_4324757	367	646.667	9.72333	19.8733	1.03131	0.000181676	0.00335718	GAT1	PREDICTED: GABA transporter 1 [Oryza sativa Japonica Group]	-	-	-	-	-	-	-
ncbi_107275306	7	34.6667	0.58	3.40333	2.55282	0.000182286	0.00336578	SAG39	PREDICTED: senescence-specific cysteine protease SAG39-like [Oryza sativa Japonica Group]	Cellular Processes	Transport and catabolism	ko04145//Phagosome	K01365	-	-	-
ncbi_4327183	4.33333	31.6667	0.106667	0.91	3.09276	0.000182535	0.00336771	CYP71A6	PREDICTED: cytochrome P450 71A1 [Oryza sativa Japonica Group]	-	-	-	-	GO:0043231//intracellular membrane-bounded organelle	GO:0016491//oxidoreductase activity;GO:0046872//metal ion binding	-
ncbi_4338047	15.6667	51.3333	0.31	1.18333	1.93252	0.000183946	0.00339105	IQM5	PREDICTED: IQ domain-containing protein IQM1 isoform X1 [Oryza sativa Japonica Group]	-	-	-	-	-	-	-
ncbi_4331045	194	341.333	3.89333	7.94333	1.02874	0.000184886	0.00340568	MGD3	PREDICTED: probable monogalactosyldiacylglycerol synthase 3, chloroplastic [Oryza sativa Japonica Group]	Metabolism;Metabolism	Global and overview maps;Lipid metabolism	ko01100//Metabolic pathways;ko00561//Glycerolipid metabolism	K03715;K03715	GO:0042170//plastid membrane	GO:0005488//binding;GO:0035250//UDP-galactosyltransferase activity	GO:0006664//glycolipid metabolic process;GO:0030258//lipid modification
ncbi_4337462	44	116.333	1.36	4.16	1.61298	0.000185818	0.00341743	NHL1	H0913C04.12 [Oryza sativa Indica Group]	-	-	-	-	-	-	-
ncbi_4333337	602.667	1136.33	5.69667	12.5067	1.13451	0.000186089	0.00341972	DCL2A	PREDICTED: endoribonuclease Dicer homolog 2a isoform X1 [Oryza sativa Japonica Group]	-	-	-	-	-	-	-
ncbi_4334233	201.333	463.667	4.4	11.69	1.4097	0.000187685	0.00344633	CYP74A1	PREDICTED: allene oxide synthase 1, chloroplastic [Oryza sativa Japonica Group]	Metabolism;Metabolism;Metabolism	Global and overview maps;Global and overview maps;Lipid metabolism	ko01100//Metabolic pathways;ko01110//Biosynthesis of secondary metabolites;ko00592//alpha-Linolenic acid metabolism	K01723;K01723;K01723	-	GO:0005488//binding	-
ncbi_9272303	8.33333	42	0.163333	0.946667	2.53504	0.00018922	0.00346903	--	Os11g0109700 [Oryza sativa Japonica Group]	-	-	-	-	-	-	-
ncbi_4350584	50	138.667	2.16333	6.85333	1.66355	0.000189543	0.00347222	BAK1	PREDICTED: somatic embryogenesis receptor kinase 1 [Oryza sativa Japonica Group]	-	-	-	-	-	-	-
ncbi_4340564	251	481.667	3.23	7.22667	1.1618	0.000189849	0.00347509	GALT1	PREDICTED: beta-1,3-galactosyltransferase 15 [Oryza sativa Japonica Group]	Metabolism	Global and overview maps	ko01100//Metabolic pathways	K14413	-	-	-
ncbi_4333927	95	186	2.03333	4.62333	1.18509	0.000190325	0.00347976	DDB_G0269086	PREDICTED: monoglyceride lipase [Oryza sativa Japonica Group]	Metabolism;Metabolism	Global and overview maps;Lipid metabolism	ko01100//Metabolic pathways;ko00561//Glycerolipid metabolism	K01054;K01054	-	-	-
ncbi_4330680	94.6667	226.667	2.73333	7.58667	1.4728	0.000190433	0.00347976	2MMP	PREDICTED: metalloendoproteinase 2-MMP [Oryza sativa Japonica Group]	-	-	-	-	-	GO:0046914//transition metal ion binding;GO:0070011//peptidase activity, acting on L-amino acid peptides	GO:0019538//protein metabolic process
ncbi_4326068	21	87.6667	0.42	2.00333	2.25394	0.000190553	0.00347976	LRK10	PREDICTED: probable receptor-like protein kinase At1g67000 [Oryza sativa Japonica Group]	-	-	-	-	GO:0043231//intracellular membrane-bounded organelle	GO:0004672//protein kinase activity;GO:0032550//purine ribonucleoside binding	GO:0006464//cellular protein modification process
ncbi_4327333	2.66667	23.3333	0.05	0.5	3.32193	0.000192194	0.00350698	CKX2	PREDICTED: cytokinin dehydrogenase 2 [Oryza sativa Japonica Group]	Metabolism	Metabolism of terpenoids and polyketides	ko00908//Zeatin biosynthesis	K00279	-	GO:0016614//oxidoreductase activity, acting on CH-OH group of donors	GO:0008152//metabolic process
ncbi_4339471	7.66667	33	0.213333	1.07	2.32643	0.000192708	0.00351359	IQD1	PREDICTED: protein IQ-DOMAIN 1 [Oryza sativa Japonica Group]	-	-	-	-	-	-	-
ncbi_107277295	1	18.3333	0.03	0.63	4.39232	0.00019396	0.00353365	IPT3	PREDICTED: adenylate isopentenyltransferase 3, chloroplastic-like [Oryza sativa Japonica Group]	Metabolism;Metabolism;Metabolism	Global and overview maps;Global and overview maps;Metabolism of terpenoids and polyketides	ko01100//Metabolic pathways;ko01110//Biosynthesis of secondary metabolites;ko00908//Zeatin biosynthesis	K10760;K10760;K10760	-	GO:0003824//catalytic activity	GO:0006399//tRNA metabolic process
MSTRG.22429	3.33333	29.3333	0.256667	2.61333	3.34792	0.000197807	0.00360092	--	Os11g0657550 [Oryza sativa Japonica Group]	-	-	-	-	-	-	-
ncbi_4339694	13	50	0.306667	1.36333	2.1524	0.000198578	0.00361213	DAO	PREDICTED: probable 2-oxoglutarate-dependent dioxygenase AOP1 [Oryza sativa Japonica Group]	-	-	-	-	-	-	-
ncbi_4332166	0	11.6667	0.001	0.65	9.3443	0.000201445	0.00365856	HB1	PREDICTED: non-symbiotic hemoglobin 1 [Oryza sativa Japonica Group]	-	-	-	-	-	GO:0043169//cation binding;GO:0046906//tetrapyrrole binding	GO:0015669//gas transport
ncbi_4351185	3.66667	34.3333	0.1	1.07333	3.42403	0.000201725	0.00366078	RIXI	PREDICTED: xylanase inhibitor protein 1-like [Oryza sativa Japonica Group]	Metabolism;Metabolism	Global and overview maps;Carbohydrate metabolism	ko01100//Metabolic pathways;ko00520//Amino sugar and nucleotide sugar metabolism	K01183;K01183	GO:0043231//intracellular membrane-bounded organelle	-	-
ncbi_4351068	277.333	609.667	5.25	14.2433	1.4399	0.000201993	0.00366279	--	Os11g0665600 [Oryza sativa Japonica Group]	-	-	-	-	-	-	-
ncbi_107278724	150.667	54.6667	4.83333	2.03667	-1.24681	0.000202682	0.00367242	MO1	PREDICTED: FAD-dependent urate hydroxylase-like [Oryza sativa Japonica Group]	-	-	-	-	-	-	-
ncbi_4331304	72.6667	241.333	1.98	7.59667	1.93987	0.000204237	0.00369714	SCL6	PREDICTED: scarecrow-like protein 6, partial [Oryza sativa Japonica Group]	-	-	-	-	-	-	-
ncbi_9266041	91.6667	246.333	1.37333	4.26333	1.6343	0.000204364	0.00369714	CCR4	Os05g0127300 [Oryza sativa Japonica Group]	-	-	-	-	GO:0043231//intracellular membrane-bounded organelle	GO:0016301//kinase activity	GO:0044763//single-organism cellular process;GO:0050794//regulation of cellular process;GO:0051716//cellular response to stimulus
ncbi_4349524	146.667	392	4.32667	13.4267	1.63377	0.000205674	0.00371796	--	PREDICTED: uncharacterized protein LOC4349524 [Oryza sativa Japonica Group]	-	-	-	-	-	-	-
ncbi_107277481	1.33333	17.6667	0.0466667	0.723333	3.9542	0.00020643	0.00372873	WRKY53	PREDICTED: WRKY transcription factor SUSIBA2-like isoform X3 [Oryza sativa Japonica Group]	-	-	-	-	-	-	-
ncbi_4324804	118	216.667	5.43	11.5233	1.08553	0.000206935	0.00373495	At3g10130	PREDICTED: heme-binding-like protein At3g10130, chloroplastic [Oryza sativa Japonica Group]	-	-	-	-	GO:0016020//membrane;GO:0043231//intracellular membrane-bounded organelle	-	GO:0007165//signal transduction;GO:0009411//response to UV;GO:0009812//flavonoid metabolic process;GO:0034285//response to disaccharide
ncbi_9269493	514	189	8.06667	3.45333	-1.22398	0.000210854	0.0037939	Os06g0160700	PREDICTED: soluble starch synthase 1, chloroplastic/amyloplastic [Oryza sativa Japonica Group]	Metabolism;Metabolism;Metabolism	Global and overview maps;Global and overview maps;Carbohydrate metabolism	ko01100//Metabolic pathways;ko01110//Biosynthesis of secondary metabolites;ko00500//Starch and sucrose metabolism	K00703;K00703;K00703	GO:0009532//plastid stroma	GO:0046527//glucosyltransferase activity	GO:0005982//starch metabolic process;GO:0006950//response to stress;GO:0009059//macromolecule biosynthetic process;GO:0009247//glycolipid biosynthetic process;GO:0009893//positive regulation of metabolic process
ncbi_4347195	3.66667	34.3333	0.116667	1.28667	3.46317	0.000211495	0.0038025	--	Os09g0444900, partial [Oryza sativa Japonica Group]	-	-	-	-	-	-	-
ncbi_4338844	148.667	301	3.02	7.19667	1.25278	0.000212655	0.00382041	AAP3	PREDICTED: amino acid permease 3 [Oryza sativa Japonica Group]	-	-	-	-	GO:0031224//intrinsic component of membrane	-	-
ncbi_4337689	150	300	4.21	9.74667	1.21109	0.000213929	0.00383736	At5g05600	PREDICTED: protein SRG1 [Oryza sativa Japonica Group]	-	-	-	-	-	-	-
ncbi_4344036	10.6667	40.6667	0.256667	1.11333	2.11692	0.000217418	0.00388795	CIPK21	RecName: Full=CBL-interacting protein kinase 21; AltName: Full=OsCIPK21	-	-	-	-	GO:0043231//intracellular membrane-bounded organelle	GO:0004672//protein kinase activity;GO:0032550//purine ribonucleoside binding	GO:0006464//cellular protein modification process;GO:0006796//phosphate-containing compound metabolic process;GO:0050794//regulation of cellular process
ncbi_4337254	808	1655	19.1	45.67	1.25767	0.000222966	0.0039841	LRK10	PREDICTED: G-type lectin S-receptor-like serine/threonine-protein kinase SD2-5 isoform X1 [Oryza sativa Japonica Group]	-	-	-	-	-	GO:0004672//protein kinase activity;GO:0032550//purine ribonucleoside binding	GO:0006464//cellular protein modification process
ncbi_4333551	2	18.6667	0.06	0.616667	3.36146	0.00022446	0.00400772	--	Os03g0642900 [Oryza sativa Japonica Group]	-	-	-	-	-	-	-
ncbi_4334397	6.66667	37	0.1	0.63	2.65535	0.000231307	0.00411734	IP5P7	PREDICTED: type IV inositol polyphosphate 5-phosphatase 7 isoform X1 [Oryza sativa Japonica Group]	-	-	-	-	-	-	-
ncbi_4323995	25.3333	69.3333	0.5	1.38667	1.47162	0.000233187	0.00414762	MIK2	Os01g0515300, partial [Oryza sativa Japonica Group]	-	-	-	-	-	GO:0016301//kinase activity;GO:0032550//purine ribonucleoside binding	GO:0006464//cellular protein modification process;GO:0006796//phosphate-containing compound metabolic process
ncbi_4344342	2.66667	33	0.06	0.896667	3.90154	0.000233675	0.00415313	CIPK3	PREDICTED: CBL-interacting protein kinase 3 [Oryza sativa Japonica Group]	-	-	-	-	-	-	-
ncbi_4346970	12	43.6667	0.32	1.34667	2.07325	0.000234515	0.00416488	IP5P9	PREDICTED: type IV inositol polyphosphate 5-phosphatase 9 isoform X1 [Oryza sativa Japonica Group]	-	-	-	-	-	-	-
MSTRG.15525	27	75.3333	1.13667	3.65667	1.68572	0.000243241	0.0043067	--	Os06g0588200 [Oryza sativa Japonica Group]	-	-	-	-	-	-	-
ncbi_4333284	0.333333	154.333	0.00666667	3.98	9.22159	0.000245706	0.00434373	CYP79A1	PREDICTED: tyrosine N-monooxygenase isoform X1 [Oryza sativa Japonica Group]	-	-	-	-	-	-	-
ncbi_4324302	30.6667	90.3333	1.01333	3.47333	1.77721	0.00024642	0.00435304	MYBAS2	PREDICTED: transcription factor MYB59 [Oryza sativa Japonica Group]	Organismal Systems	Environmental adaptation	ko04626//Plant-pathogen interaction	K09422	-	-	-
ncbi_4340073	36.6667	103.667	0.676667	2.19333	1.69661	0.000247613	0.00437081	HEX6	PREDICTED: hexose carrier protein HEX6 [Oryza sativa Japonica Group]	-	-	-	-	-	-	-
ncbi_4331157	0.333333	13	0.0133333	0.64	5.58496	0.000250413	0.00441019	--	spidroin-1-like [Aegilops tauschii subsp. tauschii] [Aegilops tauschii]	-	-	-	-	-	-	-
ncbi_9267740	0.333333	14.3333	0.00666667	0.393333	5.88264	0.000251976	0.00443437	BIR2	PREDICTED: probable inactive receptor kinase At1g27190 [Oryza sativa Japonica Group]	-	-	-	-	-	-	-
ncbi_4343321	198.667	387.333	4.55333	10.2433	1.16969	0.000252253	0.00443588	UGT71K1	PREDICTED: anthocyanidin 3-O-glucosyltransferase 2 [Oryza sativa Japonica Group]	-	-	-	-	-	-	-
ncbi_107276539	8.33333	146.333	0.136667	2.86333	4.38896	0.000253166	0.00444856	WAK5	PREDICTED: wall-associated receptor kinase 3-like [Oryza sativa Japonica Group]	-	-	-	-	-	-	-
ncbi_4339544	1	26.6667	0.03	0.94	4.96963	0.000260282	0.00456327	--	Os05g0552800 [Oryza sativa Japonica Group]	-	-	-	-	-	-	-
ncbi_4335022	2.66667	23.3333	0.04	0.396667	3.30986	0.000260507	0.00456378	--	OSJNBb0076A11.4 [Oryza sativa Japonica Group]	-	-	-	-	-	-	-
ncbi_4347725	21	56.3333	0.28	0.886667	1.66297	0.000263683	0.00461594	EXL3	PREDICTED: GDSL esterase/lipase EXL3 isoform X1 [Oryza sativa Japonica Group]	-	-	-	-	-	GO:0016788//hydrolase activity, acting on ester bonds	-
ncbi_4332382	8	35.3333	0.28	1.41	2.3322	0.000264346	0.00462252	AHL22	PREDICTED: AT-hook motif nuclear-localized protein 29 [Oryza sativa Japonica Group]	-	-	-	-	-	-	-
ncbi_4333648	58.3333	191.333	2.8	10.5767	1.91739	0.000264456	0.00462252	TLP1	PREDICTED: protein P21 [Oryza sativa Japonica Group]	-	-	-	-	-	-	-
ncbi_107276766	15	0.333333	0.396667	0.01	-5.30986	0.00026547	0.00463675	PCF2	PREDICTED: transcription factor PCF2-like [Oryza sativa Japonica Group]	-	-	-	-	-	-	-
ncbi_107278601	2.66667	23	0.09	0.88	3.28951	0.000265776	0.00463861	--	PREDICTED: uncharacterized protein LOC107278601 [Oryza sativa Japonica Group]	-	-	-	-	-	-	-
ncbi_9270767	239	459.333	4.51667	10.15	1.16815	0.000267905	0.00466528	RUS6	PREDICTED: protein root UVB sensitive 6 [Oryza sativa Japonica Group]	-	-	-	-	-	-	-
ncbi_9269789	112.667	247.333	2.77	7.04	1.34569	0.000269224	0.00468474	--	Os01g0346501 [Oryza sativa Japonica Group]	-	-	-	-	-	-	-
ncbi_4342109	9.66667	37.3333	0.313333	1.40667	2.16651	0.000272007	0.00472257	EXLA4	PREDICTED: expansin-like A4 isoform X1 [Oryza sativa Japonica Group]	-	-	-	-	-	-	-
ncbi_4336862	118.333	235.333	1.39	3.19333	1.19998	0.000273651	0.00474756	WAK2	PREDICTED: wall-associated receptor kinase 3 [Oryza sativa Japonica Group]	-	-	-	-	-	GO:0005488//binding	-
ncbi_4342317	51.6667	1803.33	2.39333	98.7233	5.3663	0.000274587	0.00476026	PRMS	PREDICTED: pathogenesis-related protein PRB1-3 [Oryza sativa Japonica Group]	Organismal Systems;Environmental Information Processing;Environmental Information Processing	Environmental adaptation;Signal transduction;Signal transduction	ko04626//Plant-pathogen interaction;ko04075//Plant hormone signal transduction;ko04016//MAPK signaling pathway - plant	K13449;K13449;K13449	-	-	-
ncbi_107275881	0	11	0.001	0.256667	8.00375	0.000275697	0.00477595	LECRK41	PREDICTED: L-type lectin-domain containing receptor kinase IV.1-like [Oryza sativa Japonica Group]	-	-	-	-	-	GO:0004672//protein kinase activity;GO:0005488//binding	GO:0006796//phosphate-containing compound metabolic process
ncbi_4349740	21.6667	82.6667	1.15667	5.05333	2.12726	0.000279375	0.00483149	CML36	PREDICTED: probable calcium-binding protein CML36 [Oryza sativa Japonica Group]	Organismal Systems	Environmental adaptation	ko04626//Plant-pathogen interaction	K13448	-	-	-
ncbi_107278571	1.33333	22.3333	0.0733333	1.46667	4.32193	0.000279813	0.00483286	SAUR71	PREDICTED: auxin-responsive protein SAUR71-like [Oryza sativa Japonica Group]	-	-	-	-	-	-	-
ncbi_4334899	30.3333	79.3333	0.473333	1.41333	1.57817	0.000280226	0.00483639	At2g19130	PREDICTED: G-type lectin S-receptor-like serine/threonine-protein kinase At2g19130 isoform X1 [Oryza sativa Japonica Group]	-	-	-	-	-	-	-
ncbi_4347226	472.667	851	12.4033	25.7467	1.05366	0.000281145	0.00484865	PDIL2-3	PREDICTED: protein disulfide isomerase-like 2-3 [Oryza sativa Japonica Group]	Genetic Information Processing	Folding, sorting and degradation	ko04141//Protein processing in endoplasmic reticulum	K09584	-	GO:0003824//catalytic activity	GO:0019725//cellular homeostasis
MSTRG.5460	202	411.667	2.66667	6.59	1.30524	0.000282044	0.00486056	--	Os02g0609600 [Oryza sativa Japonica Group]	-	-	-	-	-	-	-
ncbi_4343507	36	95.3333	0.683333	2.04333	1.58026	0.000283862	0.00488827	CRK10	PREDICTED: cysteine-rich receptor-like protein kinase 15 [Oryza brachyantha]	-	-	-	-	-	-	-
ncbi_4337692	3756.33	7151.67	72.29	159.187	1.13885	0.000284735	0.00489968	Os05g0128200	PREDICTED: zinc finger CCCH domain-containing protein 33 [Oryza sativa Japonica Group]	-	-	-	-	-	-	-
ncbi_4336402	416.333	718.667	12.5533	25.4033	1.01695	0.000286476	0.00491873	THA1	PREDICTED: probable low-specificity L-threonine aldolase 1 [Oryza sativa Japonica Group]	Metabolism;Metabolism;Metabolism;Metabolism	Global and overview maps;Global and overview maps;Global and overview maps;Amino acid metabolism	ko01100//Metabolic pathways;ko01110//Biosynthesis of secondary metabolites;ko01230//Biosynthesis of amino acids;ko00260//Glycine, serine and threonine metabolism	K01620;K01620;K01620;K01620	-	GO:0003824//catalytic activity;GO:0043168//anion binding	GO:0019752//carboxylic acid metabolic process
ncbi_4349938	32.3333	69.6667	1.2	2.99333	1.31872	0.000289297	0.00495983	MYB330	PREDICTED: myb-related protein 308 [Oryza sativa Japonica Group]	Organismal Systems	Environmental adaptation	ko04626//Plant-pathogen interaction	K09422	-	-	-
ncbi_4328047	274.667	609.333	5.10333	12.9367	1.34195	0.000292528	0.00501153	WAK5	PREDICTED: wall-associated receptor kinase 5 [Oryza sativa Japonica Group]	-	-	-	-	-	-	-
MSTRG.23875	11	54.6667	0.41	2.36	2.52509	0.000292751	0.00501167	--	Os11g0576700 [Oryza sativa Japonica Group]	-	-	-	-	-	-	-
ncbi_4345329	136.667	313.667	3.19333	8.24667	1.36875	0.000295734	0.00505158	CRK10	receptor-like kinase CHRK1-like [Oryza sativa Japonica Group]	-	-	-	-	-	-	-
ncbi_4346825	17	52.6667	0.273333	0.923333	1.75619	0.000299296	0.00510493	At1g51860	PREDICTED: probable LRR receptor-like serine/threonine-protein kinase At1g51810 isoform X1 [Oryza sativa Japonica Group]	-	-	-	-	-	-	-
ncbi_4345414	13.3333	96.3333	0.34	2.8	3.04182	0.000300183	0.0051163	CR4	Os08g0374600, partial [Oryza sativa Japonica Group]	-	-	-	-	-	GO:0004672//protein kinase activity;GO:0032550//purine ribonucleoside binding	GO:0006464//cellular protein modification process
MSTRG.4342	1.33333	22.6667	0.0666667	1.29	4.27426	0.000305622	0.00519759	--	Os02g0212300 [Oryza sativa Japonica Group]	-	-	-	-	-	-	-
ncbi_4337479	25	67.6667	0.623333	1.94667	1.64293	0.000306392	0.00520308	At1g68170	PREDICTED: WAT1-related protein At1g68170 [Oryza sativa Japonica Group]	-	-	-	-	GO:0031224//intrinsic component of membrane	GO:0005215//transporter activity	GO:0044763//single-organism cellular process
ncbi_9268457	2.33333	21.6667	0.0266667	0.31	3.53916	0.000311196	0.00527695	SD113	PREDICTED: LOW QUALITY PROTEIN: G-type lectin S-receptor-like serine/threonine-protein kinase SD1-13 [Oryza brachyantha]	-	-	-	-	-	-	-
ncbi_4350654	30	86.6667	1.16333	3.91	1.7489	0.000311797	0.00528329	--	PREDICTED: uncharacterized protein LOC4350654 [Oryza sativa Japonica Group]	-	-	-	-	-	-	-
ncbi_4333014	514	1002.33	11.0333	25.2867	1.19651	0.000320756	0.0054222	DAHPS1	PREDICTED: phospho-2-dehydro-3-deoxyheptonate aldolase 1, chloroplastic [Oryza sativa Japonica Group]	Metabolism;Metabolism;Metabolism;Metabolism	Global and overview maps;Global and overview maps;Global and overview maps;Amino acid metabolism	ko01100//Metabolic pathways;ko01110//Biosynthesis of secondary metabolites;ko01230//Biosynthesis of amino acids;ko00400//Phenylalanine, tyrosine and tryptophan biosynthesis	K01626;K01626;K01626;K01626	-	-	GO:0008652//cellular amino acid biosynthetic process
ncbi_4328033	52.3333	111	1.20333	2.97667	1.30666	0.00032116	0.0054222	CYP89A9	PREDICTED: cytochrome P450 89A2 [Oryza sativa Japonica Group]	-	-	-	-	-	-	-
ncbi_9270209	3.33333	26.3333	0.0966667	0.896667	3.21348	0.000322201	0.00542887	At1g23390	PREDICTED: F-box/kelch-repeat protein At1g23390 [Oryza sativa Japonica Group]	-	-	-	-	-	-	-
ncbi_9269508	0	44	0.001	2.73	11.4147	0.000322255	0.00542887	--	PREDICTED: non-specific lipid transfer protein-like 1 [Oryza sativa Japonica Group]	-	-	-	-	-	-	-
ncbi_4345742	303	703	3.73667	10.0067	1.42114	0.00032289	0.00543441	RBOHE	PREDICTED: respiratory burst oxidase homolog protein E [Oryza sativa Japonica Group]	Organismal Systems;Environmental Information Processing	Environmental adaptation;Signal transduction	ko04626//Plant-pathogen interaction;ko04016//MAPK signaling pathway - plant	K13447;K13447	-	-	-
MSTRG.19023	0	9.33333	0.001	0.676667	9.4023	0.000323051	0.00543441	--	Os08g0353700, partial [Oryza sativa Japonica Group]	-	-	-	-	-	-	-
ncbi_4333575	98.6667	177.333	1.97667	4.13333	1.06424	0.00032667	0.00548339	NFYA10	PREDICTED: nuclear transcription factor Y subunit A-10 [Oryza sativa Japonica Group]	-	-	-	-	-	-	-
ncbi_9272091	3.33333	26	0.116667	1.04667	3.16534	0.000328425	0.00550888	MYB308	PREDICTED: myb-related protein 308 [Oryza sativa Japonica Group]	Organismal Systems	Environmental adaptation	ko04626//Plant-pathogen interaction	K09422	-	-	-
MSTRG.12196	134.333	227.667	2.16667	4.86	1.16548	0.000339011	0.00568235	--	unknown protein [Oryza sativa Japonica Group]	-	-	-	-	-	-	-
ncbi_4336854	3	19.3333	0.06	0.44	2.87447	0.000341456	0.00571921	NPF8.3	PREDICTED: protein NRT1/ PTR FAMILY 8.3 [Oryza sativa Japonica Group]	-	-	-	-	-	-	GO:0051234//establishment of localization
ncbi_9270560	93.3333	204	4.07333	10.3433	1.34442	0.000342119	0.00572618	--	OSIGBa0148P16.1 [Oryza sativa Indica Group]	-	-	-	-	-	-	-
ncbi_4350130	53.3333	120.333	0.766667	1.98	1.36883	0.000342449	0.00572759	RPM1	PREDICTED: disease resistance protein RPM1 [Oryza sativa Japonica Group]	Organismal Systems	Environmental adaptation	ko04626//Plant-pathogen interaction	K13457	-	-	-
ncbi_4347860	58	111	1.72	3.83667	1.15744	0.000342908	0.00573114	SAG12	PREDICTED: ervatamin-B [Oryza sativa Japonica Group]	-	-	-	-	-	GO:0070011//peptidase activity, acting on L-amino acid peptides	-
ncbi_4325069	101.333	176	5.81333	11.75	1.01522	0.000345922	0.00577736	H3-7	PREDICTED: histone H3.2 [Musa acuminata subsp. malaccensis] [Musa acuminata]	-	-	-	-	GO:0043231//intracellular membrane-bounded organelle;GO:0043232//intracellular non-membrane-bounded organelle	GO:0003676//nucleic acid binding;GO:0046983//protein dimerization activity	-
ncbi_4352763	60.3333	20.6667	1.76333	0.7	-1.33288	0.000346996	0.00579114	NAC021	PREDICTED: NAC domain-containing protein 21/22 isoform X1 [Oryza sativa Japonica Group]	-	-	-	-	-	-	-
ncbi_4335065	52.3333	130.667	1.50333	4.35	1.53285	0.000347808	0.00580053	AT15	PREDICTED: methanol O-anthraniloyltransferase [Oryza sativa Japonica Group]	-	-	-	-	-	-	-
ncbi_4341854	40.3333	86.3333	0.54	1.26667	1.23001	0.000349306	0.00582135	GLR3.4	PREDICTED: glutamate receptor 3.4 [Oryza sativa Japonica Group]	-	-	-	-	GO:0031224//intrinsic component of membrane	-	GO:0007215//glutamate receptor signaling pathway;GO:0044765//single-organism transport
ncbi_4334956	200	389	5.21333	11.6633	1.1617	0.000354122	0.00588896	AMI1	PREDICTED: amidase 1 [Oryza sativa Japonica Group]	Metabolism;Metabolism;Metabolism	Amino acid metabolism;Amino acid metabolism;Amino acid metabolism	ko00330//Arginine and proline metabolism;ko00360//Phenylalanine metabolism;ko00380//Tryptophan metabolism	K01426;K01426;K01426	GO:0044444//cytoplasmic part	GO:0016811//hydrolase activity, acting on carbon-nitrogen (but not peptide) bonds, in linear amides;GO:0016879//ligase activity, forming carbon-nitrogen bonds	GO:0006355//regulation of transcription, DNA-templated;GO:0009683//indoleacetic acid metabolic process;GO:0009887//organ morphogenesis;GO:0019758//glycosinolate biosynthetic process;GO:0048869//cellular developmental process
ncbi_4329628	24.3333	59.3333	0.55	1.55667	1.50096	0.000357109	0.00593015	AMT3-3	PREDICTED: ammonium transporter 3 member 3 [Oryza sativa Japonica Group]	-	-	-	-	-	-	-
ncbi_4339567	13	39	0.286667	0.996667	1.79774	0.000357525	0.00593282	WSD1	PREDICTED: O-acyltransferase WSD1 [Oryza sativa Japonica Group]	-	-	-	-	-	-	-
ncbi_4332283	47.6667	108.333	1.04667	3.00667	1.52236	0.000361247	0.00598604	--	PREDICTED: tyrosine-specific transport protein isoform X1 [Oryza sativa Japonica Group]	-	-	-	-	-	-	-
ncbi_4340796	45	192	0.63	3.10333	2.30039	0.000370403	0.00612645	--	Os06g0293100 [Oryza sativa Japonica Group]	-	-	-	-	-	-	-
ncbi_4337107	47.6667	95.6667	1.06667	2.48333	1.21917	0.000375893	0.00620664	BHLH112	PREDICTED: transcription factor bHLH112 [Oryza sativa Japonica Group]	-	-	-	-	-	-	-
ncbi_4349181	1.33333	20.6667	0.0533333	0.956667	4.16491	0.000376543	0.00621297	GSTU6	PREDICTED: probable glutathione S-transferase GSTU6 [Oryza sativa Japonica Group]	Metabolism	Metabolism of other amino acids	ko00480//Glutathione metabolism	K00799	GO:0044424//intracellular part	GO:0016765//transferase activity, transferring alkyl or aryl (other than methyl) groups	-
ncbi_4347619	0.666667	29.6667	0.0266667	1.44	5.75489	0.000382208	0.00627971	DREB1H	PREDICTED: dehydration-responsive element-binding protein 1H [Oryza sativa Japonica Group]	-	-	-	-	-	-	-
ncbi_112939256	11.3333	62.6667	0.61	3.89333	2.67412	0.000383697	0.00629529	--	OSJNBa0086B14.19 [Oryza sativa Japonica Group]	-	-	-	-	-	-	-
ncbi_4348972	4.33333	23.3333	0.186667	1.15667	2.63144	0.000387932	0.0063558	--	Os10g0490900, partial [Oryza sativa Japonica Group]	-	-	-	-	-	-	-
ncbi_4348231	117	204	2.43	4.95	1.02647	0.000395924	0.00646853	Os10g0189600	PREDICTED: long chain base biosynthesis protein 1c [Oryza sativa Japonica Group]	Metabolism;Metabolism	Global and overview maps;Lipid metabolism	ko01100//Metabolic pathways;ko00600//Sphingolipid metabolism	K00654;K00654	-	GO:0003824//catalytic activity;GO:0043168//anion binding	GO:0008152//metabolic process
ncbi_107275750	0.666667	17.3333	0.00666667	0.216667	5.02237	0.000396256	0.0064694	HSR201	Os05g0155800 [Oryza sativa Japonica Group]	-	-	-	-	-	-	-
ncbi_9267076	25.6667	75.3333	0.756667	2.56333	1.76029	0.000399862	0.00651456	ATL22	PREDICTED: RING-H2 finger protein ATL66 [Oryza sativa Japonica Group]	-	-	-	-	-	-	-
ncbi_4327259	16.6667	66.6667	0.606667	2.79	2.20129	0.000400462	0.00651568	--	50S ribosomal protein L27, chloroplastic [Dichanthelium oligosanthes]	-	-	-	-	-	-	-
ncbi_4350507	3	27.3333	0.146667	1.56667	3.41709	0.000400491	0.00651568	--	PREDICTED: TPD1 protein homolog 1B-like [Oryza sativa Japonica Group]	-	-	-	-	-	-	-
ncbi_9269769	1.66667	16.3333	0.0266667	0.286667	3.42626	0.000401113	0.00652124	--	Os02g0221100 [Oryza sativa Japonica Group]	-	-	-	-	-	-	-
ncbi_4326393	132.333	285.333	3.66667	9.17333	1.32298	0.000409419	0.0066331	RHC2A	PREDICTED: RING-H2 finger protein ATL3 [Oryza sativa Japonica Group]	-	-	-	-	-	-	-
MSTRG.15956	156	299.333	2.93	6.47667	1.14435	0.000416077	0.00672225	CRK10	Os06g0690200 [Oryza sativa Japonica Group]	-	-	-	-	-	-	-
ncbi_4324561	17.3333	60	0.253333	1.14	2.16993	0.000417729	0.00674424	PH0670	PREDICTED: probable amino-acid racemase [Phoenix dactylifera]	-	-	-	-	GO:0009536//plastid	GO:0016855//racemase and epimerase activity, acting on amino acids and derivatives	-
ncbi_4343748	212.667	468.667	5.95667	15.11	1.34293	0.000418991	0.00675994	At3g26430	PREDICTED: GDSL esterase/lipase At3g26430 [Oryza sativa Japonica Group]	-	-	-	-	-	-	-
ncbi_4336476	96.6667	200	1.88	4.46	1.24631	0.000419834	0.00676415	PLT4	PREDICTED: probable polyol transporter 4 [Oryza sativa Japonica Group]	-	-	-	-	GO:0031224//intrinsic component of membrane	GO:0015291//secondary active transmembrane transporter activity	GO:0044763//single-organism cellular process;GO:0044765//single-organism transport
ncbi_4341174	171.333	353.667	10.9833	26.4767	1.26941	0.000422636	0.00679938	--	PREDICTED: uncharacterized protein LOC4341174 [Oryza sativa Japonica Group]	-	-	-	-	-	-	-
ncbi_9267539	4	26.3333	0.1	0.74	2.88753	0.00042315	0.00679938	Os11g0242200	PREDICTED: probable protein phosphatase 2C 74 [Oryza sativa Japonica Group]	-	-	-	-	-	GO:0004721//phosphoprotein phosphatase activity;GO:0043169//cation binding	GO:0006464//cellular protein modification process
ncbi_9270164	0	12.3333	0.001	0.4	8.64386	0.000423189	0.00679938	PCS1	PREDICTED: basic 7S globulin [Oryza sativa Japonica Group]	-	-	-	-	GO:0043231//intracellular membrane-bounded organelle	-	GO:0019538//protein metabolic process
ncbi_9271011	0	9	0.001	0.376667	8.55714	0.000426405	0.0068416	--	Os04g0538300 [Oryza sativa Japonica Group]	-	-	-	-	-	-	-
ncbi_4328814	11	74.3333	0.333333	2.60333	2.96532	0.000427177	0.00684926	NIP1-1	PREDICTED: aquaporin NIP1-1 [Oryza sativa Japonica Group]	-	-	-	-	-	-	GO:0051234//establishment of localization
ncbi_4328018	94.6667	243	1.73	5.11667	1.56443	0.000430006	0.00688513	1-SST	PREDICTED: sucrose:sucrose 1-fructosyltransferase [Oryza sativa Japonica Group]	-	-	-	-	-	-	-
ncbi_4344755	0	8.66667	0.001	0.23	7.84549	0.000436631	0.00697679	TPS1	PREDICTED: zingiberene synthase [Oryza sativa Japonica Group]	-	-	-	-	GO:0044424//intracellular part	GO:0016838//carbon-oxygen lyase activity, acting on phosphates;GO:0046872//metal ion binding	GO:0006721//terpenoid metabolic process;GO:0006950//response to stress
ncbi_4349931	0.333333	11.6667	0.0133333	0.613333	5.52356	0.000437732	0.0069896	DIR21	PREDICTED: dirigent protein 22 [Oryza sativa Japonica Group]	-	-	-	-	-	-	-
ncbi_4334011	259	456	6.27333	12.8267	1.03184	0.000442354	0.00705855	AERO1	PREDICTED: endoplasmic reticulum oxidoreductin-1 [Oryza sativa Japonica Group]	Genetic Information Processing	Folding, sorting and degradation	ko04141//Protein processing in endoplasmic reticulum	K10950	GO:0043231//intracellular membrane-bounded organelle	GO:0016667//oxidoreductase activity, acting on a sulfur group of donors	GO:0044267//cellular protein metabolic process;GO:0044710//single-organism metabolic process
ncbi_4341816	58	140	2.18	6.06	1.47499	0.000444192	0.00707817	--	PREDICTED: uncharacterized protein LOC4341816 [Oryza sativa Japonica Group]	-	-	-	-	-	-	-
ncbi_4329509	107	229	2.67667	6.61667	1.30567	0.000445028	0.00708664	IPK2	PREDICTED: inositol polyphosphate multikinase IPK2 [Oryza sativa Japonica Group]	Metabolism;Environmental Information Processing;Metabolism	Global and overview maps;Signal transduction;Carbohydrate metabolism	ko01100//Metabolic pathways;ko04070//Phosphatidylinositol signaling system;ko00562//Inositol phosphate metabolism	K00915;K00915;K00915	-	GO:0016772//transferase activity, transferring phosphorus-containing groups	GO:0006796//phosphate-containing compound metabolic process
ncbi_4337987	9.66667	66.3333	0.463333	3.66333	2.98303	0.000446227	0.00710086	--	Os05g0181300 [Oryza sativa Japonica Group]	-	-	-	-	-	-	-
ncbi_9269286	283.667	78.6667	11.97	3.94	-1.60316	0.00045002	0.0071417	--	Os10g0509401 [Oryza sativa Japonica Group]	-	-	-	-	-	-	-
MSTRG.22078	108.667	211.667	4.53667	10.2967	1.18247	0.000457909	0.00725029	--	expressed protein [Oryza sativa Japonica Group]	-	-	-	-	-	-	-
ncbi_4336283	2242.33	5576	74.3967	213.653	1.52196	0.00045811	0.00725029	DBR	PREDICTED: 2-alkenal reductase (NADP(+)-dependent) [Oryza sativa Japonica Group]	-	-	-	-	-	-	-
ncbi_4329795	20.6667	90.6667	0.743333	3.77	2.34248	0.000458795	0.0072562	--	RNA-binding protein FUS-like [Aegilops tauschii subsp. tauschii] [Aegilops tauschii]	-	-	-	-	-	-	-
ncbi_9269465	4	35	0.173333	1.75	3.33573	0.000459287	0.00725904	BHLH148	PREDICTED: transcription factor BHLH148-like [Oryza sativa Japonica Group]	-	-	-	-	-	-	-
ncbi_4341915	93.6667	195.333	2.11667	5.07	1.26019	0.000470939	0.00738488	CRK10	receptor protein kinase-like [Oryza sativa Japonica Group]	-	-	-	-	-	-	-
ncbi_4328397	79.6667	22.6667	4.33	1.38	-1.6497	0.000471058	0.00738488	--	hypothetical protein OsJ_05494 [Oryza sativa Japonica Group]	-	-	-	-	-	-	-
ncbi_9271816	252.333	55.3333	5.99333	1.58	-1.92343	0.00047411	0.00741795	ZIP10	PREDICTED: zinc transporter 10 isoform X1 [Oryza sativa Japonica Group]	-	-	-	-	GO:0031224//intrinsic component of membrane	GO:0046915//transition metal ion transmembrane transporter activity	GO:0006829//zinc II ion transport;GO:0044763//single-organism cellular process
ncbi_4331671	38	85	1.22	3.17	1.3776	0.000474124	0.00741795	--	zebra-necrosis like protein [Oryza sativa Japonica Group]	-	-	-	-	GO:0031224//intrinsic component of membrane	GO:0043169//cation binding	GO:0015675//nickel cation transport
ncbi_107280181	76.6667	26.3333	3.08333	1.22667	-1.32975	0.00047991	0.00749335	ATL2	PREDICTED: RING-H2 finger protein ATL39-like [Oryza sativa Japonica Group]	-	-	-	-	-	-	-
ncbi_4350731	11	47	0.136667	0.673333	2.30066	0.000481947	0.00752012	EIX1	PREDICTED: receptor-like protein 12 [Oryza sativa Japonica Group]	-	-	-	-	-	-	-
ncbi_4346849	0	11	0.001	0.426667	8.73697	0.000484626	0.0075518	HIRL2	PREDICTED: hypersensitive-induced response protein 1 [Oryza sativa Japonica Group]	-	-	-	-	-	-	-
ncbi_4326114	44.6667	86	2.52	5.65	1.16483	0.000485404	0.00755886	--	PREDICTED: uncharacterized protein LOC4326114 [Oryza sativa Japonica Group]	-	-	-	-	-	-	-
ncbi_4337686	27.3333	78.6667	0.593333	2.03	1.77456	0.000487862	0.00759204	PLC2	PREDICTED: phosphoinositide phospholipase C 2 [Oryza sativa Japonica Group]	Metabolism;Environmental Information Processing;Metabolism	Global and overview maps;Signal transduction;Carbohydrate metabolism	ko01100//Metabolic pathways;ko04070//Phosphatidylinositol signaling system;ko00562//Inositol phosphate metabolism	K05857;K05857;K05857	-	GO:0042578//phosphoric ester hydrolase activity;GO:0060089//molecular transducer activity	GO:0006629//lipid metabolic process;GO:0007165//signal transduction
ncbi_9270232	92.3333	216.667	1.81333	4.97	1.4546	0.000499062	0.00774562	4CLL6	Os01g0901600 [Oryza sativa Japonica Group]	-	-	-	-	-	GO:0003824//catalytic activity	-
ncbi_9271527	48	15	1.34333	0.49	-1.45496	0.000501374	0.00777631	GLIP7	PREDICTED: GDSL esterase/lipase 7 isoform X1 [Oryza sativa Japonica Group]	-	-	-	-	-	GO:0016787//hydrolase activity	-
ncbi_4335418	132.333	266	3.17333	7.41333	1.22412	0.000502551	0.00778937	GLCAT14A	PREDICTED: beta-glucuronosyltransferase GlcAT14A [Oryza sativa Japonica Group]	-	-	-	-	-	GO:0008194//UDP-glycosyltransferase activity	-
ncbi_4341429	78.6667	159.667	2.15667	5.1	1.24169	0.000510444	0.00790119	AT7	PREDICTED: 3'-N-debenzoyl-2'-deoxytaxol N-benzoyltransferase [Oryza sativa Japonica Group]	-	-	-	-	-	-	-
ncbi_4329601	527.333	1218.67	29.3	77.93	1.41128	0.00051096	0.00790392	--	PREDICTED: abscisic stress-ripening protein 1 [Oryza sativa Japonica Group]	-	-	-	-	-	-	-
ncbi_4340018	954.667	26	12.5767	0.62	-4.34234	0.000512509	0.00791735	WAXY	PREDICTED: granule-bound starch synthase 1, chloroplastic/amyloplastic isoform X1 [Oryza sativa Japonica Group]	Metabolism;Metabolism;Metabolism	Global and overview maps;Global and overview maps;Carbohydrate metabolism	ko01100//Metabolic pathways;ko01110//Biosynthesis of secondary metabolites;ko00500//Starch and sucrose metabolism	K13679;K13679;K13679	-	-	-
ncbi_4344608	187	341	3.93667	8.34	1.08307	0.000514758	0.00794681	RGLG4	PREDICTED: E3 ubiquitin-protein ligase RGLG2 [Oryza sativa Japonica Group]	-	-	-	-	-	-	-
ncbi_4330672	128.667	306.333	3.35333	9.20333	1.45656	0.000518172	0.00799028	GATL9	PREDICTED: probable galacturonosyltransferase-like 9 [Oryza sativa Japonica Group]	-	-	-	-	-	GO:0016740//transferase activity	-
ncbi_4331629	651.333	1443	18.1033	46.8833	1.37282	0.000520031	0.00800167	At2g39510	PREDICTED: WAT1-related protein At2g39510 [Oryza sativa Japonica Group]	-	-	-	-	GO:0031224//intrinsic component of membrane	GO:0005215//transporter activity	GO:0044763//single-organism cellular process
ncbi_4330275	150.333	63.3333	3.62667	1.78333	-1.02407	0.000521658	0.00802139	--	F-box/DUF domain-containing protein [Oryza sativa Indica Group]	-	-	-	-	-	-	-
ncbi_4332594	22.3333	56.6667	0.866667	2.55667	1.56071	0.000524579	0.00805567	--	Multidrug resistance protein ABC transporter family protein [Zea mays]	-	-	-	-	-	-	-
ncbi_4326970	198	420	6.46	15.8567	1.29548	0.000528674	0.00810785	PER1	PREDICTED: peroxidase 1 [Oryza sativa Japonica Group]	Metabolism;Metabolism;Metabolism	Global and overview maps;Global and overview maps;Biosynthesis of other secondary metabolites	ko01100//Metabolic pathways;ko01110//Biosynthesis of secondary metabolites;ko00940//Phenylpropanoid biosynthesis	K00430;K00430;K00430	-	GO:0003824//catalytic activity;GO:0043169//cation binding;GO:0046906//tetrapyrrole binding	GO:0006950//response to stress;GO:0044710//single-organism metabolic process
ncbi_4323915	12.3333	46	0.676667	2.89667	2.09788	0.000532709	0.00816435	--	PREDICTED: uncharacterized protein LOC4323915 [Oryza sativa Japonica Group]	-	-	-	-	-	-	-
ncbi_4334572	49	106.333	1.21667	3.07667	1.33843	0.000534952	0.00819333	ANT1	PREDICTED: amino acid transporter ANT1 [Oryza sativa Japonica Group]	-	-	-	-	-	-	-
ncbi_4332101	3	20	0.0533333	0.396667	2.89482	0.000538585	0.00823812	--	Programmed cell death protein 4 [Dichanthelium oligosanthes]	-	-	-	-	-	GO:0003824//catalytic activity	GO:0044260//cellular macromolecule metabolic process
ncbi_9267854	2.66667	23.6667	0.0966667	1.02	3.39941	0.000546335	0.00834021	--	Os09g0505000 [Oryza sativa Japonica Group]	-	-	-	-	-	GO:0043169//cation binding	-
ncbi_4336001	156	333	3.46	8.48333	1.29386	0.00056379	0.00857854	--	PREDICTED: myosin heavy chain, embryonic smooth muscle isoform isoform X1 [Oryza sativa Japonica Group]	-	-	-	-	-	-	-
MSTRG.11217	14	45.3333	0.613333	2.32	1.91938	0.000571341	0.00868675	--	Os11g0183200, partial [Oryza sativa Japonica Group]	-	-	-	-	-	-	-
ncbi_4333065	1328.67	2572.33	47.9833	107.38	1.16212	0.00057774	0.00876785	TIFY10A	PREDICTED: protein TIFY 10a [Oryza sativa Japonica Group]	Environmental Information Processing	Signal transduction	ko04075//Plant hormone signal transduction	K13464	-	-	-
ncbi_112936484	129.333	277.667	1.61333	3.96	1.29546	0.000584819	0.00885795	RGA2	Os09g0314100 [Oryza sativa Japonica Group]	-	-	-	-	-	-	-
ncbi_4336928	480.667	930.333	11.1467	24.8867	1.15876	0.000585653	0.00886481	GALAK	PREDICTED: galacturonokinase [Oryza sativa Japonica Group]	Metabolism	Carbohydrate metabolism	ko00520//Amino sugar and nucleotide sugar metabolism	K18677	-	-	-
ncbi_107277320	0.666667	21	0.01	0.366667	5.1964	0.00058635	0.0088696	--	Os10g0429500 [Oryza sativa Japonica Group]	-	-	-	-	-	-	-
ncbi_112939616	37.6667	93.3333	0.37	1.05667	1.51392	0.000592099	0.00895074	LECRK41	L-type lectin-domain containing receptor kinase IV.1 [Dichanthelium oligosanthes]	-	-	-	-	-	-	-
ncbi_4328899	16.6667	76.6667	1.04	5.58667	2.4254	0.000592907	0.00895713	--	VQ motif family protein [Zea mays]	-	-	-	-	-	-	-
ncbi_4336263	12	202.667	0.42	8.13333	4.27539	0.000595654	0.00898696	Cht4	PREDICTED: chitinase 4 [Oryza sativa Japonica Group]	Metabolism;Metabolism	Global and overview maps;Carbohydrate metabolism	ko01100//Metabolic pathways;ko00520//Amino sugar and nucleotide sugar metabolism	K01183;K01183	GO:0043231//intracellular membrane-bounded organelle	-	GO:0006026//aminoglycan catabolic process;GO:0043207//response to external biotic stimulus;GO:0044036//cell wall macromolecule metabolic process
ncbi_4342809	21.3333	1.66667	0.513333	0.05	-3.3599	0.000597849	0.00900839	Bx8	PREDICTED: DIMBOA UDP-glucosyltransferase BX8 [Oryza sativa Japonica Group]	-	-	-	-	-	-	-
ncbi_4327628	36.6667	91	0.716667	2.05333	1.51859	0.000599171	0.00902246	--	PREDICTED: uncharacterized protein LOC4327628 [Oryza sativa Japonica Group]	-	-	-	-	-	-	-
ncbi_4339522	9	40	0.23	1.16333	2.33856	0.000602246	0.00905705	Os05g0549800	PREDICTED: AP2/ERF and B3 domain-containing protein Os05g0549800 [Oryza sativa Japonica Group]	-	-	-	-	-	-	GO:0010467//gene expression;GO:0034645//cellular macromolecule biosynthetic process
ncbi_107280366	108.333	32.3333	2.97667	1.04667	-1.5079	0.000611115	0.00917264	--	PREDICTED: zinc finger protein ZAT9-like [Oryza brachyantha]	-	-	-	-	-	-	-
ncbi_4337486	13.6667	84.3333	0.426667	3.03667	2.83131	0.000622572	0.00932165	Sb03g046810	PREDICTED: cationic peroxidase SPC4 [Oryza sativa Japonica Group]	Metabolism;Metabolism;Metabolism	Global and overview maps;Global and overview maps;Biosynthesis of other secondary metabolites	ko01100//Metabolic pathways;ko01110//Biosynthesis of secondary metabolites;ko00940//Phenylpropanoid biosynthesis	K00430;K00430;K00430	-	-	-
ncbi_4342284	0.333333	11.6667	0.00666667	0.233333	5.12928	0.000624916	0.00934642	--	Os07g0121600 [Oryza sativa Japonica Group]	-	-	-	-	-	-	-
ncbi_4331075	103.333	187	2.29667	4.83667	1.07447	0.000625104	0.00934642	Os02g0806900	PREDICTED: long chain base biosynthesis protein 1b [Oryza sativa Japonica Group]	Metabolism;Metabolism	Global and overview maps;Lipid metabolism	ko01100//Metabolic pathways;ko00600//Sphingolipid metabolism	K00654;K00654	-	GO:0003824//catalytic activity;GO:0043168//anion binding	GO:0008152//metabolic process
ncbi_9267533	43.3333	85.3333	0.953333	2.17333	1.18886	0.000634668	0.00947725	--	expressed protein [Oryza sativa Japonica Group]	-	-	-	-	-	-	-
ncbi_4328113	7.66667	31.3333	0.15	0.723333	2.2697	0.000655881	0.00976269	TDR	PREDICTED: transcription factor ABORTED MICROSPORES [Oryza sativa Japonica Group]	Metabolism;Metabolism;Metabolism;Metabolism	Global and overview maps;Carbohydrate metabolism;Carbohydrate metabolism;Carbohydrate metabolism	ko01100//Metabolic pathways;ko00520//Amino sugar and nucleotide sugar metabolism;ko00040//Pentose and glucuronate interconversions;ko00053//Ascorbate and aldarate metabolism	K16190;K16190;K16190;K16190	-	-	-
ncbi_4325762	475.667	989.667	20.0067	48.3967	1.27443	0.000657711	0.00978367	CML10	PREDICTED: probable calcium-binding protein CML10 [Oryza sativa Japonica Group]	Organismal Systems	Environmental adaptation	ko04626//Plant-pathogen interaction	K13448	-	-	-
ncbi_4333170	260.333	545	14.5233	35.1967	1.27707	0.000658944	0.00979574	Os03g0429000	PREDICTED: cysteine proteinase inhibitor 8 [Oryza sativa Japonica Group]	-	-	-	-	-	-	-
ncbi_107276382	166.667	67	2.96333	1.37333	-1.10954	0.000666846	0.00989945	WAK2	PREDICTED: wall-associated receptor kinase 2-like [Oryza brachyantha]	-	-	-	-	-	-	-
ncbi_4330977	82	28	1.28333	0.506667	-1.34079	0.000667197	0.00989945	fray2	PREDICTED: serine/threonine-protein kinase BLUS1 isoform X1 [Oryza sativa Japonica Group]	-	-	-	-	-	GO:0016301//kinase activity;GO:0032550//purine ribonucleoside binding	GO:0006464//cellular protein modification process;GO:0006796//phosphate-containing compound metabolic process
ncbi_4325709	0.666667	14.3333	0.03	0.773333	4.68806	0.000669964	0.00992331	GSTF1	PREDICTED: probable glutathione S-transferase GSTF1 [Oryza sativa Japonica Group]	Metabolism	Metabolism of other amino acids	ko00480//Glutathione metabolism	K00799	-	-	-
ncbi_4344039	156.333	328.667	4.39	10.8667	1.30762	0.000670085	0.00992331	PDK	PREDICTED: pyruvate dehydrogenase (acetyl-transferring) kinase, mitochondrial isoform X1 [Oryza sativa Japonica Group]	-	-	-	-	-	-	-
ncbi_4329591	35.6667	167.333	0.903333	4.86333	2.42862	0.000685791	0.0101193	PUB27	PREDICTED: U-box domain-containing protein 27 [Oryza sativa Japonica Group]	-	-	-	-	-	-	-
ncbi_4325335	6	25.6667	0.116667	0.57	2.28857	0.000685931	0.0101193	IP5P3	PREDICTED: type IV inositol polyphosphate 5-phosphatase 3 [Oryza sativa Japonica Group]	-	-	-	-	-	-	-
ncbi_4348200	256.333	615	6.19667	17.0767	1.46246	0.000686916	0.0101271	UGT73C5	PREDICTED: UDP-glycosyltransferase 73C1 [Oryza sativa Japonica Group]	Metabolism	Metabolism of terpenoids and polyketides	ko00908//Zeatin biosynthesis	K13496	-	GO:0016757//transferase activity, transferring glycosyl groups	-
MSTRG.23328	170.667	65.6667	7.1	3.14333	-1.17552	0.000687325	0.0101271	--	Os11g0258200 [Oryza sativa Japonica Group]	-	-	-	-	-	-	-
ncbi_4326471	2.66667	20	0.15	1.27667	3.08935	0.000689398	0.0101512	SALT	PREDICTED: salt stress-induced protein [Oryza sativa Japonica Group]	-	-	-	-	-	-	-
ncbi_4336178	26	62.3333	0.303333	0.833333	1.45799	0.000693128	0.0101932	RLP43	PREDICTED: receptor-like protein 12 [Oryza sativa Japonica Group]	-	-	-	-	-	-	-
ncbi_4330160	424.333	784.333	12.9067	27.6767	1.10055	0.000706646	0.0103789	CYB5	PREDICTED: cytochrome b5 [Oryza sativa Japonica Group]	-	-	-	-	-	-	-
ncbi_4334034	162.333	370.333	5.71333	15.19	1.41072	0.000709457	0.0104136	--	Os03g0736900, partial [Oryza sativa Japonica Group]	-	-	-	-	-	-	-
ncbi_4349673	12.6667	44.3333	0.446667	1.79667	2.00805	0.000711586	0.0104382	NHL13	NDR1/HIN1-like protein 13 [Aegilops tauschii subsp. tauschii] [Aegilops tauschii]	-	-	-	-	-	-	-
ncbi_9267083	4.66667	27.3333	0.226667	1.51667	2.74226	0.000715384	0.010475	--	hypothetical protein [Oryza sativa Japonica Group]	-	-	-	-	-	-	-
ncbi_4352425	37	86	2.06667	5.53667	1.42171	0.000720056	0.0105227	GRXC1	PREDICTED: putative glutaredoxin-C14 [Oryza sativa Japonica Group]	-	-	-	-	-	-	-
ncbi_4347626	243	470.333	5.12333	11.5467	1.17232	0.000721537	0.0105377	BAG1	PREDICTED: BAG family molecular chaperone regulator 1 [Oryza sativa Japonica Group]	-	-	-	-	-	-	-
ncbi_4324330	12	48	0.423333	1.94667	2.20114	0.000723715	0.0105629	--	PREDICTED: glycine-rich cell wall structural protein 2-like [Oryza sativa Japonica Group]	-	-	-	-	-	-	-
ncbi_4338566	33.6667	71.6667	1.23667	3.03667	1.29603	0.000738003	0.0107377	TPK3	PREDICTED: thiamine pyrophosphokinase 3 [Oryza sativa Japonica Group]	Metabolism;Metabolism	Global and overview maps;Metabolism of cofactors and vitamins	ko01100//Metabolic pathways;ko00730//Thiamine metabolism	K00949;K00949	-	GO:0019842//vitamin binding;GO:0032550//purine ribonucleoside binding	GO:0009108//coenzyme biosynthetic process;GO:0042723//thiamine-containing compound metabolic process
ncbi_4326830	209	590.667	6.52	21.2667	1.70565	0.000738474	0.0107379	SRC2	PREDICTED: protein SRC2 [Oryza sativa Japonica Group]	-	-	-	-	-	-	-
ncbi_4349605	4176	8930	227.947	565.407	1.31059	0.000750991	0.0108791	LTP3	PREDICTED: non-specific lipid-transfer protein 1 [Oryza sativa Japonica Group]	-	-	-	-	GO:0043231//intracellular membrane-bounded organelle	GO:0005488//binding	GO:0044765//single-organism transport
ncbi_4330359	30.3333	71	1.27667	3.46	1.43839	0.000753964	0.010895	--	protein MARD1-like [Aegilops tauschii subsp. tauschii] [Aegilops tauschii]	-	-	-	-	-	-	-
ncbi_4336405	1	16	0.02	0.393333	4.29768	0.000757777	0.0109365	--	PREDICTED: uncharacterized protein LOC4336405 [Oryza sativa Japonica Group]	-	-	-	-	-	-	-
ncbi_112939426	27	61.3333	1.14	3.01	1.40073	0.000760006	0.0109619	--	Os06g0681000, partial [Oryza sativa Japonica Group]	-	-	-	-	-	-	-
ncbi_4342074	16.6667	58.6667	0.486667	1.97	2.01719	0.000782883	0.011257	At2g21120	PREDICTED: probable magnesium transporter NIPA6 [Oryza sativa Japonica Group]	-	-	-	-	GO:0031224//intrinsic component of membrane	-	GO:0070838//divalent metal ion transport
ncbi_9267858	4.33333	24.3333	0.226667	1.50333	2.72952	0.000806362	0.0115446	--	Os06g0250100 [Oryza sativa Japonica Group]	-	-	-	-	-	-	-
ncbi_4324183	333	592.667	9.95	20.4633	1.04027	0.000837942	0.0119534	WRKY53	PREDICTED: probable WRKY transcription factor 53 [Oryza sativa Japonica Group]	-	-	-	-	-	-	-
ncbi_9272441	4.66667	22.6667	0.146667	0.836667	2.51211	0.000838	0.0119534	IAA16	PREDICTED: auxin-responsive protein IAA16 isoform X1 [Oryza sativa Japonica Group]	Environmental Information Processing	Signal transduction	ko04075//Plant hormone signal transduction	K14484	-	-	-
ncbi_4324921	22	60.3333	0.786667	2.33	1.56651	0.000842533	0.0120034	At5g48380	PREDICTED: probably inactive leucine-rich repeat receptor-like protein kinase At5g48380 isoform X1 [Oryza sativa Japonica Group]	-	-	-	-	-	-	-
ncbi_4341343	1222	2284.67	29.47	64	1.11882	0.000848181	0.0120765	CYP701A8	PREDICTED: ent-sandaracopimaradiene 3-hydroxylase [Oryza sativa Japonica Group]	Metabolism;Metabolism	Global and overview maps;Metabolism of terpenoids and polyketides	ko01110//Biosynthesis of secondary metabolites;ko00904//Diterpenoid biosynthesis	K21719;K21719	-	-	-
ncbi_4337752	94.3333	282.333	1.93	6.64333	1.78331	0.000863396	0.0122631	APG	PREDICTED: transcription factor APG isoform X1 [Oryza sativa Japonica Group]	Environmental Information Processing;Organismal Systems	Signal transduction;Environmental adaptation	ko04075//Plant hormone signal transduction;ko04712//Circadian rhythm - plant	K12126;K12126	-	-	-
ncbi_112937622	71	139	4.3	9.75	1.18107	0.000876762	0.0124453	--	Os05g0372833 [Oryza sativa Japonica Group]	-	-	-	-	-	-	-
ncbi_9266937	1.33333	14	0.05	0.623333	3.64	0.000886561	0.0125767	--	expressed protein [Oryza sativa Japonica Group]	-	-	-	-	GO:0043231//intracellular membrane-bounded organelle	-	-
ncbi_9272107	0.666667	19	0.02	0.64	5	0.000901475	0.0127727	--	Os06g0277900 [Oryza sativa Japonica Group]	-	-	-	-	-	-	-
MSTRG.2339	88.6667	181.333	2.39333	5.65	1.23923	0.000911587	0.0128924	RhGT1	PREDICTED: anthocyanidin 5,3-O-glucosyltransferase [Oryza sativa Japonica Group]	Metabolism;Metabolism	Global and overview maps;Biosynthesis of other secondary metabolites	ko01110//Biosynthesis of secondary metabolites;ko00941//Flavonoid biosynthesis	K22845;K22845	-	GO:0016740//transferase activity	-
ncbi_4352920	53.3333	105.333	1.55	3.53667	1.19012	0.000916576	0.0129551	VAMP725	PREDICTED: vesicle-associated membrane protein 721 [Oryza sativa Japonica Group]	Genetic Information Processing	Folding, sorting and degradation	ko04130//SNARE interactions in vesicular transport	K08515	-	-	-
ncbi_4349160	135.333	235.333	5.71333	11.54	1.01424	0.000917228	0.0129565	--	expressed protein [Oryza sativa Japonica Group]	-	-	-	-	-	-	-
ncbi_4339942	83	229	1.34667	4.29	1.67158	0.00093762	0.0132171	--	Os06g0119100, partial [Oryza sativa Japonica Group]	-	-	-	-	-	-	-
ncbi_4347040	5.66667	26.6667	0.276667	1.51667	2.45468	0.000940529	0.0132454	--	Os09g0415200 [Oryza sativa Japonica Group]	-	-	-	-	-	-	-
ncbi_4343946	2557	4644.33	53.95	114.457	1.08511	0.000944521	0.0132855	DAHPS2	PREDICTED: phospho-2-dehydro-3-deoxyheptonate aldolase 2, chloroplastic [Oryza sativa Japonica Group]	Metabolism;Metabolism;Metabolism;Metabolism	Global and overview maps;Global and overview maps;Global and overview maps;Amino acid metabolism	ko01100//Metabolic pathways;ko01110//Biosynthesis of secondary metabolites;ko01230//Biosynthesis of amino acids;ko00400//Phenylalanine, tyrosine and tryptophan biosynthesis	K01626;K01626;K01626;K01626	-	-	GO:0008652//cellular amino acid biosynthetic process
ncbi_4346085	11.6667	53.6667	0.376667	2.06667	2.45595	0.000945839	0.013296	AIR12	PREDICTED: auxin-induced in root cultures protein 12 [Oryza sativa Japonica Group]	-	-	-	-	-	-	-
MSTRG.11708	0.666667	17	0.05	1.49	4.89724	0.000946787	0.0133013	--	Os04g0639000 [Oryza sativa Japonica Group]	-	-	-	-	-	-	-
ncbi_9271462	46	114.333	1.16667	3.10667	1.41298	0.00094903	0.0133195	XA21	Os11g0624600 [Oryza sativa Japonica Group]	-	-	-	-	-	GO:0016772//transferase activity, transferring phosphorus-containing groups	-
ncbi_4342843	84.3333	166	3.27	7.41667	1.18148	0.000957383	0.0134178	--	NDR1/HIN1-like protein 3 [Aegilops tauschii subsp. tauschii] [Aegilops tauschii]	-	-	-	-	-	-	-
ncbi_4346618	4.66667	25.3333	0.14	0.883333	2.65753	0.000960787	0.0134574	RNF144A	PREDICTED: probable E3 ubiquitin-protein ligase ARI9 [Oryza sativa Japonica Group]	-	-	-	-	-	-	-
ncbi_4339966	746	1365	22.7867	47.6533	1.06439	0.000966987	0.0135203	--	PREDICTED: E3 ubiquitin ligase BIG BROTHER [Oryza sativa Japonica Group]	-	-	-	-	-	-	-
ncbi_4325163	20.6667	59	0.56	1.84	1.71621	0.000967024	0.0135203	METK3	PREDICTED: S-adenosylmethionine synthase 3 [Oryza sativa Japonica Group]	Metabolism;Metabolism;Metabolism;Metabolism	Global and overview maps;Global and overview maps;Global and overview maps;Amino acid metabolism	ko01100//Metabolic pathways;ko01110//Biosynthesis of secondary metabolites;ko01230//Biosynthesis of amino acids;ko00270//Cysteine and methionine metabolism	K00789;K00789;K00789;K00789	GO:0044424//intracellular part	GO:0016765//transferase activity, transferring alkyl or aryl (other than methyl) groups;GO:0032550//purine ribonucleoside binding;GO:0043169//cation binding	GO:0009108//coenzyme biosynthetic process
ncbi_4344496	5.33333	28	0.166667	1	2.58496	0.000973957	0.0136088	PER47	PREDICTED: peroxidase 47 [Oryza sativa Japonica Group]	Metabolism;Metabolism;Metabolism	Global and overview maps;Global and overview maps;Biosynthesis of other secondary metabolites	ko01100//Metabolic pathways;ko01110//Biosynthesis of secondary metabolites;ko00940//Phenylpropanoid biosynthesis	K00430;K00430;K00430	-	-	-
ncbi_4345684	232	423.667	8.20333	17.3833	1.08342	0.000976576	0.0136227	SDF2	PREDICTED: stromal cell-derived factor 2-like protein [Oryza sativa Japonica Group]	-	-	-	-	-	-	-
MSTRG.4336	0	8	0.001	0.516667	9.01309	0.00097669	0.0136227	--	Os02g0212300 [Oryza sativa Japonica Group]	-	-	-	-	-	-	-
ncbi_4351034	114.333	251.667	4.84667	12.26	1.33889	0.000977888	0.0136303	Os11g0649700	PREDICTED: CASP-like protein 1U2 [Oryza sativa Japonica Group]	-	-	-	-	-	-	-
ncbi_4340115	3.33333	31.3333	0.2	2.13667	3.41729	0.000978408	0.0136303	--	Os06g0146600, partial [Oryza sativa Japonica Group]	-	-	-	-	-	-	-
ncbi_4326127	10	34	0.173333	0.69	1.99305	0.000993014	0.013817	LRK10	PREDICTED: probable receptor-like protein kinase At5g39020 isoform X2 [Oryza sativa Japonica Group]	-	-	-	-	GO:0043231//intracellular membrane-bounded organelle	GO:0016772//transferase activity, transferring phosphorus-containing groups	-
ncbi_9271618	54.3333	155	1.98	6.55333	1.72673	0.000994832	0.013826	--	Os03g0723700 [Oryza sativa Japonica Group]	-	-	-	-	-	-	-
MSTRG.4924	84.3333	33.6667	2.69	1.24	-1.11727	0.000999613	0.0138759	--	leucine zipper-containing protein-like [Oryza sativa Japonica Group]	-	-	-	-	-	-	-
ncbi_4328853	52.3333	17	1.27333	0.48	-1.4075	0.00100032	0.0138775	UGT72B1	PREDICTED: UDP-glycosyltransferase 72B1 [Oryza sativa Japonica Group]	-	-	-	-	-	GO:0016757//transferase activity, transferring glycosyl groups	-
ncbi_9270797	23.3333	54.6667	0.556667	1.51	1.43966	0.00102181	0.0141502	2MMP	PREDICTED: metalloendoproteinase 2-MMP isoform X1 [Oryza sativa Japonica Group]	-	-	-	-	-	GO:0046914//transition metal ion binding;GO:0070011//peptidase activity, acting on L-amino acid peptides	GO:0019538//protein metabolic process
ncbi_112937810	1	13.3333	0.04	0.596667	3.89885	0.00102469	0.0141817	--	Os01g0136700, partial [Oryza sativa Japonica Group]	-	-	-	-	GO:0043231//intracellular membrane-bounded organelle	-	-
ncbi_4344146	50.6667	108	1.18667	2.9	1.28914	0.00102839	0.014216	BGLU26	PREDICTED: beta-glucosidase 26 isoform X1 [Oryza sativa Japonica Group]	Metabolism;Metabolism;Metabolism;Metabolism;Metabolism	Global and overview maps;Global and overview maps;Biosynthesis of other secondary metabolites;Carbohydrate metabolism;Metabolism of other amino acids	ko01100//Metabolic pathways;ko01110//Biosynthesis of secondary metabolites;ko00940//Phenylpropanoid biosynthesis;ko00500//Starch and sucrose metabolism;ko00460//Cyanoamino acid metabolism	K05350;K05350;K05350;K05350;K05350	-	-	GO:0044238//primary metabolic process
ncbi_4339041	2.33333	19.6667	0.14	1.32667	3.24431	0.0010304	0.0142354	--	Os05g0464300 [Oryza sativa Japonica Group]	-	-	-	-	-	-	-
ncbi_4343484	20	53	0.376667	1.15333	1.61445	0.00105011	0.0144817	CRK6	serine/threonine kinase receptor precursor-like protein [Oryza sativa Japonica Group]	-	-	-	-	-	GO:0016772//transferase activity, transferring phosphorus-containing groups	-
ncbi_9270742	2	16	0.0566667	0.52	3.19794	0.00105354	0.0145119	--	NBS-LRR-like protein [Oryza sativa Japonica Group]	-	-	-	-	-	-	-
ncbi_4348706	40.3333	11	0.773333	0.243333	-1.66816	0.00105722	0.0145539	CCX1	PREDICTED: cation/calcium exchanger 1 [Oryza sativa Japonica Group]	-	-	-	-	-	-	-
ncbi_4337890	384	943.667	8.1	23.6267	1.54442	0.00105939	0.0145752	CRSH2	PREDICTED: probable GTP diphosphokinase CRSH2, chloroplastic [Oryza sativa Japonica Group]	Metabolism	Nucleotide metabolism	ko00230//Purine metabolism	K00951	-	-	-
MSTRG.21726	5.33333	23.6667	0.133333	0.696667	2.38543	0.00108074	0.0148514	--	hypothetical protein [Oryza sativa Japonica Group]	-	-	-	-	-	-	-
ncbi_4347672	74.6667	131	2	4.08333	1.02975	0.00108874	0.0149436	SGR	PREDICTED: protein STAY-GREEN, chloroplastic [Oryza sativa Japonica Group]	Metabolism;Metabolism	Global and overview maps;Metabolism of cofactors and vitamins	ko01110//Biosynthesis of secondary metabolites;ko00860//Porphyrin and chlorophyll metabolism	K22013;K22013	GO:0009536//plastid	-	-
ncbi_4327433	49	95	1.11667	2.53	1.17994	0.00109412	0.0149998	AMT2-3	PREDICTED: ammonium transporter 2 member 3 [Oryza sativa Japonica Group]	-	-	-	-	GO:0005911//cell-cell junction;GO:0031224//intrinsic component of membrane	GO:0015291//secondary active transmembrane transporter activity	GO:0006605//protein targeting;GO:0006865//amino acid transport;GO:0009267//cellular response to starvation;GO:0009617//response to bacterium;GO:0009620//response to fungus;GO:0009696//salicylic acid metabolic process;GO:0009746//response to hexose;GO:0009755//hormone-mediated signaling pathway;GO:0009814//defense response, incompatible interaction;GO:0009863//salicylic acid mediated signaling pat…
MSTRG.4575	33	78	0.573333	1.55	1.43482	0.00109477	0.0149999	SBT3.9	Os02g0270200 [Oryza sativa Japonica Group]	-	-	-	-	GO:0043231//intracellular membrane-bounded organelle	GO:0070011//peptidase activity, acting on L-amino acid peptides	GO:0019538//protein metabolic process
ncbi_107275376	0.666667	13	0.0133333	0.336667	4.65821	0.00110292	0.0151027	LECRK42	PREDICTED: L-type lectin-domain containing receptor kinase IV.2-like [Oryza sativa Japonica Group]	-	-	-	-	-	-	-
ncbi_4330553	40	87.3333	0.603333	1.54333	1.35502	0.00111286	0.0152208	CLC-F	PREDICTED: chloride channel protein CLC-f isoform X1 [Oryza sativa Japonica Group]	-	-	-	-	-	GO:0005254//chloride channel activity	GO:0015698//inorganic anion transport;GO:0034765//regulation of ion transmembrane transport
ncbi_9267322	214.667	85	3.98333	1.80667	-1.14065	0.00111423	0.0152306	At1g74360	PREDICTED: probable LRR receptor-like serine/threonine-protein kinase At1g74360 [Oryza sativa Japonica Group]	-	-	-	-	-	-	-
ncbi_4341335	50.6667	116	1.07	2.85667	1.41672	0.00111514	0.0152342	AAO	PREDICTED: L-ascorbate oxidase [Oryza sativa Japonica Group]	Metabolism;Metabolism	Global and overview maps;Carbohydrate metabolism	ko01100//Metabolic pathways;ko00053//Ascorbate and aldarate metabolism	K00423;K00423	-	GO:0003824//catalytic activity;GO:0043169//cation binding	GO:0044710//single-organism metabolic process
ncbi_9269361	10.3333	53.6667	0.47	2.85333	2.60192	0.00113175	0.0154338	EXLB1	PREDICTED: expansin-like B1 [Oryza sativa Japonica Group]	-	-	-	-	-	-	-
ncbi_4334883	0	9.33333	0.001	0.13	7.02237	0.00113754	0.0155037	FH18	PREDICTED: formin-like protein 18 isoform X1 [Oryza sativa Japonica Group]	-	-	-	-	-	-	-
ncbi_4324978	1.66667	15.6667	0.0733333	0.803333	3.45346	0.00114249	0.0155555	BAG4	PREDICTED: BAG family molecular chaperone regulator 2 [Oryza sativa Japonica Group]	-	-	-	-	-	-	-
ncbi_4327669	25	100	0.463333	2.14	2.20749	0.00114335	0.0155555	AIB	PREDICTED: transcription factor bHLH13 [Oryza sativa Japonica Group]	-	-	-	-	-	-	-
ncbi_4349929	85	189	4.19333	10.83	1.36886	0.00116749	0.0158192	DIR21	PREDICTED: dirigent protein 22 [Oryza sativa Japonica Group]	-	-	-	-	-	-	-
ncbi_4347890	118	38.3333	3.30667	1.26333	-1.38814	0.00118004	0.01598	At5g03610	PREDICTED: GDSL esterase/lipase At5g03610 [Oryza sativa Japonica Group]	-	-	-	-	-	-	-
ncbi_4330489	104	181.667	2.57667	5.19333	1.01115	0.00118147	0.0159901	At1g11330	serine/threonine-protein kinase receptor [Zea mays]	-	-	-	-	-	GO:0004672//protein kinase activity;GO:0032550//purine ribonucleoside binding	GO:0006464//cellular protein modification process
ncbi_4336798	93.3333	550.333	2.01	13.7333	2.77241	0.00119397	0.0161217	FER	PREDICTED: receptor-like protein kinase FERONIA [Oryza sativa Japonica Group]	-	-	-	-	-	-	-
ncbi_4340417	8.33333	36.3333	0.786667	3.96333	2.33289	0.00119816	0.0161595	--	PREDICTED: uncharacterized protein LOC4340417 [Oryza sativa Japonica Group]	-	-	-	-	-	-	-
ncbi_4350559	1	14	0.0233333	0.356667	3.93411	0.0012002	0.0161777	--	PREDICTED: uncharacterized protein LOC4350559 [Oryza sativa Japonica Group]	-	-	-	-	-	-	-
MSTRG.175	13	56.6667	0.256667	1.32667	2.36984	0.00120216	0.0161853	LRK10	Os01g0114500 [Oryza sativa Japonica Group]	-	-	-	-	GO:0043231//intracellular membrane-bounded organelle	GO:0004672//protein kinase activity;GO:0032550//purine ribonucleoside binding	GO:0006464//cellular protein modification process
ncbi_4350912	32.6667	77.3333	0.866667	2.41667	1.47947	0.00120515	0.0162162	PLP1	PREDICTED: patatin-like protein 1 [Oryza sativa Japonica Group]	-	-	-	-	-	-	-
ncbi_4329962	8.33333	37.3333	0.203333	1.04	2.35466	0.00120714	0.0162337	--	PREDICTED: disease resistance protein RGA2-like [Brachypodium distachyon]	-	-	-	-	-	-	-
ncbi_9268987	22.3333	62.3333	0.57	1.83667	1.68806	0.00120908	0.0162502	--	PREDICTED: translation initiation factor IF-2 [Oryza sativa Japonica Group]	Environmental Information Processing	Signal transduction	ko04016//MAPK signaling pathway - plant	K20725	-	-	-
MSTRG.9091	40.3333	76	0.59	1.29333	1.13231	0.00121798	0.0163322	--	Os03g0747100, partial [Oryza sativa Japonica Group]	-	-	-	-	-	-	-
ncbi_107275705	11.6667	44	0.183333	0.753333	2.03882	0.00122899	0.0164608	WAK5	PREDICTED: wall-associated receptor kinase 3-like [Oryza sativa Japonica Group]	-	-	-	-	-	-	-
ncbi_4338410	31.3333	64.3333	1.50667	3.61667	1.2633	0.00123198	0.0164819	--	PREDICTED: uncharacterized protein LOC4338410 [Oryza sativa Japonica Group]	-	-	-	-	-	-	-
MSTRG.4335	1.66667	18.6667	0.09	1.18	3.71272	0.0012372	0.0165422	--	hypothetical protein [Oryza sativa Japonica Group]	-	-	-	-	-	-	-
ncbi_4351391	15	66.3333	0.546667	2.76	2.33593	0.00124078	0.016571	NHL13	NDR1/HIN1-like protein 13 [Aegilops tauschii subsp. tauschii] [Aegilops tauschii]	-	-	-	-	-	-	-
ncbi_4325763	107.667	206.667	2.12	4.69667	1.14757	0.00124456	0.0166119	GSTU8	PREDICTED: probable glutathione S-transferase [Oryza sativa Japonica Group]	Metabolism	Metabolism of other amino acids	ko00480//Glutathione metabolism	K00799	-	-	-
ncbi_4340787	6.33333	24	0.13	0.576667	2.14923	0.0012483	0.0166355	CGT	PREDICTED: UDP-glycosyltransferase 708A6 [Oryza sativa Japonica Group]	-	-	-	-	-	GO:0016757//transferase activity, transferring glycosyl groups	-
ncbi_4338531	90.3333	163.333	1.95667	4.12333	1.07541	0.00124919	0.0166356	Os05g0358500	PREDICTED: probable protein phosphatase 2C 48 isoform X1 [Oryza sativa Japonica Group]	-	-	-	-	-	-	-
ncbi_4330855	102	243	5.08667	14.0667	1.46749	0.00126464	0.0168029	--	PREDICTED: auxin-responsive protein SAUR32 [Oryza sativa Japonica Group]	Environmental Information Processing	Signal transduction	ko04075//Plant hormone signal transduction	K14488	-	-	-
ncbi_4347907	116	244.333	1.83333	4.41	1.26631	0.00126836	0.0168426	PUB33	PREDICTED: U-box domain-containing protein 33 [Oryza sativa Japonica Group]	-	-	-	-	-	-	-
ncbi_4352530	21	3.33333	0.38	0.07	-2.44057	0.00127091	0.0168669	GPAT3	Os12g0563000 [Oryza sativa Japonica Group]	Metabolism;Metabolism;Metabolism;Metabolism	Global and overview maps;Global and overview maps;Lipid metabolism;Lipid metabolism	ko01100//Metabolic pathways;ko01110//Biosynthesis of secondary metabolites;ko00564//Glycerophospholipid metabolism;ko00561//Glycerolipid metabolism	K13508;K13508;K13508;K13508	-	-	-
ncbi_4350074	60.6667	16	2.39333	0.733333	-1.70648	0.00127166	0.0168672	DIR4	PREDICTED: dirigent protein 1 [Oryza sativa Japonica Group]	-	-	-	-	-	-	-
ncbi_4337048	9.66667	38	0.273333	1.21333	2.15024	0.00128037	0.0169634	GLO3	PREDICTED: peroxisomal (S)-2-hydroxy-acid oxidase GLO3 isoform X1 [Oryza sativa Japonica Group]	Metabolism;Metabolism;Metabolism;Cellular Processes;Metabolism	Global and overview maps;Global and overview maps;Global and overview maps;Transport and catabolism;Carbohydrate metabolism	ko01100//Metabolic pathways;ko01110//Biosynthesis of secondary metabolites;ko01200//Carbon metabolism;ko04146//Peroxisome;ko00630//Glyoxylate and dicarboxylate metabolism	K11517;K11517;K11517;K11517;K11517	-	-	-
ncbi_4338972	71	24	2.93333	1.15667	-1.34257	0.00128392	0.0170008	--	PREDICTED: universal stress protein A-like protein isoform X2 [Oryza sativa Japonica Group]	-	-	-	-	-	-	-
ncbi_9266263	12	33.3333	0.06	0.2	1.73697	0.0013018	0.017218	Trank1	OSJNBa0083N12.5 [Oryza sativa Japonica Group]	-	-	-	-	-	GO:0003824//catalytic activity	-
ncbi_4325023	64	221	1.40333	5.57667	1.99055	0.00130451	0.017244	--	PREDICTED: exocyst complex component EXO70A1-like [Oryza brachyantha]	-	-	-	-	-	-	-
ncbi_107280810	74.6667	24	5.89333	2.18667	-1.43035	0.00130529	0.0172445	--	PREDICTED: class E basic helix-loop-helix protein 22-like [Oryza sativa Japonica Group]	-	-	-	-	-	-	-
ncbi_4336794	92.6667	33.6667	3.25667	1.39	-1.22831	0.00133188	0.0175442	--	OSJNBa0013K16.14 [Oryza sativa Japonica Group]	-	-	-	-	-	-	-
ncbi_4340595	68	23	1.49	0.58	-1.36119	0.00134668	0.0177209	AXY4	PREDICTED: protein ALTERED XYLOGLUCAN 4 [Oryza sativa Japonica Group]	-	-	-	-	-	-	-
ncbi_4346787	10	49	0.28	1.58	2.49643	0.00136272	0.0178915	--	Os09g0344400, partial [Oryza sativa Japonica Group]	-	-	-	-	-	-	-
ncbi_4336911	1417	596.667	36.8167	17.9467	-1.03664	0.00137603	0.0180459	IRL1	PREDICTED: plant intracellular Ras-group-related LRR protein 1 [Oryza sativa Japonica Group]	-	-	-	-	-	-	-
ncbi_4344393	60	105	1.82667	3.71	1.02221	0.00137799	0.0180511	PER21	PREDICTED: peroxidase 21 [Oryza sativa Japonica Group]	Metabolism;Metabolism;Metabolism	Global and overview maps;Global and overview maps;Biosynthesis of other secondary metabolites	ko01100//Metabolic pathways;ko01110//Biosynthesis of secondary metabolites;ko00940//Phenylpropanoid biosynthesis	K00430;K00430;K00430	-	-	-
ncbi_4325662	59.3333	863	1.43667	24.2567	4.07758	0.00138997	0.0181979	--	Os01g0186900, partial [Oryza sativa Japonica Group]	-	-	-	-	-	-	-
ncbi_4343505	0.666667	12.3333	0.01	0.236667	4.56478	0.00139134	0.0182056	CRK6	PREDICTED: cysteine-rich receptor-like protein kinase 10 isoform X1 [Oryza sativa Japonica Group]	-	-	-	-	-	-	-
ncbi_4350270	38	104.667	1.52333	4.88	1.67965	0.00140768	0.0183574	Cmbl	PREDICTED: endo-1,3;1,4-beta-D-glucanase [Oryza sativa Japonica Group]	-	-	-	-	GO:0043231//intracellular membrane-bounded organelle	GO:0003824//catalytic activity	-
ncbi_4351085	155.667	306.333	3.01333	6.75	1.16353	0.00141195	0.0184028	CBP60E	PREDICTED: calmodulin-binding protein 60 B isoform X1 [Oryza sativa Japonica Group]	-	-	-	-	-	-	-
ncbi_4347119	39.3333	77	0.54	1.21	1.16398	0.00141309	0.0184074	GLR2.8	PREDICTED: glutamate receptor 2.8 isoform X1 [Oryza sativa Japonica Group]	-	-	-	-	-	-	-
ncbi_107276400	68.6667	24.3333	0.99	0.403333	-1.29546	0.00141632	0.0184288	CESA1	PREDICTED: probable cellulose synthase A catalytic subunit 1 [UDP-forming] [Musa acuminata subsp. malaccensis] [Musa acuminata]	-	-	-	-	-	-	-
ncbi_4332301	868	348.667	16.89	7.76667	-1.1208	0.00143224	0.0186047	Ist1	Os03g0257600 [Oryza sativa Japonica Group]	-	-	-	-	-	-	-
ncbi_4328410	1	12.6667	0.03	0.396667	3.72489	0.00145201	0.0188259	--	PREDICTED: zinc finger CCCH domain-containing protein 18 [Oryza sativa Japonica Group]	-	-	-	-	-	-	-
ncbi_4351333	224.333	410.333	4.48333	9.48667	1.08133	0.0014525	0.0188259	RPT2	Os12g0117400, partial [Oryza sativa Japonica Group]	-	-	-	-	-	-	GO:0009606//tropism;GO:0050794//regulation of cellular process
ncbi_9268392	3124.33	1235	254.83	116.707	-1.12665	0.00147038	0.0189942	--	PREDICTED: uncharacterized protein LOC9268392 [Oryza sativa Japonica Group]	-	-	-	-	-	-	-
ncbi_4352294	13.6667	36.3333	0.25	0.786667	1.65382	0.00147753	0.0190598	--	PREDICTED: serine/arginine repetitive matrix protein 1 [Oryza sativa Japonica Group]	-	-	-	-	-	-	-
ncbi_4325990	176.667	426.667	4.74667	13.17	1.47227	0.00147792	0.0190598	CRK41	PREDICTED: putative receptor-like protein kinase At4g00960 [Oryza sativa Japonica Group]	-	-	-	-	-	GO:0004672//protein kinase activity;GO:0032550//purine ribonucleoside binding	GO:0006464//cellular protein modification process
ncbi_4331202	0	7.33333	0.001	0.186667	7.54432	0.00148821	0.0191713	CYP714C3	PREDICTED: cytochrome P450 714C3-like [Oryza sativa Japonica Group]	-	-	-	-	-	-	-
ncbi_4325643	29.6667	74	1.13333	3.25	1.51987	0.00149421	0.0192379	GSTU6	PREDICTED: probable glutathione S-transferase GSTU6 [Oryza sativa Japonica Group]	Metabolism	Metabolism of other amino acids	ko00480//Glutathione metabolism	K00799	-	GO:0003824//catalytic activity	-
ncbi_4325584	221.333	392.667	9.67	19.75	1.03026	0.00151163	0.0194406	--	hypothetical protein OsI_03515 [Oryza sativa Indica Group]	-	-	-	-	-	GO:0016741//transferase activity, transferring one-carbon groups;GO:0051003//ligase activity, forming nitrogen-metal bonds, forming coordination complexes	GO:0006694//steroid biosynthetic process
ncbi_4331479	4.33333	25.6667	0.106667	0.743333	2.8009	0.00151854	0.0195164	RF2b	PREDICTED: transcription factor RF2b-like [Oryza sativa Japonica Group]	-	-	-	-	-	-	-
ncbi_4333098	348.667	603.667	11.4267	23.0133	1.01007	0.00152088	0.0195164	ZIP2	PREDICTED: zinc transporter 2 [Oryza sativa Japonica Group]	-	-	-	-	-	-	-
ncbi_4349343	434.667	817.667	9.77	21.1667	1.11536	0.00152246	0.0195259	--	transferase, transferring glycosyl groups precursor [Zea mays]	-	-	-	-	-	GO:0016740//transferase activity	-
ncbi_4341650	57.3333	100.667	1.04667	2.14	1.03181	0.00152628	0.0195534	AVT6E	PREDICTED: probable sodium-coupled neutral amino acid transporter 6 [Oryza sativa Japonica Group]	-	-	-	-	GO:0031224//intrinsic component of membrane	-	-
ncbi_4347817	257.667	451.333	11.75	23.82	1.01951	0.00153524	0.019651	At5g27430	PREDICTED: signal peptidase complex subunit 3B [Oryza sativa Japonica Group]	Genetic Information Processing	Folding, sorting and degradation	ko03060//Protein export	K12948	GO:0031224//intrinsic component of membrane	GO:0016787//hydrolase activity	GO:0016485//protein processing
ncbi_4349607	523	910.667	20.2667	40.8367	1.01076	0.00153559	0.019651	CHI3	PREDICTED: probable chalcone--flavonone isomerase 3 [Oryza sativa Japonica Group]	Metabolism;Metabolism;Metabolism	Global and overview maps;Global and overview maps;Biosynthesis of other secondary metabolites	ko01100//Metabolic pathways;ko01110//Biosynthesis of secondary metabolites;ko00941//Flavonoid biosynthesis	K01859;K01859;K01859	-	-	-
ncbi_4326221	149.667	53.6667	2.42333	1.01	-1.26264	0.00153766	0.0196667	PCMP-H33	PREDICTED: pentatricopeptide repeat-containing protein At3g62890 [Oryza sativa Japonica Group]	-	-	-	-	-	-	-
MSTRG.20785	116.667	234	1.39667	3.21333	1.20208	0.00154261	0.0197083	WAK2	Wall-associated receptor kinase 2 [Dichanthelium oligosanthes]	-	-	-	-	-	GO:0016772//transferase activity, transferring phosphorus-containing groups;GO:0043167//ion binding	-
ncbi_4349747	493.333	850.667	23.95	48.06	1.00481	0.00155203	0.019796	RR9	PREDICTED: two-component response regulator ORR9 [Oryza sativa Japonica Group]	Environmental Information Processing	Signal transduction	ko04075//Plant hormone signal transduction	K14492	-	-	-
ncbi_4343380	146.667	262.667	5.65	11.86	1.06978	0.00156509	0.0199516	--	PREDICTED: eukaryotic translation initiation factor 4B1 [Oryza sativa Japonica Group]	-	-	-	-	-	-	-
ncbi_9272308	43.3333	88	1.38333	3.29	1.24994	0.00156753	0.0199718	APK3	PREDICTED: adenylyl-sulfate kinase 3 [Oryza sativa Japonica Group]	Metabolism;Metabolism;Metabolism	Global and overview maps;Nucleotide metabolism;Energy metabolism	ko01100//Metabolic pathways;ko00230//Purine metabolism;ko00920//Sulfur metabolism	K00860;K00860;K00860	-	GO:0016301//kinase activity;GO:0032550//purine ribonucleoside binding	GO:0006796//phosphate-containing compound metabolic process;GO:0044272//sulfur compound biosynthetic process
MSTRG.21837	30.6667	3.66667	2.25333	0.313333	-2.84629	0.00157571	0.0200651	--	-	-	-	-	-	-	-	-
ncbi_4342703	3364.67	1333.67	53.3067	24.64	-1.11331	0.0015783	0.0200871	RFS2	PREDICTED: probable galactinol--sucrose galactosyltransferase 2 isoform X1 [Oryza sativa Japonica Group]	Metabolism	Carbohydrate metabolism	ko00052//Galactose metabolism	K06617	-	-	-
ncbi_4344694	61.6667	135.667	1.2	3.05667	1.34892	0.00158551	0.0201568	SLC37A2	Sugar phosphate exchanger 2 [Aegilops tauschii]	-	-	-	-	GO:0031224//intrinsic component of membrane	-	GO:0044763//single-organism cellular process;GO:0051234//establishment of localization
ncbi_4345302	2.33333	18.3333	0.0433333	0.336667	2.95777	0.00159846	0.020306	LRK10L-2.6	PREDICTED: glycerophosphodiester phosphodiesterase protein kinase domain-containing GDPDL2 isoform X1 [Oryza sativa Japonica Group]	Metabolism;Environmental Information Processing;Metabolism	Global and overview maps;Signal transduction;Carbohydrate metabolism	ko01100//Metabolic pathways;ko04016//MAPK signaling pathway - plant;ko00520//Amino sugar and nucleotide sugar metabolism	K20547;K20547;K20547	-	GO:0004672//protein kinase activity;GO:0032550//purine ribonucleoside binding	GO:0006464//cellular protein modification process;GO:0010646//regulation of cell communication
MSTRG.18330	2.33333	18.6667	0.113333	1.02667	3.17932	0.00160118	0.0203116	--	Os05g0422900, partial [Oryza sativa Japonica Group]	-	-	-	-	-	-	-
ncbi_4330102	10.6667	34.6667	0.323333	1.23333	1.93147	0.00160693	0.0203734	CBSX5	PREDICTED: CBS domain-containing protein CBSX5 [Oryza sativa Japonica Group]	-	-	-	-	-	-	-
ncbi_4341340	3.66667	18	0.09	0.52	2.53051	0.00162044	0.020525	CYP701A9	PREDICTED: ent-kaurene oxidase-like 5 [Oryza sativa Japonica Group]	Metabolism;Metabolism;Metabolism	Global and overview maps;Global and overview maps;Metabolism of terpenoids and polyketides	ko01100//Metabolic pathways;ko01110//Biosynthesis of secondary metabolites;ko00904//Diterpenoid biosynthesis	K04122;K04122;K04122	-	-	-
ncbi_4329309	10	61.3333	0.4	2.81	2.8125	0.00162245	0.0205367	WRKY51	PREDICTED: probable WRKY transcription factor 11 [Oryza sativa Japonica Group]	-	-	-	-	-	-	-
ncbi_4335131	0.666667	22.3333	0.0133333	0.436667	5.03342	0.0016495	0.0208563	AT15	PREDICTED: benzyl alcohol O-benzoyltransferase [Oryza sativa Japonica Group]	-	-	-	-	-	-	-
MSTRG.16159	50.3333	91.3333	0.53	1.12667	1.088	0.00165732	0.0209324	HOX29	PREDICTED: homeobox-leucine zipper protein HOX29 [Oryza brachyantha]	-	-	-	-	-	GO:0005488//binding	GO:0003002//regionalization;GO:0003006//developmental process involved in reproduction;GO:0009799//specification of symmetry;GO:0009887//organ morphogenesis;GO:0010087//phloem or xylem histogenesis;GO:0016043//cellular component organization;GO:0048468//cell development;GO:0048507//meristem development;GO:0050789//regulation of biological process;GO:0090558//plant epidermis development
ncbi_4335099	207	377.333	6.20667	13.1733	1.08573	0.00166865	0.0210641	At1g06640	PREDICTED: 1-aminocyclopropane-1-carboxylate oxidase homolog 1 [Oryza sativa Japonica Group]	-	-	-	-	-	GO:0016705//oxidoreductase activity, acting on paired donors, with incorporation or reduction of molecular oxygen;GO:0043169//cation binding	GO:0044710//single-organism metabolic process
ncbi_4352577	14.3333	36	0.683333	1.99	1.54211	0.00167315	0.0211094	--	PREDICTED: uncharacterized protein LOC4352577 [Oryza sativa Japonica Group]	-	-	-	-	-	-	-
ncbi_4341716	31	68	1.27667	3.26333	1.35396	0.00167658	0.0211147	Os06g0656300	PREDICTED: CASP-like protein 2C1 [Oryza sativa Japonica Group]	-	-	-	-	-	-	-
ncbi_107278382	5.33333	23.3333	0.176667	0.86	2.28331	0.0016772	0.0211147	--	Os08g0183100 [Oryza sativa Japonica Group]	-	-	-	-	-	-	-
ncbi_4342656	814.333	1564.67	38.0333	83.8433	1.14043	0.00167858	0.0211207	YLS3	PREDICTED: protein YLS3 [Oryza sativa Japonica Group]	-	-	-	-	-	-	-
ncbi_4341523	80.6667	32.6667	1.43	0.666667	-1.10098	0.00169872	0.0213625	CRR2	Os06g0613100 [Oryza sativa Japonica Group]	-	-	-	-	-	-	-
ncbi_4325978	74.6667	146.667	3.00667	6.84333	1.18653	0.00171493	0.0215547	--	PREDICTED: zinc finger protein ZIC 2 [Oryza sativa Japonica Group]	-	-	-	-	-	-	-
ncbi_4329965	17	44.3333	0.15	0.44	1.55254	0.00174221	0.0218622	At4g30940	PREDICTED: BTB/POZ domain-containing protein At4g30940 [Oryza sativa Japonica Group]	-	-	-	-	-	-	-
ncbi_9266714	180.333	74	5.26667	2.49333	-1.07881	0.00175206	0.0219503	HIPP36	PREDICTED: glycine-rich cell wall structural protein 1.0 [Oryza sativa Japonica Group]	-	-	-	-	-	-	-
ncbi_4344556	4.66667	24.3333	0.116667	0.7	2.58496	0.00175473	0.021972	LECRK92	PREDICTED: L-type lectin-domain containing receptor kinase IX.2 isoform X2 [Oryza sativa Japonica Group]	-	-	-	-	-	-	-
ncbi_4323909	142.333	249	6.15333	12.4933	1.02172	0.00176373	0.0220662	--	cAMP-regulated phosphoprotein 19-related protein [Zea mays]	-	-	-	-	-	-	-
ncbi_4339718	50	103	0.966667	2.31333	1.25888	0.00178819	0.0223236	AGPL3	PREDICTED: glucose-1-phosphate adenylyltransferase large subunit, chloroplastic/amyloplastic [Oryza sativa Japonica Group]	Metabolism;Metabolism;Metabolism;Metabolism	Global and overview maps;Global and overview maps;Carbohydrate metabolism;Carbohydrate metabolism	ko01100//Metabolic pathways;ko01110//Biosynthesis of secondary metabolites;ko00520//Amino sugar and nucleotide sugar metabolism;ko00500//Starch and sucrose metabolism	K00975;K00975;K00975;K00975	-	-	-
ncbi_4338515	61.6667	24	2.51333	1.13	-1.15328	0.00178857	0.0223236	--	PREDICTED: E3 ubiquitin-protein ligase MARCH5-like [Oryza brachyantha]	-	-	-	-	GO:0043231//intracellular membrane-bounded organelle	-	-
ncbi_4340067	12.6667	33.3333	0.136667	0.416667	1.60823	0.00181313	0.0225816	EIX2	PREDICTED: LRR receptor-like serine/threonine-protein kinase FLS2 [Oryza sativa Japonica Group]	-	-	-	-	-	-	-
ncbi_112936123	82.6667	24.6667	1.08667	0.373333	-1.54137	0.00183632	0.0228582	At2g04865	Os02g0140500, partial [Oryza sativa Japonica Group]	-	-	-	-	-	GO:0046914//transition metal ion binding	-
ncbi_4341373	1.66667	15	0.116667	1.22	3.38642	0.0018384	0.0228719	--	PREDICTED: uncharacterized protein LOC4341373 isoform X1 [Oryza sativa Japonica Group]	-	-	-	-	-	-	-
ncbi_107277664	0.666667	13.6667	0.00666667	0.193333	4.85798	0.00184182	0.0229022	CCR4	PREDICTED: serine/threonine-protein kinase CDG1-like [Oryza sativa Japonica Group]	-	-	-	-	-	-	-
ncbi_4345410	728	287.333	39.5167	18.2733	-1.11272	0.00184919	0.0229766	--	PREDICTED: major allergen Mal d 1 [Oryza sativa Japonica Group]	-	-	-	-	-	-	GO:0050896//response to stimulus
ncbi_4337892	11	0.333333	0.356667	0.0133333	-4.74147	0.00184978	0.0229766	PER1	PREDICTED: peroxidase 5 [Oryza sativa Japonica Group]	Metabolism;Metabolism;Metabolism	Global and overview maps;Global and overview maps;Biosynthesis of other secondary metabolites	ko01100//Metabolic pathways;ko01110//Biosynthesis of secondary metabolites;ko00940//Phenylpropanoid biosynthesis	K00430;K00430;K00430	-	GO:0003824//catalytic activity;GO:0043169//cation binding;GO:0046906//tetrapyrrole binding	GO:0006950//response to stress;GO:0044710//single-organism metabolic process
ncbi_4331964	4.33333	18.6667	0.186667	0.933333	2.32193	0.00187582	0.0232627	--	transcription factor 25 [Aegilops tauschii subsp. tauschii] [Aegilops tauschii]	-	-	-	-	-	-	-
ncbi_4325432	5.33333	27.3333	0.1	0.55	2.45943	0.00189177	0.0233982	SLAH3	PREDICTED: S-type anion channel SLAH2 [Oryza sativa Japonica Group]	-	-	-	-	-	-	-
ncbi_9269225	23.3333	95.3333	0.91	4.38667	2.26919	0.00192567	0.0236916	--	PREDICTED: uncharacterized protein LOC9269225 [Oryza sativa Japonica Group]	-	-	-	-	-	-	-
ncbi_4336076	497.667	989.667	19.27	44.6633	1.21273	0.00193437	0.0237608	ASB1	PREDICTED: anthranilate synthase beta subunit 1, chloroplastic [Oryza sativa Japonica Group]	Metabolism;Metabolism;Metabolism;Metabolism	Global and overview maps;Global and overview maps;Global and overview maps;Amino acid metabolism	ko01100//Metabolic pathways;ko01110//Biosynthesis of secondary metabolites;ko01230//Biosynthesis of amino acids;ko00400//Phenylalanine, tyrosine and tryptophan biosynthesis	K01658;K01658;K01658;K01658	-	-	-
ncbi_4344680	3.33333	19	0.126667	0.846667	2.74076	0.0019553	0.0239735	--	Os08g0153800 [Oryza sativa Japonica Group]	-	-	-	-	GO:0043231//intracellular membrane-bounded organelle	-	-
ncbi_4339741	58.3333	22.3333	0.916667	0.406667	-1.17255	0.00195975	0.023984	Os05g0583200	PREDICTED: zinc finger BED domain-containing protein RICESLEEPER 3 [Oryza sativa Japonica Group]	-	-	-	-	-	-	-
ncbi_4352268	8	28.6667	0.206667	0.86	2.05703	0.00198456	0.0242493	--	PREDICTED: protein MID1-COMPLEMENTING ACTIVITY 1 [Oryza sativa Japonica Group]	-	-	-	-	-	-	-
ncbi_9268662	0.666667	11.3333	0.0266667	0.496667	4.21917	0.00198861	0.0242734	RBBI3.3	PREDICTED: Bowman-Birk type bran trypsin inhibitor [Oryza sativa Japonica Group]	-	-	-	-	-	-	-
ncbi_4352872	236.333	424.333	2.98667	6.19333	1.05218	0.00199843	0.0243422	RLK7	PREDICTED: receptor-like protein kinase HAIKU2 [Oryza sativa Japonica Group]	-	-	-	-	-	-	-
ncbi_4340371	90.6667	40	1.35	0.663333	-1.02515	0.00202387	0.0246198	--	PREDICTED: eukaryotic translation initiation factor 3 subunit A isoform X2 [Oryza sativa Japonica Group]	-	-	-	-	-	-	-
ncbi_4347144	111.667	207.333	4.01667	8.58667	1.0961	0.00203504	0.0247234	--	PREDICTED: E3 ubiquitin-protein ligase RNF14 isoform X1 [Oryza sativa Japonica Group]	-	-	-	-	-	-	-
ncbi_4333381	18	46.6667	0.52	1.56333	1.58804	0.00203874	0.0247554	At5g08100	PREDICTED: isoaspartyl peptidase/L-asparaginase 1 [Oryza sativa Japonica Group]	-	-	-	-	GO:0044444//cytoplasmic part	GO:0008242//omega peptidase activity	GO:0019538//protein metabolic process
ncbi_4347962	605.667	1180.33	18.0367	41.2633	1.19393	0.00204793	0.024841	pod	PREDICTED: peroxidase A2 isoform X1 [Oryza sativa Japonica Group]	Metabolism;Metabolism;Metabolism	Global and overview maps;Global and overview maps;Biosynthesis of other secondary metabolites	ko01100//Metabolic pathways;ko01110//Biosynthesis of secondary metabolites;ko00940//Phenylpropanoid biosynthesis	K00430;K00430;K00430	-	GO:0005488//binding	-
MSTRG.25463	1.33333	14.6667	0.0266667	0.37	3.79442	0.00205385	0.0248998	--	Os12g0588000 [Oryza sativa Japonica Group]	-	-	-	-	-	-	-
ncbi_4324918	4	20	0.13	0.736667	2.5025	0.00208672	0.0252589	BIR2	PREDICTED: probably inactive leucine-rich repeat receptor-like protein kinase At5g48380 [Oryza sativa Japonica Group]	-	-	-	-	-	-	-
ncbi_4349930	1	14.6667	0.05	0.856667	4.09873	0.00209969	0.0254026	DIR3	PREDICTED: dirigent protein 22 [Oryza sativa Japonica Group]	-	-	-	-	-	-	-
ncbi_9271431	7.66667	41	0.176667	1.09333	2.62963	0.00211333	0.0255544	EPF1	OSJNBa0036B21.12 [Oryza sativa Japonica Group]	Environmental Information Processing	Signal transduction	ko04016//MAPK signaling pathway - plant	K20729	-	-	-
ncbi_107276056	0	8.33333	0.001	0.256667	8.00375	0.00212309	0.0256471	WRKY70	PREDICTED: probable WRKY transcription factor 70 isoform X1 [Oryza sativa Japonica Group]	-	-	-	-	-	-	-
ncbi_4345764	132.333	257.667	2.88	6.52333	1.17954	0.0021232	0.0256471	CKX11	PREDICTED: cytokinin dehydrogenase 11 [Oryza sativa Japonica Group]	Metabolism	Metabolism of terpenoids and polyketides	ko00908//Zeatin biosynthesis	K00279	-	GO:0000166//nucleotide binding;GO:0016616//oxidoreductase activity, acting on the CH-OH group of donors, NAD or NADP as acceptor;GO:0016645//oxidoreductase activity, acting on the CH-NH group of donors	GO:0009690//cytokinin metabolic process;GO:0044710//single-organism metabolic process
ncbi_4334901	0	6.66667	0.001	0.22	7.78136	0.00214023	0.025826	CHS1	PREDICTED: chalcone synthase isoform X1 [Oryza sativa Japonica Group]	-	-	-	-	-	-	-
ncbi_4352311	37.3333	11.6667	0.35	0.133333	-1.39232	0.00215341	0.0259643	--	expressed protein [Oryza sativa Japonica Group]	-	-	-	-	-	-	-
ncbi_4347593	4.33333	20.6667	0.106667	0.603333	2.49985	0.00215497	0.0259643	UGT79	PREDICTED: crocetin glucosyltransferase 2 [Oryza sativa Japonica Group]	-	-	-	-	-	-	-
ncbi_4343597	1.66667	15.3333	0.0633333	0.663333	3.3887	0.00215504	0.0259643	At4g05010	PREDICTED: F-box protein At4g05010 [Oryza sativa Japonica Group]	-	-	-	-	-	-	-
ncbi_4330564	92.6667	36	1.71	0.77	-1.15107	0.00217486	0.0261489	AAP7	PREDICTED: probable amino acid permease 7 [Oryza sativa Japonica Group]	-	-	-	-	GO:0031224//intrinsic component of membrane	-	-
MSTRG.14653	0.666667	12.3333	0.0333333	0.706667	4.40599	0.00217898	0.0261727	--	WRKY17-like [Oryza sativa Japonica Group]	-	-	-	-	-	-	-
ncbi_4330115	105	194.333	3.16	6.76667	1.09852	0.00218443	0.0262233	LAF1	PREDICTED: transcription factor MYB21 [Oryza sativa Japonica Group]	Organismal Systems	Environmental adaptation	ko04626//Plant-pathogen interaction	K09422	-	-	-
ncbi_4348533	42.6667	395.667	2.00667	21.14	3.3971	0.0022013	0.0264122	TIFY11D	PREDICTED: protein TIFY 11d [Oryza sativa Japonica Group]	Environmental Information Processing	Signal transduction	ko04075//Plant hormone signal transduction	K13464	-	-	-
ncbi_4331893	105.667	234	2.97333	7.59333	1.35265	0.0022122	0.0265084	At5g42250	PREDICTED: alcohol dehydrogenase-like 7 [Oryza sativa Japonica Group]	Metabolism;Metabolism;Metabolism;Metabolism;Metabolism;Metabolism	Global and overview maps;Global and overview maps;Global and overview maps;Carbohydrate metabolism;Lipid metabolism;Amino acid metabolism	ko01100//Metabolic pathways;ko01110//Biosynthesis of secondary metabolites;ko01200//Carbon metabolism;ko00010//Glycolysis / Gluconeogenesis;ko00071//Fatty acid degradation;ko00350//Tyrosine metabolism	K00121;K00121;K00121;K00121;K00121;K00121	-	GO:0003824//catalytic activity;GO:0043169//cation binding	GO:0044710//single-organism metabolic process
ncbi_4328512	178	1061.33	4.94333	33.8167	2.77418	0.00222933	0.0266797	WRKY71	PREDICTED: probable WRKY transcription factor 40 [Oryza sativa Japonica Group]	-	-	-	-	-	-	-
MSTRG.24031	1.33333	13	0.126667	1.39	3.45598	0.00223158	0.0266929	--	expressed protein [Oryza sativa Japonica Group]	-	-	-	-	-	-	-
MSTRG.16787	9	30	0.26	1.00667	1.953	0.00229327	0.0273745	--	Os12g0254450 [Oryza sativa Japonica Group]	-	-	-	-	-	-	-
ncbi_4337229	2064.67	9485.33	69.65	373.67	2.42357	0.00229583	0.0273816	At3g16150	PREDICTED: probable isoaspartyl peptidase/L-asparaginase 2 [Oryza sativa Japonica Group]	-	-	-	-	-	-	-
ncbi_4342493	621	1158.33	8.17	17.6567	1.11181	0.00230873	0.0275027	--	PREDICTED: uncharacterized protein LOC4342493 [Oryza sativa Japonica Group]	-	-	-	-	-	-	-
ncbi_4330899	65.3333	25	3.70333	1.64333	-1.1722	0.00234221	0.0278381	--	PREDICTED: uncharacterized protein LOC4330899 [Oryza sativa Japonica Group]	-	-	-	-	-	-	-
ncbi_4344243	1024.33	2172	58.9133	144.097	1.29037	0.00234288	0.0278381	Os07g0671000	PREDICTED: flowering-promoting factor 1-like protein 5 [Oryza sativa Japonica Group]	-	-	-	-	-	-	-
ncbi_4326125	28	71	0.54	1.58	1.54889	0.00234518	0.0278512	LRK10	PREDICTED: probable receptor-like protein kinase At1g67000 isoform X1 [Oryza sativa Japonica Group]	-	-	-	-	-	-	-
ncbi_4351733	17.3333	2.66667	1.94333	0.346667	-2.48691	0.00238649	0.0282553	--	Os12g0199000 [Oryza sativa Japonica Group]	-	-	-	-	-	-	-
ncbi_4349148	22.6667	102.667	0.773333	4.03333	2.38281	0.00242086	0.0286331	RBL2	PREDICTED: RHOMBOID-like protein 2 [Oryza sativa Japonica Group]	-	-	-	-	GO:0031224//intrinsic component of membrane	-	GO:0019538//protein metabolic process
ncbi_4325989	0.666667	14.6667	0.0333333	0.873333	4.71149	0.00242543	0.0286545	RBBI3.3	PREDICTED: Bowman-Birk type bran trypsin inhibitor [Oryza sativa Japonica Group]	-	-	-	-	-	-	-
ncbi_4332230	7.66667	25.3333	0.123333	0.476667	1.95042	0.00242886	0.0286545	--	armadillo/beta-catenin-like repeat family protein [Zea mays]	-	-	-	-	-	-	-
ncbi_4345150	105.667	190.667	1.76667	3.67	1.05475	0.00243263	0.0286558	At2g45590	ATP binding protein [Zea mays]	-	-	-	-	-	-	-
ncbi_4336363	71.3333	145	3.19333	7.60333	1.25157	0.00244171	0.0287481	--	OSJNBb0065L13.6 [Oryza sativa Japonica Group]	-	-	-	-	-	-	-
ncbi_107281862	77.6667	32.3333	2.24	1.07667	-1.05693	0.00244657	0.0287909	--	PREDICTED: zinc finger protein ZIC 5-like [Oryza sativa Japonica Group]	-	-	-	-	-	-	-
ncbi_4348947	106.333	45.6667	2.26667	1.12667	-1.00851	0.00245863	0.0288743	CYP86B1	PREDICTED: cytochrome P450 86B1 [Oryza sativa Japonica Group]	Metabolism	Lipid metabolism	ko00073//Cutin, suberine and wax biosynthesis	K15402	-	-	-
ncbi_4349105	49.3333	131.667	1.13	3.45667	1.61306	0.00246825	0.0289726	CYP89A2	PREDICTED: cytochrome P450 89A2 [Oryza sativa Japonica Group]	-	-	-	-	-	-	-
ncbi_4325726	18.6667	51.6667	0.386667	1.25667	1.70044	0.00247348	0.0290194	CRK10	PREDICTED: cysteine-rich receptor-like protein kinase 10 [Oryza sativa Japonica Group]	-	-	-	-	-	-	-
ncbi_107276046	320.667	562.667	7.33	14.9467	1.02794	0.00247939	0.0290741	DTX16	PREDICTED: protein DETOXIFICATION 16-like isoform X1 [Oryza sativa Japonica Group]	-	-	-	-	-	GO:0022857//transmembrane transporter activity	-
ncbi_4329972	50.3333	17.6667	1.97667	0.803333	-1.299	0.00248962	0.0291687	APT2	PREDICTED: adenine phosphoribosyltransferase 4 [Oryza sativa Japonica Group]	Metabolism;Metabolism	Global and overview maps;Nucleotide metabolism	ko01100//Metabolic pathways;ko00230//Purine metabolism	K00759;K00759	-	-	-
ncbi_4343213	36.6667	106.333	1.01333	3.4	1.74643	0.00251858	0.0294446	EXLA3	PREDICTED: expansin-like A3 [Oryza sativa Japonica Group]	-	-	-	-	-	-	-
ncbi_4330155	0	6.66667	0.001	0.256667	8.00375	0.0025277	0.0295364	HOX24	PREDICTED: homeobox-leucine zipper protein HOX24 [Oryza sativa Japonica Group]	-	-	-	-	GO:0043231//intracellular membrane-bounded organelle	GO:0001071//nucleic acid binding transcription factor activity;GO:0003677//DNA binding	GO:0010468//regulation of gene expression;GO:0034645//cellular macromolecule biosynthetic process
ncbi_4339562	241.667	430.667	11.3933	23.3533	1.03544	0.00253065	0.0295412	--	PREDICTED: uncharacterized protein LOC4339562 [Oryza sativa Japonica Group]	-	-	-	-	-	-	-
ncbi_9272400	26.3333	78	0.313333	1.06	1.75829	0.00254158	0.0296532	XA21	PREDICTED: probable LRR receptor-like serine/threonine-protein kinase At3g47570 [Oryza sativa Japonica Group]	-	-	-	-	GO:0031224//intrinsic component of membrane;GO:0043231//intracellular membrane-bounded organelle	GO:0004672//protein kinase activity;GO:0032550//purine ribonucleoside binding	GO:0006464//cellular protein modification process
ncbi_4335162	37.6667	90	0.44	1.20667	1.45545	0.0025428	0.0296532	RPM1	PREDICTED: disease resistance protein RPM1-like [Oryza brachyantha]	-	-	-	-	-	-	-
ncbi_4351109	36	75.3333	0.263333	0.633333	1.26607	0.00258141	0.030015	RGA2	NB-ARC domain containing protein, expressed [Oryza sativa Japonica Group]	-	-	-	-	GO:0043231//intracellular membrane-bounded organelle	GO:0032550//purine ribonucleoside binding	-
ncbi_4336728	120.667	224.667	2.85333	6.08	1.09142	0.00260054	0.0301753	CYP704C1	PREDICTED: cytochrome P450 704C1 [Oryza sativa Japonica Group]	-	-	-	-	-	-	-
ncbi_4326559	12.6667	42.3333	0.26	0.996667	1.9386	0.00261622	0.0302817	At5g17740	PREDICTED: AAA-ATPase At3g50940 [Oryza sativa Japonica Group]	-	-	-	-	-	GO:0032550//purine ribonucleoside binding	-
MSTRG.23052	20.6667	45.3333	0.36	0.91	1.33787	0.0026229	0.030344	XA21	Os11g0172166, partial [Oryza sativa Japonica Group]	-	-	-	-	-	GO:0004672//protein kinase activity;GO:0032550//purine ribonucleoside binding	GO:0006464//cellular protein modification process
ncbi_107277509	113.333	44.6667	3.18667	1.45	-1.136	0.00263557	0.0304451	--	Os05g0586050, partial [Oryza sativa Japonica Group]	-	-	-	-	-	-	-
ncbi_4324713	14.3333	1.33333	0.446667	0.0466667	-3.25873	0.00264778	0.0305558	HMT-4	PREDICTED: homocysteine S-methyltransferase 4 [Oryza sativa Japonica Group]	Metabolism;Metabolism;Metabolism	Global and overview maps;Global and overview maps;Amino acid metabolism	ko01100//Metabolic pathways;ko01110//Biosynthesis of secondary metabolites;ko00270//Cysteine and methionine metabolism	K00547;K00547;K00547	-	-	-
ncbi_4345363	32	92.6667	0.453333	1.52333	1.74859	0.00265443	0.0306174	--	PREDICTED: ocs element-binding factor 1 [Oryza sativa Japonica Group]	-	-	-	-	GO:0043231//intracellular membrane-bounded organelle	GO:0003677//DNA binding	GO:0010468//regulation of gene expression
ncbi_4331906	70.3333	142.333	2.93	6.86	1.22731	0.00265766	0.0306395	RABH1E	PREDICTED: ras-related protein RABH1e [Oryza sativa Japonica Group]	-	-	-	-	-	GO:0032550//purine ribonucleoside binding	GO:0008104//protein localization;GO:0035556//intracellular signal transduction
ncbi_4336629	83	154.667	2.05667	4.44667	1.11242	0.00267661	0.0308121	CISZOG1	PREDICTED: cis-zeatin O-glucosyltransferase 1 [Oryza sativa Japonica Group]	Metabolism	Metabolism of terpenoids and polyketides	ko00908//Zeatin biosynthesis	K13495	-	GO:0016757//transferase activity, transferring glycosyl groups	-
ncbi_9272540	22.6667	49.6667	0.376667	0.97	1.3647	0.00270295	0.0310386	LYK4	PREDICTED: lysM domain receptor-like kinase 4 [Oryza sativa Japonica Group]	-	-	-	-	-	-	-
ncbi_4337384	0	6.33333	0.001	0.136667	7.09452	0.002705	0.0310468	GLU6	PREDICTED: endoglucanase 13 [Oryza sativa Japonica Group]	-	-	-	-	-	-	-
ncbi_4324200	517.667	1023.33	10.6867	24.4367	1.19324	0.0027101	0.0310746	--	Os01g0582600 [Oryza sativa Japonica Group]	-	-	-	-	-	-	-
ncbi_4328360	53.3333	101	2.83333	6.21	1.13209	0.00271341	0.0310973	STR15	PREDICTED: thiosulfate sulfurtransferase 16, chloroplastic isoform X2 [Oryza sativa Japonica Group]	-	-	-	-	GO:0005622//intracellular	-	-
ncbi_9267589	217	90.6667	3.56333	1.72667	-1.04524	0.00275816	0.0315269	Os05g0239150	PREDICTED: zinc finger BED domain-containing protein RICESLEEPER 1 [Oryza sativa Japonica Group]	-	-	-	-	-	-	-
ncbi_9268405	5.66667	20.6667	0.136667	0.566667	2.05184	0.00279449	0.0318851	AHL17	PREDICTED: AT-hook motif nuclear-localized protein 28 [Oryza sativa Japonica Group]	-	-	-	-	-	-	-
ncbi_4325066	14	42.6667	0.456667	1.61	1.81785	0.00279798	0.0319093	CHIT3	PREDICTED: acidic endochitinase [Oryza sativa Japonica Group]	Metabolism;Metabolism	Global and overview maps;Carbohydrate metabolism	ko01100//Metabolic pathways;ko00520//Amino sugar and nucleotide sugar metabolism	K01183;K01183	-	-	-
MSTRG.19018	0	6.66667	0.001	0.66	9.36632	0.00281267	0.0320455	--	hypothetical protein [Oryza sativa Japonica Group]	-	-	-	-	-	-	-
ncbi_4327877	3	73	0.07	1.94667	4.79751	0.00281852	0.0320963	ALMT9	PREDICTED: aluminum-activated malate transporter 4-like [Oryza brachyantha]	-	-	-	-	-	-	-
ncbi_4326150	0.333333	8	0.01	0.31	4.9542	0.00284815	0.0323388	--	PREDICTED: neural Wiskott-Aldrich syndrome protein [Oryza sativa Japonica Group]	-	-	-	-	-	-	-
ncbi_9268705	37.3333	101.333	0.423333	1.31333	1.63337	0.00285085	0.0323537	--	Os04g0431700 [Oryza sativa Japonica Group]	-	-	-	-	-	-	-
ncbi_107277316	1.66667	15	0.103333	1.00667	3.28421	0.0028549	0.0323612	PRMS	PREDICTED: pathogenesis-related protein 1 [Oryza sativa Japonica Group]	Organismal Systems;Environmental Information Processing;Environmental Information Processing	Environmental adaptation;Signal transduction;Signal transduction	ko04626//Plant-pathogen interaction;ko04075//Plant hormone signal transduction;ko04016//MAPK signaling pathway - plant	K13449;K13449;K13449	-	-	-
ncbi_9270927	1.66667	15	0.103333	1.00667	3.28421	0.0028549	0.0323612	PRMS	PREDICTED: pathogenesis-related protein 1 [Oryza sativa Japonica Group]	Organismal Systems;Environmental Information Processing;Environmental Information Processing	Environmental adaptation;Signal transduction;Signal transduction	ko04626//Plant-pathogen interaction;ko04075//Plant hormone signal transduction;ko04016//MAPK signaling pathway - plant	K13449;K13449;K13449	-	-	-
MSTRG.4331	1.33333	11	0.103333	1.00333	3.27942	0.00285569	0.0323612	--	Os02g0212300 [Oryza sativa Japonica Group]	-	-	-	-	-	-	-
ncbi_107275368	88.6667	36.6667	1.66	0.8	-1.05311	0.00286169	0.0324134	LECRK1	PREDICTED: G-type lectin S-receptor-like serine/threonine-protein kinase RLK1 [Oryza sativa Japonica Group]	-	-	-	-	-	GO:0004672//protein kinase activity;GO:0036094//small molecule binding;GO:0097159//organic cyclic compound binding;GO:1901363//heterocyclic compound binding	GO:0006796//phosphate-containing compound metabolic process
ncbi_4337341	105.333	278.667	4.35333	13.29	1.61015	0.00287336	0.0325298	ERF3	PREDICTED: ethylene-responsive transcription factor 7 [Oryza sativa Japonica Group]	-	-	-	-	-	-	-
MSTRG.21798	71.6667	129.333	1.23	2.59	1.07429	0.00288373	0.0326313	--	Os10g0387100 [Oryza sativa Japonica Group]	-	-	-	-	-	-	-
ncbi_9272152	19	3.33333	1.72667	0.35	-2.30256	0.00289808	0.0327777	NRPB12	DNA-directed RNA polymerases II, IV and V subunit 12 [Ananas comosus]	Metabolism;Metabolism;Metabolism;Genetic Information Processing	Global and overview maps;Nucleotide metabolism;Nucleotide metabolism;Transcription	ko01100//Metabolic pathways;ko00230//Purine metabolism;ko00240//Pyrimidine metabolism;ko03020//RNA polymerase	K03009;K03009;K03009;K03009	-	GO:0034062//RNA polymerase activity	GO:0034645//cellular macromolecule biosynthetic process
ncbi_9269085	21	47.6667	0.283333	0.74	1.38502	0.00295052	0.03329	LECRK3	PREDICTED: G-type lectin S-receptor-like serine/threonine-protein kinase RLK1 [Oryza sativa Japonica Group]	-	-	-	-	-	-	-
ncbi_9271589	189.667	77.6667	4.25	2.02	-1.07311	0.00295414	0.0333146	TCP22	PREDICTED: transcription factor PCF3-like [Oryza sativa Japonica Group]	-	-	-	-	-	-	-
ncbi_4330642	380	704.667	16.3867	34.9667	1.09346	0.00296586	0.0334306	NUDT21	PREDICTED: nudix hydrolase 21, chloroplastic [Oryza sativa Japonica Group]	-	-	-	-	-	GO:0003824//catalytic activity	-
MSTRG.9422	22.3333	50.6667	1.48333	3.90333	1.39586	0.00298815	0.0336287	--	F-box domain containing protein, expressed [Oryza sativa Japonica Group]	-	-	-	-	-	-	-
ncbi_4330388	49.3333	97.3333	0.813333	1.85333	1.1882	0.00299598	0.0336722	UBP21	PREDICTED: ubiquitin carboxyl-terminal hydrolase 21 isoform X1 [Oryza sativa Japonica Group]	-	-	-	-	-	-	-
ncbi_4326702	96	174.333	1.31333	2.92	1.15274	0.00303121	0.0340025	At2g19130	PREDICTED: G-type lectin S-receptor-like serine/threonine-protein kinase At2g19130 isoform X1 [Oryza sativa Japonica Group]	-	-	-	-	-	-	-
ncbi_4330874	27	71.3333	0.616667	1.91	1.63101	0.00303873	0.0340704	At4g29360	PREDICTED: glucan endo-1,3-beta-glucosidase 12 [Oryza sativa Japonica Group]	-	-	-	-	-	GO:0016787//hydrolase activity	GO:0044238//primary metabolic process
ncbi_4352835	0.666667	10.3333	0.0133333	0.24	4.16993	0.00304229	0.0340938	CCX1	PREDICTED: cation/calcium exchanger 1 [Oryza sativa Japonica Group]	-	-	-	-	-	-	-
ncbi_4326930	17	53.3333	0.47	1.71667	1.86888	0.00306441	0.0342922	JMT	PREDICTED: salicylate carboxymethyltransferase [Oryza sativa Japonica Group]	-	-	-	-	-	-	-
ncbi_107278720	93	195.333	2.18	5.22333	1.26064	0.00306774	0.0343129	--	Os07g0122100 [Oryza sativa Japonica Group]	-	-	-	-	-	-	-
MSTRG.7931	3.66667	19.3333	0.15	0.91	2.6009	0.00307942	0.0343781	--	Os12g0461050 [Oryza sativa Japonica Group]	-	-	-	-	GO:0043231//intracellular membrane-bounded organelle	-	GO:0034645//cellular macromolecule biosynthetic process
ncbi_4341034	162	353	3.41667	8.63333	1.33733	0.00309684	0.0345137	--	glycosyltransferase [Zea mays]	-	-	-	-	-	GO:0016740//transferase activity	-
ncbi_4327925	90	211.667	2.29667	6.23	1.43969	0.00309756	0.0345137	FKBP65	PREDICTED: peptidyl-prolyl cis-trans isomerase FKBP65 isoform X1 [Oryza sativa Japonica Group]	-	-	-	-	-	-	-
ncbi_4330959	261	471.333	3.54667	7.42333	1.0656	0.00312063	0.0347207	GLR2.9	PREDICTED: glutamate receptor 2.9 isoform X1 [Oryza sativa Japonica Group]	-	-	-	-	-	-	-
ncbi_9272132	49.6667	111	0.856667	2.20333	1.36288	0.0031422	0.034906	LRK10L-2.1	PREDICTED: probable receptor-like protein kinase At5g39020 isoform X1 [Oryza sativa Japonica Group]	Metabolism;Environmental Information Processing;Metabolism	Global and overview maps;Signal transduction;Carbohydrate metabolism	ko01100//Metabolic pathways;ko04016//MAPK signaling pathway - plant;ko00520//Amino sugar and nucleotide sugar metabolism	K20547;K20547;K20547	-	GO:0004672//protein kinase activity;GO:0032550//purine ribonucleoside binding	GO:0006464//cellular protein modification process;GO:0010646//regulation of cell communication
ncbi_4337327	21	46.3333	0.253333	0.653333	1.36678	0.00314368	0.034906	F3H-3	PREDICTED: hyoscyamine 6-dioxygenase [Oryza sativa Japonica Group]	-	-	-	-	-	GO:0016705//oxidoreductase activity, acting on paired donors, with incorporation or reduction of molecular oxygen;GO:0043169//cation binding	GO:0044710//single-organism metabolic process
ncbi_107275706	62	15.6667	3.49667	1.03	-1.76334	0.00314477	0.034906	GRXS8	PREDICTED: monothiol glutaredoxin-S8 [Oryza sativa Japonica Group]	-	-	-	-	-	-	-
ncbi_4336182	72	8.33333	1.40333	0.193333	-2.8597	0.00315101	0.034942	--	PREDICTED: endoglucanase [Oryza sativa Japonica Group]	-	-	-	-	-	GO:0016787//hydrolase activity	GO:0044238//primary metabolic process
ncbi_4340416	6.66667	27.6667	0.163333	0.766667	2.23078	0.00317628	0.0352055	--	Os06g0201800 [Oryza sativa Japonica Group]	-	-	-	-	-	-	-
ncbi_4338911	0.666667	10	0.0266667	0.466667	4.12928	0.00318543	0.03529	IPP	PREDICTED: soluble inorganic pyrophosphatase [Oryza sativa Japonica Group]	Metabolism	Energy metabolism	ko00190//Oxidative phosphorylation	K01507	GO:0044424//intracellular part	GO:0016462//pyrophosphatase activity	GO:0006793//phosphorus metabolic process
MSTRG.19004	0	6	0.001	0.463333	8.85591	0.00319512	0.0353637	--	Os08g0346900 [Oryza sativa Japonica Group]	-	-	-	-	-	-	-
ncbi_4328982	6.66667	25	0.08	0.333333	2.05889	0.00321894	0.0355766	SBT3.9	PREDICTED: subtilisin-like protease SBT3.9 [Oryza sativa Japonica Group]	-	-	-	-	-	-	GO:0019538//protein metabolic process
MSTRG.12823	6	23.3333	0.183333	0.81	2.14345	0.00325562	0.0359477	FH4	Os06g0351800 [Oryza sativa Japonica Group]	-	-	-	-	-	-	-
ncbi_4349824	14	34	0.493333	1.38667	1.49099	0.00326059	0.0359733	--	PREDICTED: growth/differentiation factor 7 [Oryza sativa Japonica Group]	-	-	-	-	-	-	-
ncbi_4324628	302	561	5.08333	11.4567	1.17234	0.00326102	0.0359733	PERK1	PREDICTED: proline-rich receptor-like protein kinase PERK3 [Setaria italica]	-	-	-	-	-	-	-
ncbi_112939890	32.3333	9.66667	0.45	0.156667	-1.52223	0.00327485	0.0360745	--	hypothetical protein [Oryza sativa Japonica Group]	-	-	-	-	-	-	-
ncbi_4330887	22.6667	59.6667	1.38333	4.21667	1.60795	0.00328344	0.0361521	--	9-cis-epoxycarotenoid dioxygenase 1, chloroplastic [Dichanthelium oligosanthes]	-	-	-	-	-	-	-
ncbi_4335798	1	15.3333	0.0333333	0.61	4.19377	0.0033283	0.0365767	At2g36090	PREDICTED: probable F-box protein At1g60180 [Oryza sativa Japonica Group]	-	-	-	-	-	-	-
ncbi_4351866	0.333333	12.6667	0.01	0.413333	5.36923	0.0033388	0.0366401	Os12g0240900	PREDICTED: naringenin 7-O-methyltransferase [Oryza sativa Japonica Group]	Metabolism	Global and overview maps	ko01110//Biosynthesis of secondary metabolites	K22440	-	-	-
ncbi_4325715	56.6667	104.667	1.82333	3.86667	1.08451	0.00334287	0.0366633	GSTF1	PREDICTED: probable glutathione S-transferase GSTF1 [Oryza sativa Japonica Group]	Metabolism	Metabolism of other amino acids	ko00480//Glutathione metabolism	K00799	-	-	-
ncbi_4329744	43.6667	78.6667	1.00333	2.09	1.0587	0.00334406	0.0366633	--	Os02g0574500, partial [Oryza sativa Japonica Group]	-	-	-	-	-	-	-
ncbi_4344327	186.667	442.333	4.55	12.55	1.46375	0.0033561	0.0367601	MYR2	PREDICTED: myb family transcription factor APL isoform X1 [Oryza sativa Japonica Group]	-	-	-	-	-	-	-
MSTRG.21673	0	6.66667	0.001	0.386667	8.59495	0.00336338	0.0367885	--	Os10g0339074 [Oryza sativa Japonica Group]	-	-	-	-	-	-	-
ncbi_4331647	80.6667	210.667	2.41667	7.30333	1.59554	0.00340047	0.0371069	HIPP05	heavy metal-associated isoprenylated plant protein 6-like [Aegilops tauschii subsp. tauschii] [Aegilops tauschii]	-	-	-	-	-	-	-
ncbi_4344545	217.667	379	6.57333	13.22	1.00803	0.00341064	0.0372005	FBA1	PREDICTED: fructose-bisphosphate aldolase cytoplasmic isozyme-like [Oryza sativa Japonica Group]	Metabolism;Metabolism;Metabolism;Metabolism;Metabolism;Metabolism;Metabolism;Metabolism	Global and overview maps;Global and overview maps;Global and overview maps;Global and overview maps;Carbohydrate metabolism;Energy metabolism;Carbohydrate metabolism;Carbohydrate metabolism	ko01100//Metabolic pathways;ko01110//Biosynthesis of secondary metabolites;ko01200//Carbon metabolism;ko01230//Biosynthesis of amino acids;ko00010//Glycolysis / Gluconeogenesis;ko00710//Carbon fixation in photosynthetic organisms;ko00051//Fructose and mannose metabolism;ko00030//Pentose phosphate pathway	K01623;K01623;K01623;K01623;K01623;K01623;K01623;K01623	-	-	-
ncbi_107276972	0.666667	15	0.0133333	0.306667	4.52356	0.00342365	0.0373249	At2g19130	PREDICTED: G-type lectin S-receptor-like serine/threonine-protein kinase At2g19130 [Oryza sativa Japonica Group]	-	-	-	-	-	-	-
ncbi_107275762	0	7.33333	0.001	0.163333	7.35168	0.00342695	0.0373433	TPS1	Os04g0344400 [Oryza sativa Japonica Group]	-	-	-	-	-	-	-
MSTRG.9947	0	7	0.001	0.423333	8.72565	0.00343863	0.0374325	--	Os04g0174200, partial [Oryza sativa Japonica Group]	-	-	-	-	-	-	-
ncbi_4325680	22	51.3333	0.433333	1.15667	1.41642	0.00343996	0.0374325	LRK10L-2.1	PREDICTED: probable receptor-like protein kinase At1g67000 [Oryza sativa Japonica Group]	-	-	-	-	-	-	-
ncbi_9271636	7	22.6667	0.256667	0.973333	1.92304	0.00344943	0.0375005	--	Os09g0433650, partial [Oryza sativa Japonica Group]	-	-	-	-	-	-	-
ncbi_9271957	50.6667	312.667	2.69333	19.2067	2.83414	0.00345752	0.0375709	--	Os05g0181300 [Oryza sativa Japonica Group]	-	-	-	-	-	-	-
ncbi_4336396	48.3333	84.6667	1.08333	2.21333	1.03074	0.00347898	0.0377454	CKI1	PREDICTED: casein kinase I [Oryza sativa Japonica Group]	-	-	-	-	-	GO:0004672//protein kinase activity;GO:0032550//purine ribonucleoside binding	GO:0006464//cellular protein modification process
ncbi_4342037	3.66667	19.6667	0.0566667	0.353333	2.64046	0.00348007	0.0377454	--	PREDICTED: pre-mRNA-splicing factor syf2 [Oryza brachyantha]	Genetic Information Processing	Transcription	ko03040//Spliceosome	K12868	-	-	-
ncbi_107278153	0.333333	13.3333	0.00666667	0.256667	5.26679	0.00348423	0.0377484	--	Os04g0141300 [Oryza sativa Japonica Group]	-	-	-	-	-	-	-
MSTRG.300	11.6667	34	0.316667	1.08	1.76999	0.00348574	0.0377484	LRK10L-2.8	Os01g0137500, partial [Oryza sativa Japonica Group]	-	-	-	-	-	-	-
ncbi_4336753	59.3333	130.667	1.82333	4.72333	1.37323	0.00348684	0.0377484	CA2	PREDICTED: beta-carotene hydroxylase 2, chloroplastic [Oryza sativa Japonica Group]	Metabolism;Metabolism;Metabolism	Global and overview maps;Global and overview maps;Metabolism of terpenoids and polyketides	ko01100//Metabolic pathways;ko01110//Biosynthesis of secondary metabolites;ko00906//Carotenoid biosynthesis	K15746;K15746;K15746	-	-	-
ncbi_4340000	44	15	0.53	0.206667	-1.35869	0.0034916	0.0377823	ERL1	PREDICTED: LRR receptor-like serine/threonine-protein kinase ERL1 [Oryza sativa Japonica Group]	Environmental Information Processing	Signal transduction	ko04016//MAPK signaling pathway - plant	K20718	GO:0031224//intrinsic component of membrane	GO:0004672//protein kinase activity;GO:0032550//purine ribonucleoside binding	GO:0006464//cellular protein modification process;GO:0006796//phosphate-containing compound metabolic process
ncbi_4348333	9	31.6667	0.16	0.663333	2.05166	0.00349459	0.0377972	CRK6	Os10g0327000 [Oryza sativa Japonica Group]	-	-	-	-	-	GO:0004672//protein kinase activity;GO:0032550//purine ribonucleoside binding	GO:0006464//cellular protein modification process
ncbi_4332574	53	144.667	0.93	2.90333	1.64241	0.0034966	0.0378013	COBL7	PREDICTED: COBRA-like protein 7 [Oryza sativa Japonica Group]	-	-	-	-	GO:0031224//intrinsic component of membrane	-	GO:0040007//growth
ncbi_4327002	61.6667	22	1.93667	0.803333	-1.26951	0.00351233	0.0379478	PER1	PREDICTED: peroxidase 1 [Oryza sativa Japonica Group]	Metabolism;Metabolism;Metabolism	Global and overview maps;Global and overview maps;Biosynthesis of other secondary metabolites	ko01100//Metabolic pathways;ko01110//Biosynthesis of secondary metabolites;ko00940//Phenylpropanoid biosynthesis	K00430;K00430;K00430	-	GO:0003824//catalytic activity;GO:0043169//cation binding;GO:0046906//tetrapyrrole binding	GO:0006950//response to stress;GO:0044710//single-organism metabolic process
ncbi_4347129	4.66667	26.6667	0.0866667	0.556667	2.68326	0.00352084	0.0379927	At4g25835	PREDICTED: AAA-ATPase At5g57480 [Oryza sativa Japonica Group]	-	-	-	-	-	-	-
ncbi_4327052	36.6667	109	0.956667	3.25333	1.76583	0.00353852	0.0381481	PER56	PREDICTED: peroxidase 56 [Oryza sativa Japonica Group]	Metabolism;Metabolism;Metabolism	Global and overview maps;Global and overview maps;Biosynthesis of other secondary metabolites	ko01100//Metabolic pathways;ko01110//Biosynthesis of secondary metabolites;ko00940//Phenylpropanoid biosynthesis	K00430;K00430;K00430	-	GO:0005488//binding	-
ncbi_4334038	55	96.6667	2.76667	5.60333	1.01814	0.00355206	0.0382587	--	PREDICTED: magnesium-dependent phosphatase 1 [Oryza sativa Japonica Group]	-	-	-	-	-	GO:0042578//phosphoric ester hydrolase activity	-
ncbi_4336591	5	21.3333	0.1	0.486667	2.28293	0.00356726	0.0383776	CCD7	PREDICTED: carotenoid cleavage dioxygenase 7, chloroplastic [Oryza sativa Japonica Group]	Metabolism;Metabolism	Global and overview maps;Metabolism of terpenoids and polyketides	ko01110//Biosynthesis of secondary metabolites;ko00906//Carotenoid biosynthesis	K17912;K17912	GO:0043231//intracellular membrane-bounded organelle	GO:0016701//oxidoreductase activity, acting on single donors with incorporation of molecular oxygen;GO:0043169//cation binding	GO:0001763//morphogenesis of a branching structure;GO:0016106//sesquiterpenoid biosynthetic process;GO:0016119//carotene metabolic process
ncbi_9271885	19.3333	59	1.08333	3.80667	1.81305	0.00356765	0.0383776	--	PREDICTED: uncharacterized protein LOC9271885 [Oryza sativa Japonica Group]	-	-	-	-	-	-	-
ncbi_107276043	66.3333	25.3333	1.60333	0.71	-1.17518	0.00358363	0.0385274	MAN6	Os05g0319100 [Oryza sativa Japonica Group]	Metabolism	Carbohydrate metabolism	ko00051//Fructose and mannose metabolism	K19355	-	GO:0004553//hydrolase activity, hydrolyzing O-glycosyl compounds	GO:0008152//metabolic process
ncbi_4331658	137.667	279.667	1.33667	3.13	1.22752	0.00358986	0.0385765	MO2	PREDICTED: FAD-dependent urate hydroxylase [Oryza sativa Japonica Group]	-	-	-	-	-	GO:0003824//catalytic activity	GO:0044710//single-organism metabolic process
ncbi_4330085	85	25.6667	2.83667	0.99	-1.5187	0.00359908	0.0386577	At5g08350	PREDICTED: GEM-like protein 4 [Oryza sativa Japonica Group]	-	-	-	-	-	-	-
ncbi_4345521	0	6.66667	0.001	0.203333	7.6677	0.00362318	0.0388627	UGT85A2	PREDICTED: UDP-glycosyltransferase 85A2 [Oryza sativa Japonica Group]	Metabolism;Metabolism	Global and overview maps;Global and overview maps	ko01100//Metabolic pathways;ko01110//Biosynthesis of secondary metabolites	K21374;K21374	-	GO:0016757//transferase activity, transferring glycosyl groups	-
ncbi_9269581	610.333	1176.33	9.24	20.49	1.14896	0.00365574	0.0390679	GATA8	PREDICTED: GATA transcription factor 11 [Oryza sativa Japonica Group]	-	-	-	-	-	GO:0005488//binding	-
MSTRG.18498	124	339.333	6.11667	19.5233	1.67438	0.00367017	0.039186	--	Os04g0639000 [Oryza sativa Japonica Group]	-	-	-	-	-	-	-
ncbi_4345697	28.3333	6.33333	0.67	0.17	-1.97863	0.00368486	0.0393249	At1g16060	PREDICTED: AP2-like ethylene-responsive transcription factor At1g79700 [Oryza sativa Japonica Group]	-	-	-	-	GO:0043231//intracellular membrane-bounded organelle	-	-
ncbi_4325582	57	24	2.40333	1.16667	-1.04264	0.00372368	0.0397027	--	PREDICTED: UPF0544 protein C5orf45 homolog [Oryza sativa Japonica Group]	-	-	-	-	-	-	-
ncbi_4330820	21	59.3333	1.01667	3.35333	1.72175	0.00374257	0.0398546	CNR1	PREDICTED: cell number regulator 1 [Oryza sativa Japonica Group]	-	-	-	-	-	-	-
ncbi_4325415	0	6.33333	0.001	0.1	6.64386	0.0037603	0.0400198	RPS5	Os01g0956800 [Oryza sativa Japonica Group]	Organismal Systems	Environmental adaptation	ko04626//Plant-pathogen interaction	K13459	-	-	-
ncbi_4325271	0	5.66667	0.001	0.1	6.64386	0.0037709	0.0401143	--	Os01g0678400, partial [Oryza sativa Japonica Group]	-	-	-	-	-	-	-
ncbi_4350502	82	170	1.23333	3.2	1.37551	0.00383795	0.0406973	KSL8	PREDICTED: stemar-13-ene synthase isoform X1 [Oryza sativa Japonica Group]	Metabolism;Metabolism	Global and overview maps;Metabolism of terpenoids and polyketides	ko01110//Biosynthesis of secondary metabolites;ko00904//Diterpenoid biosynthesis	K14044;K14044	-	-	-
ncbi_4349328	31.6667	68.3333	0.91	2.24667	1.30385	0.00384695	0.0407556	PUB36	PREDICTED: U-box domain-containing protein 36 [Oryza sativa Japonica Group]	-	-	-	-	-	-	-
ncbi_107277123	0	5.66667	0.001	0.0966667	6.59495	0.00385795	0.0408536	CRIP9	PREDICTED: 60 kDa jasmonate-induced protein-like [Oryza sativa Japonica Group]	-	-	-	-	-	-	-
ncbi_4344201	145.667	254	4.91	9.93667	1.01704	0.0038641	0.0409	Os04g0179200	PREDICTED: momilactone A synthase-like [Oryza sativa Japonica Group]	-	-	-	-	-	-	-
ncbi_4325424	248	1939.33	14.4467	129.463	3.16373	0.00386828	0.0409257	PRMS	PREDICTED: pathogenesis-related protein PRB1-2 [Oryza sativa Japonica Group]	Organismal Systems;Environmental Information Processing;Environmental Information Processing	Environmental adaptation;Signal transduction;Signal transduction	ko04626//Plant-pathogen interaction;ko04075//Plant hormone signal transduction;ko04016//MAPK signaling pathway - plant	K13449;K13449;K13449	-	-	-
ncbi_4324627	36.6667	69.6667	1.29667	2.84333	1.13278	0.00389469	0.0411489	Ccdc25	PREDICTED: coiled-coil domain-containing protein 25 [Oryza sativa Japonica Group]	-	-	-	-	-	-	-
ncbi_4330699	19	46	0.926667	2.62333	1.50128	0.00391269	0.0413203	--	PREDICTED: uncharacterized protein LOC4330699 [Oryza sativa Japonica Group]	-	-	-	-	-	-	-
ncbi_4335987	0.666667	10	0.01	0.146667	3.87447	0.00391461	0.0413219	FT1	PREDICTED: probable fucosyltransferase 7 [Oryza sativa Japonica Group]	-	-	-	-	-	-	-
ncbi_4327049	24.3333	56.3333	0.61	1.65	1.43558	0.00392157	0.0413729	At1g61740	Os01g0786700 [Oryza sativa Japonica Group]	-	-	-	-	-	-	-
ncbi_9266918	1.33333	11.6667	0.0133333	0.146667	3.45943	0.003923	0.0413729	-	-	-	-	-	-	-	-	-
ncbi_112937983	9.33333	25.6667	0.126667	0.406667	1.68281	0.00392913	0.0414188	-	-	-	-	-	-	-	-	-
ncbi_4346061	578.333	1011	15.1067	30.6533	1.02086	0.00397081	0.0417635	At3g20240	PREDICTED: probable mitochondrial adenine nucleotide transporter BTL1 isoform X1 [Oryza sativa Japonica Group]	-	-	-	-	-	-	-
ncbi_4341606	4.66667	20	0.246667	1.24333	2.33358	0.00400206	0.0420162	--	PREDICTED: uncharacterized protein LOC4341606 [Oryza sativa Japonica Group]	-	-	-	-	-	-	-
ncbi_4324666	12.6667	32.6667	0.296667	0.916667	1.62755	0.00401229	0.0421047	HXK9	PREDICTED: hexokinase-9 isoform X1 [Oryza sativa Japonica Group]	Metabolism;Metabolism;Metabolism;Metabolism;Metabolism;Metabolism;Metabolism;Metabolism	Global and overview maps;Global and overview maps;Global and overview maps;Carbohydrate metabolism;Carbohydrate metabolism;Carbohydrate metabolism;Carbohydrate metabolism;Carbohydrate metabolism	ko01100//Metabolic pathways;ko01110//Biosynthesis of secondary metabolites;ko01200//Carbon metabolism;ko00520//Amino sugar and nucleotide sugar metabolism;ko00500//Starch and sucrose metabolism;ko00010//Glycolysis / Gluconeogenesis;ko00051//Fructose and mannose metabolism;ko00052//Galactose metabolism	K00844;K00844;K00844;K00844;K00844;K00844;K00844;K00844	-	GO:0016773//phosphotransferase activity, alcohol group as acceptor;GO:0036094//small molecule binding	GO:0006090//pyruvate metabolic process;GO:0016310//phosphorylation;GO:0044238//primary metabolic process
ncbi_4326069	2	13	0.06	0.43	2.8413	0.00401849	0.0421507	LRK10	PREDICTED: probable receptor-like protein kinase At5g39030 isoform X2 [Oryza sativa Japonica Group]	-	-	-	-	-	-	-
ncbi_4332400	38	6.66667	0.796667	0.163333	-2.28616	0.00403671	0.0422466	LAC10	PREDICTED: laccase-10 [Oryza sativa Japonica Group]	-	-	-	-	GO:0005576//extracellular region	GO:0016682//oxidoreductase activity, acting on diphenols and related substances as donors, oxygen as acceptor;GO:0043169//cation binding	GO:0009808//lignin metabolic process
ncbi_4340175	0.666667	16	0.0266667	0.706667	4.72792	0.00406572	0.042531	--	Os06g0155400 [Oryza sativa Japonica Group]	-	-	-	-	-	-	-
ncbi_107279289	20.6667	48	0.906667	2.16333	1.25461	0.00408055	0.0426072	CRK6	PREDICTED: probable L-type lectin-domain containing receptor kinase VII.2 isoform X1 [Oryza sativa Japonica Group]	-	-	-	-	-	-	-
ncbi_107276048	6.66667	28.3333	0.07	0.346667	2.30812	0.00408216	0.0426072	CSLD4	PREDICTED: cellulose synthase-like protein D4 [Oryza sativa Japonica Group]	Metabolism;Metabolism	Global and overview maps;Carbohydrate metabolism	ko01100//Metabolic pathways;ko00520//Amino sugar and nucleotide sugar metabolism	K00770;K00770	GO:0031224//intrinsic component of membrane;GO:0043231//intracellular membrane-bounded organelle	GO:0016759//cellulose synthase activity;GO:0019187//beta-1,4-mannosyltransferase activity	GO:0000725//recombinational repair;GO:0006970//response to osmotic stress;GO:0007017//microtubule-based process;GO:0008283//cell proliferation;GO:0009887//organ morphogenesis;GO:0014070//response to organic cyclic compound;GO:0030243//cellulose metabolic process;GO:0044085//cellular component biogenesis;GO:0070085//glycosylation;GO:1902410//mitotic cytokinetic process
ncbi_9268734	55	17.6667	0.72	0.27	-1.41504	0.00408858	0.0426551	RPP13L4	Os06g0163800, partial [Oryza sativa Japonica Group]	-	-	-	-	-	-	-
ncbi_4338925	1.66667	13.3333	0.0666667	0.66	3.30743	0.00409782	0.0427323	DIVARICATA	PREDICTED: transcription factor DIVARICATA [Oryza sativa Japonica Group]	-	-	-	-	-	-	-
MSTRG.9620	59.3333	142.333	0.723333	2	1.46727	0.0041377	0.0431122	RE2	Os08g0544300 [Oryza sativa Japonica Group]	-	-	-	-	-	-	-
ncbi_4345475	53.3333	20.6667	1.44667	0.653333	-1.14684	0.00417075	0.0433956	BX6	Os08g0390200, partial [Oryza sativa Japonica Group]	-	-	-	-	-	-	-
ncbi_4349848	10.3333	231	0.366667	9.8	4.74024	0.00417844	0.0434562	--	PREDICTED: vegetative cell wall protein gp1 [Oryza sativa Japonica Group]	-	-	-	-	-	-	-
ncbi_4331924	169.333	300	4.61667	9.41667	1.02836	0.00419307	0.0435499	--	uncharacterized LOC100381690 [Zea mays]	-	-	-	-	-	-	-
ncbi_4341529	45.3333	101	0.62	1.60667	1.37373	0.00420648	0.0436145	FTIP1	PREDICTED: protein QUIRKY [Oryza sativa Japonica Group]	-	-	-	-	-	-	-
ncbi_4346051	3.33333	17.6667	0.113333	0.7	2.62678	0.00424241	0.0439055	Chib3H-h	PREDICTED: xylanase inhibitor protein 2-like [Oryza sativa Japonica Group]	Metabolism;Metabolism	Global and overview maps;Carbohydrate metabolism	ko01100//Metabolic pathways;ko00520//Amino sugar and nucleotide sugar metabolism	K01183;K01183	-	-	-
MSTRG.21669	6.66667	28.3333	0.506667	2.52	2.31431	0.00426083	0.044057	--	OSIGBa0115J08.4 [Oryza sativa Indica Group]	-	-	-	-	-	-	-
ncbi_4329616	6.66667	33	0.19	1.08667	2.51584	0.00426518	0.0440823	PUB26	PREDICTED: U-box domain-containing protein 25 [Oryza sativa Japonica Group]	-	-	-	-	-	-	-
ncbi_107275818	14.6667	47	0.27	0.983333	1.86472	0.00431699	0.044519	BOR4	PREDICTED: boron transporter 4-like [Oryza sativa Japonica Group]	-	-	-	-	GO:0031224//intrinsic component of membrane	-	GO:0006820//anion transport
ncbi_107280084	8.66667	0.333333	0.36	0.0166667	-4.43296	0.0043273	0.044566	TCEA-B2	PREDICTED: probable carboxylesterase 12 [Oryza sativa Japonica Group]	-	-	-	-	-	-	-
ncbi_4345917	6.66667	22.6667	0.21	0.823333	1.97109	0.00436342	0.0448316	--	harpin-induced protein [Zea mays]	-	-	-	-	-	-	-
ncbi_4352524	89	158.333	1.75	3.60667	1.04331	0.00436465	0.0448316	PLC6	PREDICTED: phosphoinositide phospholipase C 6 [Oryza sativa Japonica Group]	Metabolism;Environmental Information Processing;Metabolism	Global and overview maps;Signal transduction;Carbohydrate metabolism	ko01100//Metabolic pathways;ko04070//Phosphatidylinositol signaling system;ko00562//Inositol phosphate metabolism	K05857;K05857;K05857	-	GO:0042578//phosphoric ester hydrolase activity;GO:0060089//molecular transducer activity	GO:0006629//lipid metabolic process;GO:0007165//signal transduction
ncbi_4350720	72	30	4.08	1.95333	-1.06263	0.00438065	0.0449689	--	PREDICTED: phytosulfokines 4-like [Oryza sativa Japonica Group]	-	-	-	-	-	-	-
ncbi_4335770	26	4.66667	0.673333	0.136667	-2.30066	0.00438517	0.0449828	PAP22	PREDICTED: purple acid phosphatase 22 [Oryza sativa Japonica Group]	-	-	-	-	-	GO:0003824//catalytic activity;GO:0043169//cation binding	GO:0006796//phosphate-containing compound metabolic process
ncbi_9270004	256.667	30	5.59667	0.75	-2.89961	0.00440215	0.0451103	ACA5	PREDICTED: alpha carbonic anhydrase 5 [Oryza sativa Japonica Group]	Metabolism	Energy metabolism	ko00910//Nitrogen metabolism	K01674	-	GO:0046914//transition metal ion binding	GO:0044237//cellular metabolic process
ncbi_4337840	62	25.6667	1.41	0.676667	-1.05918	0.00440342	0.0451103	PCMP-H44	PREDICTED: pentatricopeptide repeat-containing protein At2g13600 [Oryza sativa Japonica Group]	-	-	-	-	-	-	-
ncbi_4349190	61.6667	128.333	1.55	3.75	1.27462	0.00440796	0.0451333	GSTU6	PREDICTED: glutathione S-transferase L2, chloroplastic [Oryza sativa Japonica Group]	Metabolism	Metabolism of other amino acids	ko00480//Glutathione metabolism	K00799	GO:0044424//intracellular part	GO:0016765//transferase activity, transferring alkyl or aryl (other than methyl) groups	-
ncbi_107276475	0	6	0.001	0.136667	7.09452	0.00441149	0.0451333	CBP60B	PREDICTED: calmodulin-binding protein 60 E-like isoform X1 [Oryza sativa Japonica Group]	-	-	-	-	-	-	-
MSTRG.2569	24.3333	97	1.75667	8.06	2.19794	0.00442913	0.0452342	--	PREDICTED: cysteine-rich and transmembrane domain-containing protein A-like [Gossypium hirsutum]	-	-	-	-	-	-	-
ncbi_4333985	94	209.333	1.84	4.71667	1.35806	0.00445178	0.045387	EGY3	PREDICTED: probable zinc metalloprotease EGY3, chloroplastic isoform X1 [Oryza sativa Japonica Group]	-	-	-	-	GO:0031224//intrinsic component of membrane;GO:0042170//plastid membrane	GO:0070011//peptidase activity, acting on L-amino acid peptides	GO:0044267//cellular protein metabolic process
ncbi_4343504	1.33333	13.3333	0.0266667	0.286667	3.42626	0.00445596	0.045387	CRK6	PREDICTED: cysteine-rich receptor-like protein kinase 10 [Oryza sativa Japonica Group]	-	-	-	-	-	-	-
ncbi_4349002	34	86.6667	1.51	4.48333	1.57002	0.00445682	0.045387	--	PREDICTED: uncharacterized protein LOC4349002 [Oryza sativa Japonica Group]	-	-	-	-	-	-	-
ncbi_4342566	2.66667	13.6667	0.106667	0.61	2.5157	0.00445774	0.045387	--	Os07g0181200, partial [Oryza sativa Japonica Group]	-	-	-	-	-	-	-
ncbi_4352636	26	51.6667	0.353333	0.89	1.33278	0.00445991	0.0453892	--	Os12g0580600, partial [Oryza sativa Japonica Group]	-	-	-	-	-	-	-
ncbi_4340895	38.3333	93	1.25	3.52667	1.49638	0.00449492	0.0456546	--	PREDICTED: formin-like protein 18 [Oryza sativa Japonica Group]	-	-	-	-	-	-	-
ncbi_4345860	19.6667	265.333	0.81	12.75	3.97643	0.0045008	0.0456855	--	PREDICTED: basic blue protein [Oryza sativa Japonica Group]	-	-	-	-	-	-	-
ncbi_4329044	37.6667	83	1.00333	2.54333	1.34192	0.00454335	0.0460571	--	PREDICTED: uncharacterized protein LOC4329044 [Oryza sativa Japonica Group]	-	-	-	-	-	-	-
MSTRG.23467	36.6667	77	2.62	6.36333	1.28022	0.00454669	0.0460708	--	Os11g0412484 [Oryza sativa Japonica Group]	-	-	-	-	-	-	-
ncbi_9269297	61	166.333	3.69333	11.5133	1.64031	0.00454969	0.0460812	GRXS9	PREDICTED: monothiol glutaredoxin-S9 [Oryza sativa Japonica Group]	-	-	-	-	-	-	-
ncbi_4328591	42.6667	81.3333	1.46667	3.25	1.1479	0.00455294	0.0460941	--	PREDICTED: uncharacterized protein LOC4328591 [Oryza sativa Japonica Group]	-	-	-	-	-	-	-
ncbi_4331460	79.3333	141.333	2.59333	5.38333	1.05369	0.00457179	0.0462144	CA2	PREDICTED: beta-carotene hydroxylase 2, chloroplastic [Oryza sativa Japonica Group]	Metabolism;Metabolism;Metabolism	Global and overview maps;Global and overview maps;Metabolism of terpenoids and polyketides	ko01100//Metabolic pathways;ko01110//Biosynthesis of secondary metabolites;ko00906//Carotenoid biosynthesis	K15746;K15746;K15746	GO:0031224//intrinsic component of membrane	GO:0003824//catalytic activity	GO:0006631//fatty acid metabolic process
ncbi_4335861	0.333333	11.6667	0.00666667	0.22	5.04439	0.00457278	0.0462144	-	-	-	-	-	-	-	-	-
ncbi_4324646	434.667	823.667	21.4633	47.1767	1.1362	0.0046129	0.0465593	--	PREDICTED: translation initiation factor IF-2 [Oryza sativa Japonica Group]	-	-	-	-	-	-	-
[truncated: 22 more rows]

## Sheet: Table S6 ZJ22b-vs-pir1b
Table S6. All significantly expressed genes between ZJ22b and pir1b.
id	ZJ22b_count	Pir1b_count	ZJ22b_fpkm	Pir1b_fpkm	log2(fc)	PValue	FDR	Symbol	Description	KEGG_A_class	KEGG_B_class	Pathway	K_ID	GO Component	GO Function	GO Process
ncbi_4350584	102.333	9130.67	4.43	447.31	6.65782	0	0	BAK1	PREDICTED: somatic embryogenesis receptor kinase 1 [Oryza sativa Japonica Group]	-	-	-	-	-	-	-
[truncated: 6,018 more rows]

## Sheet: Table S7 ZJ22c-vs-pir1c
Table S7. All significantly expressed genes between ZJ22c and pir1c.
[truncated: 4,501 more rows]

[truncated: 6 more sheets: Table S8 pira-vs-pir1b, Table S9 pira-vs-pir1c, Table S10 pirb-vs-pir1c, Table S11 ZJ22a-vs-ZJ22b, Table S12 ZJ22a-vs-ZJ22c, Table S13 ZJ22b-vs-ZJ22c]
